# Supplementary material for: Cell type- and factor-specific nonsense-mediated RNA decay
Source: Nucleic Acids Res. 2025 May 14;53(9):gkaf395. doi: 10.1093/nar/gkaf395 (PMC12076418; doi:10.1093/nar/gkaf395)
Supplement: gkaf395_Supplemental_Files [file gkaf395_supplemental_files.zip]

Archive with 8 entries (8 files):
- Supplementary Figures_gkaf395_FINAL_MW_5-7-25.pdf
- Supplementary Table S2.xlsx
- Supplementary Table S3.xlsx
- Supplementary Table S5.xlsx
- Supplementary Table S7.xlsx
- Supplementary_Table_S1.xlsx
- Supplementary_Table_S4.xlsx
- Supplementary_Table_S6.xlsx
