# Supplementary material for: Cell type- and factor-specific nonsense-mediated RNA decay
Source: Nucleic Acids Res. 2025 May 14;53(9):gkaf395. doi: 10.1093/nar/gkaf395 (PMC12076418; doi:10.1093/nar/gkaf395)
Supplement: gkaf395_Supplemental_Files [file gkaf395_supplemental_files.zip › Supplementary Table S2.xlsx]

## Sheet: Legend
	Tables Content
	Sheet1. Differentially expressed genes identified from UPF3B-KO vs Ctrl human ESCs
	Sheet2. Differentially expressed transcripts identified from UPF3B-KO vs Ctrl human ESCs
	Sheet3. Identification of UPF3B-target RNAs based on modified long 3'UTR feature
	Sheet4. Significant alteration in isoform usage in UPF3B-KO vs Ctrl human ESCs (q < 0.01)
	Sheet5. High-confidence UPF3B-target RNAs identified from RNAseq analysis (fold-change > 2)
	Sheet6. High-confidence UPF3B-target RNAs identified from RNAseq analysis (fold-change > 1.5)

## Sheet: Sheet1
Differentially expressed genes identified from UPF3B-KO vs Ctrl human ESCs
	baseMean	log2FoldChange	pvalue	padj	symbol		Upregulated genes associated with 'Nervous system development'
ENSG00000187325	2080.24	-6.16387	0	0	TAF9B		ID	Gene Symbol
ENSG00000100664	26224.2	1.00893	6.74029e-228	8.54062e-224	EIF5		ENSG00000188486	H2AX
ENSG00000164754	18268.4	-0.832267	9.60787e-184	8.11609e-180	RAD21		ENSG00000161904	LEMD2
ENSG00000150401	2178.48	1.12084	1.06807e-175	6.76674e-172	DCUN1D2		ENSG00000139915	MDGA2
ENSG00000242242	4925.5	1.22907	1.4599e-172	7.39937e-169	NA		ENSG00000178235	SLITRK1
ENSG00000104408	20842	-0.795916	7.10769e-160	3.00205e-156	EIF3E		ENSG00000129194	SOX15
ENSG00000177096	624.733	1.44701	1.72537e-158	6.24632e-155	PHETA2		ENSG00000140557	ST8SIA2
ENSG00000225648	2207.91	1.06442	6.50992e-151	2.06218e-147	NA		ENSG00000164651	SP8
ENSG00000214765	1535.28	1.75778	7.98326e-134	2.24791e-130	NA		ENSG00000111186	WNT5B
ENSG00000269713	2410.06	1.00739	2.38199e-116	6.03645e-113	NBPF9		ENSG00000143816	WNT9A
ENSG00000147677	8565.08	-0.762852	2.79322e-116	6.43508e-113	EIF3H		ENSG00000156925	ZIC3
ENSG00000236714	1344.52	-2.16736	1.80078e-113	3.80295e-110	LINC01844		ENSG00000198576	ARC
ENSG00000234741	4854.08	0.754722	3.31897e-112	6.46994e-109	GAS5		ENSG00000124788	ATXN1
ENSG00000267374	192.025	-4.90829	1.25271e-108	2.26758e-105	MIR924HG		ENSG00000180535	BHLHA15
ENSG00000223773	459.125	1.59692	3.06536e-99	5.17883e-96	NA		ENSG00000101144	BMP7
ENSG00000259203	1534.52	1.05321	2.72391e-98	4.31433e-95	LOC101928499		ENSG00000124302	CHST8
ENSG00000241168	239.064	-3.30475	4.05038e-98	6.03793e-95	NA		ENSG00000198719	DLL1
ENSG00000271254	1478.13	1.14035	1.88339e-94	2.6516e-91	LOC102724250		ENSG00000103089	FA2H
ENSG00000267640	556.192	1.41345	1.01035e-90	1.34759e-87	NA		ENSG00000168505	GBX2
ENSG00000219481	3851.74	1.02344	1.1131e-90	1.41041e-87	NBPF1		ENSG00000144485	HES6
ENSG00000100058	2055.81	1.02833	4.02158e-89	4.8531e-86	NA		ENSG00000170561	IRX2
ENSG00000100263	3687.05	0.66171	5.00197e-88	5.76181e-85	RHBDD3		ENSG00000113430	IRX4
ENSG00000154144	2492.43	0.847084	7.81704e-88	8.61302e-85	TBRG1		ENSG00000182768	NGRN
ENSG00000169062	3730.43	0.758908	6.03789e-84	6.37551e-81	UPF3A		ENSG00000277586	NEFL
ENSG00000104412	2667.87	-0.851319	7.02058e-84	7.11662e-81	EMC2		ENSG00000099250	NRP1
ENSG00000245910	1465.65	0.808311	3.33285e-82	3.2485e-79	NA		ENSG00000177468	OLIG3
ENSG00000206503	11699.5	-1.04002	6.42098e-81	6.02669e-78	HLA-A		ENSG00000165899	OTOGL
ENSG00000166426	4215.36	-1.09979	6.86552e-81	6.21379e-78	CRABP1		ENSG00000127329	PTPRB
ENSG00000119638	1385.26	0.97062	3.32409e-79	2.9048e-76	NEK9		ENSG00000249158	PCDHA11
ENSG00000095932	253.879	-1.80309	9.07208e-79	7.66349e-76	SMIM24		ENSG00000251664	PCDHA12
ENSG00000113209	465.526	-3.21718	1.66047e-77	1.35741e-74	PCDHB5		ENSG00000120328	PCDHB12
ENSG00000225151	2748.29	1.26466	1.3166e-76	1.04266e-73	NA		ENSG00000113248	PCDHB15
ENSG00000175061	6364.37	0.707514	8.36568e-76	6.42434e-73	SNHG29		ENSG00000276547	PCDHGB5
ENSG00000120533	8906.26	-0.668586	3.77095e-74	2.81069e-71	ENY2		ENSG00000117152	RGS4
ENSG00000218739	1929.38	1.71599	2.81774e-72	2.04021e-69	CEBPZOS		ENSG00000133710	SPINK5
ENSG00000106538	6709.74	-0.530707	6.56348e-72	4.62032e-69	RARRES2		ENSG00000166257	SCN3B
ENSG00000215908	1076.66	1.83685	3.96292e-70	2.71428e-67	NA		ENSG00000176170	SPHK1
ENSG00000125351	2479.2	-1.21595	1.40174e-69	9.34815e-67	UPF3B		ENSG00000143028	SYPL2
ENSG00000223959	964.597	0.987837	5.23165e-68	3.3995e-65	AFG3L1P		ENSG00000172554	SNTG2
ENSG00000198393	2104.04	0.678544	3.64089e-64	2.30669e-61	ZNF26
ENSG00000117480	1319.27	1.1805	2.81964e-62	1.74176e-59	FAAH
ENSG00000289069	691.732	1.31733	2.88667e-62	1.74176e-59	NA
ENSG00000105357	192.461	3.41397	4.94423e-61	2.91388e-58	MYH14
ENSG00000272645	567.226	1.28435	3.08319e-60	1.77578e-57	NA
ENSG00000245958	817.7	1.47056	3.66057e-60	2.06147e-57	NA
ENSG00000289479	43868	0.518515	1.05783e-59	5.82773e-57	NA
ENSG00000149084	5828.04	-0.91471	3.05644e-59	1.648e-56	HSD17B12
ENSG00000100416	3005.55	0.661993	1.8274e-58	9.64791e-56	TRMU
ENSG00000289195	4172.46	0.797935	2.37262e-56	1.20503e-53	NA
ENSG00000237094	807.99	0.999962	2.37754e-56	1.20503e-53	NA
ENSG00000150593	3642.04	-0.552112	1.02356e-55	5.08609e-53	PDCD4
ENSG00000133488	68.0669	-3.00286	1.96139e-55	9.55878e-53	SEC14L4
ENSG00000234787	600.866	1.20653	3.68052e-54	1.75984e-51	LINC00458
ENSG00000162458	7664.69	0.405338	5.23299e-54	2.45582e-51	FBLIM1
ENSG00000064313	4410.85	-0.626922	2.42118e-53	1.11559e-50	TAF2
ENSG00000230426	1056.6	2.06663	4.11285e-53	1.86121e-50	LINC01036
ENSG00000020129	4611.26	0.726985	4.40299e-53	1.95755e-50	NCDN
ENSG00000108256	11007.9	-0.406972	5.98373e-53	2.61448e-50	NUFIP2
ENSG00000100979	8396.43	-0.452386	6.63322e-53	2.84914e-50	PLTP
ENSG00000186162	523.359	1.1218	7.80386e-53	3.29609e-50	CIDECP1
ENSG00000141232	2457.32	-0.726095	1.61344e-52	6.70292e-50	TOB1
ENSG00000228327	1645.38	0.938009	5.02096e-52	2.05228e-49	NA
ENSG00000206341	1519.16	-0.755501	1.01785e-51	4.09435e-49	NA
ENSG00000168096	933.932	1.0437	1.36933e-51	5.42211e-49	ANKS3
ENSG00000183696	1545.09	0.69544	1.49341e-50	5.82247e-48	UPP1
ENSG00000255769	691.588	1.37595	5.06407e-50	1.94445e-47	NA
ENSG00000147679	1167.56	-0.712986	6.74363e-50	2.5507e-47	UTP23
ENSG00000164841	526.226	-0.962601	1.49879e-49	5.58565e-47	TMEM74
ENSG00000151461	5546.21	0.603475	4.8365e-49	1.77633e-46	UPF2
ENSG00000188191	4069.06	0.46773	9.8087e-49	3.55103e-46	PRKAR1B
ENSG00000251129	324.876	-3.32628	1.2985e-48	4.63474e-46	NA
ENSG00000240024	1697.41	0.661448	1.42739e-48	5.02402e-46	NA
ENSG00000104825	1959.42	0.816936	1.39209e-47	4.83263e-45	NFKBIB
ENSG00000171466	117.038	-1.88691	3.19564e-47	1.09438e-44	ZNF562
ENSG00000120526	8902.02	-0.720298	5.20597e-47	1.75906e-44	NUDCD1
ENSG00000267454	427.28	0.948528	5.3015e-47	1.76777e-44	ZNF582-DT
ENSG00000266338	1875.84	0.769333	6.84855e-47	2.25397e-44	NBPF15
ENSG00000114316	3370.24	-0.569	3.0476e-46	9.90158e-44	USP4
ENSG00000289168	199.776	2.37928	4.75912e-46	1.52665e-43	LOC124904294
ENSG00000179059	25220.6	0.819046	1.39413e-44	4.41626e-42	ZFP42
ENSG00000079215	2283.04	-0.593716	1.82996e-44	5.72528e-42	SLC1A3
ENSG00000260404	559.531	0.952121	4.39922e-44	1.35957e-41	NA
ENSG00000065357	874.195	-0.66738	5.45309e-43	1.66497e-40	DGKA
ENSG00000130717	4753.07	0.524853	5.99738e-43	1.80935e-40	UCK1
ENSG00000180573	1340.7	0.953588	8.65338e-43	2.57993e-40	H2AC6
ENSG00000161671	2118.51	0.624355	1.11566e-41	3.28758e-39	EMC10
ENSG00000104967	584.438	-0.819767	3.75268e-41	1.09311e-38	NOVA2
ENSG00000248049	1175.39	0.815019	4.64219e-41	1.33685e-38	UBA6-DT
ENSG00000142002	3210.48	0.505624	1.06096e-40	3.021e-38	DPP9
ENSG00000179818	992.858	0.781875	1.68545e-40	4.74586e-38	PCBP1-AS1
ENSG00000108528	6012.74	0.373551	1.96581e-40	5.47446e-38	SLC25A11
ENSG00000196724	873.295	0.743085	5.18855e-40	1.42922e-37	ZNF418
ENSG00000157106	3720.06	0.680152	5.32257e-40	1.45037e-37	SMG1
ENSG00000230724	473.851	1.0619	2.59125e-39	6.9859e-37	NA
ENSG00000197978	726.759	0.977669	8.46006e-39	2.25679e-36	GOLGA6L9
ENSG00000105048	3829.39	-0.509961	1.34589e-38	3.55287e-36	TNNT1
ENSG00000213468	1212.33	0.548655	2.55854e-38	6.68439e-36	FIRRE
ENSG00000162825	881.135	0.791988	4.39528e-38	1.13658e-35	NBPF20
ENSG00000271425	1209.64	0.768734	5.94131e-38	1.52085e-35	NBPF10
ENSG00000124275	6892.94	0.398889	7.36171e-38	1.8656e-35	MTRR
ENSG00000250616	2839.23	0.89185	7.93329e-38	1.99055e-35	YPEL3-DT
ENSG00000159712	731.763	0.615322	1.35678e-37	3.37092e-35	NA
ENSG00000236144	1795.86	0.444923	2.00904e-37	4.94303e-35	TMEM147-AS1
ENSG00000221926	750.588	0.688521	3.63044e-37	8.84642e-35	TRIM16
ENSG00000183426	1382.7	-0.755151	6.15842e-37	1.48635e-34	NPIPA1
ENSG00000197312	2515.14	0.690236	8.22429e-37	1.96622e-34	DDI2
ENSG00000116698	9005.26	0.420405	1.00251e-36	2.37437e-34	SMG7
ENSG00000261757	174.897	-1.66903	1.73553e-36	4.0724e-34	NA
ENSG00000196756	2102.07	0.912029	2.48101e-36	5.76822e-34	SNHG17
ENSG00000238035	244.937	1.12544	2.64847e-36	6.10159e-34	NA
ENSG00000068976	499.411	-0.815768	2.95391e-36	6.74397e-34	PYGM
ENSG00000148300	3409.37	0.877931	6.69172e-36	1.51412e-33	REXO4
ENSG00000277149	2377.58	0.733129	9.11752e-36	2.04475e-33	TYW1B
ENSG00000149792	9374.83	0.44271	9.29358e-36	2.06595e-33	MRPL49
ENSG00000185670	3927.24	-0.401724	1.22971e-35	2.70984e-33	ZBTB3
ENSG00000198040	4352.1	0.32878	1.32474e-35	2.89411e-33	ZNF84
ENSG00000092621	29439.1	-0.387489	1.91282e-35	4.14313e-33	PHGDH
ENSG00000259295	473.877	1.13944	2.43582e-35	5.23124e-33	CSPG4P12
ENSG00000185298	4570.63	0.505385	2.86121e-35	6.09317e-33	CCDC137
ENSG00000092068	22003.7	-0.328362	3.80244e-35	8.03012e-33	SLC7A8
ENSG00000198156	250.084	-1.19321	5.02979e-35	1.05343e-32	NPIPB6
ENSG00000155792	1443.92	0.952247	5.72065e-35	1.1883e-32	DEPTOR
ENSG00000164830	1572.09	-0.678042	5.9528e-35	1.22647e-32	OXR1
ENSG00000109846	92.4535	-1.90741	6.22264e-35	1.27173e-32	CRYAB
ENSG00000255794	743.833	0.854856	8.32609e-35	1.688e-32	RMST
ENSG00000108439	510.562	0.945032	1.2765e-34	2.56738e-32	PNPO
ENSG00000251022	2782.52	0.623411	4.95435e-34	9.88608e-32	THAP9-AS1
ENSG00000259485	301.105	1.08627	5.05456e-34	1.00072e-31	LINC02253
ENSG00000167118	4634.35	0.448489	6.08036e-34	1.19448e-31	URM1
ENSG00000254277	5311.68	1.05776	6.96558e-34	1.35786e-31	NA
ENSG00000055332	7655.68	-0.360074	1.09452e-33	2.11735e-31	EIF2AK2
ENSG00000270231	1230.61	0.700495	1.10769e-33	2.12659e-31	NBPF8
ENSG00000137817	460.027	1.39079	1.15232e-33	2.19564e-31	PARP6
ENSG00000125730	486.403	-0.77959	1.39302e-33	2.63448e-31	C3
ENSG00000229212	257.183	1.1096	2.05044e-33	3.84905e-31	NA
ENSG00000123131	15859.8	0.613981	2.9403e-33	5.4789e-31	PRDX4
ENSG00000127957	273.252	0.955903	2.98159e-33	5.51528e-31	NA
ENSG00000136943	11960.8	-0.406205	3.31036e-33	6.07906e-31	CTSV
ENSG00000066032	1212.83	-0.589539	4.25731e-33	7.76177e-31	CTNNA2
ENSG00000140403	724.649	0.704221	4.33342e-33	7.84411e-31	DNAJA4
ENSG00000132386	1062.87	-0.872928	5.83268e-33	1.04831e-30	SERPINF1
ENSG00000227232	928.071	0.651378	7.0463e-33	1.25752e-30	NA
ENSG00000143768	416.219	-1.34729	7.23228e-33	1.28168e-30	LEFTY2
ENSG00000148297	6283.09	0.568483	7.92963e-33	1.3955e-30	MED22
ENSG00000282508	570.716	1.14437	8.1847e-33	1.43046e-30	NA
ENSG00000259429	251.624	1.21488	9.38302e-33	1.62866e-30	NA
ENSG00000153767	7534.62	-0.339869	1.83301e-32	3.15923e-30	GTF2E1
ENSG00000145780	3122.41	-0.343171	1.84502e-32	3.15923e-30	FEM1C
ENSG00000136997	11922.5	-0.488013	2.19064e-32	3.72585e-30	MYC
ENSG00000184206	359.205	0.856875	3.95892e-32	6.68847e-30	GOLGA6L4
ENSG00000214293	843.767	0.704316	4.17591e-32	7.00834e-30	APTR
ENSG00000285756	922.287	2.59554	4.54021e-32	7.5696e-30	LOC389906
ENSG00000249859	825.801	0.784414	4.77253e-32	7.90492e-30	PVT1
ENSG00000227372	4063.73	1.05739	7.27378e-32	1.19696e-29	TP73-AS1
ENSG00000286339	94.6202	2.5556	1.03428e-31	1.69102e-29	LOC107986524
ENSG00000168002	12795.2	0.617862	1.04948e-31	1.70487e-29	POLR2G
ENSG00000164758	974.516	-0.715646	1.47241e-31	2.37667e-29	MED30
ENSG00000147650	825.475	-0.698193	2.32708e-31	3.73246e-29	LRP12
ENSG00000133398	2857.84	0.431657	2.38784e-31	3.80583e-29	MED10
ENSG00000168615	4710.73	-0.390009	4.30434e-31	6.81753e-29	ADAM9
ENSG00000272556	166.82	1.21292	7.14853e-31	1.12521e-28	NA
ENSG00000129991	791.989	-0.628219	9.29549e-31	1.45411e-28	TNNI3
ENSG00000139112	5190.25	0.365333	9.95769e-31	1.54815e-28	GABARAPL1
ENSG00000116670	17789.7	0.374136	1.67263e-30	2.58462e-28	MAD2L2
ENSG00000135473	2576.15	-0.480369	1.6976e-30	2.60731e-28	PAN2
ENSG00000172831	2343.74	0.563469	1.89486e-30	2.89275e-28	CES2
ENSG00000131470	851.252	0.577345	2.54395e-30	3.86041e-28	PSMC3IP
ENSG00000102879	540.321	-0.734868	3.44385e-30	5.19488e-28	CORO1A
ENSG00000166710	6817.16	-0.459566	5.57757e-30	8.36372e-28	B2M
ENSG00000174365	625.363	0.691713	5.93837e-30	8.85236e-28	SNHG11
ENSG00000105700	4638.16	0.288884	6.13508e-30	9.09211e-28	KXD1
ENSG00000133878	186.462	1.19475	9.10822e-30	1.34198e-27	DUSP26
ENSG00000232956	1850.23	0.395687	1.72023e-29	2.5199e-27	SNHG15
ENSG00000249158	386.87	1.67265	2.33106e-29	3.39505e-27	PCDHA11
ENSG00000058262	18909.6	0.350743	3.45854e-29	5.00837e-27	SEC61A1
ENSG00000183604	5773.51	0.348168	3.48539e-29	5.01856e-27	NA
ENSG00000116761	2612.76	-0.535063	4.00186e-29	5.72967e-27	CTH
ENSG00000264247	1213.21	0.471767	8.00266e-29	1.13935e-26	ZNF407-AS1
ENSG00000134146	1648.71	-0.605509	1.60388e-28	2.2707e-26	DPH6
ENSG00000198576	1206.6	1.78137	1.64043e-28	2.30954e-26	ARC
ENSG00000120686	7855.76	0.299388	1.73844e-28	2.43401e-26	UFM1
ENSG00000254852	741.148	-0.735737	1.94914e-28	2.71401e-26	NPIPA2
ENSG00000105270	958.589	-0.580543	2.23375e-28	3.09176e-26	CLIP3
ENSG00000105612	2519.74	-0.411455	2.24482e-28	3.09176e-26	DNASE2
ENSG00000173175	1632.73	0.52456	2.32631e-28	3.18667e-26	ADCY5
ENSG00000006652	1952.61	0.835232	3.43341e-28	4.67793e-26	IFRD1
ENSG00000118231	63.4411	-1.81056	4.91974e-28	6.66717e-26	CRYGD
ENSG00000010292	20861.2	-0.273066	4.95697e-28	6.68189e-26	NCAPD2
ENSG00000179046	1632.61	0.657593	6.01021e-28	8.05877e-26	TRIML2
ENSG00000272150	723.596	0.755251	6.96126e-28	9.28486e-26	NA
ENSG00000182307	10243	0.432247	7.60165e-28	1.00859e-25	C8orf33
ENSG00000124486	33226.7	0.714367	1.02682e-27	1.35529e-25	USP9X
ENSG00000176273	937.066	0.894302	1.09872e-27	1.44269e-25	SLC35G1
ENSG00000273136	1776.62	0.641536	1.46829e-27	1.91801e-25	NBPF26
ENSG00000198865	2228	0.807899	2.17994e-27	2.83303e-25	CCDC152
ENSG00000147257	4882.27	-0.549162	3.33877e-27	4.31689e-25	GPC3
ENSG00000154556	486.545	-0.917386	4.63739e-27	5.96552e-25	SORBS2
ENSG00000270882	349.746	0.726196	6.50342e-27	8.32371e-25	H4C14
ENSG00000280279	167.995	1.14311	6.79895e-27	8.65824e-25	NA
ENSG00000171848	39067.9	0.282635	6.85262e-27	8.68296e-25	RRM2
ENSG00000277998	369.056	-0.740953	7.71601e-27	9.72831e-25	EIF3EP3
ENSG00000183255	20114.3	0.464586	1.42831e-26	1.79189e-24	PTTG1IP
ENSG00000185917	2747.04	0.434567	1.66187e-26	2.07464e-24	SETD4
ENSG00000106610	1341.04	0.625064	1.72774e-26	2.1463e-24	NA
ENSG00000120328	218.417	1.67878	1.81178e-26	2.23826e-24	PCDHB12
ENSG00000100918	3198.65	-0.613867	1.81943e-26	2.23826e-24	REC8
ENSG00000119673	804.026	0.761418	2.05513e-26	2.51599e-24	ACOT2
ENSG00000241860	449.579	0.995635	2.22323e-26	2.70871e-24	NA
ENSG00000168016	554.026	-0.661725	2.54898e-26	3.09073e-24	TRANK1
ENSG00000224712	721.696	-0.717914	2.77939e-26	3.35406e-24	NPIPA3
ENSG00000137142	1880.16	-0.474605	2.7973e-26	3.35968e-24	IGFBPL1
ENSG00000213995	3878.39	0.42133	3.83936e-26	4.58948e-24	NAXD
ENSG00000142794	3472.1	0.693702	4.13954e-26	4.92508e-24	NBPF3
ENSG00000111859	563.733	-0.954714	4.17495e-26	4.944e-24	NEDD9
ENSG00000148180	6811.94	-0.523854	4.21836e-26	4.97217e-24	GSN
ENSG00000247626	2733.76	-0.3892	4.9209e-26	5.77248e-24	MARS2
ENSG00000114796	3065.75	-0.451635	4.9429e-26	5.77248e-24	KLHL24
ENSG00000120949	663.163	1.29906	5.41836e-26	6.29872e-24	TNFRSF8
ENSG00000112308	23638.3	0.385653	7.51356e-26	8.69446e-24	C6orf62
ENSG00000226686	310.63	0.921426	8.60712e-26	9.91462e-24	LINC01535
ENSG00000203485	683.345	0.960936	1.09407e-25	1.25457e-23	INF2
ENSG00000137501	295.785	-1.16613	1.52152e-25	1.73686e-23	SYTL2
ENSG00000243244	549.57	-0.705714	1.64375e-25	1.86798e-23	STON1
ENSG00000163812	5792.62	0.673262	1.653e-25	1.87011e-23	ZDHHC3
ENSG00000000005	155.432	-1.68254	1.85231e-25	2.08628e-23	TNMD
ENSG00000236438	758.308	0.884837	1.91134e-25	2.14324e-23	NA
ENSG00000147804	159.048	-1.66669	1.9721e-25	2.20163e-23	SLC39A4
ENSG00000287064	213.823	1.29981	2.24572e-25	2.4961e-23	NA
ENSG00000072609	3092.38	0.476938	2.5601e-25	2.8331e-23	CHFR
ENSG00000110104	5016.42	0.348722	2.60742e-25	2.87292e-23	CCDC86
ENSG00000106245	4319.21	0.386209	2.90582e-25	3.18785e-23	BUD31
ENSG00000270276	340.116	0.704128	3.40529e-25	3.71969e-23	H4C15
ENSG00000263956	2047.79	0.533011	3.42066e-25	3.72045e-23	NBPF11
ENSG00000122644	3045.96	-0.3449	4.06185e-25	4.39895e-23	ARL4A
ENSG00000140830	1230.89	0.732389	4.3689e-25	4.71135e-23	TXNL4B
ENSG00000100814	4767.71	0.490603	5.25001e-25	5.63753e-23	CCNB1IP1
ENSG00000248746	789.479	-0.645837	5.65837e-25	6.05039e-23	ACTN3
ENSG00000105707	538.763	-0.853748	6.08871e-25	6.4832e-23	HPN
ENSG00000104870	1558.94	0.568211	8.31279e-25	8.81433e-23	FCGRT
ENSG00000249790	11090.6	0.907544	1.01382e-24	1.07051e-22	NA
ENSG00000146250	454.02	-0.684212	1.09353e-24	1.14988e-22	PRSS35
ENSG00000092607	68.3942	-3.1206	1.19804e-24	1.25458e-22	TBX15
ENSG00000278662	295.137	1.00274	1.44624e-24	1.50825e-22	GOLGA6L4
ENSG00000133107	1877.98	-0.456865	1.45511e-24	1.51129e-22	TRPC4
ENSG00000148399	2443.36	0.979945	1.59046e-24	1.64512e-22	DPH7
ENSG00000198039	3716.48	0.526182	1.88511e-24	1.94197e-22	ZNF273
ENSG00000072571	13202.2	-0.309736	2.79471e-24	2.86735e-22	HMMR
ENSG00000167904	3828.54	-0.345766	2.82048e-24	2.88212e-22	TMEM68
ENSG00000223705	1554.3	0.44341	3.1723e-24	3.22861e-22	NSUN5P1
ENSG00000214078	4547.93	-0.319833	3.52902e-24	3.5773e-22	CPNE1
ENSG00000100271	768.726	-0.701748	4.64379e-24	4.68856e-22	TTLL1
ENSG00000214832	245.694	0.893331	6.29626e-24	6.33174e-22	NA
ENSG00000068323	6236.15	0.541076	6.33628e-24	6.3468e-22	TFE3
ENSG00000226478	291.124	0.906139	7.46998e-24	7.45292e-22	NA
ENSG00000231689	76.2312	4.29921	7.85552e-24	7.80684e-22	LINC01090
ENSG00000159388	347.813	-0.819104	8.04908e-24	7.96796e-22	BTG2
ENSG00000196993	229.864	-0.984953	8.09032e-24	7.97762e-22	NPIPB9
ENSG00000156298	603.93	-0.822963	9.62654e-24	9.45565e-22	TSPAN7
ENSG00000007202	9356.34	0.340619	1.07957e-23	1.05631e-21	BLTP2
ENSG00000250682	222.93	0.897085	1.49434e-23	1.45652e-21	LINC00491
ENSG00000188938	4091.49	0.619331	1.85103e-23	1.79727e-21	FAM120AOS
ENSG00000250575	375.62	0.785144	1.9107e-23	1.84813e-21	NA
ENSG00000233013	230.959	1.18847	2.06648e-23	1.99121e-21	NA
ENSG00000169129	319.922	-0.906412	2.20353e-23	2.11523e-21	AFAP1L2
ENSG00000175970	3192.41	0.940876	2.47037e-23	2.36242e-21	UNC119B
ENSG00000115866	15337.5	-0.26168	2.82149e-23	2.68806e-21	DARS1
ENSG00000177873	525.001	-0.850691	3.19354e-23	3.03111e-21	ZNF619
ENSG00000130528	206.456	-0.981167	3.24196e-23	3.06559e-21	HRC
ENSG00000183793	705.318	-0.709629	3.66173e-23	3.44965e-21	NPIPA5
ENSG00000156970	22872.3	-0.314067	4.96809e-23	4.66301e-21	BUB1B
ENSG00000100994	10708.4	0.390993	6.01132e-23	5.62136e-21	PYGB
ENSG00000095794	2188.36	0.422612	6.04976e-23	5.63651e-21	CREM
ENSG00000095002	53776.6	-0.445182	6.43116e-23	5.9699e-21	MSH2
ENSG00000166024	4166.34	0.454199	6.80788e-23	6.29654e-21	R3HCC1L
ENSG00000107262	2130	1.34967	7.27298e-23	6.70225e-21	BAG1
ENSG00000104765	11036.4	-0.375172	9.48504e-23	8.70905e-21	BNIP3L
ENSG00000111319	5833.98	0.570164	1.15132e-22	1.05331e-20	SCNN1A
ENSG00000179344	836.717	-0.927903	1.52999e-22	1.39471e-20	HLA-DQB1
ENSG00000106636	7433.55	0.651677	1.64752e-22	1.49647e-20	YKT6
ENSG00000179750	749.53	-0.49238	1.74061e-22	1.57538e-20	APOBEC3B
ENSG00000250337	1298.82	0.454138	1.76984e-22	1.59613e-20	PURPL
ENSG00000048392	15167.9	-0.306077	1.80736e-22	1.62419e-20	RRM2B
ENSG00000073536	3063.33	0.43991	2.08893e-22	1.87059e-20	NLE1
ENSG00000283674	569.319	0.653193	2.12347e-22	1.89482e-20	LOC729732
ENSG00000117280	1772.25	-0.483107	2.17301e-22	1.93223e-20	RAB29
ENSG00000183323	280.89	0.785725	2.20463e-22	1.95349e-20	CCDC125
ENSG00000187091	1133.69	-0.457678	2.23804e-22	1.97618e-20	PLCD1
ENSG00000184661	10090.4	-0.241521	2.26023e-22	1.98884e-20	CDCA2
ENSG00000185710	1744.19	0.528698	2.29288e-22	2.01059e-20	SMG1P4
ENSG00000071794	9655.08	-0.366026	2.3664e-22	2.06791e-20	HLTF
ENSG00000169689	4304.46	0.304392	2.72052e-22	2.36919e-20	CENPX
ENSG00000164048	8301.35	0.315873	2.95597e-22	2.56542e-20	ZNF589
ENSG00000170312	21938.5	-0.267863	3.24486e-22	2.80653e-20	CDK1
ENSG00000100147	1768.15	0.468612	3.50222e-22	3.01882e-20	CCDC134
ENSG00000228409	971.872	0.65129	3.52258e-22	3.02607e-20	NA
ENSG00000165588	8022.18	-0.576479	3.94185e-22	3.37481e-20	OTX2
ENSG00000100726	4692.86	0.541334	5.79147e-22	4.94167e-20	TELO2
ENSG00000255529	6140.18	0.502984	6.89533e-22	5.86381e-20	POLR2M
ENSG00000196150	1170.26	-0.468207	8.31562e-22	7.04797e-20	ZNF250
ENSG00000096092	1931	-0.381551	8.40258e-22	7.08672e-20	TMEM14A
ENSG00000137691	183.241	-0.942507	8.41726e-22	7.08672e-20	CFAP300
ENSG00000198286	1341.1	0.841164	8.71436e-22	7.30011e-20	CARD11
ENSG00000146215	1150.11	-0.456633	8.72833e-22	7.30011e-20	CRIP3
ENSG00000169679	34347.1	-0.458337	8.77048e-22	7.31123e-20	BUB1
ENSG00000116017	3476.21	-0.366349	8.84187e-22	7.34658e-20	ARID3A
ENSG00000128928	10193.6	0.261123	9.60093e-22	7.9512e-20	IVD
ENSG00000180730	2192.34	-1.16018	1.03076e-21	8.50863e-20	SHISA2
ENSG00000226210	748.033	0.680855	1.37395e-21	1.13047e-19	WASH8P
ENSG00000112146	3683.38	0.553192	1.37928e-21	1.13119e-19	FBXO9
ENSG00000085719	10861.8	-0.233435	1.39432e-21	1.13984e-19	CPNE3
ENSG00000123560	8226.18	0.753214	1.61526e-21	1.31568e-19	PLP1
ENSG00000223891	599.139	-0.645308	1.61981e-21	1.31568e-19	OSER1-DT
ENSG00000179941	2332.72	-0.474321	1.86765e-21	1.51214e-19	BBS10
ENSG00000260528	286.115	0.811526	2.34723e-21	1.89438e-19	NA
ENSG00000166166	2231.2	0.476355	2.55021e-21	2.04934e-19	TRMT61A
ENSG00000240429	94.0235	1.60947	2.55541e-21	2.04934e-19	NA
ENSG00000139835	3556.67	0.46011	2.78446e-21	2.22598e-19	GRTP1
ENSG00000240230	2086.54	0.406884	3.21321e-21	2.56067e-19	COX19
ENSG00000101146	9821.32	0.391989	3.29732e-21	2.61945e-19	RAE1
ENSG00000104886	7882.24	0.326555	3.35687e-21	2.65843e-19	PLEKHJ1
ENSG00000178381	490.437	0.736723	3.72605e-21	2.94161e-19	ZFAND2A
ENSG00000285689	51.2772	1.78059	5.00713e-21	3.9407e-19	NA
ENSG00000163251	1302.45	-0.386084	5.10799e-21	4.00764e-19	FZD5
ENSG00000158825	250.613	-1.06802	6.00714e-21	4.69855e-19	CDA
ENSG00000124207	78431.4	-0.243476	6.48902e-21	5.05984e-19	CSE1L
ENSG00000100097	481.678	-0.821934	7.10924e-21	5.51077e-19	LGALS1
ENSG00000105701	13483.8	-0.239632	7.11081e-21	5.51077e-19	FKBP8
ENSG00000140057	593.865	-0.651958	7.2575e-21	5.6073e-19	AK7
ENSG00000128185	3493.45	0.288441	7.55752e-21	5.82136e-19	DGCR6L
ENSG00000163577	826.473	-0.614132	7.88735e-21	6.05701e-19	EIF5A2
ENSG00000104969	10743.6	0.248393	8.05172e-21	6.16455e-19	SGTA
ENSG00000159842	2475.61	-0.481758	8.44952e-21	6.44963e-19	ABR
ENSG00000204118	72.1333	-3.43387	9.70428e-21	7.38516e-19	NAP1L6P
ENSG00000127824	5414.25	-0.667716	1.22987e-20	9.33155e-19	TUBA4A
ENSG00000244342	327.514	1.00989	1.24922e-20	9.45003e-19	LINC00698
ENSG00000167468	10973.2	-0.216053	1.26137e-20	9.51358e-19	GPX4
ENSG00000171105	1188.66	-0.441549	1.46795e-20	1.10388e-18	INSR
ENSG00000168538	6367.83	-0.34063	1.58756e-20	1.19029e-18	TRAPPC11
ENSG00000113248	716.461	1.25599	1.66218e-20	1.24257e-18	PCDHB15
ENSG00000124225	500.031	-0.528898	1.79408e-20	1.33722e-18	PMEPA1
ENSG00000183690	599.061	-0.569067	1.81339e-20	1.34765e-18	EFHC2
ENSG00000112742	14606	-0.321936	1.85341e-20	1.37313e-18	TTK
ENSG00000074657	10890.8	-0.200222	1.85851e-20	1.37313e-18	ZNF532
ENSG00000156049	1133.47	-1.19516	1.97235e-20	1.45189e-18	GNA14
ENSG00000075239	4754.66	-0.476769	1.97657e-20	1.45189e-18	ACAT1
ENSG00000234420	495.009	0.845252	1.98756e-20	1.45575e-18	ZNF37BP
ENSG00000088325	32276.7	-0.216395	2.09865e-20	1.53268e-18	TPX2
ENSG00000255524	212.78	-0.901115	2.10849e-20	1.53544e-18	NPIPB8
ENSG00000159131	36077.6	-0.230156	2.54163e-20	1.84556e-18	GART
ENSG00000166736	528.834	-0.587354	2.58606e-20	1.87246e-18	HTR3A
ENSG00000205534	5191.32	0.348524	2.6733e-20	1.93011e-18	NA
ENSG00000005187	264.843	-0.837478	2.75238e-20	1.97868e-18	ACSM3
ENSG00000205423	2035.4	-0.381913	2.75619e-20	1.97868e-18	CNEP1R1
ENSG00000197016	1180.35	0.715821	3.53873e-20	2.53329e-18	ZNF470
ENSG00000077080	101.408	-1.25466	4.11329e-20	2.93631e-18	ACTL6B
ENSG00000077458	3354.35	0.289313	4.61229e-20	3.28328e-18	FAM76B
ENSG00000272888	595.066	0.69559	4.95676e-20	3.51861e-18	NA
ENSG00000184182	1879.38	0.389598	5.86914e-20	4.15463e-18	UBE2F
ENSG00000005007	1051.46	1.22993	5.99208e-20	4.22984e-18	UPF1
ENSG00000255495	687.986	0.666806	6.03448e-20	4.24794e-18	NA
ENSG00000187051	3933.9	0.344189	6.74537e-20	4.73521e-18	RPS19BP1
ENSG00000258545	372.856	0.94279	7.47121e-20	5.23026e-18	RHOXF1-AS1
ENSG00000117569	8636.82	-0.329254	8.24606e-20	5.75679e-18	PTBP2
ENSG00000168393	6306.04	0.374616	1.23045e-19	8.56648e-18	DTYMK
ENSG00000278530	327.222	0.881312	1.41103e-19	9.79677e-18	CHMP1B2P
ENSG00000112972	51511.3	-0.286259	1.59301e-19	1.10301e-17	HMGCS1
ENSG00000119711	4000.1	-0.384388	1.6687e-19	1.15226e-17	ALDH6A1
ENSG00000052802	34152.3	-0.280874	1.80621e-19	1.24383e-17	MSMO1
ENSG00000064933	8623.16	-0.219667	1.96264e-19	1.34789e-17	PMS1
ENSG00000100209	1110.48	0.391332	2.42025e-19	1.65767e-17	HSCB
ENSG00000281091	121.842	1.0111	2.48473e-19	1.69725e-17	NA
ENSG00000147050	12480.8	0.270803	2.58819e-19	1.76317e-17	KDM6A
ENSG00000233016	312.341	1.46769	2.72862e-19	1.85386e-17	SNHG7
ENSG00000181007	3839.7	-0.397192	2.97073e-19	2.01295e-17	ZFP82
ENSG00000059769	694.013	1.48396	3.26721e-19	2.20794e-17	DNAJC25
ENSG00000180747	2118.21	0.552108	3.34696e-19	2.25581e-17	SMG1P3
ENSG00000083457	2786.74	0.536738	3.52169e-19	2.36729e-17	ITGAE
ENSG00000177707	1203.63	-0.557761	3.7166e-19	2.49169e-17	NECTIN3
ENSG00000104722	1570.8	0.549125	3.93593e-19	2.63178e-17	NEFM
ENSG00000135749	1864.61	0.975811	4.63956e-19	3.0941e-17	PCNX2
ENSG00000204392	4479.55	0.458588	5.24964e-19	3.49177e-17	LSM2
ENSG00000276291	446.01	0.62725	6.02179e-19	3.99488e-17	NA
ENSG00000138814	4624.06	-0.445193	6.24207e-19	4.1302e-17	PPP3CA
ENSG00000139197	5446.8	0.289841	7.10631e-19	4.6898e-17	PEX5
ENSG00000112118	56347.4	-0.229323	7.80026e-19	5.13439e-17	MCM3
ENSG00000148291	1833.74	0.383443	8.35416e-19	5.48474e-17	SURF2
ENSG00000125814	1606.71	0.507124	8.42111e-19	5.51441e-17	NAPB
ENSG00000258649	1306.71	1.09818	1.00443e-18	6.56039e-17	NA
ENSG00000137040	2647.86	-0.272597	1.02905e-18	6.70393e-17	RANBP6
ENSG00000283403	63.7175	1.6119	1.2985e-18	8.43756e-17	LOC100420587
ENSG00000109255	1457.85	0.847329	1.3774e-18	8.92736e-17	NMU
ENSG00000204531	104354	-0.27633	1.49901e-18	9.69081e-17	POU5F1
ENSG00000172476	181.067	0.852444	1.53181e-18	9.87704e-17	RAB40A
ENSG00000229191	992.433	-0.575771	1.53561e-18	9.87704e-17	NA
ENSG00000235655	34694.1	-0.217341	1.60223e-18	1.02794e-16	NA
ENSG00000145022	832.576	0.463746	1.8562e-18	1.18787e-16	TCTA
ENSG00000130962	1626.63	-0.368966	1.99682e-18	1.27464e-16	PRRG1
ENSG00000177548	746.556	0.639147	2.27729e-18	1.45003e-16	RABEP2
ENSG00000184227	544.422	0.72664	2.57879e-18	1.63788e-16	ACOT1
ENSG00000100934	13776.7	-0.221324	3.12043e-18	1.97695e-16	SEC23A
ENSG00000113328	30077.8	-0.275058	3.37877e-18	2.13528e-16	CCNG1
ENSG00000196504	33890.3	-0.225802	3.43082e-18	2.16278e-16	PRPF40A
ENSG00000204599	1041.44	0.462657	3.51382e-18	2.20961e-16	TRIM39
ENSG00000100982	3655.46	-0.261141	3.77036e-18	2.36506e-16	PCIF1
ENSG00000162664	4157.55	0.265465	3.92434e-18	2.45557e-16	ZNF326
ENSG00000130222	596.866	0.933457	5.21565e-18	3.25554e-16	GADD45G
ENSG00000176834	8307.58	0.467897	5.50628e-18	3.4285e-16	VSIG10
ENSG00000251562	24355.7	-0.30975	5.74708e-18	3.56913e-16	MALAT1
ENSG00000186432	10767.5	0.361287	5.7603e-18	3.56913e-16	KPNA4
ENSG00000265972	1111.2	0.709527	5.80946e-18	3.59081e-16	TXNIP
ENSG00000131779	1290.18	-0.422264	5.84659e-18	3.59813e-16	PEX11B
ENSG00000110318	335.089	0.759516	5.8497e-18	3.59813e-16	CEP126
ENSG00000174744	4256.91	0.334078	5.9002e-18	3.62041e-16	BRMS1
ENSG00000174669	2076.77	0.603105	8.51102e-18	5.20981e-16	SLC29A2
ENSG00000106278	31253	-0.501531	8.61037e-18	5.25793e-16	PTPRZ1
ENSG00000124243	2117.78	-0.274903	8.8963e-18	5.41947e-16	BCAS4
ENSG00000104980	5729.07	0.312632	9.31951e-18	5.66367e-16	TIMM44
ENSG00000018236	2690.74	-0.590312	1.03086e-17	6.24978e-16	CNTN1
ENSG00000125826	2284.65	0.614198	1.04599e-17	6.32637e-16	RBCK1
ENSG00000158615	4075.27	-0.328794	1.06896e-17	6.44993e-16	PPP1R15B
ENSG00000214837	152.826	1.0988	1.07423e-17	6.46632e-16	NA
ENSG00000110583	4939.42	0.408623	1.0846e-17	6.51328e-16	NAA40
ENSG00000128694	1576.81	-0.439255	1.1011e-17	6.5967e-16	OSGEPL1
ENSG00000112200	9215.8	-0.298779	1.16247e-17	6.94794e-16	ZNF451
ENSG00000203875	578.139	0.578376	1.36903e-17	8.15822e-16	SNHG5
ENSG00000142619	267.021	-1.0283	1.3714e-17	8.15822e-16	PADI3
ENSG00000164463	434.085	-0.584983	1.42805e-17	8.47535e-16	CREBRF
ENSG00000144043	1633.56	0.875491	1.52056e-17	9.00325e-16	TEX261
ENSG00000164620	435.011	0.938324	1.53684e-17	9.06796e-16	RELL2
ENSG00000276805	104.999	1.2092	1.53864e-17	9.06796e-16	NA
ENSG00000143727	19733.7	0.330377	1.55011e-17	9.11436e-16	ACP1
ENSG00000164104	34783	-0.328615	1.6195e-17	9.5003e-16	HMGB2
ENSG00000072818	1056.03	-0.742286	1.62726e-17	9.52377e-16	ACAP1
ENSG00000121207	3946.98	-0.516607	1.807e-17	1.05514e-15	LRAT
ENSG00000157870	3808.42	0.589493	2.00597e-17	1.16863e-15	PRXL2B
ENSG00000126787	35543.7	-0.272883	2.08261e-17	1.21049e-15	DLGAP5
ENSG00000160959	1184.84	0.406383	2.13529e-17	1.23827e-15	LRRC14
ENSG00000165025	574.433	0.755647	2.38671e-17	1.38091e-15	SYK
ENSG00000147894	4551.39	-0.294203	2.39331e-17	1.38158e-15	C9orf72
ENSG00000237296	1126.81	0.51854	2.51401e-17	1.44795e-15	SMG1P1
ENSG00000168890	2233.46	0.418652	2.59345e-17	1.49032e-15	TMEM150A
ENSG00000159685	2448.38	-0.314524	2.76982e-17	1.58807e-15	CHCHD6
ENSG00000057252	698.828	-0.512664	2.81669e-17	1.60989e-15	SOAT1
ENSG00000158859	673.489	-0.563331	2.82058e-17	1.60989e-15	ADAMTS4
ENSG00000162086	1935.04	0.457894	2.9042e-17	1.65389e-15	ZNF75A
ENSG00000116679	40396.2	-0.263829	3.25121e-17	1.84736e-15	IVNS1ABP
ENSG00000233922	48.3052	-1.7672	3.36981e-17	1.91046e-15	LINC01694
ENSG00000251664	224.552	1.17635	3.43541e-17	1.94331e-15	PCDHA12
ENSG00000236287	6491.87	-0.295483	3.83427e-17	2.1641e-15	ZBED5
ENSG00000165389	11133.8	-0.178482	4.8374e-17	2.72421e-15	SPTSSA
ENSG00000167552	89698.4	-0.366235	4.96798e-17	2.79154e-15	TUBA1A
ENSG00000168522	5608.35	0.575601	5.1479e-17	2.88624e-15	FNTA
ENSG00000280136	135.017	1.24015	5.61837e-17	3.14307e-15	NA
ENSG00000164611	15886.6	-0.267807	5.72508e-17	3.19571e-15	PTTG1
ENSG00000163041	74781.2	-0.206619	6.09347e-17	3.39386e-15	H3-3A
ENSG00000127191	5140.96	0.303746	6.28686e-17	3.49389e-15	TRAF2
ENSG00000146556	736.926	0.499201	6.3668e-17	3.53058e-15	NA
ENSG00000169093	5419.52	-0.368508	6.43018e-17	3.55794e-15	ASMTL
ENSG00000136950	4288.43	0.615606	6.45191e-17	3.56184e-15	ARPC5L
ENSG00000188897	36.482	-2.08323	6.46533e-17	3.56184e-15	LOC400499
ENSG00000135821	45184.1	-0.286051	6.60926e-17	3.62757e-15	GLUL
ENSG00000133818	7064.45	0.712324	6.61329e-17	3.62757e-15	RRAS2
ENSG00000132780	65156.5	-0.22066	6.69007e-17	3.66177e-15	NASP
ENSG00000132478	2669.21	0.311086	7.5506e-17	4.12386e-15	UNK
ENSG00000136436	2586.61	-0.384463	7.84442e-17	4.27513e-15	CALCOCO2
ENSG00000148362	1378.99	0.43399	7.91815e-17	4.30248e-15	PAXX
ENSG00000111832	3803.04	0.368419	7.92857e-17	4.30248e-15	RWDD1
ENSG00000247556	13997.8	-0.227801	7.98481e-17	4.32374e-15	OIP5-AS1
ENSG00000131791	5379.85	0.405123	8.08981e-17	4.37126e-15	PRKAB2
ENSG00000134207	2778.52	1.22046	8.13676e-17	4.38727e-15	SYT6
ENSG00000214425	897.697	0.701863	8.38158e-17	4.50968e-15	NA
ENSG00000171295	661.495	-0.680315	8.86882e-17	4.76173e-15	ZNF440
ENSG00000124588	5366.87	0.392624	8.9802e-17	4.81134e-15	NQO2
ENSG00000137726	1448.6	-0.432211	9.30278e-17	4.97365e-15	FXYD6
ENSG00000033800	7926.72	-0.318245	9.47742e-17	5.05635e-15	PIAS1
ENSG00000186106	4449.75	-0.353079	9.68867e-17	5.1582e-15	ANKRD46
ENSG00000241369	16.65	-3.55382	1.01334e-16	5.38364e-15	LINC01192
ENSG00000154358	286.356	0.643719	1.05002e-16	5.55745e-15	OBSCN
ENSG00000238105	160.185	1.19549	1.05044e-16	5.55745e-15	NA
ENSG00000134874	1110.94	0.733221	1.05321e-16	5.56048e-15	DZIP1
ENSG00000167280	776.828	0.687174	1.08955e-16	5.7404e-15	ENGASE
ENSG00000215154	775.611	0.573903	1.13808e-16	5.98368e-15	NA
ENSG00000183889	1202.38	-0.485909	1.15486e-16	6.05633e-15	NPIPA5
ENSG00000189241	4754.68	-0.263508	1.15668e-16	6.05633e-15	TSPYL1
ENSG00000196083	847.044	-0.513391	1.20063e-16	6.2735e-15	IL1RAP
ENSG00000131747	73917.4	-0.29457	1.20938e-16	6.30618e-15	TOP2A
ENSG00000137760	2125.92	0.326616	1.22283e-16	6.36321e-15	ALKBH8
ENSG00000231074	2920.09	0.357554	1.34736e-16	6.99691e-15	HCG18
ENSG00000158417	10878.9	-0.222831	1.37832e-16	7.14303e-15	EIF5B
ENSG00000172840	1592.03	-0.571395	1.44652e-16	7.48116e-15	PDP2
ENSG00000185485	670.735	0.588074	1.46387e-16	7.55547e-15	NA
ENSG00000227838	117.755	1.56979	1.5299e-16	7.88024e-15	NA
ENSG00000165863	1222.86	0.398013	1.57482e-16	8.09518e-15	C10orf82
ENSG00000129187	5288.94	0.319566	1.62437e-16	8.33297e-15	DCTD
ENSG00000122783	1528.78	0.312641	1.66916e-16	8.54542e-15	CYREN
ENSG00000263513	5157	-0.265935	1.76314e-16	9.00835e-15	FAM72C
ENSG00000204271	1604.63	0.430634	1.81702e-16	9.265e-15	SPIN3
ENSG00000074842	4456.43	0.525045	1.88931e-16	9.61422e-15	MYDGF
ENSG00000136718	8152.1	0.254349	1.90985e-16	9.69929e-15	IMP4
ENSG00000146094	93.002	1.16638	2.01237e-16	1.01995e-14	DOK3
ENSG00000114956	8039.48	0.249761	2.04415e-16	1.03399e-14	DGUOK
ENSG00000146282	8370.16	0.296563	2.2348e-16	1.12817e-14	RARS2
ENSG00000175832	13680	0.529052	2.42702e-16	1.22278e-14	ETV4
ENSG00000234585	590.834	0.668613	2.47124e-16	1.24258e-14	NA
ENSG00000100889	5527.71	-0.513793	2.5863e-16	1.29786e-14	PCK2
ENSG00000249152	1612.05	0.513925	2.67019e-16	1.33731e-14	NA
ENSG00000134897	526.806	0.526983	2.69885e-16	1.349e-14	BIVM
ENSG00000112679	1573.1	0.586555	2.7264e-16	1.36009e-14	DUSP22
ENSG00000057757	2180.64	1.15353	2.79449e-16	1.39131e-14	PITHD1
ENSG00000129932	656.535	1.41734	2.99204e-16	1.48675e-14	DOHH
ENSG00000231365	287.308	0.811766	3.01718e-16	1.49631e-14	WARS2-AS1
ENSG00000161179	714.822	1.18843	3.30398e-16	1.63534e-14	YDJC
ENSG00000186312	675.798	0.535978	3.45226e-16	1.7054e-14	NA
ENSG00000229180	1436.57	0.37355	3.51318e-16	1.73212e-14	NA
ENSG00000162377	5531.98	-0.30562	3.71745e-16	1.82927e-14	COA7
ENSG00000162734	5421.12	0.419734	3.82457e-16	1.87834e-14	PEA15
ENSG00000186094	34.6678	-3.23241	3.98836e-16	1.95499e-14	AGBL4
ENSG00000171954	113.876	24.4438	3.99748e-16	1.95568e-14	CYP4F22
ENSG00000117410	8772.42	0.232363	4.21121e-16	2.05627e-14	ATP6V0B
ENSG00000268043	2185.24	0.463283	4.27454e-16	2.08318e-14	NBPF12
ENSG00000185664	10058	-0.379153	4.63375e-16	2.25391e-14	PMEL
ENSG00000168078	2209.7	-0.444476	4.64787e-16	2.25645e-14	PBK
ENSG00000138413	72661.1	-0.261101	5.51289e-16	2.67127e-14	IDH1
ENSG00000158092	2319.22	-0.30393	5.6493e-16	2.73215e-14	NCK1
ENSG00000104447	219.176	-0.834906	5.69693e-16	2.74994e-14	TRPS1
ENSG00000119927	6087.54	0.754786	5.81126e-16	2.79979e-14	GPAM
ENSG00000100985	157.981	-0.918415	5.96837e-16	2.87003e-14	MMP9
ENSG00000172086	1383.09	-0.386264	6.20966e-16	2.9804e-14	KRCC1
ENSG00000124216	510.982	-0.658071	6.37596e-16	3.05443e-14	SNAI1
ENSG00000173456	10836.8	-0.214014	6.73302e-16	3.2194e-14	RNF26
ENSG00000174672	225.307	0.84185	7.07719e-16	3.37759e-14	BRSK2
ENSG00000270629	1560.06	0.760059	7.24966e-16	3.4534e-14	NBPF14
ENSG00000165572	2307.44	-0.373558	7.45493e-16	3.54452e-14	KBTBD6
ENSG00000111602	19347.9	-0.213445	7.54836e-16	3.58222e-14	TIMELESS
ENSG00000253507	2276.97	3.6211	7.78162e-16	3.68601e-14	NA
ENSG00000143333	1033.62	-0.531751	8.6295e-16	4.08002e-14	RGS16
ENSG00000171720	10058.9	0.319259	8.78081e-16	4.14382e-14	HDAC3
ENSG00000127252	255.985	0.835041	9.46205e-16	4.45701e-14	PLAAT1
ENSG00000127870	3950.73	-0.322864	9.91969e-16	4.66391e-14	RNF6
ENSG00000171298	2720.79	-0.389766	1.06107e-15	4.97955e-14	GAA
ENSG00000171204	5742.79	0.267663	1.07275e-15	5.02508e-14	TMEM126B
ENSG00000136231	23282.4	-0.326866	1.15566e-15	5.40348e-14	IGF2BP3
ENSG00000230373	258.005	0.881632	1.19383e-15	5.57166e-14	GOLGA6L17P
ENSG00000279457	1067.95	0.471263	1.27933e-15	5.95969e-14	NA
ENSG00000233276	10866.7	0.189198	1.33713e-15	6.21752e-14	GPX1
ENSG00000274523	1902.34	1.18793	1.44376e-15	6.70104e-14	RCC1L
ENSG00000109113	15113	0.32193	1.48175e-15	6.86481e-14	RAB34
ENSG00000006007	5665.07	0.257111	1.53089e-15	7.07952e-14	GDE1
ENSG00000152642	1203.17	-0.401133	1.53883e-15	7.10327e-14	GPD1L
ENSG00000126773	4988.77	0.254079	1.57818e-15	7.27166e-14	PCNX4
ENSG00000136628	25258.2	-0.226405	1.64495e-15	7.56556e-14	EPRS1
ENSG00000052344	8113.08	-0.238844	1.70902e-15	7.84601e-14	PRSS8
ENSG00000198885	1488.05	-0.381517	1.77473e-15	8.13296e-14	ITPRIPL1
ENSG00000235890	141.075	1.06396	1.81492e-15	8.30211e-14	TSPEAR-AS1
ENSG00000231607	426.078	0.632644	1.82051e-15	8.31267e-14	DLEU2
ENSG00000178458	11305.2	-0.228608	2.20991e-15	1.00726e-13	NA
ENSG00000102078	693.694	0.492048	2.22451e-15	1.01086e-13	SLC25A14
ENSG00000188313	4504.28	-0.301991	2.2258e-15	1.01086e-13	PLSCR1
ENSG00000090534	105.569	-1.22292	2.23186e-15	1.0118e-13	THPO
ENSG00000185875	2325.07	-0.432305	2.2423e-15	1.01472e-13	THNSL1
ENSG00000118579	16087.1	-0.258205	2.25003e-15	1.0164e-13	MED28
ENSG00000185596	962.276	0.472807	2.4491e-15	1.10436e-13	NA
ENSG00000129451	266.616	-0.928606	2.59459e-15	1.16789e-13	KLK10
ENSG00000116793	3734.55	0.672761	2.62677e-15	1.18028e-13	PHTF1
ENSG00000123485	11076.8	-0.307003	2.78275e-15	1.24815e-13	HJURP
ENSG00000119559	2342.22	0.246257	2.80887e-15	1.25764e-13	C19orf25
ENSG00000100151	1911.11	0.375678	2.89664e-15	1.29465e-13	PICK1
ENSG00000159208	482.406	-0.509253	3.00101e-15	1.33894e-13	CIART
ENSG00000139597	206.604	-0.879557	3.08157e-15	1.37246e-13	N4BP2L1
ENSG00000172139	52.5816	2.2047	3.21034e-15	1.42731e-13	SLC9C1
ENSG00000166257	77.2966	1.31344	3.42972e-15	1.52209e-13	SCN3B
ENSG00000147535	3520.06	0.292333	3.43555e-15	1.52209e-13	PLPP5
ENSG00000108984	3334.77	-0.538226	3.71037e-15	1.64098e-13	MAP2K6
ENSG00000119328	1813.53	0.399262	3.86406e-15	1.70598e-13	ABITRAM
ENSG00000163848	3004.56	-0.331811	4.1626e-15	1.83458e-13	ZNF148
ENSG00000244752	129.513	1.0349	4.27037e-15	1.87882e-13	CRYBB2
ENSG00000168101	3004.78	0.636376	4.32225e-15	1.89834e-13	NUDT16L1
ENSG00000169519	3221.76	-0.26788	4.74415e-15	2.08004e-13	METTL15
ENSG00000112697	10657	0.510214	4.77209e-15	2.08868e-13	TMEM30A
ENSG00000114054	10365.4	-0.220533	4.85624e-15	2.12184e-13	PCCB
ENSG00000100413	1298.18	0.59568	4.92486e-15	2.14812e-13	POLR3H
ENSG00000169169	2991.6	-0.385682	5.01997e-15	2.18584e-13	CPT1C
ENSG00000070614	5025.6	0.517819	5.07599e-15	2.20645e-13	NDST1
ENSG00000117266	2507.29	-0.288913	5.24229e-15	2.27483e-13	CDK18
ENSG00000242193	219.348	0.977134	5.28256e-15	2.28839e-13	CRYZL2P
ENSG00000161677	53.3741	1.76059	5.30291e-15	2.29328e-13	JOSD2
ENSG00000137275	1578.57	0.469995	5.72523e-15	2.4717e-13	RIPK1
ENSG00000007255	1887.04	-0.455451	5.93673e-15	2.55865e-13	TRAPPC6A
ENSG00000139624	5871.15	0.26483	6.17252e-15	2.65576e-13	CERS5
ENSG00000181061	11631.1	0.26542	6.6275e-15	2.84668e-13	HIGD1A
ENSG00000264538	762.246	0.504945	6.64297e-15	2.8485e-13	NA
ENSG00000100294	557.14	0.953721	6.83936e-15	2.92775e-13	MCAT
ENSG00000139405	2623.16	0.332026	7.19754e-15	3.07589e-13	RITA1
ENSG00000198898	26591.6	-0.219464	7.61541e-15	3.24899e-13	CAPZA2
ENSG00000173065	8218.43	-0.238493	7.64953e-15	3.25806e-13	FAM222B
ENSG00000135945	1757.88	0.686814	7.88765e-15	3.35384e-13	REV1
ENSG00000006611	84.5388	-1.16838	7.92901e-15	3.36578e-13	USH1C
ENSG00000103316	1117.92	-0.535551	8.50146e-15	3.60274e-13	CRYM
ENSG00000136982	2144.02	-0.549634	8.64834e-15	3.65887e-13	DSCC1
ENSG00000107020	2413.46	-0.348787	8.67045e-15	3.66211e-13	PLGRKT
ENSG00000141682	47803.9	-0.261319	8.81595e-15	3.71737e-13	PMAIP1
ENSG00000233024	1174.83	-0.495303	8.98452e-15	3.78215e-13	NPIPA5
ENSG00000162971	2353.02	0.406723	9.226e-15	3.87737e-13	TYW5
ENSG00000155158	793.707	-0.419384	1.00906e-14	4.23372e-13	TTC39B
ENSG00000114416	16390.5	-0.240075	1.0358e-14	4.33873e-13	FXR1
ENSG00000198832	570.687	-0.581409	1.0378e-14	4.3399e-13	SELENOM
ENSG00000168397	6166.9	0.258314	1.09098e-14	4.55479e-13	ATG4B
ENSG00000215784	5114.25	-0.255753	1.09881e-14	4.57992e-13	FAM72D
ENSG00000120314	1760.89	0.32531	1.1098e-14	4.61816e-13	WDR55
ENSG00000100300	718.299	-0.496281	1.19768e-14	4.97569e-13	TSPO
ENSG00000253716	147.178	-0.830247	1.2962e-14	5.37616e-13	MINCR
ENSG00000124164	5811.01	0.434263	1.33975e-14	5.5477e-13	VAPB
ENSG00000068366	8405.56	-0.294879	1.40854e-14	5.82305e-13	ACSL4
ENSG00000142330	804.183	1.031	1.43483e-14	5.92206e-13	CAPN10
ENSG00000228288	275.893	-0.609743	1.48795e-14	6.13133e-13	PCAT6
ENSG00000167654	980.75	-0.347561	1.5231e-14	6.26598e-13	ATCAY
ENSG00000135637	346.821	0.705974	1.56855e-14	6.44248e-13	CCDC142
ENSG00000064102	9873.52	-0.264164	1.59345e-14	6.53416e-13	INTS13
ENSG00000197457	5331.44	0.352528	1.60881e-14	6.58649e-13	STMN3
ENSG00000101452	3014.45	0.289672	1.68675e-14	6.88375e-13	DHX35
ENSG00000144815	4015.48	-0.264441	1.68685e-14	6.88375e-13	NXPE3
ENSG00000197472	1103.96	-0.430886	1.76327e-14	7.18406e-13	ZNF695
ENSG00000146411	649.759	-0.762398	1.803e-14	7.33412e-13	SLC2A12
ENSG00000174227	2364.23	0.346617	1.87171e-14	7.60144e-13	PIGG
ENSG00000283050	417.449	0.852946	1.92761e-14	7.81592e-13	NA
ENSG00000103067	2323.15	0.698976	2.13573e-14	8.64594e-13	ESRP2
ENSG00000183597	521.763	0.570134	2.29906e-14	9.29229e-13	TANGO2
ENSG00000157064	1114.34	-0.574729	2.30491e-14	9.30111e-13	NMNAT2
ENSG00000135069	58979.3	-0.233191	2.32499e-14	9.36725e-13	PSAT1
ENSG00000197785	2486.05	1.18954	2.5e-14	1.00563e-12	ATAD3A
ENSG00000232677	12118.2	0.301578	2.73975e-14	1.10033e-12	LINC00665
ENSG00000280780	770.61	-0.461502	2.84163e-14	1.13944e-12	JAKMIP2-AS1
ENSG00000149476	3299.77	-0.264543	2.95318e-14	1.1823e-12	TKFC
ENSG00000189195	386.385	-0.536479	2.96597e-14	1.18555e-12	BTBD8
ENSG00000178567	1007.54	-0.508293	3.07574e-14	1.22749e-12	EPM2AIP1
ENSG00000122729	16463.4	-0.284397	3.13838e-14	1.25051e-12	ACO1
ENSG00000135525	9388.77	-0.282479	3.27216e-14	1.30178e-12	MAP7
ENSG00000143499	254.687	1.59662	3.29368e-14	1.30828e-12	SMYD2
ENSG00000174606	6181.83	0.220442	3.43173e-14	1.36098e-12	ANGEL2
ENSG00000167930	12475.8	-0.14036	3.69057e-14	1.46135e-12	FAM234A
ENSG00000197885	932.478	-0.421309	3.70982e-14	1.46668e-12	NKIRAS1
ENSG00000177542	3029.59	0.40093	3.78768e-14	1.49513e-12	SLC25A22
ENSG00000259556	248.812	-0.680521	3.84844e-14	1.51675e-12	NA
ENSG00000177426	15569.2	-0.246289	3.85904e-14	1.51857e-12	TGIF1
ENSG00000160752	13552.9	-0.321589	3.89858e-14	1.53175e-12	FDPS
ENSG00000170191	2120.36	-0.280637	3.96451e-14	1.55524e-12	NANP
ENSG00000140157	7211.01	0.654246	4.06283e-14	1.59135e-12	NIPA2
ENSG00000160072	1811.62	1.20435	4.11852e-14	1.61067e-12	ATAD3B
ENSG00000196305	64675.3	-0.223763	4.24762e-14	1.6586e-12	IARS1
ENSG00000183655	2471.69	0.416325	4.49229e-14	1.75144e-12	KLHL25
ENSG00000196975	1217.53	-0.52158	4.51259e-14	1.75665e-12	ANXA4
ENSG00000198765	36.9101	-1.82287	4.53535e-14	1.7628e-12	SYCP1
ENSG00000176974	5507.83	-0.231906	4.71782e-14	1.83092e-12	SHMT1
ENSG00000165689	687.667	0.539778	4.8121e-14	1.86465e-12	ENTR1
ENSG00000184047	121.085	0.871255	4.83498e-14	1.87066e-12	DIABLO
ENSG00000179262	5964.04	-0.221745	5.02379e-14	1.94075e-12	RAD23A
ENSG00000277741	86.7443	1.06128	5.18681e-14	2.00067e-12	NA
ENSG00000237372	83.2102	1.42681	5.24287e-14	2.01922e-12	LINC03062
ENSG00000156273	5532.03	-0.167253	5.2515e-14	2.01948e-12	BACH1
ENSG00000175575	3534.41	-0.302559	5.33194e-14	2.0473e-12	PAAF1
ENSG00000108448	418.99	0.679499	5.34328e-14	2.04855e-12	NA
ENSG00000166557	2917.03	0.346579	5.48329e-14	2.09906e-12	TMED3
ENSG00000215126	4392.29	0.303362	5.63852e-14	2.15137e-12	ZNG1F
ENSG00000079459	78389.2	-0.248951	5.63964e-14	2.15137e-12	FDFT1
ENSG00000113140	26698.2	-0.467088	5.64541e-14	2.15137e-12	SPARC
ENSG00000171865	2961.26	0.302292	5.78176e-14	2.20002e-12	RNASEH1
ENSG00000135842	1661.05	-0.408287	5.86555e-14	2.22856e-12	NIBAN1
ENSG00000215305	2267.49	-0.26949	5.91274e-14	2.24313e-12	VPS16
ENSG00000147027	4833	1.15677	5.9309e-14	2.24665e-12	TMEM47
ENSG00000145293	10539	0.489197	6.07982e-14	2.29962e-12	ENOPH1
ENSG00000076555	900.215	0.511012	6.28647e-14	2.37153e-12	ACACB
ENSG00000165105	334.676	0.999284	6.28863e-14	2.37153e-12	RASEF
ENSG00000134815	2550.6	0.773951	6.38003e-14	2.40242e-12	DHX34
ENSG00000144161	1115.23	0.491905	6.39868e-14	2.40586e-12	ZC3H8
ENSG00000161999	576.937	1.17319	6.40877e-14	2.40609e-12	JMJD8
ENSG00000138443	9860.92	0.265305	6.4644e-14	2.42338e-12	ABI2
ENSG00000121690	946.104	-0.379226	6.51457e-14	2.43858e-12	DEPDC7
ENSG00000117724	15999.8	-0.202418	6.71106e-14	2.50843e-12	CENPF
ENSG00000253333	238.695	0.758561	7.06456e-14	2.63667e-12	NA
ENSG00000156599	4726.9	0.426504	7.14575e-14	2.66305e-12	ZDHHC5
ENSG00000196338	2140.25	-0.523392	7.31991e-14	2.72395e-12	NLGN3
ENSG00000167977	2747.74	0.777456	7.53777e-14	2.80091e-12	KCTD5
ENSG00000050393	1562.29	0.880355	8.0224e-14	2.97663e-12	MCUR1
ENSG00000166863	727.284	-0.820107	8.0613e-14	2.98669e-12	TAC3
ENSG00000138735	3684.23	-0.336036	8.19855e-14	3.0331e-12	PDE5A
ENSG00000116863	2472.17	0.509176	8.34369e-14	3.0823e-12	ADPRS
ENSG00000150760	4934.94	-0.320806	8.48498e-14	3.12993e-12	DOCK1
ENSG00000159140	8179.46	-0.190401	8.70033e-14	3.20471e-12	SON
ENSG00000280058	154.5	1.12778	8.88639e-14	3.26849e-12	NA
ENSG00000230021	152.03	0.878753	8.95844e-14	3.29021e-12	LOC101928626
ENSG00000141759	4876.67	0.781576	9.78531e-14	3.5887e-12	TXNL4A
ENSG00000140931	1226.38	1.01635	1.02705e-13	3.76119e-12	CMTM3
ENSG00000204576	1041.57	0.396878	1.08016e-13	3.95e-12	PRR3
ENSG00000143933	90634.3	-0.266188	1.10565e-13	4.03739e-12	CALM2
ENSG00000143412	162.319	-0.717998	1.11601e-13	4.06935e-12	ANXA9
ENSG00000171174	331.05	-0.730159	1.13954e-13	4.14918e-12	RBKS
ENSG00000101150	11067.5	0.202848	1.1522e-13	4.18924e-12	TPD52L2
ENSG00000125458	622.554	0.928526	1.15426e-13	4.19072e-12	NT5C
ENSG00000115524	58211.6	-0.233272	1.16183e-13	4.21217e-12	SF3B1
ENSG00000173540	2398.87	0.377626	1.17758e-13	4.26318e-12	GMPPB
ENSG00000184117	26143.3	-0.224277	1.22904e-13	4.43921e-12	NIPSNAP1
ENSG00000143416	1401.94	-0.378811	1.22971e-13	4.43921e-12	SELENBP1
ENSG00000179913	71.3041	-1.25596	1.25703e-13	4.5314e-12	B3GNT3
ENSG00000130052	288.955	-0.857611	1.28543e-13	4.6272e-12	STARD8
ENSG00000011523	4836.8	-0.277671	1.29485e-13	4.65449e-12	CEP68
ENSG00000183715	181.747	-0.781141	1.32306e-13	4.74915e-12	OPCML
ENSG00000181690	1033.43	-0.419621	1.35101e-13	4.84261e-12	PLAG1
ENSG00000182326	690.36	-0.784477	1.41285e-13	5.05714e-12	C1S
ENSG00000171307	4027.18	0.588989	1.41707e-13	5.06507e-12	ZDHHC16
ENSG00000164430	161.997	1.95823	1.44016e-13	5.14035e-12	CGAS
ENSG00000130254	4494.13	0.4213	1.49203e-13	5.318e-12	SAFB2
ENSG00000005486	4661.01	0.369502	1.50943e-13	5.37245e-12	RHBDD2
ENSG00000283269	22.3863	2.21372	1.60785e-13	5.71475e-12	NA
ENSG00000027847	1535.47	0.438052	1.66769e-13	5.91912e-12	B4GALT7
ENSG00000188610	5995.08	-0.23221	1.70352e-13	6.03783e-12	FAM72B
ENSG00000116983	343.563	-0.816077	1.73058e-13	6.12521e-12	HPCAL4
ENSG00000078596	3084.31	-0.414809	1.73676e-13	6.13849e-12	ITM2A
ENSG00000066557	9454.4	-0.263255	1.78676e-13	6.30642e-12	LRRC40
ENSG00000168243	3667.4	0.689043	1.79688e-13	6.3333e-12	GNG4
ENSG00000145734	2982.44	0.219631	1.85233e-13	6.5197e-12	BDP1
ENSG00000020922	4510.88	-0.282942	1.91519e-13	6.72661e-12	MRE11
ENSG00000255717	1805.7	0.395505	1.91649e-13	6.72661e-12	SNHG1
ENSG00000165061	1377.08	-0.370011	1.91908e-13	6.72661e-12	ZMAT4
ENSG00000278023	421.469	-0.529791	1.93846e-13	6.78513e-12	RDM1
ENSG00000077279	617.018	-0.499024	1.98509e-13	6.93878e-12	DCX
ENSG00000256537	2297.74	0.446781	2.08153e-13	7.26586e-12	SMIM10L1
ENSG00000167851	44.6272	-2.56567	2.11322e-13	7.36631e-12	CD300A
ENSG00000214796	758.651	0.757292	2.19365e-13	7.63618e-12	NA
ENSG00000177791	36.0052	-2.55066	2.26314e-13	7.86727e-12	MYOZ1
ENSG00000127399	18.0564	-3.63365	2.30707e-13	8.00902e-12	LRRC61
ENSG00000160972	281.87	0.849882	2.35232e-13	8.15491e-12	PPP1R16A
ENSG00000177951	2785.22	0.231144	2.37205e-13	8.21211e-12	BET1L
ENSG00000138613	3014.92	-0.297557	2.52631e-13	8.73421e-12	APH1B
ENSG00000034533	397.552	0.660517	2.67653e-13	9.2397e-12	ASTE1
ENSG00000184470	198.318	1.04235	2.67981e-13	9.2397e-12	TXNRD2
ENSG00000214135	1055.97	0.421504	2.70227e-13	9.30448e-12	NA
ENSG00000165494	3561.19	-0.267416	2.7149e-13	9.33529e-12	PCF11
ENSG00000225868	123.643	1.02017	2.75403e-13	9.44682e-12	NA
ENSG00000268903	267.348	0.623306	2.75479e-13	9.44682e-12	NA
ENSG00000119285	19506.4	-0.226407	2.89223e-13	9.90473e-12	HEATR1
ENSG00000182481	120199	-0.251151	2.95114e-13	1.00928e-11	KPNA2
ENSG00000106443	4073.17	0.304545	2.97568e-13	1.0163e-11	PHF14
ENSG00000162775	3244.75	-0.233072	2.9797e-13	1.01631e-11	RBM15
ENSG00000136108	17910.8	-0.246707	3.04416e-13	1.0369e-11	CKAP2
ENSG00000124171	3894.49	-0.270408	3.07365e-13	1.04554e-11	PARD6B
ENSG00000076513	992.573	0.507135	3.11724e-13	1.05894e-11	ANKRD13A
ENSG00000227725	305.79	0.666608	3.23454e-13	1.09714e-11	NA
ENSG00000182718	5525.82	0.38184	3.23834e-13	1.09714e-11	ANXA2
ENSG00000249673	685.58	0.716748	3.24351e-13	1.09742e-11	NA
ENSG00000154957	1315.08	-0.332186	3.25204e-13	1.09884e-11	ZNF18
ENSG00000158526	6357.76	0.287876	3.28148e-13	1.10731e-11	TSR2
ENSG00000178162	2052.08	0.395765	3.30009e-13	1.11211e-11	NA
ENSG00000117748	12121.7	0.306398	3.34154e-13	1.12459e-11	RPA2
ENSG00000131504	8912.27	0.563887	3.45601e-13	1.16157e-11	DIAPH1
ENSG00000106268	2763.57	-0.288835	3.49117e-13	1.17183e-11	NUDT1
ENSG00000188643	1165.39	-0.752698	3.56646e-13	1.19552e-11	S100A16
ENSG00000260469	191.504	-0.742376	3.57622e-13	1.19721e-11	NA
ENSG00000180257	1308.18	-0.33591	4.1199e-13	1.37739e-11	ZNF816
ENSG00000170903	2603.35	-0.323748	4.35869e-13	1.45531e-11	MSANTD4
ENSG00000140992	1894.94	0.447228	4.38225e-13	1.46125e-11	PDPK1
ENSG00000115216	18839.9	-0.20936	4.55529e-13	1.51695e-11	NRBP1
ENSG00000148344	481.87	-1.00125	4.5722e-13	1.52059e-11	PTGES
ENSG00000080986	9301.54	-0.274364	4.68062e-13	1.55438e-11	NDC80
ENSG00000113761	2858.76	0.350862	4.68607e-13	1.55438e-11	ZNF346
ENSG00000198015	24185.4	-0.219173	4.7002e-13	1.55703e-11	MRPL42
ENSG00000185507	300.274	0.9375	4.8124e-13	1.59211e-11	IRF7
ENSG00000078295	1689.37	-0.334452	4.95853e-13	1.63832e-11	ADCY2
ENSG00000187446	4790.4	-0.293357	5.02176e-13	1.65705e-11	CHP1
ENSG00000089234	3045.92	0.77451	5.10277e-13	1.67992e-11	BRAP
ENSG00000223756	518.884	0.675837	5.10432e-13	1.67992e-11	NA
ENSG00000140983	7683.42	0.220935	5.32661e-13	1.7508e-11	RHOT2
ENSG00000106261	6416.21	-0.473846	5.5775e-13	1.83055e-11	ZKSCAN1
ENSG00000133114	2979.49	-0.263245	5.59209e-13	1.83055e-11	GPALPP1
ENSG00000170190	821.982	0.624857	5.59274e-13	1.83055e-11	SLC16A5
ENSG00000148296	2981.24	0.995586	5.59811e-13	1.83055e-11	SURF6
ENSG00000112855	2613.15	0.254417	6.10855e-13	1.99488e-11	HARS2
ENSG00000160570	1775.96	0.562847	6.17143e-13	2.01282e-11	DEDD2
ENSG00000142207	2450.77	0.361066	6.33403e-13	2.0632e-11	URB1
ENSG00000150907	1319.73	-0.62441	6.41987e-13	2.08848e-11	FOXO1
ENSG00000022840	11103.1	0.914001	6.94215e-13	2.25549e-11	RNF10
ENSG00000085832	5028.66	-0.267841	6.97509e-13	2.26329e-11	EPS15
ENSG00000123144	5207.9	0.429748	7.08884e-13	2.29488e-11	TRIR
ENSG00000112280	1830.53	-0.550471	7.09056e-13	2.29488e-11	COL9A1
ENSG00000090013	1272.39	-0.355202	7.13444e-13	2.30614e-11	BLVRB
ENSG00000153560	1362.72	0.413753	7.16701e-13	2.31371e-11	UBP1
ENSG00000238083	819.365	0.352286	7.18835e-13	2.31765e-11	LRRC37A2
ENSG00000131051	25667	0.212303	7.37193e-13	2.37382e-11	RBM39
ENSG00000112796	1712.12	-0.44088	7.45669e-13	2.39806e-11	ENPP5
ENSG00000159164	6825.42	-0.16006	7.91283e-13	2.54153e-11	SV2A
ENSG00000250579	187.585	0.98422	7.96797e-13	2.55524e-11	ADAMTS16-DT
ENSG00000092140	17289.3	-0.208231	7.97566e-13	2.55524e-11	G2E3
ENSG00000242802	1092.11	0.469984	8.02955e-13	2.56925e-11	AP5Z1
ENSG00000140832	2193.93	0.593	8.12566e-13	2.59673e-11	MARVELD3
ENSG00000094631	2882.14	-0.327061	8.176e-13	2.60952e-11	HDAC6
ENSG00000188185	441.339	0.760532	8.19857e-13	2.61344e-11	NA
ENSG00000288895	2835.45	0.525818	8.25415e-13	2.62785e-11	NA
ENSG00000137074	5794.76	0.268704	8.39537e-13	2.66945e-11	APTX
ENSG00000136444	1497.55	0.836568	8.54734e-13	2.71437e-11	RSAD1
ENSG00000183283	4288.47	-0.268846	8.61044e-13	2.73099e-11	DAZAP2
ENSG00000254535	153.791	0.897869	8.68464e-13	2.75108e-11	PABPC4L
ENSG00000289007	87.9534	-0.893513	8.719e-13	2.75851e-11	LOC101928092
ENSG00000143811	4369.27	-0.195989	8.92527e-13	2.82025e-11	PYCR2
ENSG00000286149	293.659	-0.706979	8.95241e-13	2.8253e-11	NA
ENSG00000152102	4988.59	0.661012	9.05978e-13	2.85563e-11	FAM168B
ENSG00000134294	82800.4	-0.21621	9.08893e-13	2.86126e-11	SLC38A2
ENSG00000151806	6449.67	0.469083	9.5423e-13	3.00026e-11	GUF1
ENSG00000174469	7388.52	-0.294376	1.0122e-12	3.17785e-11	CNTNAP2
ENSG00000242372	7836.54	0.239084	1.01322e-12	3.17785e-11	EIF6
ENSG00000237854	200.669	0.920842	1.02046e-12	3.1966e-11	NA
ENSG00000180773	2643.24	0.517596	1.04194e-12	3.25862e-11	SLC36A4
ENSG00000127311	908.925	-0.371749	1.04283e-12	3.25862e-11	HELB
ENSG00000139163	10434.2	-0.223777	1.06483e-12	3.32325e-11	ETNK1
ENSG00000128191	1522.38	0.320887	1.10098e-12	3.43187e-11	DGCR8
ENSG00000242779	733.222	-0.750567	1.1266e-12	3.50388e-11	ZNF702P
ENSG00000258053	150.66	1.2389	1.12685e-12	3.50388e-11	NA
ENSG00000135912	5780.22	0.38132	1.13302e-12	3.51874e-11	TTLL4
ENSG00000137776	9754.9	0.30948	1.13755e-12	3.5285e-11	SLTM
ENSG00000178425	5509.93	-0.221442	1.14264e-12	3.53994e-11	NT5DC1
ENSG00000106628	14387.4	-0.233619	1.15647e-12	3.57842e-11	POLD2
ENSG00000155621	1492.61	0.360865	1.16368e-12	3.59634e-11	C9orf85
ENSG00000075711	4565.76	0.32139	1.21454e-12	3.74895e-11	DLG1
ENSG00000138073	3751.48	0.793198	1.22281e-12	3.76988e-11	PREB
ENSG00000286155	309.584	-0.651616	1.24182e-12	3.82383e-11	NA
ENSG00000153132	1556.55	-0.765258	1.25487e-12	3.85934e-11	CLGN
ENSG00000134049	3861.48	-0.316525	1.26268e-12	3.87686e-11	IER3IP1
ENSG00000159322	2355.92	0.741413	1.26363e-12	3.87686e-11	ADPGK
ENSG00000197261	257.694	1.16961	1.2849e-12	3.93737e-11	C6orf141
ENSG00000121988	1416.92	-0.368866	1.29041e-12	3.94945e-11	ZRANB3
ENSG00000121851	251.113	-0.816601	1.30059e-12	3.97581e-11	POLR3GL
ENSG00000167747	13025.3	0.186533	1.30399e-12	3.98142e-11	C19orf48P
ENSG00000011677	657.99	-0.611568	1.31898e-12	4.02232e-11	GABRA3
ENSG00000149932	4144.55	-0.231037	1.32174e-12	4.02592e-11	TMEM219
ENSG00000103489	476.026	-0.490745	1.32598e-12	4.03397e-11	XYLT1
ENSG00000124374	4338.96	-0.385569	1.36716e-12	4.15425e-11	PAIP2B
ENSG00000246705	1518.18	-0.383005	1.37035e-12	4.15897e-11	H2AJ
ENSG00000164331	1252.79	-0.356663	1.37894e-12	4.18005e-11	ANKRA2
ENSG00000048544	9679.97	0.208424	1.42301e-12	4.30848e-11	MRPS10
ENSG00000012822	898.831	-0.439542	1.44297e-12	4.36368e-11	CALCOCO1
ENSG00000164610	459.122	0.867399	1.45008e-12	4.37998e-11	RP9
ENSG00000215866	761.292	0.705593	1.45869e-12	4.40074e-11	LINC01356
ENSG00000172732	1130.04	0.501187	1.52331e-12	4.59023e-11	MUS81
ENSG00000211459	24075.5	-0.362507	1.53253e-12	4.61252e-11	NA
ENSG00000156239	1448.08	-0.407606	1.56573e-12	4.70684e-11	N6AMT1
ENSG00000154059	9069.58	-0.187871	1.60926e-12	4.83199e-11	IMPACT
ENSG00000185033	2305.54	0.922554	1.61981e-12	4.85791e-11	SEMA4B
ENSG00000187210	954.246	-0.369412	1.65047e-12	4.94399e-11	GCNT1
ENSG00000185504	2213.55	0.718496	1.71055e-12	5.11793e-11	FAAP100
ENSG00000136536	20119.9	-0.173074	1.73957e-12	5.19861e-11	MARCHF7
ENSG00000125484	6366.7	0.412365	1.83042e-12	5.46366e-11	GTF3C4
ENSG00000102908	776.21	0.462801	1.85742e-12	5.53775e-11	NFAT5
ENSG00000286267	289.545	-0.695202	1.88326e-12	5.60817e-11	NA
ENSG00000188760	507.408	0.726755	1.95648e-12	5.81604e-11	TMEM198
ENSG00000175216	30762.6	-0.21858	1.95765e-12	5.81604e-11	CKAP5
ENSG00000143228	5018.18	-0.305613	1.9699e-12	5.84558e-11	NUF2
ENSG00000196363	3384.1	0.831665	1.9879e-12	5.8921e-11	WDR5
ENSG00000236673	7093.01	0.960017	2.01985e-12	5.9798e-11	NA
ENSG00000186812	1695.68	-0.311138	2.02765e-12	5.99588e-11	ZNF397
ENSG00000132434	2104.6	0.315141	2.0316e-12	6.00057e-11	LANCL2
ENSG00000166482	257.776	-0.802484	2.07256e-12	6.11418e-11	MFAP4
ENSG00000101144	375.673	1.48582	2.07489e-12	6.11418e-11	BMP7
ENSG00000196550	5968.5	-0.242295	2.237e-12	6.58078e-11	FAM72A
ENSG00000088179	1725.43	0.635474	2.23843e-12	6.58078e-11	PTPN4
ENSG00000104081	1030.48	-0.344188	2.24139e-12	6.58183e-11	BMF
ENSG00000154079	1165.73	-0.410663	2.26929e-12	6.65607e-11	SDHAF4
ENSG00000196700	483.832	0.548501	2.34685e-12	6.87558e-11	ZNF512B
ENSG00000131473	55802.2	-0.19759	2.48017e-12	7.2578e-11	ACLY
ENSG00000133627	2171.73	0.793304	2.5038e-12	7.3185e-11	ACTR3B
ENSG00000174607	4378.89	0.488204	2.57383e-12	7.51453e-11	UGT8
ENSG00000138821	1165.05	0.762803	2.57961e-12	7.52274e-11	SLC39A8
ENSG00000276170	372.643	0.617822	2.60608e-12	7.58332e-11	LOC101929494
ENSG00000214087	3345.18	0.340286	2.60637e-12	7.58332e-11	ARL16
ENSG00000145241	2895.52	-0.339757	2.61889e-12	7.61101e-11	CENPC
ENSG00000013297	358.575	-1.17332	2.68106e-12	7.78276e-11	CLDN11
ENSG00000135108	12715.4	0.37481	2.70523e-12	7.84392e-11	FBXO21
ENSG00000250722	250.013	-0.709924	2.71383e-12	7.85988e-11	SELENOP
ENSG00000092964	38127	-0.347705	2.79108e-12	8.07438e-11	DPYSL2
ENSG00000024526	9840.82	-0.264318	2.80331e-12	8.10052e-11	DEPDC1
ENSG00000134291	4309.51	0.25262	2.82386e-12	8.1506e-11	TMEM106C
ENSG00000188042	651.493	-0.390172	2.8272e-12	8.15096e-11	ARL4C
ENSG00000173614	336.847	-0.558497	2.88305e-12	8.30253e-11	NMNAT1
ENSG00000172318	1373.14	-0.353006	2.89107e-12	8.31434e-11	B3GALT1
ENSG00000111707	10594.9	0.601296	2.89371e-12	8.31434e-11	SUDS3
ENSG00000177613	7402.96	-0.255341	2.92632e-12	8.39851e-11	CSTF2T
ENSG00000105290	1518.27	-0.441099	2.9378e-12	8.42192e-11	APLP1
ENSG00000102900	24867.7	-0.204571	2.9443e-12	8.43101e-11	NUP93
ENSG00000185015	263.23	0.733654	2.97383e-12	8.50596e-11	CA13
ENSG00000117632	92732.1	-0.345475	3.04977e-12	8.71334e-11	STMN1
ENSG00000142751	1232.31	0.727093	3.07288e-12	8.76948e-11	GPN2
ENSG00000213889	406.917	-0.580273	3.09199e-12	8.81408e-11	PPM1N
ENSG00000145996	5297.86	-0.1955	3.13122e-12	8.91589e-11	CDKAL1
ENSG00000173705	969.438	0.403281	3.16804e-12	9.01062e-11	SUSD5
ENSG00000198237	535.867	0.393114	3.19581e-12	9.07939e-11	NA
ENSG00000108821	2461.19	-0.605832	3.22742e-12	9.15894e-11	COL1A1
ENSG00000197982	926.504	0.631279	3.23303e-12	9.1646e-11	C1orf122
ENSG00000144848	4298.05	0.478444	3.24322e-12	9.1832e-11	ATG3
ENSG00000162642	4002.75	0.265911	3.26877e-12	9.24521e-11	C1orf52
ENSG00000277161	2999.14	0.450853	3.32227e-12	9.38605e-11	PIGW
ENSG00000196950	31304.9	-0.17872	3.41956e-12	9.65016e-11	SLC39A10
ENSG00000132429	106.088	1.06303	3.42366e-12	9.65099e-11	POPDC3
ENSG00000069275	44675.9	-0.29066	3.46409e-12	9.75412e-11	NUCKS1
ENSG00000272143	383.568	-0.487105	3.48073e-12	9.79008e-11	FGF14-AS2
ENSG00000111696	980.379	-0.402968	3.52769e-12	9.91116e-11	NT5DC3
ENSG00000153130	9680.71	-0.231489	3.5397e-12	9.93389e-11	SCOC
ENSG00000169972	1100.68	0.538366	3.56912e-12	1.00054e-10	PUSL1
ENSG00000203778	880.127	-0.355309	3.57809e-12	1.00195e-10	FAM229B
ENSG00000215256	1952.26	-0.284055	3.59374e-12	1.00522e-10	DHRS4-AS1
ENSG00000073008	1053.38	0.661686	3.65752e-12	1.02193e-10	PVR
ENSG00000101407	12640.1	-0.281439	3.6885e-12	1.02945e-10	TTI1
ENSG00000214967	883.717	-0.52442	3.9121e-12	1.09066e-10	NPIPA7
ENSG00000126215	1114.58	0.516056	4.13409e-12	1.15128e-10	XRCC3
ENSG00000162368	4602.78	0.230008	4.26956e-12	1.1877e-10	CMPK1
ENSG00000121769	693.784	-0.410116	4.27565e-12	1.18809e-10	FABP3
ENSG00000182952	7213.08	-0.257692	4.43166e-12	1.23009e-10	HMGN4
ENSG00000136908	4662.93	0.267047	4.45757e-12	1.23593e-10	DPM2
ENSG00000176454	2268.48	-0.276692	4.73839e-12	1.31235e-10	LPCAT4
ENSG00000234028	100.198	-0.896451	4.77547e-12	1.32118e-10	EIF2AK3-DT
ENSG00000115827	2513.53	0.405001	4.86789e-12	1.34528e-10	DCAF17
ENSG00000180917	1893.46	-0.279931	4.88946e-12	1.34977e-10	CMTR2
ENSG00000163872	4188.39	0.532916	4.92099e-12	1.357e-10	YEATS2
ENSG00000025293	7179.97	-0.194373	4.98646e-12	1.37355e-10	PHF20
ENSG00000185728	22140.6	-0.152596	5.09918e-12	1.40308e-10	YTHDF3
ENSG00000284879	83.599	1.04259	5.27117e-12	1.44883e-10	NA
ENSG00000139990	3357.6	0.300222	5.50672e-12	1.51193e-10	DCAF5
ENSG00000197935	513.152	0.623244	5.56944e-12	1.5275e-10	ZNF311
ENSG00000226287	144.783	0.813869	5.61036e-12	1.53706e-10	NA
ENSG00000237649	11783.8	-0.305077	5.65107e-12	1.54654e-10	KIFC1
ENSG00000183137	2187.34	-0.280756	5.70789e-12	1.56027e-10	CEP57L1
ENSG00000079393	127.647	-0.746828	5.71357e-12	1.56027e-10	DUSP13
ENSG00000269335	876.389	0.773811	5.91967e-12	1.61482e-10	IKBKG
ENSG00000157978	1690.13	0.56791	5.97845e-12	1.6291e-10	LDLRAP1
ENSG00000122965	4341.63	0.235666	5.98885e-12	1.62969e-10	RBM19
ENSG00000151779	3745.59	-0.249983	5.99349e-12	1.62969e-10	NBAS
ENSG00000094916	41905.8	-0.439142	6.04571e-12	1.64213e-10	CBX5
ENSG00000174840	3953.55	-0.262596	6.33452e-12	1.71873e-10	PDE12
ENSG00000157538	8553.03	-0.254813	6.43231e-12	1.7434e-10	VPS26C
ENSG00000237036	297.183	-0.906225	6.57469e-12	1.78008e-10	ZEB1-AS1
ENSG00000170802	3045.78	-0.404092	6.59842e-12	1.7846e-10	FOXN2
ENSG00000276293	2776.82	0.371582	6.6249e-12	1.78985e-10	PIP4K2B
ENSG00000177410	1010.74	0.368459	7.29942e-12	1.96999e-10	ZFAS1
ENSG00000029993	39587.5	-0.242171	7.31544e-12	1.97221e-10	HMGB3
ENSG00000116497	5928.91	-0.273609	7.3638e-12	1.98314e-10	S100PBP
ENSG00000065518	10389.7	-0.289077	7.47847e-12	2.01188e-10	NDUFB4
ENSG00000012660	26043.2	-0.185773	7.8458e-12	2.10846e-10	ELOVL5
ENSG00000106462	5957.66	0.532269	7.88978e-12	2.11804e-10	EZH2
ENSG00000196313	3073.29	0.588051	7.97345e-12	2.13823e-10	POM121
ENSG00000164548	8147.21	-0.260841	8.03822e-12	2.15333e-10	TRA2A
ENSG00000155275	684.996	0.624716	8.16813e-12	2.18582e-10	TRMT44
ENSG00000118523	1509.73	1.00061	8.34233e-12	2.23e-10	CCN2
ENSG00000280614	26198	-0.284372	8.35085e-12	2.23e-10	NA
ENSG00000137814	2896.29	0.29441	8.44714e-12	2.25334e-10	HAUS2
ENSG00000168298	1254.63	-0.65908	8.47948e-12	2.25959e-10	H1-4
ENSG00000255135	1011.94	-0.463246	8.50327e-12	2.26355e-10	LOC124902718
ENSG00000281181	26211.9	-0.284668	8.67619e-12	2.30716e-10	NA
ENSG00000169375	9715.18	-0.2081	8.72083e-12	2.3166e-10	SIN3A
ENSG00000126432	12612.3	-0.191063	8.79062e-12	2.33269e-10	PRDX5
ENSG00000123405	164.052	-0.780925	8.85479e-12	2.34726e-10	NFE2
ENSG00000115350	1680.26	0.275392	8.90159e-12	2.3572e-10	POLE4
ENSG00000149257	21230.6	0.625212	8.96018e-12	2.37024e-10	SERPINH1
ENSG00000197565	2408.04	-0.665006	9.0247e-12	2.38482e-10	COL4A6
ENSG00000074071	3939.16	0.833966	9.06052e-12	2.39179e-10	MRPS34
ENSG00000280800	26222.8	-0.283195	9.10822e-12	2.40188e-10	NA
ENSG00000115649	3220.8	0.297641	9.26339e-12	2.44026e-10	CNPPD1
ENSG00000134152	6568.13	-0.250786	9.38885e-12	2.47074e-10	KATNBL1
ENSG00000144485	1096.35	1.15929	9.58382e-12	2.51943e-10	HES6
ENSG00000140474	2064.6	0.506219	9.96065e-12	2.61578e-10	ULK3
ENSG00000177192	1227.77	0.852367	1.00459e-11	2.63544e-10	PUS1
ENSG00000164808	9160.3	0.35428	1.04305e-11	2.73351e-10	SPIDR
ENSG00000120332	77.4955	-1.14341	1.05937e-11	2.77341e-10	TNN
ENSG00000203739	74.5945	1.381	1.10152e-11	2.88077e-10	PRDX6-AS1
ENSG00000052749	7123.96	0.197575	1.12823e-11	2.94759e-10	RRP12
ENSG00000145555	10500.3	0.449707	1.18696e-11	3.09783e-10	MYO10
ENSG00000180901	571.003	0.636862	1.19409e-11	3.11323e-10	KCTD2
ENSG00000177082	412.034	0.55491	1.19714e-11	3.11798e-10	WDR73
ENSG00000136104	4495.87	0.303019	1.23633e-11	3.21674e-10	RNASEH2B
ENSG00000154642	4680.97	-0.394327	1.27958e-11	3.32587e-10	C21orf91
ENSG00000112343	264.042	-0.777076	1.31716e-11	3.41386e-10	TRIM38
ENSG00000261556	272.131	0.565324	1.3175e-11	3.41386e-10	SMG1P7
ENSG00000198740	2926.32	-0.341549	1.31782e-11	3.41386e-10	ZNF652
ENSG00000166225	2979.71	-0.321445	1.31883e-11	3.41386e-10	FRS2
ENSG00000179604	1665.45	-0.285714	1.34918e-11	3.48819e-10	CDC42EP4
ENSG00000148824	551.187	0.431295	1.35029e-11	3.48819e-10	MTG1
ENSG00000235750	1944.95	-0.337208	1.35233e-11	3.48925e-10	KIAA0040
ENSG00000139679	445.667	-0.646464	1.35346e-11	3.48925e-10	LPAR6
ENSG00000094914	7147.46	-0.220452	1.35627e-11	3.49294e-10	AAAS
ENSG00000276550	3798.08	0.480384	1.37344e-11	3.53356e-10	NA
ENSG00000130741	33017.3	-0.216044	1.41156e-11	3.62798e-10	EIF2S3
ENSG00000112739	8187.85	-0.19646	1.42479e-11	3.65826e-10	PRPF4B
ENSG00000276997	70.8572	0.96192	1.43585e-11	3.68291e-10	NA
ENSG00000136193	7761.86	0.613865	1.50202e-11	3.84876e-10	SCRN1
ENSG00000272391	2692.5	0.49637	1.50974e-11	3.86463e-10	POM121C
ENSG00000173275	1473.16	-0.331401	1.56323e-11	3.99751e-10	ZNF449
ENSG00000113638	2959.63	-0.25838	1.56562e-11	3.99959e-10	TTC33
ENSG00000138594	9194.32	-0.25569	1.57554e-11	4.02088e-10	TMOD3
ENSG00000125734	2848.63	0.302372	1.58195e-11	4.03318e-10	GPR108
ENSG00000197061	15212.2	-0.399754	1.58692e-11	4.04178e-10	H4C3
ENSG00000123240	2726.33	0.365287	1.59857e-11	4.06475e-10	OPTN
ENSG00000284428	301.116	0.669289	1.59915e-11	4.06475e-10	NA
ENSG00000121741	17458.1	-0.156859	1.69038e-11	4.29235e-10	ZMYM2
ENSG00000130508	10157.5	0.772928	1.73068e-11	4.39028e-10	PXDN
ENSG00000171291	568.727	0.453447	1.74026e-11	4.41016e-10	ZNF439
ENSG00000133226	33488.5	-0.149814	1.74406e-11	4.41196e-10	SRRM1
ENSG00000049089	215.488	-0.663286	1.74445e-11	4.41196e-10	COL9A2
ENSG00000250486	96.7577	-1.04372	1.75404e-11	4.43179e-10	FAM218A
ENSG00000099889	1618.48	0.767816	1.76178e-11	4.44692e-10	ARVCF
ENSG00000139174	4494.77	-0.372162	1.84359e-11	4.64879e-10	PRICKLE1
ENSG00000100749	13402.7	-0.261287	1.89709e-11	4.77893e-10	VRK1
ENSG00000115053	164206	-0.169856	1.90556e-11	4.79551e-10	NCL
ENSG00000067191	440.125	0.500311	1.96786e-11	4.94737e-10	CACNB1
ENSG00000108953	104230	-0.21288	2.03381e-11	5.1081e-10	YWHAE
ENSG00000164649	15601.6	-0.178391	2.09661e-11	5.26062e-10	CDCA7L
ENSG00000224557	1663.31	0.404434	2.10708e-11	5.28167e-10	HLA-DPB2
ENSG00000065989	412.599	-0.58615	2.12116e-11	5.31169e-10	PDE4A
ENSG00000269893	1277.72	0.355705	2.12536e-11	5.31698e-10	SNHG8
ENSG00000008282	9651.54	-0.249753	2.16136e-11	5.40169e-10	SYPL1
ENSG00000180104	1833.54	0.412558	2.17825e-11	5.43855e-10	EXOC3
ENSG00000116005	9237.99	-0.239113	2.2221e-11	5.54256e-10	PCYOX1
ENSG00000224032	746.889	0.518818	2.27965e-11	5.67404e-10	NA
ENSG00000176871	1512.2	0.495817	2.28033e-11	5.67404e-10	WSB2
ENSG00000111737	3733.54	0.297613	2.28153e-11	5.67404e-10	RAB35
ENSG00000233611	103.848	2.02375	2.33643e-11	5.80489e-10	NA
ENSG00000143387	833.427	-1.75159	2.3479e-11	5.82767e-10	CTSK
ENSG00000188994	6218.66	-0.178871	2.40473e-11	5.96289e-10	ZNF292
ENSG00000181315	3329.28	-0.369507	2.42682e-11	6.01177e-10	ZNF322
ENSG00000142444	523.547	1.03917	2.4324e-11	6.01972e-10	TIMM29
ENSG00000187266	706.167	-0.372562	2.4427e-11	6.0393e-10	EPOR
ENSG00000166986	40529.9	-0.179349	2.51291e-11	6.20683e-10	MARS1
ENSG00000101871	7872.45	-0.219806	2.56782e-11	6.33629e-10	MID1
ENSG00000173653	1659.9	0.790972	2.61236e-11	6.43992e-10	RCE1
ENSG00000178409	2393.96	0.364617	2.68677e-11	6.61691e-10	BEND3
ENSG00000289356	310.235	0.852986	2.69028e-11	6.61913e-10	NA
ENSG00000288595	1187.72	-0.292107	2.7594e-11	6.78262e-10	NA
ENSG00000228709	525.456	1.02033	2.79896e-11	6.87319e-10	NA
ENSG00000228960	2442.4	0.768389	2.80972e-11	6.89292e-10	NA
ENSG00000132376	1419.58	0.503703	2.81874e-11	6.90836e-10	INPP5K
ENSG00000179021	5956.69	-0.264007	2.82481e-11	6.91656e-10	C3orf38
ENSG00000225439	625.939	-0.469923	2.86737e-11	7.01398e-10	BOLA3-DT
ENSG00000136807	4919.13	0.528904	2.88452e-11	7.04914e-10	CDK9
ENSG00000155380	75283.7	-0.209779	2.88972e-11	7.05503e-10	SLC16A1
ENSG00000167371	231.369	-0.650902	2.94523e-11	7.18364e-10	PRRT2
ENSG00000103769	20761.5	-0.191003	2.9876e-11	7.27998e-10	RAB11A
ENSG00000186642	825.923	-0.368161	3.00809e-11	7.32049e-10	PDE2A
ENSG00000183010	9358.54	-0.27213	3.01e-11	7.32049e-10	PYCR1
ENSG00000112576	692.69	0.817033	3.02005e-11	7.33789e-10	CCND3
ENSG00000103021	1387.22	-0.334443	3.06815e-11	7.44762e-10	CCDC113
ENSG00000244026	1357.54	0.400877	3.12425e-11	7.57654e-10	FAM86DP
ENSG00000124541	3863.49	0.721269	3.15416e-11	7.64174e-10	RRP36
ENSG00000136100	4554.41	-0.308419	3.15746e-11	7.64243e-10	VPS36
ENSG00000253170	53.5848	1.40715	3.18955e-11	7.71275e-10	NA
ENSG00000182378	6833.37	-0.279442	3.22478e-11	7.7905e-10	PLCXD1
ENSG00000012061	2479.78	-0.310016	3.22985e-11	7.79532e-10	ERCC1
ENSG00000112874	2737.29	-0.329828	3.24527e-11	7.82507e-10	NUDT12
ENSG00000105204	445.831	0.56037	3.30842e-11	7.96978e-10	DYRK1B
ENSG00000109586	14676	-0.347036	3.34619e-11	8.0531e-10	GALNT7
ENSG00000047230	12527.2	0.132132	3.58706e-11	8.62459e-10	CTPS2
ENSG00000164117	790.077	-0.322614	3.60709e-11	8.66435e-10	FBXO8
ENSG00000177570	223.469	-0.601062	3.61331e-11	8.66435e-10	SAMD12
ENSG00000269378	5162.94	0.332301	3.61385e-11	8.66435e-10	NA
ENSG00000069482	804.636	1.48228	3.68478e-11	8.82606e-10	GAL
ENSG00000241015	1171.91	0.69271	3.71553e-11	8.89131e-10	TPM3P9
ENSG00000112511	1074.85	0.421906	3.73531e-11	8.9302e-10	PHF1
ENSG00000253366	484.787	0.446197	3.81265e-11	9.10653e-10	NA
ENSG00000147654	1414.29	-0.334295	3.82918e-11	9.13739e-10	EBAG9
ENSG00000184164	805.266	1.11592	3.84421e-11	9.16462e-10	CRELD2
ENSG00000253948	84.3778	-0.941959	3.87124e-11	9.22039e-10	LOC124900254
ENSG00000114859	415.459	0.506829	3.89529e-11	9.26349e-10	CLCN2
ENSG00000112282	3130.65	-0.36803	3.89665e-11	9.26349e-10	MED23
ENSG00000046647	1503.94	-0.343563	3.91912e-11	9.30448e-10	GEMIN8
ENSG00000256713	62.6596	-1.37376	3.92123e-11	9.30448e-10	PGA5
ENSG00000162373	437.131	0.43336	3.94736e-11	9.35772e-10	BEND5
ENSG00000081014	1464.43	0.527711	3.96617e-11	9.39353e-10	AP4E1
ENSG00000028310	1722.9	0.529899	3.97913e-11	9.41542e-10	BRD9
ENSG00000166840	678.06	-0.376145	3.99154e-11	9.43597e-10	GLYATL1
ENSG00000088876	528.607	-0.591284	4.01633e-11	9.48572e-10	ZNF343
ENSG00000186283	2503.47	0.511157	4.04745e-11	9.55033e-10	TOR3A
ENSG00000087152	1039.92	0.362066	4.07335e-11	9.60249e-10	ATXN7L3
ENSG00000134697	18552.7	-0.224789	4.17294e-11	9.82813e-10	GNL2
ENSG00000215114	9587.82	0.324081	4.21339e-11	9.91417e-10	UBXN2B
ENSG00000111790	4775.38	-0.237774	4.22887e-11	9.94138e-10	FGFR1OP2
ENSG00000143319	5825.22	0.265571	4.24093e-11	9.96048e-10	ISG20L2
ENSG00000166503	4729.5	0.271396	4.26185e-11	1.00003e-09	HDGFL3
ENSG00000145907	89006.9	-0.209193	4.29969e-11	1.00798e-09	G3BP1
ENSG00000176654	3087.1	-0.309082	4.32324e-11	1.01257e-09	NA
ENSG00000102882	1219.35	-0.407054	4.34535e-11	1.0168e-09	MAPK3
ENSG00000140650	3865.33	0.288193	4.35434e-11	1.01797e-09	PMM2
ENSG00000226383	103.855	1.01537	4.38289e-11	1.0237e-09	LINC01876
ENSG00000158623	3243.61	-0.403533	4.44792e-11	1.03793e-09	COPG2
ENSG00000167754	60.9329	-1.12793	4.5289e-11	1.05586e-09	KLK5
ENSG00000131148	1883.03	0.890337	4.67721e-11	1.08943e-09	EMC8
ENSG00000089022	2517.4	0.862118	4.76706e-11	1.10882e-09	MAPKAPK5
ENSG00000140374	9017.94	-0.28343	4.77151e-11	1.10882e-09	ETFA
ENSG00000154328	2970.47	-0.267737	4.77357e-11	1.10882e-09	NEIL2
ENSG00000133980	23679.3	-0.189133	4.81306e-11	1.11696e-09	VRTN
ENSG00000006327	3404.5	0.628202	4.8775e-11	1.13088e-09	TNFRSF12A
ENSG00000148426	164.611	1.09086	4.92864e-11	1.1417e-09	PROSER2
ENSG00000157212	2038.09	0.249249	4.94753e-11	1.14503e-09	PAXIP1
ENSG00000240253	1043.25	0.405907	4.96866e-11	1.14887e-09	FAR2P3
ENSG00000197530	330.745	1.1852	4.97366e-11	1.14897e-09	MIB2
ENSG00000099800	10044.6	0.21874	5.08401e-11	1.1734e-09	TIMM13
ENSG00000073712	7029.19	0.404762	5.25907e-11	1.2127e-09	FERMT2
ENSG00000005436	1738.7	0.471764	5.30143e-11	1.22135e-09	GCFC2
ENSG00000204519	4442.5	-0.255312	5.34966e-11	1.23134e-09	ZNF551
ENSG00000050165	1294.23	0.686804	5.37313e-11	1.23563e-09	DKK3
ENSG00000256771	7333.54	-0.203397	5.43413e-11	1.24852e-09	ZNF253
ENSG00000173068	2759.02	-0.327602	5.63781e-11	1.29414e-09	BNC2
ENSG00000225265	207.742	0.637159	5.6674e-11	1.29976e-09	TAF1A-AS1
ENSG00000183044	1570.53	-0.375938	5.74965e-11	1.31743e-09	ABAT
ENSG00000114023	5400.41	-0.24743	5.79702e-11	1.32708e-09	FAM162A
ENSG00000115935	834.644	-0.926698	5.8523e-11	1.33853e-09	WIPF1
ENSG00000138604	1736.84	-0.441626	5.98279e-11	1.36714e-09	GLCE
ENSG00000181004	522.916	-0.506689	6.03318e-11	1.37741e-09	BBS12
ENSG00000140859	212.595	0.687147	6.0782e-11	1.38644e-09	KIFC3
ENSG00000162069	343.021	0.779433	6.11028e-11	1.39251e-09	BICDL2
ENSG00000075391	1281.06	0.440761	6.17161e-11	1.40522e-09	RASAL2
ENSG00000281383	20436	-0.284965	6.28764e-11	1.43035e-09	NA
ENSG00000099194	147309	-0.183012	6.57399e-11	1.49415e-09	SCD
ENSG00000170558	3123.4	0.331162	7.05131e-11	1.6012e-09	CDH2
ENSG00000130208	925.331	-0.375105	7.06021e-11	1.60179e-09	APOC1
ENSG00000186300	723.931	-0.373461	7.07997e-11	1.60484e-09	ZNF555
ENSG00000122299	3022.26	0.885085	7.16544e-11	1.62276e-09	ZC3H7A
ENSG00000164904	16173.1	-0.270255	7.2967e-11	1.65101e-09	ALDH7A1
ENSG00000148090	1435.29	0.635999	7.36673e-11	1.66537e-09	AUH
ENSG00000054967	128.719	0.993436	7.43405e-11	1.67909e-09	RELT
ENSG00000287001	31.5282	2.78629	7.4635e-11	1.68424e-09	LOC105372436
ENSG00000128973	1251.25	0.34918	7.57982e-11	1.70897e-09	CLN6
ENSG00000229183	50.4999	-1.45556	7.76011e-11	1.74806e-09	PGA4
ENSG00000182197	384.4	-0.588131	7.82295e-11	1.76065e-09	EXT1
ENSG00000226328	132.057	-0.833969	7.96412e-11	1.79083e-09	NUP50-DT
ENSG00000140941	9150.95	0.409662	8.14386e-11	1.82962e-09	MAP1LC3B
ENSG00000104904	30517.5	0.225089	8.22314e-11	1.8458e-09	OAZ1
ENSG00000234405	98.989	1.03886	8.42794e-11	1.8901e-09	NA
ENSG00000095587	375.989	0.735529	8.43699e-11	1.89045e-09	TLL2
ENSG00000129968	1242.3	0.981404	8.49239e-11	1.90119e-09	ABHD17A
ENSG00000187688	123.514	-1.32933	8.56645e-11	1.91607e-09	TRPV2
ENSG00000144476	156.417	-0.791588	8.80714e-11	1.96817e-09	ACKR3
ENSG00000144550	394.231	-0.5813	8.9972e-11	2.00887e-09	CPNE9
ENSG00000174384	509.915	0.535434	9.04776e-11	2.01838e-09	NA
ENSG00000115239	3126.85	-0.261767	9.08079e-11	2.02397e-09	ASB3
ENSG00000125629	1922.58	-0.316384	9.20887e-11	2.05071e-09	INSIG2
ENSG00000106299	7004.14	-0.177027	9.24866e-11	2.05777e-09	WASL
ENSG00000132950	768.304	-0.35868	9.34769e-11	2.07707e-09	ZMYM5
ENSG00000178234	2522.01	0.547407	9.35181e-11	2.07707e-09	GALNT11
ENSG00000189280	36.8115	-1.40015	9.43397e-11	2.09348e-09	GJB5
ENSG00000261512	686.808	0.40048	9.50451e-11	2.10729e-09	NA
ENSG00000152253	5190.13	-0.306854	9.77014e-11	2.16429e-09	SPC25
ENSG00000188486	2119.64	1.02337	9.86064e-11	2.18243e-09	H2AX
ENSG00000101367	25436.2	-0.192228	1.00631e-10	2.22529e-09	MAPRE1
ENSG00000139354	1411.63	-0.399848	1.02209e-10	2.25822e-09	GAS2L3
ENSG00000159788	1118.23	0.475852	1.02443e-10	2.26143e-09	RGS12
ENSG00000129354	10406.7	-0.227892	1.04166e-10	2.29745e-09	AP1M2
ENSG00000235558	369.798	0.609728	1.04847e-10	2.31e-09	NA
ENSG00000235109	810.305	-0.384208	1.04917e-10	2.31e-09	ZSCAN31
ENSG00000110697	1544.02	0.793092	1.068e-10	2.34941e-09	PITPNM1
ENSG00000204385	275.051	-0.805003	1.08226e-10	2.37872e-09	SLC44A4
ENSG00000196182	1366.83	0.770784	1.09366e-10	2.40033e-09	STK40
ENSG00000106484	26849.8	-0.174268	1.09399e-10	2.40033e-09	MEST
ENSG00000255302	24210.8	-0.249618	1.10488e-10	2.42213e-09	EID1
ENSG00000215630	351.38	0.623777	1.12853e-10	2.47183e-09	GUSBP9
ENSG00000102984	241.29	0.970326	1.15428e-10	2.52606e-09	ZNF821
ENSG00000205918	417.301	0.503335	1.16049e-10	2.53746e-09	PDPK2P
ENSG00000158109	1191.3	0.825612	1.1702e-10	2.55543e-09	TPRG1L
ENSG00000203952	561.262	-0.475132	1.17073e-10	2.55543e-09	CCDC160
ENSG00000105427	499.07	-0.573901	1.17704e-10	2.56701e-09	CNFN
ENSG00000254726	1471.61	-0.299629	1.17925e-10	2.56962e-09	MEX3A
ENSG00000184277	2592.53	-0.232994	1.18259e-10	2.57468e-09	TM2D3
ENSG00000149212	1358.19	-0.434719	1.19741e-10	2.6047e-09	SESN3
ENSG00000123975	29820.5	-0.226701	1.20498e-10	2.61892e-09	CKS2
ENSG00000214706	4551.45	0.491524	1.22714e-10	2.66481e-09	IFRD2
ENSG00000125703	4807.95	-0.223018	1.24585e-10	2.7031e-09	ATG4C
ENSG00000107874	3806.04	-0.528844	1.25035e-10	2.71055e-09	CUEDC2
ENSG00000072274	22320.8	0.21593	1.26229e-10	2.7341e-09	TFRC
ENSG00000267100	1818.78	-0.312565	1.26899e-10	2.74626e-09	ILF3-DT
ENSG00000133794	672.857	0.522122	1.29175e-10	2.79314e-09	BMAL1
ENSG00000145536	255.83	1.29911	1.31054e-10	2.83047e-09	ADAMTS16
ENSG00000146540	5378.92	0.273532	1.31125e-10	2.83047e-09	C7orf50
ENSG00000213366	1170.08	-0.378329	1.31432e-10	2.83468e-09	GSTM2
ENSG00000136159	8495.91	0.199812	1.33281e-10	2.87212e-09	NUDT15
ENSG00000007376	1270.43	0.661754	1.34273e-10	2.89104e-09	RPUSD1
ENSG00000183067	187.479	0.637463	1.34656e-10	2.89683e-09	IGSF5
ENSG00000131558	6325.89	-0.293976	1.35946e-10	2.92209e-09	EXOC4
ENSG00000254510	222.675	0.847078	1.3783e-10	2.96007e-09	NA
ENSG00000183150	1575.19	0.348206	1.39596e-10	2.99546e-09	GPR19
ENSG00000145349	565.919	0.485866	1.40304e-10	3.00811e-09	CAMK2D
ENSG00000118454	4572.73	-0.206308	1.41468e-10	3.0305e-09	ANKRD13C
ENSG00000169692	1005.21	0.990922	1.4282e-10	3.05688e-09	AGPAT2
ENSG00000139168	4541.59	-0.271224	1.47097e-10	3.14576e-09	ZCRB1
ENSG00000152193	2907.14	-0.222855	1.4819e-10	3.16646e-09	OBI1
ENSG00000143393	4192.22	0.255379	1.49979e-10	3.20199e-09	PI4KB
ENSG00000198743	1421.81	-0.444159	1.50525e-10	3.21095e-09	SLC5A3
ENSG00000166206	17532.9	0.35286	1.50709e-10	3.21216e-09	GABRB3
ENSG00000186866	1594.51	0.460553	1.51401e-10	3.22421e-09	POFUT2
ENSG00000101084	189.404	1.07644	1.51904e-10	3.2322e-09	RAB5IF
ENSG00000187860	266.865	0.670333	1.52205e-10	3.23589e-09	CCDC157
ENSG00000184209	1211.21	-0.295591	1.52355e-10	3.23636e-09	SNRNP35
ENSG00000206120	56.4123	1.21873	1.52813e-10	3.24337e-09	NA
ENSG00000049540	423.478	-0.936831	1.53254e-10	3.25e-09	ELN
ENSG00000106635	1161.58	0.759272	1.53602e-10	3.25468e-09	BCL7B
ENSG00000235706	110.129	-0.83666	1.55245e-10	3.2853e-09	DICER1-AS1
ENSG00000059804	86584.3	-0.433167	1.55307e-10	3.2853e-09	SLC2A3
ENSG00000189171	962.816	-0.47391	1.5872e-10	3.35469e-09	S100A13
ENSG00000005893	11253.1	-0.206867	1.599e-10	3.37683e-09	LAMP2
ENSG00000099341	12481.9	0.150411	1.60403e-10	3.38462e-09	PSMD8
ENSG00000095906	3974.45	0.202131	1.66785e-10	3.51637e-09	NUBP2
ENSG00000165434	6653.21	-0.220617	1.67369e-10	3.52574e-09	PGM2L1
ENSG00000196419	87573.1	-0.190669	1.69145e-10	3.5602e-09	XRCC6
ENSG00000144909	3961.48	0.290475	1.69933e-10	3.57382e-09	OSBPL11
ENSG00000161011	3729.88	0.607444	1.72785e-10	3.63078e-09	SQSTM1
ENSG00000176731	782.982	-0.32192	1.74927e-10	3.67275e-09	RBIS
ENSG00000243147	3885.79	-0.253431	1.76519e-10	3.70309e-09	MRPL33
ENSG00000136160	1351.66	-0.406197	1.78882e-10	3.74956e-09	EDNRB
ENSG00000265479	390.928	0.455894	1.80527e-10	3.78092e-09	DTX2P1-UPK3BP1-PMS2P11
ENSG00000162341	823.32	0.439539	1.82862e-10	3.82667e-09	TPCN2
ENSG00000154760	1344.47	-0.454874	1.85589e-10	3.88053e-09	SLFN13
ENSG00000130177	3495.55	0.675225	1.8934e-10	3.9547e-09	CDC16
ENSG00000259570	46.8931	1.31341	1.89454e-10	3.9547e-09	NA
ENSG00000215915	229.909	1.1241	1.89604e-10	3.9547e-09	ATAD3C
ENSG00000162980	2242.27	0.566985	1.94772e-10	4.05915e-09	ARL5A
ENSG00000165449	2805.41	0.479245	1.95489e-10	4.07072e-09	SLC16A9
ENSG00000166145	6962.46	0.642204	1.96806e-10	4.09479e-09	SPINT1
ENSG00000108773	1534.79	0.457745	1.98517e-10	4.127e-09	KAT2A
ENSG00000138382	6682.31	-0.195913	1.98838e-10	4.13029e-09	METTL5
ENSG00000170584	8403.88	-0.216968	2.00011e-10	4.15126e-09	NUDCD2
ENSG00000185753	641.086	0.644263	2.05234e-10	4.25617e-09	CXorf38
ENSG00000085365	9062.49	-0.155611	2.05879e-10	4.26606e-09	SCAMP1
ENSG00000254297	72.5734	1.43387	2.07262e-10	4.2912e-09	NA
ENSG00000154978	2296.69	0.52278	2.1165e-10	4.37847e-09	VOPP1
ENSG00000109103	2352.37	0.518477	2.1213e-10	4.38483e-09	UNC119
ENSG00000221886	1069.22	-0.458022	2.12903e-10	4.39722e-09	FAM200C
ENSG00000198879	194.797	0.98845	2.1371e-10	4.41028e-09	SFMBT2
ENSG00000078902	2019.75	0.521434	2.14072e-10	4.41417e-09	TOLLIP
ENSG00000225791	266.271	0.632811	2.24543e-10	4.62632e-09	TRAM2-AS1
ENSG00000214026	1554.06	0.605126	2.28503e-10	4.70408e-09	MRPL23
ENSG00000129933	3089.97	0.360174	2.36419e-10	4.8631e-09	MAU2
ENSG00000179361	22079.4	0.234412	2.36619e-10	4.86325e-09	ARID3B
ENSG00000047579	1003.55	0.474198	2.41434e-10	4.9582e-09	DTNBP1
ENSG00000185158	393.048	0.623406	2.4443e-10	5.01566e-09	LRRC37B
ENSG00000257122	66.735	1.18642	2.45835e-10	5.04042e-09	NA
ENSG00000069424	438.89	-0.802533	2.47955e-10	5.07977e-09	KCNAB2
ENSG00000142168	15617.1	-0.260887	2.4961e-10	5.10955e-09	SOD1
ENSG00000211445	6128.31	0.347698	2.52115e-10	5.15375e-09	GPX3
ENSG00000139364	2013.9	-0.4296	2.52176e-10	5.15375e-09	TMEM132B
ENSG00000162490	1457.01	0.495159	2.57173e-10	5.25164e-09	DRAXIN
ENSG00000183060	1448.49	0.307679	2.69227e-10	5.49335e-09	LYSMD4
ENSG00000138669	309.769	0.913932	2.69888e-10	5.50242e-09	PRKG2
ENSG00000018625	1640.82	-1.64483	2.73267e-10	5.56683e-09	ATP1A2
ENSG00000233901	194.171	0.606407	2.74084e-10	5.57898e-09	LINC01503
ENSG00000103502	1643.6	0.747062	2.75003e-10	5.59319e-09	CDIPT
ENSG00000004700	4768.99	-0.266111	2.78321e-10	5.65614e-09	RECQL
ENSG00000137807	14074.9	-0.189148	2.84886e-10	5.78493e-09	KIF23
ENSG00000104763	6061.58	-0.231779	2.87903e-10	5.84151e-09	ASAH1
ENSG00000145050	4069.51	0.18662	2.88458e-10	5.84807e-09	MANF
ENSG00000162062	2734.56	0.327398	2.89997e-10	5.87459e-09	TEDC2
ENSG00000285793	82.423	1.19858	2.95513e-10	5.98155e-09	ANAPC1P2
ENSG00000205578	680.535	0.6138	3.01171e-10	6.09119e-09	NA
ENSG00000204344	704.213	0.426081	3.02075e-10	6.10462e-09	STK19
ENSG00000120896	1884.9	0.697482	3.02476e-10	6.10784e-09	SORBS3
ENSG00000168137	6080.5	0.433625	3.12456e-10	6.30435e-09	SETD5
ENSG00000104343	3141.11	-0.226571	3.23293e-10	6.51781e-09	UBE2W
ENSG00000179091	7140.8	0.833294	3.25611e-10	6.55933e-09	CYC1
ENSG00000156017	3242.39	0.766438	3.28324e-10	6.60872e-09	CARNMT1
ENSG00000138646	919.644	0.859264	3.28823e-10	6.61352e-09	HERC5
ENSG00000164597	2639.87	-0.260733	3.30936e-10	6.65074e-09	COG5
ENSG00000187953	973.912	0.47928	3.34182e-10	6.71064e-09	PMS2CL
ENSG00000165458	957.939	0.713636	3.40134e-10	6.82476e-09	INPPL1
ENSG00000174938	2860.54	-0.295665	3.41806e-10	6.85288e-09	SEZ6L2
ENSG00000136940	4101.16	-0.186243	3.44037e-10	6.89217e-09	PDCL
ENSG00000242086	420.527	0.515856	3.44556e-10	6.89712e-09	SDHAP2
ENSG00000160087	1983.99	0.857922	3.48256e-10	6.96566e-09	UBE2J2
ENSG00000038358	2190.05	0.814107	3.48677e-10	6.96859e-09	EDC4
ENSG00000117335	13352.6	-0.222798	3.53172e-10	7.05287e-09	CD46
ENSG00000138175	4874.31	-0.254814	3.53977e-10	7.06338e-09	ARL3
ENSG00000111144	13586.7	-0.226971	3.57032e-10	7.11873e-09	LTA4H
ENSG00000156966	2845.39	0.383954	3.67e-10	7.30829e-09	B3GNT7
ENSG00000125912	5878.39	0.670654	3.67116e-10	7.30829e-09	NCLN
ENSG00000143457	5887.53	-0.194202	3.67706e-10	7.3143e-09	GOLPH3L
ENSG00000181264	800.178	-0.319465	3.7282e-10	7.4102e-09	TLCD5
ENSG00000174915	1007.96	0.877195	3.7662e-10	7.47987e-09	PTDSS2
ENSG00000122034	3869.88	0.795551	3.77418e-10	7.48984e-09	GTF3A
ENSG00000166313	3907.59	-0.270307	3.854e-10	7.64227e-09	APBB1
ENSG00000162521	35222.1	-0.21474	3.85802e-10	7.64426e-09	RBBP4
ENSG00000086544	361.501	0.709759	3.86591e-10	7.6539e-09	ITPKC
ENSG00000141012	968.545	0.604138	3.93171e-10	7.77809e-09	GALNS
ENSG00000109911	2457.72	-0.333669	4.05374e-10	8.01325e-09	ELP4
ENSG00000054219	194.83	0.891676	4.09882e-10	8.09605e-09	LY75
ENSG00000141577	1059.99	0.739642	4.15232e-10	8.19534e-09	CEP131
ENSG00000272686	328.413	-0.532889	4.1567e-10	8.1976e-09	WASL-DT
ENSG00000126945	17151.7	-0.241072	4.21717e-10	8.31037e-09	HNRNPH2
ENSG00000111716	9816.96	-0.224896	4.23913e-10	8.34716e-09	LDHB
ENSG00000213465	5654.73	-0.267143	4.24732e-10	8.3568e-09	ARL2
ENSG00000113658	8837.59	-0.272492	4.36713e-10	8.58586e-09	SMAD5
ENSG00000254858	2305.87	0.458353	4.42039e-10	8.68384e-09	MPV17L2
ENSG00000212127	146.712	1.1043	4.42447e-10	8.68512e-09	TAS2R14
ENSG00000001036	5519.01	0.436829	4.49578e-10	8.81827e-09	FUCA2
ENSG00000122643	3764.45	0.27515	4.50736e-10	8.83415e-09	NT5C3A
ENSG00000198169	669.135	-0.42685	4.65745e-10	9.11757e-09	ZNF251
ENSG00000067057	7326.87	0.190964	4.65916e-10	9.11757e-09	PFKP
ENSG00000105819	7108.03	-0.217354	4.72219e-10	9.23377e-09	PMPCB
ENSG00000100439	4942.93	0.525966	4.72818e-10	9.23837e-09	ABHD4
ENSG00000213523	5577.69	0.216526	4.75691e-10	9.28734e-09	SRA1
ENSG00000165821	23566.4	-0.219344	4.76985e-10	9.30543e-09	SALL2
ENSG00000287104	52.9724	-1.12681	4.78316e-10	9.32422e-09	NA
ENSG00000115271	7392.26	-0.271746	4.80753e-10	9.36452e-09	GCA
ENSG00000108179	2888.37	0.858018	4.84159e-10	9.42361e-09	PPIF
ENSG00000130734	522.041	1.11495	4.84741e-10	9.42772e-09	ATG4D
ENSG00000124181	3209.25	0.815908	4.8554e-10	9.436e-09	PLCG1
ENSG00000072778	3880.48	0.657786	4.88511e-10	9.48647e-09	ACADVL
ENSG00000162885	1592.96	0.770826	4.88937e-10	9.48747e-09	B3GALNT2
ENSG00000138621	1639.88	0.412464	4.93258e-10	9.564e-09	PPCDC
ENSG00000188501	531.439	-0.355527	4.94422e-10	9.57923e-09	LCTL
ENSG00000124356	6710.36	0.235356	4.97783e-10	9.63699e-09	STAMBP
ENSG00000118518	4117.91	-0.270866	5.01889e-10	9.70906e-09	RNF146
ENSG00000136059	280.144	0.739212	5.02284e-10	9.70929e-09	VILL
ENSG00000099899	1347.4	0.403386	5.03158e-10	9.71878e-09	TRMT2A
ENSG00000118705	42405.9	-0.193174	5.05183e-10	9.75046e-09	RPN2
ENSG00000204520	982.943	-0.415144	5.06432e-10	9.76313e-09	MICA
ENSG00000110315	6415.08	-0.281242	5.0661e-10	9.76313e-09	RNF141
ENSG00000153015	7331.04	-0.167688	5.14125e-10	9.90042e-09	CWC27
ENSG00000105287	3048.25	0.315963	5.17768e-10	9.96301e-09	PRKD2
ENSG00000065150	35289.6	-0.17567	5.28019e-10	1.01525e-08	IPO5
ENSG00000145495	7326.13	-0.318045	5.31024e-10	1.02026e-08	MARCHF6
ENSG00000183160	27.1306	-1.85904	5.34106e-10	1.0254e-08	TMEM119
ENSG00000167114	1020.7	0.453654	5.34701e-10	1.02577e-08	SLC27A4
ENSG00000134324	2243.64	0.282473	5.3823e-10	1.03176e-08	LPIN1
ENSG00000185379	1169.96	0.396673	5.44211e-10	1.04243e-08	RAD51D
ENSG00000213672	1656.39	0.75114	5.4514e-10	1.04342e-08	NCKIPSD
ENSG00000223509	23.4748	2.04008	5.52212e-10	1.05616e-08	NA
ENSG00000113719	6803.64	0.446556	5.54369e-10	1.05949e-08	ERGIC1
ENSG00000154096	42400.5	0.278321	5.58198e-10	1.066e-08	THY1
ENSG00000254343	60.2983	0.975521	5.59848e-10	1.06835e-08	NA
ENSG00000155868	1844.19	-0.289178	5.71189e-10	1.08871e-08	MED7
ENSG00000158941	10678.3	0.172504	5.71377e-10	1.08871e-08	CCAR2
ENSG00000156931	6502.5	-0.244207	5.84063e-10	1.11205e-08	VPS8
ENSG00000175931	3100.53	0.795019	5.85625e-10	1.11418e-08	UBE2O
ENSG00000196302	641.398	0.544979	5.99465e-10	1.13966e-08	NA
ENSG00000204673	1340.81	0.692529	6.07982e-10	1.15427e-08	AKT1S1
ENSG00000186047	188.616	0.956032	6.08062e-10	1.15427e-08	DLEU7
ENSG00000214941	2695.67	0.256139	6.11218e-10	1.15939e-08	ZSWIM7
ENSG00000082684	886.139	0.82965	6.14243e-10	1.16426e-08	SEMA5B
ENSG00000166326	6216.64	0.38794	6.17055e-10	1.16872e-08	TRIM44
ENSG00000116157	860.207	-0.380183	6.20689e-10	1.17472e-08	GPX7
ENSG00000159374	764.376	-0.370363	6.23064e-10	1.17833e-08	M1AP
ENSG00000170417	671.262	0.43876	6.23705e-10	1.17867e-08	TMEM182
ENSG00000102038	16135	-0.163602	6.30107e-10	1.18984e-08	SMARCA1
ENSG00000102225	6675.48	0.802692	6.30555e-10	1.18984e-08	CDK16
ENSG00000119397	2058.45	-0.372315	6.3867e-10	1.20425e-08	CNTRL
ENSG00000183808	3330.43	-0.225872	6.5517e-10	1.23445e-08	RBM12B
ENSG00000152229	700.032	-0.422171	6.59247e-10	1.24121e-08	PSTPIP2
ENSG00000196296	102.617	-0.832102	6.62476e-10	1.24636e-08	ATP2A1
ENSG00000226007	205.651	0.522834	6.64424e-10	1.2491e-08	NA
ENSG00000196705	3706.49	0.293893	6.75293e-10	1.26859e-08	ZNF431
ENSG00000164007	419.22	-0.577714	6.84919e-10	1.28572e-08	CLDN19
ENSG00000142227	272.897	-0.521917	6.97283e-10	1.30796e-08	EMP3
ENSG00000157014	416.546	0.726742	7.06016e-10	1.32336e-08	TATDN2
ENSG00000100380	37082.1	-0.160496	7.07654e-10	1.32545e-08	ST13
ENSG00000267278	571.452	-0.459107	7.13503e-10	1.33542e-08	NA
ENSG00000165959	305.223	-0.590191	7.14296e-10	1.33592e-08	CLMN
ENSG00000196365	4469.43	0.733175	7.1531e-10	1.33683e-08	LONP1
ENSG00000197568	700.723	-0.444908	7.28974e-10	1.36136e-08	HHLA3
ENSG00000137806	2454.54	-0.322669	7.3101e-10	1.36416e-08	NDUFAF1
ENSG00000146872	1838.18	0.428904	7.33797e-10	1.36835e-08	TLK2
ENSG00000138593	726.78	-0.372556	7.36972e-10	1.37326e-08	SECISBP2L
ENSG00000014123	3481.17	-0.23576	7.51566e-10	1.39943e-08	UFL1
ENSG00000146918	20198.9	-0.190988	7.53689e-10	1.40235e-08	NCAPG2
ENSG00000126217	493.185	0.857363	7.56458e-10	1.40647e-08	MCF2L
ENSG00000120885	14079.7	-0.22942	7.74905e-10	1.43971e-08	CLU
ENSG00000279059	234.739	0.666937	7.76929e-10	1.44241e-08	NA
ENSG00000153044	7008.67	-0.231224	7.78941e-10	1.44509e-08	CENPH
ENSG00000198265	5626.18	0.260616	7.84754e-10	1.45481e-08	HELZ
ENSG00000128050	82618.5	-0.154538	7.94571e-10	1.47193e-08	PAICS
ENSG00000100239	1133.94	0.92459	7.9626e-10	1.47398e-08	PPP6R2
ENSG00000141564	989.611	0.404237	8.08172e-10	1.49494e-08	RPTOR
ENSG00000197586	4370.48	0.175486	8.33488e-10	1.54065e-08	ENTPD6
ENSG00000117620	846.214	0.480413	8.39158e-10	1.55e-08	SLC35A3
ENSG00000189060	10907	-0.546192	8.44347e-10	1.55844e-08	H1-0
ENSG00000143093	3239.62	0.353662	8.49894e-10	1.56754e-08	STRIP1
ENSG00000282416	175.746	0.68654	8.82425e-10	1.62636e-08	NA
ENSG00000132768	7685.02	0.246496	8.83773e-10	1.62766e-08	DPH2
ENSG00000170677	2958.29	-0.277721	8.86524e-10	1.63154e-08	SOCS6
ENSG00000151012	2018.66	0.187829	8.95272e-10	1.64644e-08	SLC7A11
ENSG00000162512	625.675	-0.520268	9.02791e-10	1.65907e-08	SDC3
ENSG00000113569	14382.3	-0.294067	9.0527e-10	1.66242e-08	NUP155
ENSG00000239523	49.743	-1.41708	9.10121e-10	1.67012e-08	MYLK-AS1
ENSG00000110042	721.637	0.505947	9.23373e-10	1.69321e-08	DTX4
ENSG00000105983	4966.91	0.775991	9.25523e-10	1.69592e-08	LMBR1
ENSG00000112335	6076.35	0.525605	9.31794e-10	1.70515e-08	SNX3
ENSG00000232790	25.4971	2.92473	9.31904e-10	1.70515e-08	LINC01162
ENSG00000100225	8445.76	0.43239	9.37105e-10	1.71301e-08	FBXO7
ENSG00000213853	1739.7	-0.276906	9.37554e-10	1.71301e-08	EMP2
ENSG00000274173	22.5396	2.02081	9.55122e-10	1.74385e-08	NA
ENSG00000182287	25823.9	0.540102	9.6691e-10	1.76411e-08	AP1S2
ENSG00000175137	1689.21	0.434741	9.6844e-10	1.76563e-08	SH3BP5L
ENSG00000031003	1932.56	0.274154	9.8058e-10	1.78648e-08	FAM13B
ENSG00000188612	35829.5	-0.204723	9.81364e-10	1.78662e-08	SUMO2
ENSG00000140455	2639.63	-0.545024	9.89072e-10	1.79842e-08	USP3
ENSG00000132541	4150.38	-0.212504	9.89263e-10	1.79842e-08	RIDA
ENSG00000002834	13892.3	0.126687	1.02904e-09	1.86938e-08	LASP1
ENSG00000102098	5425.3	-0.175584	1.03117e-09	1.87191e-08	SCML2
ENSG00000217128	1396.9	-0.270891	1.03732e-09	1.88173e-08	FNIP1
ENSG00000105221	3315.91	0.301604	1.03863e-09	1.88276e-08	AKT2
ENSG00000170779	6872.08	0.178501	1.07547e-09	1.94814e-08	CDCA4
ENSG00000167491	3418.47	0.292757	1.07645e-09	1.94854e-08	GATAD2A
ENSG00000148634	3968.95	-0.234542	1.08312e-09	1.9592e-08	HERC4
ENSG00000175198	5598.93	-0.242605	1.09e-09	1.97025e-08	PCCA
ENSG00000135390	15251.6	-0.216603	1.10771e-09	2.00083e-08	ATP5MC2
ENSG00000122390	3903.92	0.30173	1.11897e-09	2.01972e-08	NAA60
ENSG00000061918	816.359	-0.369215	1.12799e-09	2.03456e-08	GUCY1B1
ENSG00000267313	198.805	0.654774	1.15365e-09	2.07936e-08	KC6
ENSG00000112378	5104.12	0.578097	1.15657e-09	2.08314e-08	PERP
ENSG00000275882	462.908	0.79487	1.1665e-09	2.09954e-08	IKBKGP1
ENSG00000124788	48.2503	1.17272	1.17279e-09	2.10819e-08	ATXN1
ENSG00000167967	1382.12	0.394057	1.17297e-09	2.10819e-08	E4F1
ENSG00000137628	639.928	-0.458423	1.17967e-09	2.11873e-08	DDX60
ENSG00000125779	1544.28	0.695497	1.18291e-09	2.12303e-08	PANK2
ENSG00000130762	1294.45	0.650528	1.18964e-09	2.1336e-08	ARHGEF16
ENSG00000116198	1315.21	0.776028	1.19871e-09	2.14836e-08	CEP104
ENSG00000181856	264.304	-0.573992	1.20185e-09	2.15247e-08	SLC2A4
ENSG00000120696	3100.82	-0.239604	1.22486e-09	2.19211e-08	KBTBD7
ENSG00000141698	3577.15	0.421316	1.22903e-09	2.19802e-08	NT5C3B
ENSG00000101181	1421.11	0.310218	1.23557e-09	2.20817e-08	MTG2
ENSG00000204472	269.511	-0.907024	1.24356e-09	2.22088e-08	AIF1
ENSG00000104129	1645.03	-0.244629	1.25042e-09	2.23156e-08	DNAJC17
ENSG00000112514	10527.8	-0.239786	1.2585e-09	2.24439e-08	CUTA
ENSG00000079335	1201.79	0.452983	1.26302e-09	2.25087e-08	CDC14A
ENSG00000159840	6641.88	0.753654	1.26495e-09	2.25274e-08	ZYX
ENSG00000170540	38414.6	-0.230489	1.27037e-09	2.2608e-08	ARL6IP1
ENSG00000182484	805.804	0.40606	1.27517e-09	2.26775e-08	WASH6P
ENSG00000173262	8255.86	-0.425774	1.27807e-09	2.27131e-08	SLC2A14
ENSG00000120451	4331.34	0.329303	1.284e-09	2.27972e-08	SNX19
ENSG00000134057	43653.7	-0.177643	1.2846e-09	2.27972e-08	CCNB1
ENSG00000100650	24409.6	-0.161949	1.29623e-09	2.29874e-08	SRSF5
ENSG00000110148	1411.2	-0.359221	1.32498e-09	2.34809e-08	CCKBR
ENSG00000168748	113.583	-0.759382	1.35049e-09	2.39162e-08	CA7
ENSG00000182134	4729.94	-0.255443	1.36877e-09	2.4223e-08	TDRKH
ENSG00000178053	6490.08	-0.228602	1.37176e-09	2.4259e-08	MLF1
ENSG00000071994	2512.75	0.802623	1.37524e-09	2.43001e-08	PDCD2
ENSG00000136490	5742.88	0.341471	1.376e-09	2.43001e-08	LIMD2
ENSG00000164543	903.793	0.832358	1.42016e-09	2.50625e-08	STK17A
ENSG00000152932	1229.19	-0.63769	1.44337e-09	2.54543e-08	RAB3C
ENSG00000141505	178.349	-0.873017	1.47606e-09	2.60127e-08	ASGR1
ENSG00000070423	1946.02	0.706049	1.48086e-09	2.60792e-08	RNF126
ENSG00000106397	2726.44	0.273689	1.50349e-09	2.64593e-08	PLOD3
ENSG00000143155	3498.52	-0.233304	1.50538e-09	2.64743e-08	TIPRL
ENSG00000185420	2170.68	-0.321581	1.51297e-09	2.65892e-08	SMYD3
ENSG00000206573	1446.78	-0.311526	1.53428e-09	2.69292e-08	THUMPD3-AS1
ENSG00000167536	214.665	0.892716	1.53444e-09	2.69292e-08	DHRS13
ENSG00000073111	15093.6	0.250686	1.54423e-09	2.70823e-08	MCM2
ENSG00000169057	1515.19	0.249317	1.54659e-09	2.71049e-08	MECP2
ENSG00000136167	268.98	0.652316	1.54835e-09	2.7117e-08	LCP1
ENSG00000242759	77.3811	1.22274	1.55765e-09	2.7261e-08	NA
ENSG00000163947	826.275	-0.325749	1.59775e-09	2.79435e-08	ARHGEF3
ENSG00000003400	238.392	-0.550892	1.63117e-09	2.85083e-08	CASP10
ENSG00000135472	34.1831	-1.68449	1.63399e-09	2.85379e-08	FAIM2
ENSG00000120159	7337.58	0.357871	1.65279e-09	2.88342e-08	CAAP1
ENSG00000135900	5703.11	-0.184167	1.65323e-09	2.88342e-08	MRPL44
ENSG00000083535	2218.7	-0.339478	1.67004e-09	2.91073e-08	PIBF1
ENSG00000066027	1546.3	0.752754	1.67183e-09	2.91186e-08	PPP2R5A
ENSG00000137078	406.741	-0.605148	1.69146e-09	2.94403e-08	SIT1
ENSG00000034677	1105.88	-0.312493	1.69602e-09	2.94994e-08	RNF19A
ENSG00000204685	166.582	0.99982	1.70599e-09	2.96524e-08	NA
ENSG00000127220	292.443	1.04446	1.71285e-09	2.97512e-08	ABHD8
ENSG00000122705	7637.5	0.478048	1.71697e-09	2.98023e-08	CLTA
ENSG00000175928	11799.7	0.801434	1.73091e-09	3.00077e-08	LRRN1
ENSG00000182173	1327.37	0.817101	1.73117e-09	3.00077e-08	TSEN54
ENSG00000267534	1387.78	-0.28748	1.79267e-09	3.10525e-08	S1PR2
ENSG00000058799	3138.99	0.205978	1.8027e-09	3.12049e-08	YIPF1
ENSG00000184357	684.428	-0.51041	1.83604e-09	3.17604e-08	H1-5
ENSG00000140987	2074.59	0.37395	1.84671e-09	3.19231e-08	ZSCAN32
ENSG00000101247	1802.43	0.327636	1.87155e-09	3.23305e-08	NDUFAF5
ENSG00000075413	4176.38	0.717727	1.87313e-09	3.23357e-08	MARK3
ENSG00000254093	2221.66	0.310522	1.87479e-09	3.23423e-08	PINX1
ENSG00000187678	9929.02	-0.174594	1.88728e-09	3.25357e-08	SPRY4
ENSG00000105726	1642.26	0.992288	1.88874e-09	3.25388e-08	ATP13A1
ENSG00000111450	1201.18	0.733157	1.93693e-09	3.33462e-08	STX2
ENSG00000070610	4028.96	0.682667	1.96053e-09	3.37297e-08	GBA2
ENSG00000016864	2728.8	0.394261	1.97962e-09	3.40349e-08	GLT8D1
ENSG00000213585	32498.5	-0.139629	2.04229e-09	3.50886e-08	VDAC1
ENSG00000196670	2583.43	-0.294942	2.05732e-09	3.5323e-08	ZFP62
ENSG00000157181	2783.05	0.296295	2.06303e-09	3.53969e-08	ODR4
ENSG00000137845	25666.5	-0.20364	2.09441e-09	3.59111e-08	ADAM10
ENSG00000188801	828.806	-0.430053	2.11278e-09	3.62015e-08	NA
ENSG00000173530	1960.94	-0.37452	2.1314e-09	3.64959e-08	TNFRSF10D
ENSG00000269994	381.403	-0.819525	2.15644e-09	3.68998e-08	LINC02893
ENSG00000110195	24.5269	-1.88084	2.19341e-09	3.7507e-08	FOLR1
ENSG00000276345	1474.39	0.606899	2.2059e-09	3.76951e-08	MRPL23
ENSG00000226419	410.604	0.46378	2.21129e-09	3.77617e-08	SLC16A1-AS1
ENSG00000101138	7287.4	-0.195542	2.21807e-09	3.7852e-08	CSTF1
ENSG00000157110	4777.26	0.790347	2.24644e-09	3.83103e-08	RBPMS
ENSG00000139880	252.358	1.14188	2.24931e-09	3.83335e-08	CDH24
ENSG00000186340	1585.2	0.546686	2.25499e-09	3.84046e-08	THBS2
ENSG00000122692	11567.3	-0.178534	2.31121e-09	3.93355e-08	SMU1
ENSG00000163938	28626.8	-0.184274	2.32643e-09	3.9568e-08	GNL3
ENSG00000129244	1081.24	-0.619866	2.32826e-09	3.95727e-08	ATP1B2
ENSG00000179889	11583.2	0.144252	2.34657e-09	3.9857e-08	PDXDC1
ENSG00000241852	445.154	0.740427	2.35704e-09	4.00081e-08	C8orf58
ENSG00000143297	202.013	0.736837	2.36143e-09	4.00558e-08	FCRL5
ENSG00000198783	1976.81	-0.252373	2.37376e-09	4.0238e-08	ZNF830
ENSG00000143502	482.649	-0.438375	2.39637e-09	4.05942e-08	SUSD4
ENSG00000198822	291.321	-1.19387	2.41971e-09	4.0962e-08	GRM3
ENSG00000145919	4799.51	0.622631	2.42633e-09	4.10468e-08	BOD1
ENSG00000117758	1221.48	-0.343338	2.45519e-09	4.15073e-08	STX12
ENSG00000170703	459.411	-0.566879	2.46322e-09	4.16153e-08	TTLL6
ENSG00000126216	2920.09	0.57682	2.54528e-09	4.29729e-08	TUBGCP3
ENSG00000172456	928.319	-0.297813	2.55978e-09	4.3189e-08	FGGY
ENSG00000162174	2404.07	0.241456	2.5814e-09	4.35248e-08	ASRGL1
ENSG00000168818	2855.1	0.190821	2.58362e-09	4.35333e-08	STX18
ENSG00000160957	974.37	0.884665	2.61883e-09	4.40972e-08	RECQL4
ENSG00000146232	547.183	0.908602	2.62477e-09	4.41679e-08	NFKBIE
ENSG00000179909	794.562	0.453984	2.66109e-09	4.47494e-08	ZNF154
ENSG00000161800	12690.7	-0.256784	2.69651e-09	4.53149e-08	RACGAP1
ENSG00000123159	3041.44	0.614298	2.73425e-09	4.59187e-08	GIPC1
ENSG00000278619	629.91	0.546098	2.76105e-09	4.63381e-08	MRM1
ENSG00000107295	656.853	0.557202	2.80002e-09	4.6961e-08	SH3GL2
ENSG00000185624	17608.2	0.52343	2.85995e-09	4.79344e-08	P4HB
ENSG00000067064	21560.7	-0.154336	2.89824e-09	4.8544e-08	IDI1
ENSG00000132394	1039.03	0.69557	2.90218e-09	4.85779e-08	EEFSEC
ENSG00000188372	236.219	-0.549651	2.9399e-09	4.91768e-08	ZP3
ENSG00000127540	4201.84	0.224607	2.96151e-09	4.95057e-08	UQCR11
ENSG00000198825	2315.28	0.314595	2.986e-09	4.98822e-08	INPP5F
ENSG00000128596	706.897	0.469704	2.99644e-09	5.00236e-08	CCDC136
ENSG00000112984	13963	-0.230136	3.01683e-09	5.03309e-08	KIF20A
ENSG00000119523	2004.86	0.683898	3.0643e-09	5.10892e-08	ALG2
ENSG00000013375	6332.29	-0.184456	3.06763e-09	5.11111e-08	PGM3
ENSG00000229859	45.6036	-1.50717	3.0866e-09	5.13933e-08	PGA3
ENSG00000262919	566.985	0.718469	3.1129e-09	5.17973e-08	CCNQ
ENSG00000175054	3597.95	-0.400159	3.12603e-09	5.19816e-08	ATR
ENSG00000105321	1197.76	0.664886	3.1335e-09	5.20716e-08	CCDC9
ENSG00000182150	3441.84	0.272304	3.152e-09	5.23447e-08	ERCC6L2
ENSG00000152818	3760.81	0.34899	3.15927e-09	5.2363e-08	UTRN
ENSG00000130707	2247.61	-0.519763	3.15928e-09	5.2363e-08	ASS1
ENSG00000173145	5884.66	-0.179825	3.1593e-09	5.2363e-08	NOC3L
ENSG00000151332	4149.97	-0.195759	3.1767e-09	5.26169e-08	MBIP
ENSG00000112701	5970.12	0.607369	3.18882e-09	5.27832e-08	SENP6
ENSG00000276547	128.882	1.38911	3.20026e-09	5.2938e-08	PCDHGB5
ENSG00000196873	6203.48	0.279638	3.21363e-09	5.31245e-08	ZNG1C
ENSG00000263874	366.468	-1.22529	3.30485e-09	5.45969e-08	LASP1NB
ENSG00000070718	3107.44	0.221258	3.31216e-09	5.46819e-08	AP3M2
ENSG00000174516	333.301	0.772917	3.33238e-09	5.49799e-08	PELI3
ENSG00000197299	7912.4	-0.234199	3.36856e-09	5.55408e-08	BLM
ENSG00000249898	205.348	-0.620536	3.3792e-09	5.56799e-08	NA
ENSG00000167193	5790.39	0.481551	3.39841e-09	5.59601e-08	CRK
ENSG00000088448	6324.03	0.28067	3.40637e-09	5.60548e-08	ANKRD10
ENSG00000106086	3215.35	0.659974	3.45582e-09	5.68316e-08	PLEKHA8
ENSG00000229018	498.085	0.448631	3.52394e-09	5.79142e-08	NA
ENSG00000289308	5561.88	0.334156	3.57273e-09	5.86779e-08	NA
ENSG00000188566	987.113	0.402392	3.58972e-09	5.88875e-08	NDOR1
ENSG00000150093	44996.3	0.320729	3.59014e-09	5.88875e-08	ITGB1
ENSG00000162599	132.245	-0.91548	3.61747e-09	5.92975e-08	NFIA
ENSG00000132646	20891	-0.199651	3.66284e-09	6.00023e-08	PCNA
ENSG00000167785	2081.59	0.26661	3.70969e-09	6.07306e-08	ZNF558
ENSG00000131142	33.2668	-1.63208	3.72495e-09	6.0941e-08	CCL25
ENSG00000113716	2488.88	0.511009	3.72984e-09	6.09817e-08	HMGXB3
ENSG00000151849	3562.22	-0.202774	3.76433e-09	6.15059e-08	CENPJ
ENSG00000188243	3798.74	-0.211596	3.78919e-09	6.18721e-08	COMMD6
ENSG00000286964	46.2224	1.14748	3.8171e-09	6.22878e-08	NA
ENSG00000166780	1777.66	-0.29602	3.83175e-09	6.24866e-08	BMERB1
ENSG00000138650	397.953	0.818026	3.84718e-09	6.26979e-08	PCDH10
ENSG00000180304	49031.4	0.187015	3.86463e-09	6.29155e-08	OAZ2
ENSG00000212993	2708.15	-0.267371	3.8655e-09	6.29155e-08	POU5F1B
ENSG00000117595	1198.08	-0.345649	3.95036e-09	6.42555e-08	IRF6
ENSG00000148459	564.463	0.708713	3.96253e-09	6.44121e-08	PDSS1
ENSG00000168116	3923.79	-0.297486	4.05441e-09	6.58633e-08	KIAA1586
ENSG00000186141	4753.75	0.240986	4.06123e-09	6.59319e-08	POLR3C
ENSG00000140600	546.234	0.732682	4.06823e-09	6.60032e-08	SH3GL3
ENSG00000115875	46865.4	-0.205689	4.09542e-09	6.64018e-08	SRSF7
ENSG00000138071	28290.8	-0.195655	4.0987e-09	6.64126e-08	ACTR2
ENSG00000274349	570.659	-0.53586	4.20194e-09	6.80419e-08	ZNF658
ENSG00000060971	666.619	0.785002	4.21995e-09	6.82899e-08	ACAA1
ENSG00000288983	201.781	-0.555482	4.23832e-09	6.85434e-08	NA
ENSG00000147400	4546.02	-0.244561	4.24521e-09	6.85904e-08	CETN2
ENSG00000149418	1166.56	0.929555	4.24664e-09	6.85904e-08	ST14
ENSG00000215790	1518.82	0.290107	4.37552e-09	7.0627e-08	NA
ENSG00000144285	96.2703	-0.901495	4.39475e-09	7.08922e-08	SCN1A
ENSG00000157456	15753.7	-0.243833	4.40187e-09	7.0962e-08	CCNB2
ENSG00000132388	11051.7	0.657844	4.44171e-09	7.15587e-08	UBE2G1
ENSG00000105810	772.178	0.597548	4.48114e-09	7.21481e-08	CDK6
ENSG00000204934	83.7392	1.10876	4.49287e-09	7.22909e-08	ATP6V0E2-AS1
ENSG00000155542	1064.38	0.303996	4.50242e-09	7.23986e-08	SETD9
ENSG00000157823	1230.61	-0.275703	4.55616e-09	7.32164e-08	AP3S2
ENSG00000178538	454.643	1.0666	4.56557e-09	7.3321e-08	CA8
ENSG00000076685	3136.67	0.198307	4.612e-09	7.40199e-08	NT5C2
ENSG00000185989	879.844	0.822152	4.68127e-09	7.50841e-08	RASA3
ENSG00000158966	2175.13	0.659	4.6997e-09	7.53319e-08	CACHD1
ENSG00000167797	3269.21	0.170746	4.70585e-09	7.53596e-08	CDK2AP2
ENSG00000170743	459.998	0.786982	4.70737e-09	7.53596e-08	SYT9
ENSG00000176101	3023.6	0.270531	4.72597e-09	7.56095e-08	SSNA1
ENSG00000111605	28155.2	-0.117706	4.75864e-09	7.60843e-08	CPSF6
ENSG00000118197	1484.79	-0.320522	4.79092e-09	7.65301e-08	DDX59
ENSG00000257800	10.4326	-4.14985	4.79257e-09	7.65301e-08	NA
ENSG00000101098	628.839	-0.691489	4.80023e-09	7.66042e-08	RIMS4
ENSG00000164068	2446.4	-0.245616	4.83339e-09	7.70654e-08	RNF123
ENSG00000148835	1367.17	0.809374	4.83521e-09	7.70654e-08	TAF5
ENSG00000035141	21554.1	0.203912	5.01329e-09	7.98534e-08	FAM136A
ENSG00000180233	176.47	-0.695811	5.07158e-09	8.07311e-08	ZNRF2
ENSG00000244509	2127.27	-0.364654	5.08078e-09	8.08268e-08	APOBEC3C
ENSG00000163683	3988.53	-0.338055	5.09274e-09	8.09662e-08	SMIM14
ENSG00000014641	38688.8	-0.174895	5.13198e-09	8.1539e-08	MDH1
ENSG00000188735	886.991	0.705135	5.20363e-09	8.26256e-08	TMEM120B
ENSG00000167635	18468.8	-0.171482	5.21661e-09	8.27798e-08	ZNF146
ENSG00000162981	402.398	0.732502	5.3023e-09	8.40869e-08	LRATD1
ENSG00000132612	2382.38	0.516848	5.41081e-09	8.57541e-08	VPS4A
ENSG00000167720	223.173	-0.821249	5.48014e-09	8.67497e-08	SRR
ENSG00000130244	65.8772	1.28353	5.48048e-09	8.67497e-08	FAM98C
ENSG00000246985	240.669	0.831773	5.49946e-09	8.69958e-08	SOCS2-AS1
ENSG00000119203	19358.6	-0.20842	5.51377e-09	8.71677e-08	CPSF3
ENSG00000213115	73.4387	9.13971	5.63911e-09	8.90937e-08	LOC729141
ENSG00000010072	2077.55	-0.215543	5.671e-09	8.95418e-08	SPRTN
ENSG00000169683	1385.17	0.567616	5.70817e-09	9.00726e-08	LRRC45
ENSG00000289643	610.327	1.14004	5.74424e-09	9.05852e-08	LOC124900697
ENSG00000167775	5063.04	0.372366	5.80277e-09	9.14405e-08	CD320
ENSG00000171492	1961.78	0.570361	5.80569e-09	9.14405e-08	LRRC8D
ENSG00000158717	491.792	1.00534	5.83446e-09	9.18366e-08	RNF166
ENSG00000133124	230.573	0.483776	5.83955e-09	9.18596e-08	IRS4
ENSG00000001167	3650.05	-0.206536	6.00426e-09	9.43315e-08	NFYA
ENSG00000127337	5051.55	-0.184614	6.00448e-09	9.43315e-08	YEATS4
ENSG00000138778	8498.5	-0.291048	6.00785e-09	9.43315e-08	CENPE
ENSG00000153066	290.832	1.15279	6.0651e-09	9.51714e-08	TXNDC11
ENSG00000114923	397.996	0.510276	6.08061e-09	9.53558e-08	SLC4A3
ENSG00000137764	655.268	0.446215	6.15476e-09	9.64292e-08	MAP2K5
ENSG00000105298	715.001	0.919659	6.15667e-09	9.64292e-08	CACTIN
ENSG00000103876	1777.17	-0.278221	6.18302e-09	9.6782e-08	FAH
ENSG00000134644	20618	-0.203598	6.24705e-09	9.77238e-08	PUM1
ENSG00000037474	11809.9	0.500189	6.40194e-09	1.00085e-07	NSUN2
ENSG00000004478	18888.7	0.714422	6.49816e-09	1.01527e-07	FKBP4
ENSG00000067082	2980.36	-0.305485	6.51416e-09	1.01714e-07	KLF6
ENSG00000104823	5370.95	-0.216279	6.61672e-09	1.03252e-07	ECH1
ENSG00000111231	7566.57	-0.179431	6.6588e-09	1.03844e-07	GPN3
ENSG00000101557	16046.1	0.46349	6.71612e-09	1.04674e-07	USP14
ENSG00000011304	34732.1	0.364159	6.73824e-09	1.04954e-07	PTBP1
ENSG00000154734	1608.35	0.771389	6.74354e-09	1.04972e-07	ADAMTS1
ENSG00000036054	5152.39	-0.178546	6.75996e-09	1.05163e-07	TBC1D23
ENSG00000204387	355.571	0.412327	6.80971e-09	1.05872e-07	SNHG32
ENSG00000172164	848.869	0.680162	6.81628e-09	1.05909e-07	SNTB1
ENSG00000108578	7726.75	0.17981	6.8833e-09	1.06885e-07	BLMH
ENSG00000104723	4679.84	0.605552	6.88966e-09	1.06918e-07	TUSC3
ENSG00000165280	53909.1	0.513609	7.04228e-09	1.0922e-07	VCP
ENSG00000250328	410.014	0.5728	7.05604e-09	1.09366e-07	MGC32805
ENSG00000134717	18999.9	-0.205117	7.1299e-09	1.10444e-07	BTF3L4
ENSG00000198478	5337.53	-0.210656	7.15542e-09	1.10771e-07	SH3BGRL2
ENSG00000155368	17398.8	-0.248261	7.17066e-09	1.1094e-07	DBI
ENSG00000103966	4746.83	0.455142	7.20504e-09	1.11403e-07	EHD4
ENSG00000173418	3658.52	-0.26225	7.2231e-09	1.11614e-07	NAA20
ENSG00000173114	42.373	-1.25955	7.25476e-09	1.12035e-07	LRRN3
ENSG00000029725	3751.17	0.586404	7.33396e-09	1.13189e-07	RABEP1
ENSG00000156170	735.995	0.601719	7.34497e-09	1.13223e-07	NDUFAF6
ENSG00000134086	1521.71	0.329433	7.34505e-09	1.13223e-07	VHL
ENSG00000135956	1228.07	0.947323	7.3715e-09	1.13561e-07	TMEM127
ENSG00000149187	17003.9	0.401793	7.44016e-09	1.1455e-07	CELF1
ENSG00000154309	1723.98	-0.782792	7.48038e-09	1.15099e-07	DISP1
ENSG00000221968	509.15	0.826871	7.53478e-09	1.15866e-07	FADS3
ENSG00000149557	1717.77	-0.41879	7.61624e-09	1.17047e-07	FEZ1
ENSG00000152117	2552.63	0.280346	7.7295e-09	1.18686e-07	SMPD4BP
ENSG00000174574	10708.5	0.799969	7.73222e-09	1.18686e-07	AKIRIN1
ENSG00000128656	1429.37	0.620249	7.78393e-09	1.19407e-07	CHN1
ENSG00000128228	1325.37	0.673658	7.83752e-09	1.20156e-07	SDF2L1
ENSG00000171617	335.608	-0.447716	7.86455e-09	1.20498e-07	ENC1
ENSG00000165171	363.616	-0.396989	7.88252e-09	1.207e-07	METTL27
ENSG00000172137	133.183	-0.861795	7.96292e-09	1.21858e-07	CALB2
ENSG00000197136	1041.63	0.545911	8.05614e-09	1.2321e-07	PCNX3
ENSG00000126107	1600.94	0.811974	8.10012e-09	1.23808e-07	HECTD3
ENSG00000072110	22300.9	0.593395	8.10872e-09	1.23864e-07	ACTN1
ENSG00000232450	42.4276	1.35672	8.15665e-09	1.24522e-07	RPS2P14
ENSG00000136279	5505.19	0.181865	8.22613e-09	1.25507e-07	DBNL
ENSG00000181896	2842.53	-0.257785	8.43164e-09	1.28565e-07	ZNF101
ENSG00000170846	319.25	0.894852	8.54374e-09	1.30196e-07	LOC93622
ENSG00000076003	21794.5	-0.145819	8.57064e-09	1.30527e-07	MCM6
ENSG00000143776	976.698	0.453396	8.65197e-09	1.31687e-07	CDC42BPA
ENSG00000051620	1404.39	0.72539	8.7154e-09	1.32572e-07	HEBP2
ENSG00000163535	7125.6	-0.259141	8.79503e-09	1.33648e-07	SGO2
ENSG00000177565	11570.7	-0.266456	8.79666e-09	1.33648e-07	TBL1XR1
ENSG00000241553	6097.04	0.189035	8.84739e-09	1.34338e-07	ARPC4
ENSG00000163362	2977.43	0.415314	8.88644e-09	1.3485e-07	INAVA
ENSG00000257267	3253.8	0.242762	9.03767e-09	1.37063e-07	ZNF271P
ENSG00000172888	986.201	0.56388	9.2736e-09	1.40557e-07	ZNF621
ENSG00000232187	969.536	0.514505	9.45131e-09	1.43165e-07	NA
ENSG00000161013	543.293	0.805229	9.51575e-09	1.44055e-07	MGAT4B
ENSG00000120685	7728.8	0.607956	9.64798e-09	1.4597e-07	PROSER1
ENSG00000177108	3669.26	0.232306	9.93073e-09	1.50158e-07	ZDHHC22
ENSG00000127329	31.8229	2.34126	1.01085e-08	1.52754e-07	PTPRB
ENSG00000110851	2225.59	0.3778	1.02261e-08	1.54439e-07	PRDM4
ENSG00000204463	6747.77	-0.176239	1.03826e-08	1.56711e-07	BAG6
ENSG00000171150	2505.78	-0.261762	1.0425e-08	1.57257e-07	SOCS5
ENSG00000139644	106902	-0.184004	1.06879e-08	1.61126e-07	TMBIM6
ENSG00000179409	9400.3	-0.138396	1.07135e-08	1.61416e-07	GEMIN4
ENSG00000090674	930.317	0.50311	1.07347e-08	1.61639e-07	MCOLN1
ENSG00000173276	2037.37	-0.221907	1.07989e-08	1.6251e-07	ZBTB21
ENSG00000130182	3779.34	0.698023	1.08496e-08	1.63176e-07	ZSCAN10
ENSG00000168795	777.541	-0.422584	1.09292e-08	1.64276e-07	ZBTB5
ENSG00000204681	1442.2	0.319094	1.10008e-08	1.65254e-07	GABBR1
ENSG00000104976	888.624	0.5642	1.10408e-08	1.65756e-07	SNAPC2
ENSG00000107625	6809.63	0.25282	1.11666e-08	1.67545e-07	DDX50
ENSG00000123360	168.512	-0.793649	1.11894e-08	1.67788e-07	PDE1B
ENSG00000077585	229.349	0.845729	1.12015e-08	1.67869e-07	GPR137B
ENSG00000171681	17578.1	-0.178619	1.12129e-08	1.67942e-07	ATF7IP
ENSG00000198721	5614.85	-0.228922	1.12485e-08	1.68375e-07	ECI2
ENSG00000163479	9190	0.289676	1.12946e-08	1.68966e-07	SSR2
ENSG00000094804	17496.9	-0.171536	1.13195e-08	1.69239e-07	CDC6
ENSG00000170919	1245.5	0.55876	1.13272e-08	1.69254e-07	NA
ENSG00000141968	154.563	-0.742978	1.14405e-08	1.70846e-07	VAV1
ENSG00000171824	9831.53	-0.182252	1.16728e-08	1.74211e-07	EXOSC10
ENSG00000232040	1012.73	-0.376761	1.1732e-08	1.74992e-07	SCAND3
ENSG00000139746	2983.49	0.404452	1.17979e-08	1.75872e-07	RBM26
ENSG00000117676	2537.94	0.87716	1.18561e-08	1.76636e-07	RPS6KA1
ENSG00000156587	4208.9	-0.184981	1.1933e-08	1.77677e-07	UBE2L6
ENSG00000087365	28276.9	-0.171015	1.20717e-08	1.79547e-07	SF3B2
ENSG00000165782	1941.67	0.594831	1.20728e-08	1.79547e-07	PIP4P1
ENSG00000286190	135.955	1.03737	1.21082e-08	1.79889e-07	LOC728392
ENSG00000018408	1470.67	0.598002	1.21099e-08	1.79889e-07	WWTR1
ENSG00000055163	9784.63	-0.217236	1.21423e-08	1.80264e-07	CYFIP2
ENSG00000254365	90.1409	1.33801	1.22244e-08	1.81377e-07	NA
ENSG00000227036	103.472	1.065	1.23173e-08	1.82648e-07	LINC00511
ENSG00000179222	18746.5	-0.316819	1.23421e-08	1.82893e-07	MAGED1
ENSG00000120253	4069.83	-0.232713	1.23496e-08	1.82893e-07	NUP43
ENSG00000166900	2939.14	0.739445	1.23555e-08	1.82893e-07	STX3
ENSG00000110917	8693.85	0.699663	1.23667e-08	1.82952e-07	MLEC
ENSG00000180964	11819.1	-0.251035	1.24592e-08	1.84213e-07	TCEAL8
ENSG00000184979	1733.52	0.24336	1.26296e-08	1.86623e-07	USP18
ENSG00000141040	990.452	-0.453911	1.27556e-08	1.88375e-07	ZNF287
ENSG00000114982	6768.54	0.293898	1.28301e-08	1.89365e-07	KANSL3
ENSG00000235602	7635.36	-0.247619	1.28979e-08	1.90255e-07	POU5F1P3
ENSG00000256053	1579.34	0.193651	1.29931e-08	1.91548e-07	COA8
ENSG00000232460	243.057	0.836324	1.30039e-08	1.91596e-07	NA
ENSG00000164347	5256.56	-0.166785	1.30451e-08	1.92091e-07	GFM2
ENSG00000138002	1382.77	-0.323043	1.32e-08	1.94181e-07	IFT172
ENSG00000184178	1960.49	-0.29179	1.32024e-08	1.94181e-07	SCFD2
ENSG00000164091	2792.21	0.364674	1.32601e-08	1.94918e-07	WDR82
ENSG00000073350	1970.11	0.747286	1.32783e-08	1.95072e-07	LLGL2
ENSG00000197421	36.1181	-1.4411	1.3329e-08	1.95703e-07	GGT3P
ENSG00000196126	1275.26	-0.472371	1.33987e-08	1.96612e-07	HLA-DRB1
ENSG00000093000	13222.4	0.466867	1.35195e-08	1.9827e-07	NUP50
ENSG00000136866	1075.08	-0.443727	1.40078e-08	2.05312e-07	ZFP37
ENSG00000204070	1749.19	0.290566	1.40522e-08	2.05844e-07	SYS1
ENSG00000125454	717.845	0.350451	1.41051e-08	2.065e-07	SLC25A19
ENSG00000123352	3034.85	-0.329242	1.42271e-08	2.08165e-07	SPATS2
ENSG00000135924	562.405	0.400532	1.42599e-08	2.08525e-07	DNAJB2
ENSG00000110400	1265.55	0.327669	1.42855e-08	2.08779e-07	NECTIN1
ENSG00000197712	1263.24	-0.345874	1.43931e-08	2.10231e-07	FAM114A1
ENSG00000101346	3509.48	0.257683	1.44058e-08	2.10267e-07	POFUT1
ENSG00000255837	107.518	0.792225	1.44161e-08	2.10267e-07	TAS2R20
ENSG00000172315	1669.91	0.564937	1.44205e-08	2.10267e-07	TP53RK
ENSG00000135636	1499.36	-0.264046	1.45638e-08	2.12234e-07	DYSF
ENSG00000240849	955.687	0.635789	1.48429e-08	2.16177e-07	PEDS1
ENSG00000124459	2833.8	0.39835	1.49219e-08	2.17086e-07	ZNF45
ENSG00000130202	8599.99	0.55626	1.49224e-08	2.17086e-07	NECTIN2
ENSG00000070950	4458.99	-0.166164	1.53104e-08	2.22603e-07	RAD18
ENSG00000178035	16695	-0.219839	1.53811e-08	2.23503e-07	IMPDH2
ENSG00000102738	4024.92	-0.2766	1.54807e-08	2.2482e-07	MRPS31
ENSG00000228801	252.136	-0.789346	1.55563e-08	2.25706e-07	NA
ENSG00000225542	44.0132	-2.55036	1.55595e-08	2.25706e-07	ZNF385D-AS1
ENSG00000157637	2789.72	0.595594	1.56088e-08	2.26291e-07	SLC38A10
ENSG00000196542	2560.55	0.572486	1.5835e-08	2.2944e-07	SPTSSB
ENSG00000107833	4922.56	-0.202056	1.587e-08	2.29816e-07	NPM3
ENSG00000138311	102.221	-0.727395	1.5887e-08	2.2993e-07	ZNF365
ENSG00000161904	581.049	1.03914	1.59667e-08	2.30952e-07	LEMD2
ENSG00000253250	609.599	-0.350039	1.60391e-08	2.31867e-07	C8orf88
ENSG00000188257	195.953	-0.57646	1.616e-08	2.33482e-07	PLA2G2A
ENSG00000108349	16072.9	0.331253	1.62182e-08	2.34189e-07	CASC3
ENSG00000197119	869.231	0.905112	1.63523e-08	2.35976e-07	SLC25A29
ENSG00000168883	11339.1	0.335085	1.63606e-08	2.35976e-07	USP39
ENSG00000274211	876.328	-0.340184	1.63933e-08	2.36313e-07	SOCS7
ENSG00000145781	8090.93	-0.213707	1.66947e-08	2.40521e-07	COMMD10
ENSG00000071655	948.12	0.552248	1.68414e-08	2.42497e-07	MBD3
ENSG00000198792	3177.85	0.610712	1.71185e-08	2.46347e-07	TMEM184B
ENSG00000115446	3705.24	-0.188739	1.71969e-08	2.47334e-07	UNC50
ENSG00000100121	60.0102	-0.921694	1.72186e-08	2.47506e-07	GGTLC2
ENSG00000103522	103.233	-0.67146	1.75014e-08	2.51428e-07	IL21R
ENSG00000070882	2241.23	0.360171	1.75675e-08	2.52235e-07	OSBPL3
ENSG00000091651	8373.2	0.170429	1.75913e-08	2.52434e-07	ORC6
ENSG00000133256	478.469	-0.388031	1.77091e-08	2.5398e-07	PDE6B
ENSG00000048052	2557.54	-0.456709	1.79407e-08	2.57157e-07	HDAC9
ENSG00000166471	9227.61	-0.162015	1.79827e-08	2.57614e-07	TMEM41B
ENSG00000160208	8150.88	0.544961	1.8067e-08	2.58674e-07	RRP1B
ENSG00000143363	5589.57	-0.199071	1.81576e-08	2.59824e-07	PRUNE1
ENSG00000163449	293.886	-0.808583	1.83619e-08	2.626e-07	TMEM169
ENSG00000163681	3225.63	0.570435	1.83881e-08	2.62826e-07	SLMAP
ENSG00000253816	991.52	0.430552	1.85113e-08	2.64438e-07	NA
ENSG00000114988	4961.04	0.245716	1.85531e-08	2.64886e-07	LMAN2L
ENSG00000151468	56.217	1.34209	1.86142e-08	2.65609e-07	CCDC3
ENSG00000141580	13781.9	0.2171	1.86729e-08	2.66296e-07	WDR45B
ENSG00000158315	23.9068	-1.69433	1.90866e-08	2.72043e-07	RHBDL2
ENSG00000070269	1640.1	0.446965	1.92335e-08	2.73983e-07	TMEM260
ENSG00000177370	5367.4	0.144091	1.94801e-08	2.7734e-07	TIMM22
ENSG00000162408	1553.67	0.53149	1.98425e-08	2.82341e-07	NOL9
ENSG00000054118	20623	-0.258101	1.99329e-08	2.83468e-07	THRAP3
ENSG00000130270	158.989	-1.05709	2.00178e-08	2.84516e-07	ATP8B3
ENSG00000153989	5116.95	0.500809	2.00543e-08	2.84875e-07	NUS1
ENSG00000163584	2441.81	-0.290704	2.00975e-08	2.85328e-07	RPL22L1
ENSG00000056050	4388.61	-0.260133	2.01813e-08	2.86357e-07	HPF1
ENSG00000183048	299.128	0.661536	2.02014e-08	2.86482e-07	SLC25A10
ENSG00000125743	16138.3	-0.165018	2.02525e-08	2.87046e-07	SNRPD2
ENSG00000105671	2411.04	0.323153	2.04257e-08	2.89339e-07	DDX49
ENSG00000171224	2244.88	0.273995	2.06401e-08	2.92213e-07	FAM241B
ENSG00000100532	2344.95	-0.25021	2.07611e-08	2.93762e-07	CGRRF1
ENSG00000149131	6556.17	-0.287295	2.09783e-08	2.96588e-07	SERPING1
ENSG00000104872	7592.1	-0.224529	2.09842e-08	2.96588e-07	PIH1D1
ENSG00000134970	3198.1	0.603952	2.1006e-08	2.96661e-07	TMED7
ENSG00000174276	262.825	0.641417	2.10128e-08	2.96661e-07	ZNHIT2
ENSG00000179526	982.478	0.708017	2.10384e-08	2.96857e-07	SHARPIN
ENSG00000099624	1037.41	0.955175	2.10734e-08	2.97186e-07	ATP5F1D
ENSG00000125505	2577.24	0.745874	2.12172e-08	2.99047e-07	MBOAT7
ENSG00000121413	1221.93	0.492431	2.12485e-08	2.99321e-07	ZSCAN18
ENSG00000144535	1650.6	-0.230518	2.12829e-08	2.99639e-07	DIS3L2
ENSG00000223361	1894.39	0.479726	2.1476e-08	3.02124e-07	FTH1P10
ENSG00000197043	7294.36	-0.254184	2.14832e-08	3.02124e-07	ANXA6
ENSG00000186185	4143.95	-0.142888	2.15026e-08	3.02229e-07	KIF18B
ENSG00000115648	741.447	0.611602	2.16274e-08	3.03814e-07	MLPH
ENSG00000100991	11437.8	0.376719	2.17658e-08	3.0559e-07	TRPC4AP
ENSG00000165899	45.8175	1.89887	2.1949e-08	3.0799e-07	OTOGL
ENSG00000119844	1441.13	-0.305026	2.1969e-08	3.08101e-07	AFTPH
ENSG00000103365	7776.48	0.583248	2.20966e-08	3.0972e-07	GGA2
ENSG00000117650	4587.04	-0.293799	2.2283e-08	3.1216e-07	NEK2
ENSG00000253352	3712.74	0.401497	2.2355e-08	3.12995e-07	TUG1
ENSG00000068697	40972.3	-0.159304	2.26094e-08	3.16381e-07	LAPTM4A
ENSG00000115355	5226.24	-0.21993	2.28198e-08	3.1915e-07	CCDC88A
ENSG00000135211	2037.74	-0.243804	2.2938e-08	3.20626e-07	TMEM60
ENSG00000109576	893.299	0.476957	2.30494e-08	3.22005e-07	AADAT
ENSG00000102218	3212.51	-0.218218	2.31488e-08	3.23217e-07	RP2
ENSG00000153790	158.583	0.688183	2.31671e-08	3.23293e-07	C7orf31
ENSG00000124440	1533.5	0.296094	2.33415e-08	3.25547e-07	HIF3A
ENSG00000176209	3302.38	-0.283306	2.39399e-08	3.3371e-07	SMIM19
ENSG00000136699	14415	0.206232	2.4088e-08	3.35589e-07	SMPD4
ENSG00000286529	77.7981	1.01046	2.42587e-08	3.37782e-07	NA
ENSG00000141447	7398.45	-0.308366	2.43063e-08	3.3826e-07	OSBPL1A
ENSG00000163636	15279.5	-0.172872	2.43403e-08	3.38546e-07	PSMD6
ENSG00000196418	3169.19	-0.233584	2.43925e-08	3.39011e-07	ZNF124
ENSG00000115652	5060.83	0.261492	2.44004e-08	3.39011e-07	UXS1
ENSG00000080802	3802.79	-0.177139	2.44635e-08	3.39701e-07	CNOT4
ENSG00000111203	1477.46	0.357602	2.45115e-08	3.40181e-07	ITFG2
ENSG00000172554	204.454	1.01424	2.45638e-08	3.4072e-07	SNTG2
ENSG00000189319	777.749	0.43607	2.4844e-08	3.44267e-07	FAM53B
ENSG00000177595	868.849	0.386285	2.48467e-08	3.44267e-07	PIDD1
ENSG00000103037	1284.23	0.551541	2.50066e-08	3.46294e-07	SETD6
ENSG00000112992	2750.41	-0.323667	2.51735e-08	3.48415e-07	NNT
ENSG00000113273	724.07	0.807715	2.52021e-08	3.4862e-07	ARSB
ENSG00000084693	6116.53	-0.263897	2.52479e-08	3.49063e-07	AGBL5
ENSG00000262179	294.09	-0.471855	2.5305e-08	3.49661e-07	MYMX
ENSG00000005448	3316.21	-0.311445	2.56877e-08	3.54757e-07	WDR54
ENSG00000169249	2061.43	0.248975	2.57053e-08	3.54807e-07	ZRSR2
ENSG00000160949	2505.24	0.646158	2.58272e-08	3.56294e-07	TONSL
ENSG00000111581	22623.2	-0.238965	2.59084e-08	3.5722e-07	NUP107
ENSG00000148331	1458.79	0.471171	2.59446e-08	3.57487e-07	ASB6
ENSG00000198826	5906.12	-0.140504	2.5956e-08	3.57487e-07	ARHGAP11A
ENSG00000101132	8686.15	-0.196532	2.60292e-08	3.58301e-07	PFDN4
ENSG00000233058	94.3556	0.83619	2.62286e-08	3.6085e-07	NA
ENSG00000011258	3078.82	-0.216058	2.63802e-08	3.62738e-07	MBTD1
ENSG00000226180	54.6348	1.02819	2.64219e-08	3.63115e-07	LOC100129215
ENSG00000132570	1164.75	0.272589	2.64743e-08	3.63637e-07	PCBD2
ENSG00000102580	3115.59	0.183452	2.65339e-08	3.64259e-07	DNAJC3
ENSG00000215845	2537.24	-0.180849	2.65948e-08	3.64881e-07	TSTD1
ENSG00000147853	3248.19	0.618238	2.6608e-08	3.64881e-07	AK3
ENSG00000189334	42.1822	-1.19113	2.67872e-08	3.6714e-07	S100A14
ENSG00000275713	459.52	-0.371218	2.6924e-08	3.68698e-07	H2BC9
ENSG00000112419	4119.36	0.536313	2.693e-08	3.68698e-07	PHACTR2
ENSG00000068489	4253.55	-0.239025	2.70692e-08	3.70403e-07	PRR11
ENSG00000006062	270.309	-0.809058	2.74414e-08	3.75294e-07	MAP3K14
ENSG00000129595	144.676	0.873226	2.7493e-08	3.75797e-07	EPB41L4A
ENSG00000115694	9468.64	0.400442	2.78705e-08	3.80751e-07	STK25
ENSG00000160633	11332	0.515989	2.79032e-08	3.80993e-07	SAFB
ENSG00000280832	217.734	-0.917384	2.79576e-08	3.81531e-07	NA
ENSG00000137818	27769.9	-0.235237	2.80803e-08	3.82998e-07	RPLP1
ENSG00000181404	711.641	0.373247	2.83583e-08	3.86582e-07	WASHC1
ENSG00000237357	121.276	0.645891	2.84469e-08	3.87582e-07	NA
ENSG00000117859	13388.5	-0.208827	2.88092e-08	3.92306e-07	OSBPL9
ENSG00000163293	1022.07	-0.374261	2.89831e-08	3.94463e-07	NIPAL1
ENSG00000250510	162.119	-0.836649	2.90443e-08	3.95084e-07	GPR162
ENSG00000198130	7058.84	-0.199192	2.93006e-08	3.98357e-07	HIBCH
ENSG00000141385	2117.68	0.872032	2.93407e-08	3.98687e-07	AFG3L2
ENSG00000157593	4236.82	0.212448	2.94716e-08	4.00251e-07	SLC35B2
ENSG00000167840	2697.35	0.266595	2.95333e-08	4.00875e-07	ZNF232
ENSG00000204789	806.199	0.440277	2.96994e-08	4.02913e-07	NA
ENSG00000094755	602.748	-0.46119	2.97407e-08	4.03258e-07	GABRP
ENSG00000189091	40267.4	-0.204671	2.97737e-08	4.0349e-07	SF3B3
ENSG00000130731	2115.32	0.477574	2.97977e-08	4.03599e-07	METTL26
ENSG00000110328	636.361	-0.404233	2.98367e-08	4.03911e-07	GALNT18
ENSG00000250802	177.118	0.521834	2.99692e-08	4.05488e-07	ZBED3-AS1
ENSG00000277586	1839.55	1.16992	2.99911e-08	4.05568e-07	NEFL
ENSG00000122378	8017.37	-0.288095	3.02189e-08	4.08431e-07	PRXL2A
ENSG00000087470	14907.1	-0.19583	3.03115e-08	4.09464e-07	DNM1L
ENSG00000138385	28157	-0.187769	3.06424e-08	4.13668e-07	SSB
ENSG00000123870	115.451	0.740924	3.06554e-08	4.13668e-07	NA
ENSG00000115241	10300.6	0.679763	3.09105e-08	4.16889e-07	PPM1G
ENSG00000134108	5325.97	0.251697	3.09461e-08	4.1698e-07	ARL8B
ENSG00000185347	355.513	1.18481	3.09502e-08	4.1698e-07	TEDC1
ENSG00000112062	2043.98	0.777439	3.10762e-08	4.18455e-07	MAPK14
ENSG00000142765	188.454	-0.649916	3.11889e-08	4.1975e-07	SYTL1
ENSG00000152291	10072.1	0.222805	3.12278e-08	4.20051e-07	TGOLN2
ENSG00000137106	5803.78	-0.198639	3.18986e-08	4.28845e-07	GRHPR
ENSG00000136152	2491.26	0.244039	3.20826e-08	4.31091e-07	COG3
ENSG00000168505	146.902	2.25736	3.2207e-08	4.32533e-07	GBX2
ENSG00000175221	4111.8	0.663106	3.23413e-08	4.33953e-07	MED16
ENSG00000260834	2060.67	0.616743	3.2347e-08	4.33953e-07	NA
ENSG00000156925	3119.73	1.77541	3.23955e-08	4.34373e-07	ZIC3
ENSG00000179454	1285.26	-0.31419	3.26088e-08	4.37003e-07	KLHL28
ENSG00000048540	1815.7	-0.670227	3.26356e-08	4.37131e-07	LMO3
ENSG00000181638	152.319	0.840552	3.28531e-08	4.39812e-07	ZFP41
ENSG00000128563	2446.68	0.262102	3.32592e-08	4.45013e-07	PRKRIP1
ENSG00000119688	5573.84	0.223736	3.34783e-08	4.47708e-07	ABCD4
ENSG00000127914	3186.57	-0.27789	3.35051e-08	4.4783e-07	AKAP9
ENSG00000164506	247.466	0.572465	3.35229e-08	4.47833e-07	STXBP5
ENSG00000067840	2867.7	0.630235	3.36155e-08	4.48833e-07	PDZD4
ENSG00000121644	8637.4	0.512736	3.36528e-08	4.49094e-07	DESI2
ENSG00000196204	1380.53	0.346935	3.36736e-08	4.49135e-07	RNF216P1
ENSG00000158156	615.528	0.90515	3.38775e-08	4.51616e-07	XKR8
ENSG00000104517	6206.72	0.382577	3.43354e-08	4.57481e-07	UBR5
ENSG00000159658	3317.34	0.628245	3.45621e-08	4.60259e-07	EFCAB14
ENSG00000116237	2628.17	0.745419	3.50038e-08	4.65572e-07	ICMT
ENSG00000157045	800.858	0.569916	3.50149e-08	4.65572e-07	NTAN1
ENSG00000188986	2082.44	0.730355	3.50162e-08	4.65572e-07	NELFB
ENSG00000135269	6662.08	0.227035	3.50989e-08	4.66427e-07	TES
ENSG00000121898	150.454	0.856189	3.53343e-08	4.6931e-07	CPXM2
ENSG00000184787	9414.22	0.197191	3.54524e-08	4.70632e-07	UBE2G2
ENSG00000278175	776.605	0.390217	3.58304e-08	4.754e-07	GLIDR
ENSG00000025156	2800.04	-0.374711	3.58934e-08	4.75987e-07	HSF2
ENSG00000167657	2067.01	0.666935	3.59781e-08	4.7686e-07	DAPK3
ENSG00000173451	735.873	-0.486739	3.60287e-08	4.77281e-07	THAP2
ENSG00000110717	6418.02	-0.140365	3.65237e-08	4.83587e-07	NDUFS8
ENSG00000075043	1005.75	0.896011	3.66202e-08	4.8461e-07	KCNQ2
ENSG00000132361	3189.57	0.64234	3.67776e-08	4.86439e-07	CLUH
ENSG00000169607	4025.93	-0.270871	3.71111e-08	4.90594e-07	CKAP2L
ENSG00000152234	92618	-0.181484	3.71717e-08	4.91139e-07	ATP5F1A
ENSG00000168476	1265.38	1.4115	3.72755e-08	4.92255e-07	REEP4
ENSG00000196455	7419.01	-0.188673	3.74487e-08	4.94284e-07	PIK3R4
ENSG00000141985	1640.99	0.739776	3.74898e-08	4.94568e-07	SH3GL1
ENSG00000119715	78.6308	-1.55703	3.76759e-08	4.96766e-07	ESRRB
ENSG00000286123	37.5495	3.12673	3.77794e-08	4.97871e-07	NA
ENSG00000080511	13.1252	-2.01471	3.78376e-08	4.98378e-07	RDH8
ENSG00000277462	3972.77	-0.288087	3.78593e-08	4.98405e-07	ZNF670
ENSG00000141756	6084.19	-0.276458	3.82039e-08	5.02433e-07	FKBP10
ENSG00000099797	8703.32	-0.188897	3.82049e-08	5.02433e-07	TECR
ENSG00000167601	1496.99	-0.249206	3.88033e-08	5.10038e-07	AXL
ENSG00000175467	2392.42	0.725269	3.88621e-08	5.10546e-07	SART1
ENSG00000128340	124.063	-0.746591	3.89251e-08	5.11109e-07	RAC2
ENSG00000170043	3029.6	-0.216119	3.90603e-08	5.12618e-07	TRAPPC1
ENSG00000111860	697.18	0.582377	3.92438e-08	5.14761e-07	CEP85L
ENSG00000110080	674.517	0.716917	3.94216e-08	5.16824e-07	ST3GAL4
ENSG00000185024	391.382	0.5026	4.00181e-08	5.24374e-07	BRF1
ENSG00000044115	34796.8	-0.141687	4.01229e-08	5.25475e-07	CTNNA1
ENSG00000197062	1428.06	-0.32849	4.02391e-08	5.26725e-07	ZSCAN26
ENSG00000182916	995.898	-0.35481	4.05979e-08	5.31147e-07	TCEAL7
ENSG00000102886	158.016	0.903644	4.10518e-08	5.36809e-07	GDPD3
ENSG00000264207	315.102	-0.445479	4.12235e-08	5.38775e-07	NA
ENSG00000253706	118.535	0.739501	4.18157e-08	5.46233e-07	NA
ENSG00000163431	70.9011	-1.04032	4.19415e-08	5.47595e-07	LMOD1
ENSG00000257923	3347.98	-0.259703	4.22436e-08	5.51255e-07	CUX1
ENSG00000106993	3342.06	-0.200824	4.23872e-08	5.52793e-07	CDC37L1
ENSG00000153786	1144.58	0.91202	4.2405e-08	5.52793e-07	ZDHHC7
ENSG00000090020	898.871	0.609295	4.30037e-08	5.60309e-07	SLC9A1
ENSG00000104866	333.565	0.533671	4.32406e-08	5.63105e-07	PPP1R37
ENSG00000100325	4670.92	0.209709	4.37139e-08	5.68913e-07	ASCC2
ENSG00000170231	347.41	-0.742374	4.37315e-08	5.68913e-07	FABP6
ENSG00000182054	6942.68	0.530841	4.38054e-08	5.69582e-07	IDH2
ENSG00000174775	372.993	0.934681	4.39493e-08	5.7116e-07	HRAS
ENSG00000198455	548.186	0.815859	4.40718e-08	5.72459e-07	ZXDB
ENSG00000229271	180.274	0.543733	4.41665e-08	5.73312e-07	NA
ENSG00000100526	4467.5	-0.330274	4.41827e-08	5.73312e-07	CDKN3
ENSG00000124608	3096.56	0.233915	4.45389e-08	5.77638e-07	AARS2
ENSG00000167646	141.175	-0.601977	4.4872e-08	5.81661e-07	DNAAF3
ENSG00000197847	548.854	-1.01071	4.51867e-08	5.85441e-07	SLC22A20P
ENSG00000182093	3440.62	-0.210999	4.54625e-08	5.88713e-07	GET1
ENSG00000247077	1137.49	0.540504	4.5498e-08	5.88853e-07	PGAM5
ENSG00000205339	10934.4	-0.190556	4.55198e-08	5.88853e-07	IPO7
ENSG00000132967	32365.8	-0.183758	4.55713e-08	5.89218e-07	HMGB1P5
ENSG00000276672	86.7874	0.795767	4.58053e-08	5.91942e-07	NA
ENSG00000124766	20517.2	-0.259385	4.60947e-08	5.95378e-07	SOX4
ENSG00000164651	165.116	1.41258	4.61585e-08	5.95899e-07	SP8
ENSG00000158710	6724.13	-0.186091	4.6244e-08	5.96677e-07	TAGLN2
ENSG00000123213	18043.3	0.620237	4.62659e-08	5.96677e-07	NLN
ENSG00000164344	467.464	0.605197	4.64887e-08	5.99246e-07	KLKB1
ENSG00000067606	635.83	0.991726	4.70488e-08	6.06157e-07	PRKCZ
ENSG00000108861	3462.04	0.265407	4.72399e-08	6.0831e-07	DUSP3
ENSG00000131149	3095.22	0.342336	4.73316e-08	6.09181e-07	GSE1
ENSG00000116922	6834.01	0.202775	4.83269e-08	6.21675e-07	C1orf109
ENSG00000171109	3601.27	-0.224931	4.86726e-08	6.25805e-07	MFN1
ENSG00000196152	695.508	-0.437995	4.871e-08	6.25968e-07	ZNF79
ENSG00000226049	182.42	0.594254	4.89047e-08	6.28137e-07	TLK2P1
ENSG00000205302	14142.9	-0.155054	4.89284e-08	6.28137e-07	SNX2
ENSG00000156709	8767.72	-0.175754	4.92319e-08	6.31714e-07	AIFM1
ENSG00000180229	1455.23	0.465963	4.93106e-08	6.32404e-07	NA
ENSG00000076382	17622.9	-0.173214	5.0102e-08	6.42228e-07	SPAG5
ENSG00000125772	1517.77	0.418934	5.02681e-08	6.44031e-07	GPCPD1
ENSG00000181396	1113.36	0.638198	5.09751e-08	6.52759e-07	OGFOD3
ENSG00000174106	4052.2	0.46058	5.10428e-08	6.53297e-07	LEMD3
ENSG00000153006	2889.07	-0.214655	5.11629e-08	6.54503e-07	SREK1IP1
ENSG00000060656	2004.96	-0.495989	5.13414e-08	6.56455e-07	PTPRU
ENSG00000174891	1836.55	-0.228248	5.15367e-08	6.5862e-07	RSRC1
ENSG00000101040	14079.7	-0.148985	5.20231e-08	6.645e-07	ZMYND8
ENSG00000068028	914.193	-0.315576	5.28478e-08	6.74695e-07	RASSF1
ENSG00000122952	15638.8	0.256617	5.31399e-08	6.779e-07	ZWINT
ENSG00000119280	7355.49	0.429198	5.31524e-08	6.779e-07	C1orf198
ENSG00000118564	10943	-0.207497	5.36582e-08	6.84007e-07	FBXL5
ENSG00000198231	6603.23	0.213171	5.39755e-08	6.87706e-07	DDX42
ENSG00000139289	2052.11	0.582959	5.49207e-08	6.99398e-07	PHLDA1
ENSG00000136156	9181.44	0.555658	5.52627e-08	7.03399e-07	ITM2B
ENSG00000170266	7820.79	-0.26044	5.55152e-08	7.06259e-07	GLB1
ENSG00000265808	3833.82	0.244156	5.5597e-08	7.06944e-07	SEC22B
ENSG00000164715	1120.61	0.627866	5.58007e-08	7.09178e-07	LMTK2
ENSG00000130226	311.109	-0.462514	5.59208e-08	7.10348e-07	DPP6
ENSG00000005059	792.049	0.833109	5.59785e-08	7.10725e-07	MCUB
ENSG00000127511	1581.72	0.71235	5.62723e-08	7.14098e-07	SIN3B
ENSG00000138092	2514.58	0.277607	5.66308e-08	7.18287e-07	CENPO
[truncated: 25,476 more rows]

## Sheet: Sheet2
Differentially expressed transcripts identified from UPF3B-KO vs Ctrl human ESCs
TXID	PPEE	PPDE	PostFC	RealFC	C1Mean	C2Mean
ENST00000373031	0	1	0.335936	0.334588	20.9423	62.6111
ENST00000690720	0	1	201.919	469.405	114.399	0.233733
ENST00000681619	0	1	0.442115	0.440957	68.9782	156.441
ENST00000494857	0	1	2.65221	2.65919	204.038	76.723
ENST00000686270	0	1	2.21682	2.2188	441.674	199.054
ENST00000691404	0	1	2.3578	2.36369	176.772	74.7808
ENST00000348335	0	1	110.12	3650.9	36.499	0
ENST00000371335	0	1	0.809758	0.809749	2618.13	3233.26
ENST00000397488	0	1	85.8461	2838.99	28.3799	0
ENST00000455385	0	1	0.817776	0.817761	3346.47	4092.23
ENST00000358954	0	1	0.00828883	0.000249816	0	40.0194
ENST00000679511	0	1	4.99337	5.007	475.825	95.0239
ENST00000339438	0	1	0.874288	0.874285	15496.7	17725
ENST00000420770	0	1	3.26819	3.28579	53.8107	16.3698
ENST00000315579	0	1	0.808824	0.808817	7121.16	8804.43
ENST00000377990	0	1	0.812035	0.812005	1659.58	2043.81
ENST00000304434	0	1	0.85881	0.858806	9213.23	10728
ENST00000261615	0	1	0.604429	0.603143	60.1742	99.7743
ENST00000467467	0	1	87.5675	2896.57	28.9557	0
ENST00000361216	0	1	0.31928	0.319034	286.697	898.662
ENST00000447527	0	1	0.250126	0.246512	16.5893	67.3265
ENST00000356090	0	1	1.55895	1.55913	1594.17	1022.47
ENST00000371515	0	1	0.681591	0.681116	148.085	217.42
ENST00000543879	0	1	0.826388	0.826375	3513.36	4251.54
ENST00000430249	0	1	0.00651605	0.000196047	0	50.9982
ENST00000538254	0	1	3.0114	3.03833	73.6336	24.2282
ENST00000538796	0	1	4.24814	4.27833	149.388	34.9098
ENST00000456315	0	1	0.820456	0.820443	3720.98	4535.33
ENST00000325307	0	1	0.810908	0.810906	11148.1	13747.7
ENST00000053867	0	1	0.872084	0.872073	3199.7	3669.07
ENST00000545237	0	1	0.755704	0.75569	1975.59	2614.3
ENST00000473104	0	1	9.86093	10.4558	50.5254	4.82323
ENST00000428437	0	1	74.3081	2453.06	24.5206	0
ENST00000519961	0	1	488.287	16300.1	162.991	0
ENST00000251810	0	1	0.792691	0.792687	5078.14	6406.23
ENST00000378535	0	1	62.1151	116.332	42.5411	0.355774
ENST00000054666	0	1	0.820329	0.820318	1669.88	2035.66
ENST00000552909	0	1	0.722302	0.721808	131.556	182.263
ENST00000420641	0	1	22.0753	25.081	57.056	2.26527
ENST00000317508	0	1	0.830577	0.830571	3887.05	4679.97
ENST00000261507	0	1	0.794044	0.794039	10394.8	13091.1
ENST00000373166	0	1	0.798897	0.798868	1787.64	2237.72
ENST00000311637	0	1	0.609121	0.608112	76.4464	125.717
ENST00000602748	0	1	1.77552	1.77691	322.658	181.58
ENST00000681463	0	1	0.014459	0.000438425	0	22.7989
ENST00000369070	0	1	0.0137276	0.000415948	0	24.0315
ENST00000265741	0	1	0.0785566	0.0768581	13.5201	176.03
ENST00000243253	0	1	1.23824	1.23825	8869.62	7163
ENST00000075120	0	1	0.724595	0.724592	25952.2	35816.3
ENST00000550973	0	1	2.25339	2.25735	231.934	102.741
ENST00000261191	0	1	0.807124	0.807109	3246.63	4022.55
ENST00000378164	0	1	0.581433	0.581341	855.758	1472.05
ENST00000688645	0	1	59.7923	1967.52	19.6652	0
ENST00000551156	0	1	52.3744	1719.4	17.184	0
ENST00000184266	0	1	0.776297	0.776289	3301.37	4252.76
ENST00000687434	0	1	0.393739	0.390685	25.1571	64.4079
ENST00000335753	0	1	3.6005	3.62187	142.98	39.4695
ENST00000496558	0	1	0.589356	0.589104	311.15	528.183
ENST00000393287	0	1	0.0093517	0.000282144	0	35.4329
ENST00000418115	0	1	0.878762	0.87876	16716	19022.2
ENST00000688031	0	1	3.97567	4.03063	70.7998	17.5579
ENST00000315869	0	1	1.39883	1.39892	2017.84	1442.43
ENST00000487903	0	1	177.115	5891.79	58.9079	0
ENST00000416707	0	1	1.63964	1.64036	472.492	288.038
ENST00000164139	0	1	0.562078	0.56147	131.202	233.683
ENST00000367142	0	1	0.797476	0.797475	14710.1	18445.8
ENST00000617192	0	1	44.3077	1449.58	14.4858	0
ENST00000445265	0	1	0.0034862	0.000104579	0	95.6113
ENST00000681106	0	1	0.0150399	0.000456299	0	21.9054
ENST00000579855	0	1	60.4758	1990.38	19.8938	0
ENST00000570212	0	1	2.49695	2.50556	141.227	56.3595
ENST00000650755	0	1	50.9494	1671.74	16.7074	0
ENST00000322910	0	1	3.31065	3.33393	107.329	32.1858
ENST00000158762	0	1	0.595021	0.594755	294.747	495.584
ENST00000681117	0	1	2.68537	2.69481	156.162	57.9429
ENST00000262947	0	1	1.44616	1.44621	2031.8	1404.91
ENST00000548180	0	1	2.92151	2.93701	118.143	40.2191
ENST00000251074	0	1	0.868373	0.868356	2153.66	2480.16
ENST00000551744	0	1	0.283536	0.280028	18.5464	66.2563
ENST00000265838	0	1	0.703257	0.703218	1741.09	2475.9
ENST00000671185	0	1	58.7092	1931.29	19.3029	0
ENST00000265564	0	1	0.812943	0.812919	2042.64	2512.72
ENST00000264156	0	1	0.880675	0.880674	8027.29	9114.95
ENST00000611140	0	1	0.0113815	0.000344068	0	29.054
ENST00000356207	0	1	3.59902	3.61813	159.681	44.1262
ENST00000425967	0	1	2.28749	2.29606	111.915	48.7365
ENST00000447712	0	1	2.93145	2.93363	843.426	287.496
ENST00000532791	0	1	0.292894	0.292185	94.4199	323.176
ENST00000352171	0	1	0.879359	0.879355	8781.22	9985.98
ENST00000359606	0	1	0.527885	0.526238	48.9586	93.044
ENST00000680318	0	1	0.00610583	0.000183631	0	54.447
ENST00000676937	0	1	0.0139403	0.000422481	0	23.6597
ENST00000359692	0	1	131.687	4372.3	43.713	0
ENST00000367941	0	1	0.848344	0.848333	1512.22	1782.58
ENST00000510545	0	1	0.0165793	0.000503767	0	19.8404
ENST00000261597	0	1	0.803693	0.803687	3195.98	3976.65
ENST00000261441	0	1	0.0106192	0.000320783	0	31.1637
ENST00000638410	0	1	103.902	2379.26	34.9049	0.00467466
ENST00000401558	0	1	0.849618	0.849613	8087.25	9518.75
ENST00000481073	0	1	81.3402	2688.27	26.8727	0
ENST00000450460	0	1	0.785534	0.785512	2459	3130.44
ENST00000517490	0	1	0.843154	0.843142	3671.1	4354.07
ENST00000371733	0	1	0.806789	0.806757	1602.38	1986.2
ENST00000396376	0	1	0.869592	0.868988	60.8607	70.0378
ENST00000322535	0	1	0.880199	0.880195	9581.67	10885.8
ENST00000201031	0	1	7.2121	7.26247	113.822	15.664
ENST00000263708	0	1	1.46381	1.46398	496.818	339.358
ENST00000353855	0	1	17.0618	17.5341	193.461	11.024
ENST00000300403	0	1	0.845261	0.845257	11405.3	13493.3
ENST00000555944	0	1	3.27833	3.31271	71.2253	21.4936
ENST00000343002	0	1	0.765077	0.76505	2174.71	2842.57
ENST00000638237	0	1	0.0147636	0.000447796	0	22.3216
ENST00000450791	0	1	2.71309	2.72066	199.839	73.4461
ENST00000316902	0	1	0.771416	0.771408	7400.61	9593.63
ENST00000399332	0	1	70.3993	2322.31	23.2131	0
ENST00000688933	0	1	65.1959	2148.26	21.4726	0
ENST00000555127	0	1	1.68126	1.68191	576.003	342.466
ENST00000555883	0	1	0.609881	0.609759	630.323	1033.73
ENST00000556897	0	1	0.789747	0.789742	10761.9	13627.1
ENST00000641023	0	1	0.74503	0.745024	9459.77	12697.3
ENST00000674304	0	1	654.029	1527.61	370.533	0.232564
ENST00000311151	0	1	0.770965	0.77096	12483.9	16192.7
ENST00000209875	0	1	0.713482	0.71348	13530.5	18964.1
ENST00000233146	0	1	0.717465	0.717461	16791.8	23404.5
ENST00000211314	0	1	0.735621	0.735581	620.728	843.865
ENST00000480987	0	1	1.5228	1.52361	315.725	207.218
ENST00000370355	0	1	0.860744	0.860743	53036.1	61616.7
ENST00000397274	0	1	2.03272	2.03484	321.778	158.129
ENST00000602911	0	1	1.12242	1.12243	4631.93	4126.71
ENST00000215567	0	1	0.851456	0.851441	2762.68	3244.71
ENST00000382734	0	1	2.30925	2.31045	817.545	353.841
ENST00000215909	0	1	0.551238	0.550584	122.591	222.665
ENST00000255784	0	1	1.36335	1.36341	1003.89	736.303
ENST00000216085	0	1	1.36288	1.36304	1001.04	734.411
ENST00000493894	0	1	1.84648	1.84718	352.284	190.71
ENST00000266254	0	1	0.519464	0.519057	198.705	382.828
ENST00000290429	0	1	1.8639	1.86541	168.881	90.5286
ENST00000328933	0	1	0.573574	0.573413	193.567	337.577
ENST00000401950	0	1	0.420622	0.418108	31.2595	74.778
ENST00000216218	0	1	0.876924	0.876922	12741	14529.3
ENST00000677532	0	1	1.40478	1.40552	248.925	177.102
ENST00000644006	0	1	2.02801	2.03676	77.5898	38.0896
ENST00000645190	0	1	1.87834	1.87908	726.127	386.423
ENST00000544691	0	1	5.19961	5.33138	55.1269	10.332
ENST00000335183	0	1	0.726008	0.725941	962.852	1326.35
ENST00000392715	0	1	2.05109	2.05126	4025.07	1962.24
ENST00000558265	0	1	2.42841	2.42955	989.921	407.445
ENST00000558506	0	1	1.74565	1.74578	3467.01	1985.94
ENST00000559249	0	1	2.13301	2.13388	899.586	421.567
ENST00000560200	0	1	2.19316	2.19384	1247.99	568.854
ENST00000561325	0	1	2.03489	2.03539	1379.21	677.609
ENST00000527414	0	1	327.683	10928.1	109.271	0
ENST00000529720	0	1	0.0696086	0.0628886	2.81532	44.9158
ENST00000336693	0	1	75.4169	2490.14	24.8914	0
ENST00000216780	0	1	0.684887	0.684843	1575.14	2300.01
ENST00000307712	0	1	0.845869	0.845861	4961.55	5865.68
ENST00000372431	0	1	0.75838	0.758352	2161.39	2850.12
ENST00000372409	0	1	0.803539	0.803518	1180.55	1469.23
ENST00000216962	0	1	1.3094	1.30941	4714.99	3600.85
ENST00000396863	0	1	2.93877	2.95474	116.387	39.3833
ENST00000395841	0	1	1.29352	1.29356	2917.71	2255.56
ENST00000370507	0	1	3.16519	3.17327	275.644	86.8573
ENST00000370077	0	1	1.8043	1.80693	178.915	99.0116
ENST00000380785	0	1	51.8956	1703.39	17.0239	0
ENST00000674917	0	1	0.0899086	0.083942	4.14463	49.484
ENST00000251943	0	1	0.479033	0.47723	44.7333	93.7464
ENST00000371160	0	1	88.6225	2931.85	29.3085	0
ENST00000372695	0	1	0.84327	0.843255	2745.52	3255.86
ENST00000219150	0	1	0.577934	0.577436	158.725	274.886
ENST00000572914	0	1	0.670169	0.66995	326.348	487.128
ENST00000565267	0	1	0.0115428	0.000348998	0	28.6435
ENST00000677774	0	1	2.28345	2.28585	397.02	173.68
ENST00000517608	0	1	0.0138097	0.000418468	0	23.8867
ENST00000676698	0	1	0.47819	0.478114	1059.42	2215.84
ENST00000677590	0	1	0.630542	0.630505	2019.81	3203.48
ENST00000220853	0	1	0.591631	0.591557	514.168	869.184
ENST00000520294	0	1	0.476659	0.476048	132.269	277.86
ENST00000221166	0	1	1.43937	1.4396	898.633	624.22
ENST00000636701	0	1	62.8783	2070.74	20.6974	0
ENST00000380629	0	1	0.764675	0.764667	3303.33	4319.96
ENST00000595881	0	1	1.41934	1.41953	504.325	355.273
ENST00000262265	0	1	0.815419	0.815398	2351.25	2883.56
ENST00000326631	0	1	1.23648	1.23651	3333.39	2695.8
ENST00000263257	0	1	0.528278	0.527695	138.406	262.293
ENST00000221566	0	1	1.16213	1.16214	4088.13	3517.76
ENST00000597584	0	1	2.88443	2.90079	108.402	37.3632
ENST00000585321	0	1	0.715839	0.715726	581.514	812.486
ENST00000360535	0	1	0.640351	0.640232	305.972	477.913
ENST00000425460	0	1	36.539	41.5491	95.6256	2.29175
ENST00000543770	0	1	191.864	6385.14	63.8414	0
ENST00000222219	0	1	0.73334	0.733306	892.062	1216.5
ENST00000602122	0	1	1.53673	1.53729	482.065	313.579
ENST00000222307	0	1	1.18355	1.18357	2921.3	2468.2
ENST00000424848	0	1	256.462	8545.84	85.4484	0
ENST00000679873	0	1	80.2098	2650.46	26.4946	0
ENST00000543117	0	1	0.412263	0.411244	76.9759	187.192
ENST00000324306	0	1	0.691967	0.691928	1752.28	2532.47
ENST00000393386	0	1	0.668021	0.66801	6106.11	9140.76
ENST00000452041	0	1	0.0108307	0.000327239	0	30.5488
ENST00000353868	0	1	0.013807	0.000418385	0	23.8914
ENST00000306999	0	1	0.823593	0.823549	1083.42	1315.55
ENST00000223271	0	1	0.665709	0.665671	1878.34	2821.72
ENST00000610533	0	1	0.817956	0.817945	4503.34	5505.68
ENST00000223369	0	1	1.51452	1.5146	3163.63	2088.75
ENST00000413712	0	1	2.84178	2.85452	133.882	46.8954
ENST00000223864	0	1	0.739348	0.739307	738.805	999.325
ENST00000454422	0	1	1.69805	1.6992	335.498	197.441
ENST00000370110	0	1	0.776093	0.776053	1419.22	1828.77
ENST00000676682	0	1	0.00415293	0.000124661	0	80.2078
ENST00000368759	0	1	0.774432	0.774414	1566.74	2023.13
ENST00000691858	0	1	229.644	7648.82	76.4782	0
ENST00000225388	0	1	0.747246	0.74724	3654.99	4891.32
ENST00000579260	0	1	2.25022	2.25229	441.721	196.115
ENST00000638838	0	1	0.771221	0.770784	130.995	169.953
ENST00000518175	0	1	110.575	1899.18	37.7437	0.00987895
ENST00000225665	0	1	1.28739	1.28745	1891.8	1469.42
ENST00000543464	0	1	7.04376	7.1377	149.003	20.8669
ENST00000269095	0	1	0.00993268	0.000299843	0	33.3408
ENST00000264335	0	1	0.817111	0.817107	15362.3	18800.8
ENST00000590474	0	1	0.735331	0.735279	475.637	646.883
ENST00000264218	0	1	1.72317	1.72399	491.555	285.122
ENST00000642252	0	1	0.0121562	0.000367765	0	27.1813
ENST00000350435	0	1	50.6655	1662.24	16.6124	0
ENST00000505307	0	1	4.28343	4.36523	56.8483	13.0153
ENST00000265000	0	1	0.76896	0.76895	5618.21	7306.35
ENST00000336812	0	1	0.892597	0.892596	14460.5	16200.5
ENST00000675412	0	1	0.00864093	0.000260518	0	38.375
ENST00000675425	0	1	255.079	1167.59	105.482	0.0803501
ENST00000675780	0	1	64.094	2111.41	21.1041	0
ENST00000478503	0	1	0.0109604	0.0003312	0	30.1833
ENST00000640790	0	1	61.7403	2032.68	20.3168	0
ENST00000227520	0	1	1.25704	1.25707	3756.97	2988.67
ENST00000265981	0	1	0.818282	0.81826	2154.17	2632.62
ENST00000534980	0	1	0.75434	0.754319	2858.46	3789.46
ENST00000534749	0	1	19.9173	21.1967	101.683	4.78759
ENST00000313468	0	1	0.868483	0.868465	2079.49	2394.44
ENST00000541050	0	1	47.9344	1570.89	15.6989	0
ENST00000537473	0	1	1.52884	1.52912	458.088	299.573
ENST00000447133	0	1	49.5123	1623.67	16.2267	0
ENST00000549970	0	1	0.515809	0.514665	70.678	137.338
ENST00000229201	0	1	0.838069	0.838061	5394.35	6436.71
ENST00000266679	0	1	0.878663	0.878656	4682.43	5329.09
ENST00000392876	0	1	0.769041	0.768975	339.967	442.107
ENST00000350669	0	1	0.824453	0.824451	25252.8	30629.9
ENST00000673047	0	1	0.824453	0.824451	25252.8	30629.9
ENST00000487832	0	1	1.28321	1.28333	1036.4	807.589
ENST00000609477	0	1	2.56154	2.57997	70.9232	27.4838
ENST00000373715	0	1	0.861426	0.861425	16455.7	19102.9
ENST00000596288	0	1	0.834553	0.83455	19401.7	23248.1
ENST00000370939	0	1	1.43664	1.43682	1088.04	757.249
ENST00000370706	0	1	0.778659	0.778639	2808.55	3607.01
ENST00000484616	0	1	3.56004	3.57048	137.668	38.5501
ENST00000378119	0	1	1.27359	1.27359	10487.6	8234.69
ENST00000674649	0	1	8.67961	9.17012	46.5768	5.07028
ENST00000370050	0	1	0.235634	0.234379	46.3169	197.648
ENST00000369798	0	1	0.769273	0.76926	4594.46	5972.57
ENST00000230565	0	1	0.692507	0.692309	348.596	503.53
ENST00000230792	0	1	0.785131	0.785101	878.138	1118.51
ENST00000433297	0	1	0.801605	0.801603	22932.3	28608.1
ENST00000677553	0	1	68.2249	2249.58	22.4858	0
ENST00000520687	0	1	0.676735	0.67672	4467.64	6601.91
ENST00000521569	0	1	0.662007	0.661813	373.029	563.652
ENST00000231134	0	1	0.098947	0.0986516	38.2319	387.636
ENST00000381843	0	1	0.791285	0.791265	2633.38	3328.06
ENST00000351842	0	1	0.624976	0.624834	538.743	862.223
ENST00000417960	0	1	119.89	3977.69	39.7669	0
ENST00000451956	0	1	1.99862	2.00069	312.629	156.256
ENST00000695592	0	1	1.31479	1.31505	516.036	392.406
ENST00000629438	0	1	1.33829	1.33838	1589.85	1187.89
ENST00000379852	0	1	0.858036	0.85803	6219.17	7248.19
ENST00000453453	0	1	72.767	2401.51	24.0051	0
ENST00000592623	0	1	2.325	2.32738	203.903	87.6045
ENST00000233612	0	1	0.771257	0.771227	1913.33	2480.9
ENST00000357376	0	1	0.011914	0.000360353	0	27.7406
ENST00000357765	0	1	0.829252	0.829213	1206.08	1454.49
ENST00000335508	0	1	0.830126	0.830123	19717.9	23753
ENST00000405333	0	1	4.23304	4.259	172.119	40.4053
ENST00000264161	0	1	0.804423	0.804418	4887.89	6076.31
ENST00000313117	0	1	0.857519	0.857513	5866.86	6841.72
ENST00000535373	0	1	0.0124377	0.000376388	0	26.5584
ENST00000263620	0	1	0.779591	0.779572	1147.86	1472.43
ENST00000361314	0	1	0.748175	0.748089	277.042	370.336
ENST00000686225	0	1	264.893	8827.87	88.2687	0
ENST00000373475	0	1	0.789455	0.78944	1771.5	2243.99
ENST00000368346	0	1	0.0115932	0.000350538	0	28.5175
ENST00000376692	0	1	1.2604	1.26042	6086.76	4829.15
ENST00000616738	0	1	6.41443	6.582	69.0005	10.4747
ENST00000367498	0	1	0.771702	0.771697	10852.2	14062.8
ENST00000347615	0	1	2.66068	2.66277	686.603	257.847
ENST00000370938	0	1	0.671664	0.671573	781.256	1163.33
ENST00000367362	0	1	7.68164	7.82152	121.218	15.4893
ENST00000372771	0	1	0.857786	0.857777	1674.52	1952.17
ENST00000358170	0	1	0.0145111	0.000440026	0	22.7159
ENST00000243167	0	1	2.1749	2.17637	563.422	258.876
ENST00000357865	0	1	0.765488	0.765484	13735.8	17943.9
ENST00000455785	0	1	0.78787	0.787866	12367.2	15697.1
ENST00000366999	0	1	0.784248	0.78423	1454.37	1854.52
ENST00000331314	0	1	0.749147	0.749011	445.929	595.361
ENST00000264376	0	1	0.0220977	0.0158906	0.383974	24.7829
ENST00000237380	0	1	0.825168	0.825164	4640.78	5624.08
ENST00000540898	0	1	6.9517	7.11681	83.2348	11.6869
ENST00000237530	0	1	0.856339	0.856336	14493.7	16925.2
ENST00000238112	0	1	0.84814	0.848134	6870.62	8100.87
ENST00000366581	0	1	0.80453	0.804517	3930.74	4885.84
ENST00000374257	0	1	0.867965	0.867956	4429.16	5102.97
ENST00000373896	0	1	3.01424	3.02942	130.465	43.0593
ENST00000592872	0	1	0.00886423	0.000267309	0	37.3999
ENST00000532683	0	1	0.740972	0.740891	372.637	502.961
ENST00000553458	0	1	0.740885	0.740852	903.769	1219.91
ENST00000405384	0	1	0.00437945	0.000131489	0	76.0419
ENST00000651811	0	1	68.9778	2274.76	22.7376	0
ENST00000239026	0	1	67.6429	2230.12	22.2912	0
ENST00000614499	0	1	59.5906	1960.78	19.5978	0
ENST00000340413	0	1	0.825015	0.824997	1306.83	1584.04
ENST00000626478	0	1	0.0359742	0.0332765	3.84855	115.944
ENST00000239450	0	1	3.64191	3.65635	105.296	28.7908
ENST00000427660	0	1	0.578457	0.578398	1330.16	2299.74
ENST00000518584	0	1	0.501247	0.500765	81.4047	162.571
ENST00000521662	0	1	0.57075	0.570699	1543.88	2705.25
ENST00000239878	0	1	1.19989	1.1999	3257.19	2714.56
ENST00000630972	0	1	1.18742	1.18743	4680.34	3941.56
ENST00000457734	0	1	0.861834	0.86182	2810.18	3260.76
ENST00000507827	0	1	0.686976	0.686862	615.61	896.269
ENST00000676392	0	1	0.0162488	0.000493565	0	20.2507
ENST00000649231	0	1	6.87895	6.96944	146.922	21.0723
ENST00000649963	0	1	172.192	5727.12	57.2612	0
ENST00000564314	0	1	17.5503	18.02	206.025	11.4237
ENST00000433714	0	1	0.273524	0.270472	20.8827	77.2351
ENST00000309315	0	1	56.4576	1855.98	18.5498	0
ENST00000678501	0	1	0.484252	0.481727	31.9164	66.2649
ENST00000397149	0	1	0.858347	0.858343	4003.43	4664.14
ENST00000436461	0	1	0.0109276	0.000330199	0	30.2748
ENST00000443197	0	1	4.58373	4.61222	188.291	40.8165
ENST00000689434	0	1	0.0144405	0.000437855	0	22.8286
ENST00000336430	0	1	0.849518	0.84949	1450.63	1707.65
ENST00000379341	0	1	1.5024	1.50244	7337.57	4883.77
ENST00000532925	0	1	3.47239	3.5096	75.6588	21.5506
ENST00000411486	0	1	0.80338	0.803364	3237.78	4030.28
ENST00000612742	0	1	2.87687	2.89185	117.567	40.648
ENST00000601967	0	1	0.00319015	9.56706e-05	0	104.515
ENST00000677496	0	1	0.0124268	0.000376052	0	26.582
ENST00000371196	0	1	102.372	3391.75	33.9075	0
ENST00000640986	0	1	5.02784	5.11429	77.3106	15.1085
ENST00000475243	0	1	1.35162	1.35172	798.237	590.533
ENST00000371610	0	1	0.805959	0.805942	1218.12	1511.42
ENST00000262982	0	1	0.827177	0.827175	27643.7	33419.4
ENST00000244050	0	1	0.619026	0.618832	154.539	249.733
ENST00000511461	0	1	1.69227	1.6925	1657.49	979.315
ENST00000683728	0	1	16.8139	17.5178	127.695	7.27998
ENST00000684774	0	1	179.045	5956.38	59.5538	0
ENST00000244221	0	1	0.736714	0.736695	1314.88	1784.84
ENST00000694907	0	1	161.332	2696.94	55.3257	0.010518
ENST00000378308	0	1	1.60854	1.60856	14892.1	9258.01
ENST00000338130	0	1	2.18587	2.18966	222.308	101.521
ENST00000397717	0	1	2.05128	2.05438	225.778	109.896
ENST00000480585	0	1	4.68096	4.7382	98.8651	20.8577
ENST00000326974	0	1	0.86404	0.864034	6256.84	7241.43
ENST00000245185	0	1	6.70586	6.80747	124.029	18.2111
ENST00000345865	0	1	0.390403	0.39023	446.395	1143.94
ENST00000474384	0	1	2.06656	2.06956	239.062	115.509
ENST00000246100	0	1	69.7073	2299.16	22.9816	0
ENST00000452929	0	1	8.34731	8.51468	121.276	14.2343
ENST00000588815	0	1	57.637	1895.43	18.9443	0
ENST00000265462	0	1	0.861435	0.86143	4139.23	4805.06
ENST00000529836	0	1	3.18124	3.21688	63.8582	19.8441
ENST00000361959	0	1	0.428038	0.426987	75.3889	176.573
ENST00000247191	0	1	0.845734	0.84573	10589.7	12521.4
ENST00000695497	0	1	62.39	2054.41	20.5341	0
ENST00000316594	0	1	0.821156	0.821153	7051.35	8587.14
ENST00000680092	0	1	157.028	5219.94	52.1894	0
ENST00000486841	0	1	160.415	2669.12	26.6812	0
ENST00000247843	0	1	0.858059	0.858036	1691.13	1970.94
ENST00000591899	0	1	1.17519	1.17521	2096.33	1783.79
ENST00000643995	0	1	0.0034656	0.000103959	0	96.1815
ENST00000646693	0	1	74.9629	2474.96	24.7396	0
ENST00000248437	0	1	0.637281	0.637223	1284.43	2015.67
ENST00000597629	0	1	0.746772	0.746463	198.595	266.051
ENST00000248879	0	1	1.18607	1.18612	1391.68	1173.3
ENST00000558205	0	1	2.5418	2.54623	287.541	112.922
ENST00000395527	0	1	58.5877	1927.23	19.2623	0
ENST00000482465	0	1	4.93172	4.98392	121.779	24.4264
ENST00000322985	0	1	3.09365	3.09999	332.446	107.235
ENST00000554227	0	1	1.42884	1.42895	1890.63	1323.09
ENST00000487418	0	1	1.23298	1.23301	3508.43	2845.42
ENST00000250055	0	1	10.1504	10.3403	161.688	15.6277
ENST00000652042	0	1	85.725	2834.93	28.3393	0
ENST00000586078	0	1	0.777928	0.777861	827.156	1063.38
ENST00000250244	0	1	0.804416	0.804399	2897.75	3602.38
ENST00000590851	0	1	3.20255	3.239	63.5111	19.6013
ENST00000585806	0	1	0.609591	0.609104	158.581	260.358
ENST00000588882	0	1	0.659058	0.658733	224.485	340.788
ENST00000252506	0	1	1.88523	1.88613	293.535	155.623
ENST00000433566	0	1	3.85087	3.86895	198.008	51.1713
ENST00000648129	0	1	0.0100429	0.000303203	0	32.9712
ENST00000680078	0	1	5.37197	5.48533	68.6383	12.5049
ENST00000681186	0	1	99.0485	3280.59	32.7959	0
ENST00000592705	0	1	73.9702	2441.75	24.4075	0
ENST00000676604	0	1	2.75738	2.77495	90.0683	32.4513
ENST00000677616	0	1	0.443745	0.440925	28.2179	64.0096
ENST00000354675	0	1	0.189527	0.188969	89.0819	471.452
ENST00000444878	0	1	1.84697	1.84726	1769.37	957.833
ENST00000502922	0	1	48.0606	1575.11	15.7411	0
ENST00000394744	0	1	3.80342	3.85189	72.2804	18.7575
ENST00000695388	0	1	0.319423	0.312782	10.3909	33.2427
ENST00000253861	0	1	0.808132	0.808121	2201.66	2724.42
ENST00000423485	0	1	0.798184	0.798183	25648.6	32133.7
ENST00000431239	0	1	0.782353	0.782237	473.101	604.808
ENST00000369306	0	1	0.729873	0.729731	450.368	617.174
ENST00000683429	0	1	0.0113423	0.000342869	0	29.1557
ENST00000381556	0	1	83.9728	2776.33	27.7533	0
ENST00000254722	0	1	0.491629	0.491315	258.041	525.216
ENST00000254742	0	1	2.41227	2.41474	216.663	89.7193
ENST00000586527	0	1	1.47479	1.47506	832.571	564.427
ENST00000379143	0	1	0.850199	0.850193	7419.05	8726.31
ENST00000368324	0	1	2.78877	2.79503	101.483	36.302
ENST00000351223	0	1	0.812421	0.812414	6869.1	8455.17
ENST00000453748	0	1	0.810519	0.810512	7007.7	8646.02
ENST00000695454	0	1	0.0138878	0.000420867	0	23.7505
ENST00000356576	0	1	0.532959	0.53232	126.201	237.086
ENST00000255764	0	1	1.33805	1.3381	1274.88	952.747
ENST00000255858	0	1	0.0163168	0.00812551	0.306629	38.9573
ENST00000531807	0	1	1.90821	1.90916	285.14	149.348
ENST00000638951	0	1	202.68	1699.66	74.2927	0.0337163
ENST00000356296	0	1	286.667	6835.87	96.7424	0.00415363
ENST00000256362	0	1	0.868082	0.86808	8665.52	9982.4
ENST00000256383	0	1	0.895262	0.895255	2387.78	2667.15
ENST00000256433	0	1	0.793709	0.793697	1813.48	2284.85
ENST00000506572	0	1	0.844273	0.844266	6527.32	7731.36
ENST00000256538	0	1	0.661885	0.661807	451.931	682.879
ENST00000256544	0	1	0.826174	0.82616	1668.51	2019.6
ENST00000541959	0	1	0.257821	0.25224	10.8744	43.141
ENST00000449758	0	1	0.00659567	0.000198458	0	50.3785
ENST00000256689	0	1	0.826309	0.826307	27278.3	33012.3
ENST00000685097	0	1	0.0114278	0.000345481	0	28.9351
ENST00000394334	0	1	0.843094	0.843088	6509.58	7721.12
ENST00000373477	0	1	0.866476	0.866472	9667.03	11156.8
ENST00000674629	0	1	3.65633	3.6764	157.876	42.9358
ENST00000395123	0	1	11.5899	11.8077	186.296	15.7684
ENST00000518606	0	1	107.036	3547.74	35.4674	0
ENST00000257336	0	1	1.40564	1.40612	390.918	278.01
ENST00000376065	0	1	0.82286	0.822845	3167.34	3849.26
ENST00000257430	0	1	0.502112	0.501515	135.526	270.242
ENST00000376588	0	1	0.839849	0.839848	20624.9	24557.9
ENST00000678355	0	1	0.0100398	0.000303108	0	32.9816
ENST00000684118	0	1	60.9984	2007.86	20.0686	0
ENST00000440411	0	1	0.674045	0.673933	633.083	939.391
ENST00000678418	0	1	0.809654	0.809644	4999.24	6174.62
ENST00000435406	0	1	84.6884	2800.26	27.9926	0
ENST00000339526	0	1	0.796454	0.796449	12981.6	16299.4
ENST00000367511	0	1	0.756066	0.756011	528.015	698.426
ENST00000258383	0	1	0.855894	0.855887	2246.1	2624.3
ENST00000493452	0	1	0.00659163	0.000198335	0	50.4096
ENST00000378060	0	1	0.77838	0.778345	1596.87	2051.63
ENST00000378034	0	1	0.541309	0.540871	184.021	340.239
ENST00000258729	0	1	0.774904	0.774899	11822.8	15257.2
ENST00000497741	0	1	344.125	11478.1	114.771	0
ENST00000437745	0	1	2.71632	2.73548	79.5148	29.0616
ENST00000559722	0	1	1.26885	1.26894	636.064	501.255
ENST00000258947	0	1	0.709469	0.7094	471.294	664.359
ENST00000366923	0	1	0.83329	0.833287	6914.7	8298.1
ENST00000373371	0	1	3.72994	3.76078	108.023	28.7163
ENST00000681737	0	1	0.692629	0.692598	2231.41	3221.8
ENST00000259569	0	1	0.81322	0.813199	900.215	1107.01
ENST00000465003	0	1	4.82146	4.8562	173.331	35.6848
ENST00000377885	0	1	2.00422	2.00624	323.194	161.09
ENST00000318158	0	1	0.833104	0.833077	1665.44	1999.14
ENST00000377698	0	1	0.840362	0.840359	5673.11	6750.82
ENST00000377694	0	1	0.697439	0.697393	576.745	827.006
ENST00000430948	0	1	24.1191	32.0542	30.2938	0.935392
ENST00000259808	0	1	1.47364	1.47401	626.533	425.052
ENST00000374231	0	1	0.74049	0.740392	638.136	861.892
ENST00000309983	0	1	0.84689	0.846881	2025.06	2391.19
ENST00000358965	0	1	61.891	2037.72	20.3672	0
ENST00000529445	0	1	6.57749	6.74443	35.4508	5.24779
ENST00000249736	0	1	1.24443	1.24452	1177.7	946.309
ENST00000357790	0	1	0.833708	0.833679	1558.99	1870.01
ENST00000260641	0	1	0.854595	0.854593	10139.4	11864.6
ENST00000368997	0	1	0.0122126	0.000369492	0	27.0542
ENST00000260746	0	1	0.822563	0.822552	1704.34	2072.01
ENST00000372360	0	1	0.781641	0.781628	4303.99	5506.45
ENST00000345146	0	1	0.816329	0.816327	25432.7	31155
ENST00000308580	0	1	0.816324	0.816319	3956.99	4847.36
ENST00000261879	0	1	0.809748	0.809729	1022.64	1262.94
ENST00000512151	0	1	2.46126	2.47516	84.4228	34.1021
ENST00000695548	0	1	60.1918	1980.88	19.7988	0
ENST00000640060	0	1	4.13647	4.18303	91.4233	21.8481
ENST00000682227	0	1	98.455	3260.74	32.5974	0
ENST00000266458	0	1	1.25369	1.25374	2214.07	1765.97
ENST00000361418	0	1	0.824049	0.823298	62.579	76.0123
ENST00000266517	0	1	0.823126	0.823121	3631.39	4411.74
ENST00000695584	0	1	0.387668	0.385299	32.3007	83.8489
ENST00000394048	0	1	0.854903	0.854896	5773.28	6753.2
ENST00000620633	0	1	0.599974	0.599318	118.598	197.895
ENST00000375431	0	1	1.35352	1.3537	883.129	652.379
ENST00000683842	0	1	0.0112814	0.000341009	0	29.3148
ENST00000394942	0	1	10.4148	10.5635	216.97	20.5304
ENST00000614646	0	1	0.859132	0.859009	319.784	372.273
ENST00000267584	0	1	0.56111	0.560859	124.761	222.454
ENST00000343789	0	1	1.60645	1.60739	338.729	210.729
ENST00000436891	0	1	51.8691	1702.5	17.015	0
ENST00000289968	0	1	1.1798	1.17984	1656.02	1403.6
ENST00000268483	0	1	1.62827	1.62882	601.204	369.099
ENST00000268485	0	1	1.65874	1.65892	759.114	457.59
ENST00000570182	0	1	0.0103641	0.000312999	0	31.939
ENST00000499247	0	1	0.601652	0.601597	690.813	1148.3
ENST00000579133	0	1	57.3687	1886.46	18.8546	0
ENST00000355528	0	1	114.172	3786.45	37.8545	0
ENST00000575907	0	1	120.648	4003.05	40.0205	0
ENST00000588745	0	1	9.77227	10.8545	28.539	2.62014
ENST00000316660	0	1	0.815928	0.815926	16670.9	20431.9
ENST00000585769	0	1	2.68142	2.68913	190.114	70.691
ENST00000262960	0	1	1.40008	1.40021	1326.12	947.081
ENST00000270142	0	1	0.809786	0.809776	5385.4	6650.48
ENST00000601739	0	1	0.622298	0.62154	100.49	161.685
ENST00000467825	0	1	0.649872	0.649809	1177.03	1811.35
ENST00000477613	0	1	0.489425	0.489288	589.663	1205.16
ENST00000375460	0	1	0.452865	0.452369	63.3423	140.036
ENST00000370990	0	1	0.84776	0.847752	5203.24	6137.69
ENST00000676007	0	1	5.86201	5.97934	80.3871	13.4358
ENST00000414879	0	1	3.431	3.44132	263.03	76.4259
ENST00000438120	0	1	4.96329	5.01455	125.798	25.0785
ENST00000496447	0	1	0.426042	0.425217	95.9883	225.753
ENST00000354775	0	1	0.848665	0.84866	4122.64	4857.83
ENST00000367558	0	1	0.686366	0.686282	324.45	472.77
ENST00000271651	0	1	0.266322	0.265762	112.838	424.609
ENST00000484014	0	1	106.893	3542.98	35.4198	0
ENST00000272065	0	1	1.25034	1.25035	7170.34	5734.65
ENST00000680202	0	1	0.0148936	0.000451796	0	22.1239
ENST00000470558	0	1	3.29551	3.32982	72.2855	21.7015
ENST00000366820	0	1	0.381787	0.380927	88.8142	233.169
ENST00000420304	0	1	0.0142075	0.000430693	0	23.2084
ENST00000343818	0	1	0.847497	0.84748	2573.46	3036.6
ENST00000449105	0	1	2.37641	2.3818	197.36	82.8558
ENST00000272298	0	1	0.822774	0.82277	14002	17018.1
ENST00000272427	0	1	0.821029	0.821019	2289.27	2788.33
ENST00000361686	0	1	0.00537057	0.000161403	0	61.9468
ENST00000678761	0	1	0.0128733	0.000389734	0	25.6485
ENST00000495180	0	1	0.0125452	0.000379679	0	26.328
ENST00000617246	0	1	3.36672	3.37269	434.173	128.725
ENST00000458307	0	1	20.5816	25.0181	35.8208	1.42219
ENST00000505846	0	1	2.08449	2.0853	904.981	433.977
ENST00000510531	0	1	3.57547	3.6007	57.8412	16.0567
ENST00000274242	0	1	1.35702	1.35709	899.268	662.641
ENST00000389074	0	1	0.61493	0.614086	90.9605	148.13
ENST00000330280	0	1	0.798252	0.798209	1225.91	1535.83
ENST00000274457	0	1	0.758876	0.758854	1052.09	1386.43
ENST00000611185	0	1	100.433	3326.89	33.2589	0
ENST00000315050	0	1	0.216536	0.212816	14.5318	68.3207
ENST00000520177	0	1	0.868874	0.86887	9209.46	10599.4
ENST00000379284	0	1	0.149807	0.145951	10.4314	71.5306
ENST00000612338	0	1	11.2573	13.8915	17.5422	1.25352
ENST00000369700	0	1	0.636804	0.636599	143.679	225.704
ENST00000686142	0	1	4.89524	4.99354	64.1993	12.8485
ENST00000275230	0	1	0.593376	0.593266	280.499	472.811
ENST00000370818	0	1	0.650085	0.650034	1440.21	2215.6
ENST00000276682	0	1	0.571427	0.571408	2091.71	3660.63
ENST00000309822	0	1	0.626952	0.626849	287.647	458.883
ENST00000532718	0	1	0.0891685	0.0802237	2.64073	33.0317
ENST00000380003	0	1	0.811868	0.811834	1473.41	1814.92
ENST00000647130	0	1	2.77704	2.79266	103.11	36.9154
ENST00000432226	0	1	0.686417	0.686384	2100.26	3059.89
ENST00000371964	0	1	1.24761	1.24768	723.26	579.681
ENST00000610888	0	1	1.45777	1.45785	2777.55	1905.23
ENST00000371942	0	1	1.80259	1.80286	1702.89	944.546
ENST00000358369	0	1	0.00725882	0.000218553	0	45.7455
ENST00000340607	0	1	0.499104	0.498424	119.108	238.98
ENST00000277540	0	1	1.84627	1.84689	816.226	441.941
ENST00000477902	0	1	1.26786	1.26793	1581.24	1247.1
ENST00000278353	0	1	0.461142	0.461107	2307.49	5004.24
ENST00000279242	0	1	1.33833	1.33837	4450.16	3325.07
ENST00000279396	0	1	0.81002	0.809977	1161.92	1434.51
ENST00000337532	0	1	77.8002	2569.86	25.6886	0
ENST00000375403	0	1	2.57207	2.57351	912.45	354.549
ENST00000280154	0	1	0.684679	0.684619	1167.16	1704.83
ENST00000509359	0	1	1.52462	1.52498	710.598	465.968
ENST00000357604	0	1	1.52041	1.52051	2491	1638.26
ENST00000325980	0	1	2.08539	2.08643	275.28	131.933
ENST00000281513	0	1	0.821186	0.821168	1299.19	1582.13
ENST00000402364	0	1	2.93623	2.94711	170.168	57.7341
ENST00000282878	0	1	0.601869	0.601747	248.647	413.216
ENST00000511782	0	1	0.0128653	0.000389489	0	25.6646
ENST00000338517	0	1	0.826708	0.826692	2953.07	3572.16
ENST00000325617	0	1	0.566355	0.566171	432.968	764.738
ENST00000366508	0	1	0.00639383	0.000192347	0	51.9795
ENST00000519824	0	1	1.32084	1.32096	1076.83	815.182
ENST00000283875	0	1	0.769297	0.769286	2535.66	3296.13
ENST00000284202	0	1	0.86257	0.862558	3102	3596.28
ENST00000370474	0	1	0.724933	0.724855	324.473	447.642
ENST00000284290	0	1	2.34182	2.34286	984.752	420.315
ENST00000696609	0	1	0.67086	0.669558	54.883	81.974
ENST00000284881	0	1	0.739714	0.739698	1506.23	2036.29
ENST00000338165	0	1	0.751505	0.751383	496.582	660.895
ENST00000682969	0	1	0.539529	0.537863	48.2258	89.6704
ENST00000684459	0	1	1.84593	1.84676	614.528	332.756
ENST00000535757	0	1	0.0128069	0.000387698	0	25.7833
ENST00000685571	0	1	57.5196	121.677	34.7721	0.275856
ENST00000286234	0	1	1.88764	1.88806	621.552	329.196
ENST00000341700	0	1	0.414437	0.414314	251.047	605.947
ENST00000434667	0	1	5.3114	5.37573	116.898	21.7373
ENST00000557040	0	1	0.0795948	0.078677	12.4067	157.808
ENST00000287156	0	1	0.814462	0.814424	1310.68	1609.33
ENST00000647637	0	1	90.1816	2984	29.83	0
ENST00000671800	0	1	0.00755601	0.000227567	0	43.9331
ENST00000370152	0	1	0.872906	0.872897	4007.31	4590.82
ENST00000287598	0	1	0.778969	0.778963	9034.12	11597.6
ENST00000426808	0	1	1.80352	1.8045	480.428	266.234
ENST00000287713	0	1	0.662531	0.662336	371.382	560.72
ENST00000446231	0	1	1.60813	1.60835	1444.42	898.07
ENST00000287771	0	1	9.7007	10.4797	37.9709	3.61424
ENST00000309117	0	1	0.788509	0.788489	2621.34	3324.51
ENST00000378930	0	1	0.382642	0.380768	40.6984	106.901
ENST00000681090	0	1	252.482	8412.71	84.1171	0
ENST00000617677	0	1	0.842951	0.842938	3136.15	3720.5
ENST00000367188	0	1	0.766426	0.766383	1348.59	1759.68
ENST00000425248	0	1	0.730214	0.730159	1165.49	1596.22
ENST00000375071	0	1	0.462763	0.461204	51.5585	111.803
ENST00000367996	0	1	0.619305	0.619138	178.704	288.64
ENST00000530608	0	1	0.0155633	0.000472423	0	21.1575
ENST00000361093	0	1	0.83748	0.837473	3214.21	3837.99
ENST00000381815	0	1	0.835353	0.835348	8962.99	10729.6
ENST00000369146	0	1	0.880465	0.880458	2442.61	2774.25
ENST00000510558	0	1	0.576953	0.574542	32.6977	56.9183
ENST00000290551	0	1	0.535729	0.535278	86.8262	162.216
ENST00000290913	0	1	0.780942	0.780871	778.897	997.475
ENST00000302538	0	1	0.716309	0.716218	722.395	1008.63
ENST00000391958	0	1	0.0123622	0.000374073	0	26.7227
ENST00000404338	0	1	3.92432	3.95361	128.082	32.3888
ENST00000398227	0	1	109.047	3615.03	36.1403	0
ENST00000330317	0	1	0.786378	0.786287	601.625	765.148
ENST00000398158	0	1	0.586921	0.586529	200.663	342.127
ENST00000613286	0	1	172.515	5737.94	57.3694	0
ENST00000467076	0	1	0.777327	0.777318	6658.09	8565.47
ENST00000529022	0	1	1.34751	1.34783	480.39	356.416
ENST00000389805	0	1	1.42394	1.42401	1331.1	934.748
ENST00000473985	0	1	19.1069	22.1963	42.2034	1.89182
ENST00000585202	0	1	3.07339	3.09573	93.2446	30.1137
ENST00000371538	0	1	0.768399	0.768385	1688.56	2197.54
ENST00000375766	0	1	1.2994	1.29944	2998.22	2307.31
ENST00000458695	0	1	0.83059	0.830583	7211.4	8682.33
ENST00000492348	0	1	0.811903	0.811891	4062	5003.13
ENST00000371146	0	1	155.365	5164.29	51.6329	0
ENST00000370163	0	1	60.579	1993.83	19.9283	0
ENST00000366815	0	1	0.854587	0.854585	22959.5	26866.3
ENST00000514133	0	1	3.69369	3.74777	60.5681	16.1538
ENST00000295321	0	1	0.892958	0.89295	4025.83	4508.46
ENST00000295417	0	1	0.743841	0.743784	430.317	578.553
ENST00000295658	0	1	0.00898686	0.000271039	0	36.885
ENST00000339876	0	1	109.417	3627.42	36.2642	0
ENST00000401399	0	1	0.144047	0.14192	18.5173	130.538
ENST00000295822	0	1	0.657583	0.65746	231.011	351.375
ENST00000296127	0	1	1.59686	1.59707	1514.94	948.574
ENST00000630961	0	1	0.00796514	0.000239985	0	41.6593
ENST00000503588	0	1	113.385	3760.13	37.5913	0
ENST00000416589	0	1	11.6813	12.2352	76.5507	6.24741
ENST00000296503	0	1	0.725711	0.72568	2082.04	2869.08
ENST00000438704	0	1	0.782791	0.782785	8875.4	11338.2
ENST00000506974	0	1	2.237	2.24238	167.093	74.5102
ENST00000504320	0	1	14.7309	15.5803	81.715	5.23541
ENST00000297071	0	1	0.80958	0.809559	2423.21	2993.25
ENST00000352433	0	1	0.812348	0.812338	5171.1	6365.7
ENST00000342651	0	1	63.5746	2094.03	20.9303	0
ENST00000677415	0	1	0.0189889	0.000578357	0	17.2804
ENST00000677865	0	1	0.0141352	0.000428469	0	23.3289
ENST00000297347	0	1	0.61906	0.618931	286.57	463.014
ENST00000517566	0	1	0.0111232	0.000336174	0	29.7365
ENST00000297459	0	1	0.508377	0.50815	139.622	274.775
ENST00000353245	0	1	0.883285	0.883285	36850.9	41720.3
ENST00000678995	0	1	0.191977	0.186605	9.09723	48.7948
ENST00000360384	0	1	0.860744	0.860742	22727.3	26404.3
ENST00000298130	0	1	0.86009	0.860087	4050.01	4708.84
ENST00000298198	0	1	0.836365	0.836358	2304.27	2755.12
ENST00000379485	0	1	0.753646	0.753613	714.98	948.74
ENST00000408990	0	1	0.647487	0.647454	2198.84	3396.13
ENST00000378937	0	1	0.816227	0.81619	1322.08	1619.83
ENST00000354179	0	1	3.81274	3.83703	144.128	37.5549
ENST00000620315	0	1	0.166115	0.160635	7.92114	49.3638
ENST00000555533	0	1	425.162	14188.6	141.876	0
ENST00000421093	0	1	3.20067	3.21188	204.628	63.7028
ENST00000298912	0	1	0.51811	0.517532	54.8445	105.982
ENST00000537677	0	1	0.297627	0.294802	23.7791	80.6852
ENST00000389749	0	1	1.34139	1.34154	991.136	738.802
ENST00000550389	0	1	65.9381	2173.09	21.7209	0
ENST00000533792	0	1	0.0147611	0.000447718	0	22.3255
ENST00000299529	0	1	0.465559	0.465512	1717.67	3689.86
ENST00000528080	0	1	0.856969	0.856956	2982.62	3480.48
ENST00000489841	0	1	0.101423	0.0976363	7.50842	76.9943
ENST00000681910	0	1	80.8057	1603.02	27.2605	0.00701198
ENST00000648006	0	1	0.686181	0.686148	2107.01	3070.78
ENST00000458521	0	1	0.539926	0.539493	185.877	344.549
ENST00000262027	0	1	0.858783	0.85878	14455.5	16832.6
ENST00000372853	0	1	1.35212	1.35217	1394.56	1031.35
ENST00000588183	0	1	2.37777	2.37936	666.703	280.196
ENST00000611653	0	1	0.864778	0.864766	3323.61	3843.36
ENST00000696289	0	1	3.45964	3.47551	174.728	50.2668
ENST00000683543	0	1	99.8049	3305.89	33.0489	0
ENST00000685166	0	1	61.2927	2017.71	20.1671	0
ENST00000301071	0	1	0.680526	0.680521	15020.4	22072
ENST00000679712	0	1	0.01335	0.000404358	0	24.7206
ENST00000301788	0	1	1.51467	1.51472	5157.23	3404.73
ENST00000414160	0	1	0.0124094	0.00037552	0	26.6197
ENST00000681143	0	1	0.722813	0.721081	37.4342	51.918
ENST00000681291	0	1	3.80283	3.81489	287.673	75.4005
ENST00000301905	0	1	0.720525	0.72048	701.631	973.842
ENST00000493918	0	1	1.47682	1.47704	1038.68	703.215
ENST00000677465	0	1	0.557509	0.556362	69.623	125.148
ENST00000461692	0	1	2.93434	2.9439	193.45	65.7056
ENST00000305784	0	1	1.2486	1.24865	2004.51	1605.34
ENST00000400770	0	1	1.54622	1.54684	443.365	286.622
ENST00000306318	0	1	5.19017	5.22528	98.1352	18.7728
ENST00000526755	0	1	2.09459	2.09548	832.957	397.496
ENST00000334690	0	1	0.774526	0.774499	2103.02	2715.33
ENST00000677479	0	1	72.0751	2378.37	23.7737	0
ENST00000679014	0	1	73.5891	2429	24.28	0
ENST00000487273	0	1	0.705692	0.705637	1215.26	1722.22
ENST00000575878	0	1	0.400333	0.398473	41.6798	104.614
ENST00000443647	0	1	2.67662	2.69558	77.3336	28.6828
ENST00000674667	0	1	28.0623	35.8767	40.3059	1.11374
ENST00000351487	0	1	1.69724	1.69775	754.981	444.692
ENST00000381317	0	1	0.746507	0.746474	1906.43	2553.91
ENST00000302326	0	1	2.53324	2.53956	78.2647	30.8121
ENST00000360439	0	1	0.819486	0.819468	2593.49	3164.85
ENST00000302759	0	1	0.649936	0.649924	6071.82	9342.36
ENST00000421103	0	1	0.0129776	0.000392931	0	25.4397
ENST00000304788	0	1	0.796763	0.796735	721.124	905.101
ENST00000395284	0	1	0.818429	0.818422	7046.72	8610.13
ENST00000405767	0	1	0.0131187	0.000397261	0	25.1623
ENST00000302274	0	1	0.835961	0.835951	4628.46	5536.76
ENST00000302764	0	1	0.81545	0.815442	2405.38	2949.79
ENST00000397942	0	1	0.805182	0.805142	617.985	767.55
ENST00000340553	0	1	0.741079	0.741054	972.074	1311.75
ENST00000301919	0	1	0.749982	0.749953	819.312	1092.49
ENST00000529197	0	1	1.34288	1.34298	1396.04	1039.51
ENST00000304060	0	1	0.605817	0.605581	159.636	263.614
ENST00000390015	0	1	0.726131	0.726045	747.255	1029.22
ENST00000453372	0	1	0.143593	0.139968	10.7209	76.657
ENST00000590155	0	1	0.0246686	0.019685	1.2401	63.4954
ENST00000677194	0	1	3.95167	3.98035	132.887	33.3784
ENST00000377728	0	1	0.493155	0.490796	34.2131	69.7197
ENST00000476163	0	1	1.78837	1.78916	580.896	324.671
ENST00000304477	0	1	12.7083	13.1739	42.0942	3.18603
ENST00000304567	0	1	1.28622	1.28622	13373.6	10397.5
ENST00000269703	0	1	225.836	7521.47	75.2047	0
ENST00000347055	0	1	0.739617	0.73955	451.472	610.472
ENST00000307114	0	1	102.537	3397.26	33.9626	0
ENST00000533035	0	1	58.5345	1925.45	19.2445	0
ENST00000568470	0	1	1.56962	1.57004	690.482	439.783
ENST00000311765	0	1	0.639932	0.639851	446.778	698.259
ENST00000582266	0	1	2.70361	2.71004	232.994	85.9681
ENST00000526258	0	1	46.0495	97.6178	27.6615	0.273467
ENST00000494517	0	1	309.108	6658.51	104.834	0.00574584
ENST00000694984	0	1	0.0102038	0.000308108	0	32.4462
ENST00000311413	0	1	0.844038	0.844035	4980.93	5901.34
ENST00000312584	0	1	0.745094	0.745057	658.852	884.301
ENST00000308388	0	1	1.5218	1.52206	1003.12	659.051
ENST00000420239	0	1	0.707835	0.707669	403.473	570.149
ENST00000524849	0	1	5.70588	5.79467	99.6466	17.188
ENST00000496387	0	1	2.31379	2.31622	407.104	175.757
ENST00000409643	0	1	0.013342	0.000404112	0	24.7356
ENST00000304992	0	1	0.834452	0.834448	14290.3	17125.5
ENST00000657911	0	1	3.49534	3.54801	54.5367	15.3639
ENST00000524878	0	1	10.509	11.1474	53.8636	4.82282
ENST00000518483	0	1	0.21793	0.214278	14.8813	69.485
ENST00000541567	0	1	3.21316	3.22675	170.517	52.8379
ENST00000350721	0	1	0.710189	0.710124	1036.3	1459.33
ENST00000481027	0	1	2.41396	2.41444	2291.09	948.905
ENST00000487066	0	1	60.8402	2002.57	20.0157	0
ENST00000667979	0	1	2.40231	2.40493	417.657	173.661
ENST00000434715	0	1	368.104	12280.1	122.791	0
ENST00000529230	0	1	0.763046	0.763034	5145.95	6744.06
ENST00000414154	0	1	0.777112	0.777057	1023.62	1317.31
ENST00000316694	0	1	0.817356	0.817326	1595.94	1952.63
ENST00000321753	0	1	2.88215	2.88409	355.529	123.266
ENST00000430069	0	1	0.320718	0.320168	128.223	400.507
ENST00000673974	0	1	0.797651	0.797635	3334.47	4180.45
ENST00000331173	0	1	0.82711	0.827103	2632.34	3182.6
ENST00000485303	0	1	0.650341	0.650245	301.006	462.917
ENST00000693015	0	1	0.587567	0.586865	111.854	190.603
ENST00000319550	0	1	0.841115	0.841105	1787.57	2125.26
ENST00000322716	0	1	0.693715	0.693626	305.971	441.122
ENST00000318887	0	1	0.823727	0.823716	2035.64	2471.29
ENST00000326866	0	1	1.77731	1.77771	1129.65	635.451
ENST00000618147	0	1	1.78787	1.78793	7608.13	4255.27
ENST00000345005	0	1	549.375	7586.17	191.822	0.0152871
ENST00000434651	0	1	0.48494	0.484433	159.673	329.618
ENST00000319004	0	1	0.894367	0.894358	3516.61	3931.99
ENST00000622512	0	1	62.7933	2067.9	20.669	0
ENST00000449178	0	1	52.9078	1737.25	17.3625	0
ENST00000650064	0	1	0.696582	0.696546	746.131	1071.19
ENST00000314088	0	1	1.91723	1.91825	557.874	290.82
ENST00000399604	0	1	290.155	9672.82	96.7182	0
ENST00000319420	0	1	0.440225	0.440163	510.482	1159.77
ENST00000392161	0	1	0.756118	0.756093	1147.33	1517.45
ENST00000415922	0	1	0.766778	0.766717	956.683	1247.77
ENST00000553837	0	1	0.0135121	0.000409332	0	24.42
ENST00000557433	0	1	0.426267	0.425401	91.437	214.956
ENST00000329235	0	1	1.7528	1.75295	2837.73	1618.82
ENST00000479184	0	1	2.25832	2.25868	2517.72	1114.68
ENST00000530455	0	1	2.40641	2.40747	1036.42	430.494
ENST00000418766	0	1	4.10163	4.12118	212.106	51.4596
ENST00000438055	0	1	6.0279	6.18296	65.0442	10.5115
ENST00000540113	0	1	0.0108342	0.000327345	0	30.5388
ENST00000332118	0	1	0.857565	0.857549	2453.19	2860.7
ENST00000377575	0	1	0.812216	0.812208	2533.92	3119.79
ENST00000619204	0	1	0.784912	0.784897	3773.52	4807.67
ENST00000268251	0	1	0.742069	0.741952	530.982	715.66
ENST00000330938	0	1	1.36139	1.36141	8757.65	6432.79
ENST00000424549	0	1	0.375016	0.373129	40.0837	107.443
ENST00000680862	0	1	0.719167	0.718863	215.155	299.303
ENST00000420999	0	1	0.612594	0.612373	168.517	275.194
ENST00000518597	0	1	0.00801879	0.000241614	0	41.3783
ENST00000519109	0	1	2.23681	2.239	410.119	183.165
ENST00000333279	0	1	0.0187827	0.0135713	0.392111	29.6196
ENST00000328299	0	1	0.736243	0.736222	1201.1	1631.44
ENST00000678743	0	1	0.461563	0.460398	69.0486	149.987
ENST00000342392	0	1	1.77688	1.77737	899.61	506.141
ENST00000395587	0	1	2.32939	2.33215	364.23	156.172
ENST00000216121	0	1	0.834414	0.834412	10821.5	12969
ENST00000331442	0	1	0.680742	0.680614	215.487	316.612
ENST00000521098	0	1	10.5028	10.8969	85.237	7.81304
ENST00000572154	0	1	1.83873	1.84038	303.711	165.022
ENST00000329214	0	1	1.40279	1.40288	2020.16	1440
ENST00000392523	0	1	3.00693	3.03457	71.4803	23.5486
ENST00000676729	0	1	19.3937	21.5059	60.7609	2.81577
ENST00000672084	0	1	14.2046	15.8284	41.7567	2.62872
ENST00000548747	0	1	0.729766	0.729743	2785.82	3817.54
ENST00000539294	0	1	0.889796	0.889792	7694.63	8647.67
ENST00000623280	0	1	0.0150546	0.000456752	0	21.8837
ENST00000567389	0	1	59.095	1944.2	19.432	0
ENST00000694919	0	1	4.70813	4.83473	45.9386	9.49386
ENST00000676869	0	1	148.521	4935.38	49.3438	0
ENST00000444282	0	1	0.0091994	0.000277507	0	36.0251
ENST00000334463	0	1	0.832805	0.832779	1769.91	2125.3
ENST00000334678	0	1	1.25806	1.25812	1630.09	1295.66
ENST00000548044	0	1	0.82173	0.821704	1816.46	2210.6
ENST00000341864	0	1	0.0110019	0.0109231	17.4162	1595.34
ENST00000338560	0	1	0.411876	0.410641	30.7551	74.9097
ENST00000690916	0	1	0.508419	0.506987	56.455	111.364
ENST00000420826	0	1	0.835255	0.835252	6774.87	8111.18
ENST00000339907	0	1	0.83142	0.831392	1642.44	1975.53
ENST00000302516	0	1	0.832544	0.832542	10592.3	12722.8
ENST00000476133	0	1	0.704477	0.704366	609.356	865.117
ENST00000368608	0	1	0.823814	0.823801	1771.28	2150.13
ENST00000326004	0	1	0.819257	0.81925	7661.3	9351.6
ENST00000404006	0	1	1.25633	1.25641	1283.18	1021.3
ENST00000234142	0	1	2.16689	2.17143	180.95	83.327
ENST00000675971	0	1	178.528	5939.05	59.3805	0
ENST00000489459	0	1	1.76865	1.76883	2513.69	1421.1
ENST00000683469	0	1	1.96605	1.96768	377.165	191.675
ENST00000360079	0	1	0.854841	0.85484	31016.3	36283.2
ENST00000405506	0	1	14.7254	15.2875	121.134	7.91439
ENST00000560451	0	1	3.5854	3.62739	72.4594	19.9684
ENST00000358590	0	1	70.4252	2323.18	23.2218	0
ENST00000636400	0	1	56.133	1845.12	18.4412	0
ENST00000613419	0	1	5.08436	5.11197	245.365	47.99
ENST00000311048	0	1	1.2265	1.22656	726.845	592.589
ENST00000644024	0	1	2.11723	2.11979	117.762	55.5486
ENST00000359634	0	1	0.860996	0.860992	11118.5	12913.6
ENST00000391709	0	1	86.9948	2877.41	28.7641	0
ENST00000523714	0	1	0.803619	0.803589	1696.1	2110.66
ENST00000679910	0	1	185.462	6170.99	61.6999	0
ENST00000681066	0	1	197.579	6576.29	65.7529	0
ENST00000448100	0	1	52.9664	1739.2	17.382	0
ENST00000534277	0	1	11.2759	11.8588	67.836	5.71117
ENST00000480945	0	1	1.61354	1.61364	1570.38	973.189
ENST00000394163	0	1	66.5577	2193.82	21.9282	0
ENST00000506259	0	1	3.75095	3.77219	158.476	42.0044
ENST00000399233	0	1	0.00884647	0.000266769	0	37.4756
ENST00000639758	0	1	0.0147802	0.000448304	0	22.2963
ENST00000538570	0	1	0.00868109	0.000261739	0	38.196
ENST00000599177	0	1	7.20327	7.46288	57.8521	7.74331
ENST00000397863	0	1	54.8011	1800.57	17.9957	0
ENST00000474361	0	1	3.45915	3.48405	111.628	32.0326
ENST00000618348	0	1	2.01207	2.01391	358.701	178.107
ENST00000600220	0	1	0.00863878	0.000260453	0	38.3847
ENST00000533640	0	1	0.339395	0.336461	24.5699	73.0442
ENST00000396946	0	1	1.79034	1.79064	723.66	404.13
ENST00000534834	0	1	1.54473	1.54493	655.677	424.402
ENST00000369838	0	1	0.835606	0.835596	1848.74	2212.49
ENST00000359039	0	1	0.842241	0.842227	1199.21	1423.85
ENST00000562212	0	1	6.4619	6.68171	53.8633	8.0528
ENST00000361539	0	1	0.298076	0.297602	69.4409	233.358
ENST00000389194	0	1	80.3554	2655.33	26.5433	0
ENST00000389195	0	1	0.00645976	0.000194343	0	51.4455
ENST00000361183	0	1	0.825237	0.825234	6116	7411.24
ENST00000378364	0	1	0.851957	0.851944	3134.04	3678.69
ENST00000398337	0	1	2.48102	2.48536	274.713	110.526
ENST00000369605	0	1	4.48558	4.49923	372.666	82.8211
ENST00000669678	0	1	1.62007	1.62026	1766.8	1090.44
ENST00000373518	0	1	0.0889888	0.0862144	4.44511	51.6648
ENST00000449025	0	1	0.00918933	0.000277201	0	36.0649
ENST00000478405	0	1	1.76044	1.76203	271.996	154.361
ENST00000444811	0	1	0.0127808	0.000386899	0	25.8365
ENST00000375638	0	1	1.79531	1.79661	356.274	198.299
ENST00000375640	0	1	2.04043	2.04327	243.378	119.107
ENST00000259915	0	1	0.807544	0.807542	32404.1	40126.8
ENST00000376570	0	1	4.12715	4.13512	526.25	127.256
ENST00000378509	0	1	0.890866	0.890859	2031.17	2280.01
ENST00000379719	0	1	0.857956	0.857951	3855.79	4494.19
ENST00000399355	0	1	0.361363	0.359113	33.071	92.1086
ENST00000383165	0	1	3.77097	3.78014	145.184	38.3997
ENST00000376809	0	1	0.391937	0.391899	2033.95	5190
ENST00000496081	0	1	0.214317	0.213408	29.0151	135.997
ENST00000543227	0	1	49.0012	1606.58	16.0558	0
ENST00000392363	0	1	162.771	225.277	74.0854	0.318908
ENST00000395044	0	1	0.837514	0.837508	7688.84	9180.61
ENST00000469078	0	1	1.91846	1.9216	182.426	94.9297
ENST00000397443	0	1	0.747296	0.74725	1350.27	1806.98
ENST00000474120	0	1	2.40052	2.40556	216.852	90.1403
ENST00000369880	0	1	0.731068	0.730938	489.935	670.286
ENST00000686085	0	1	3.59849	3.60442	512.165	142.086
ENST00000688953	0	1	69.0256	2276.36	22.7536	0
ENST00000649385	0	1	0.181535	0.1796	24.6361	137.218
ENST00000639456	0	1	4.34277	4.35591	359.71	82.5721
ENST00000639481	0	1	3.79665	3.82027	146.761	38.4091
ENST00000407280	0	1	0.643509	0.643337	430.486	669.152
ENST00000307968	0	1	6.39685	6.53889	80.6103	12.3194
ENST00000573614	0	1	2.2437	2.25098	124.856	55.4619
ENST00000392061	0	1	5.34728	5.3895	180.065	33.4023
ENST00000397226	0	1	3.47919	3.48463	515.133	147.823
ENST00000449853	0	1	2.14524	2.14595	437.133	203.696
ENST00000469902	0	1	3.14192	3.15843	132.958	42.0893
ENST00000685470	0	1	3.82498	3.86192	95.8363	24.8083
ENST00000666022	0	1	0.500425	0.500128	273.541	546.951
ENST00000668163	0	1	0.477518	0.476142	58.6779	123.247
ENST00000688725	0	1	0.0103099	0.000311344	0	32.1088
ENST00000316967	0	1	2.81239	2.8177	311.915	110.692
ENST00000400817	0	1	2.85567	2.86196	274.288	95.8329
ENST00000559668	0	1	1.86309	1.86358	524.424	281.403
ENST00000429998	0	1	0.00294471	0.000176429	0	56.67
ENST00000670506	0	1	1.94182	1.94394	280.751	144.419
ENST00000453858	0	1	2.37827	2.38076	426.749	179.243
ENST00000685034	0	1	2.0271	2.02817	631.589	311.404
ENST00000400706	0	1	1.94009	1.94346	175.878	90.4926
ENST00000488147	0	1	2.96684	2.98422	109.615	36.7251
ENST00000648600	0	1	2.5899	2.59255	505.666	195.04
ENST00000506640	0	1	1.80962	1.81145	260.385	143.74
ENST00000638711	0	1	1.29552	1.29561	655.768	506.143
ENST00000662036	0	1	2.98092	2.99291	160.357	53.5722
ENST00000692148	0	1	5.94311	5.97164	162.831	27.2591
ENST00000591372	0	1	3.2198	3.22986	231.292	71.6037
ENST00000658126	0	1	2.25786	2.26047	354.408	156.78
ENST00000419783	0	1	1.1338	1.13381	4422.94	3900.93
ENST00000441095	0	1	0.200149	0.195841	5.71223	29.2088
ENST00000452075	0	1	2.0092	2.01079	200.708	99.8103
ENST00000689238	0	1	2.18373	2.18504	637.447	291.727
ENST00000369387	0	1	0.812576	0.812562	3448.96	4244.56
ENST00000666438	0	1	0.132706	0.132117	63.0512	477.305
ENST00000428849	0	1	0.795166	0.79516	3877.76	4876.71
ENST00000421840	0	1	3.32799	3.36755	64.2962	19.0858
ENST00000344111	0	1	1.36085	1.36092	934.413	686.602
ENST00000490357	0	1	0.0893234	0.0884657	11.9281	134.936
ENST00000616065	0	1	0.0165799	0.000503786	0	19.8397
ENST00000383686	0	1	2.31003	2.31188	528.888	228.763
ENST00000474769	0	1	2.53755	2.53907	835.584	329.084
ENST00000485473	0	1	2.14443	2.14498	708.237	330.179
ENST00000379864	0	1	0.509277	0.508714	56.3708	110.82
ENST00000416599	0	1	2.53841	2.54069	555.263	218.542
ENST00000517539	0	1	0.448116	0.442886	15.1572	34.2363
ENST00000373337	0	1	0.731936	0.731815	526.329	719.214
ENST00000636358	0	1	0.800476	0.800438	1353.89	1691.43
ENST00000496968	0	1	74.0683	2445.04	24.4404	0
ENST00000520944	0	1	1.7692	1.76977	773.779	437.215
ENST00000686002	0	1	3.36934	3.37991	245.817	72.7219
ENST00000685020	0	1	65.6632	2163.89	21.6289	0
ENST00000500949	0	1	0.810555	0.810549	3747.7	4623.66
ENST00000282276	0	1	0.730637	0.730608	871.96	1193.47
ENST00000654961	0	1	2.33415	2.33695	361.592	154.722
ENST00000269980	0	1	0.760456	0.760409	1258.97	1655.66
ENST00000513398	0	1	0.625622	0.625317	249.855	399.571
ENST00000398640	0	1	23.1263	25.6056	74.14	2.88585
ENST00000509938	0	1	0.757587	0.757577	6298.24	8313.67
ENST00000514568	0	1	1.88244	1.88252	3089.89	1641.35
ENST00000515455	0	1	1.82442	1.82463	1114.36	610.728
ENST00000693600	0	1	1.83104	1.8327	296.254	161.644
ENST00000514985	0	1	0.398613	0.39831	256.278	643.428
ENST00000504520	0	1	1.59134	1.59145	1326.37	833.435
ENST00000685846	0	1	0.809392	0.809375	2960.13	3657.3
ENST00000690116	0	1	0.809392	0.809375	2960.13	3657.3
ENST00000517562	0	1	0.727193	0.727144	512.288	704.524
ENST00000519005	0	1	16.7842	17.2472	190.768	11.0514
ENST00000524275	0	1	11.8037	12.6698	51.273	4.03766
ENST00000519248	0	1	42.1493	48.1094	52.2616	1.07652
ENST00000523682	0	1	13.2688	14.5599	44.8868	3.0736
ENST00000532414	0	1	0.800331	0.80029	495.072	618.618
ENST00000541961	0	1	59.1351	1945.54	19.4454	0
ENST00000530028	0	1	0.823302	0.823299	8558.57	10395.5
ENST00000299638	0	1	1.40212	1.40216	3957.39	2822.34
ENST00000618004	0	1	2.5855	2.59311	175.408	67.6379
ENST00000555985	0	1	3.59983	3.6185	64.0286	17.6875
ENST00000654059	0	1	2.1673	2.16823	430.611	198.595
ENST00000690221	0	1	1.87387	1.87618	230.455	122.827
ENST00000567913	0	1	1.93487	1.93753	220.993	114.054
ENST00000615095	0	1	0.403911	0.400946	26.1435	65.2195
ENST00000568556	0	1	1.5302	1.53058	697.128	455.462
ENST00000572195	0	1	1.32847	1.32871	598.762	450.632
ENST00000573341	0	1	2.4974	2.51452	71.341	28.3655
ENST00000583195	0	1	0.405394	0.405014	80.3719	198.457
ENST00000682118	0	1	0.402246	0.399903	33.0891	82.7579
ENST00000336174	0	1	0.212381	0.206383	8.7835	42.5978
ENST00000691807	0	1	0.0109643	0.00852306	1.11047	131.453
ENST00000692996	0	1	0.173307	0.169602	12.2693	72.3906
ENST00000591629	0	1	0.00816147	0.000245947	0	40.6491
ENST00000589888	0	1	2.33405	2.33977	177.008	75.6462
ENST00000443870	0	1	2.46987	2.47168	315.564	127.666
ENST00000584027	0	1	2.12135	2.12349	360.381	169.706
ENST00000609439	0	1	2.32854	2.33791	52.1597	22.3047
ENST00000634905	0	1	2.35246	2.35825	178.434	75.6577
ENST00000683187	0	1	1.62088	1.62135	707.73	436.504
ENST00000616288	0	1	0.825914	0.825897	2651.33	3210.25
ENST00000620065	0	1	3.61028	3.61308	1094.7	302.976
ENST00000617380	0	1	3.87741	3.93281	66.2693	16.8429
ENST00000620995	0	1	1.69616	1.69656	945.867	557.516
ENST00000625598	0	1	0.809606	0.809574	1557.92	1924.37
ENST00000627433	0	1	0.605742	0.605389	219.618	362.778
ENST00000631211	0	1	0.809606	0.809574	1557.92	1924.37
ENST00000627981	0	1	0.809606	0.809574	1557.92	1924.37
ENST00000590072	0	1	5.00644	5.15576	21.7598	4.21242
ENST00000592347	0	1	3.28866	3.30917	58.1029	17.5512
ENST00000685924	0	1	1.71395	1.71546	264.243	154.033
ENST00000490920	0	1	86.2672	2853.07	28.5207	0
ENST00000652631	0	1	12.2334	13.3309	17.3309	1.29081
ENST00000659521	0	1	5.12088	5.18247	44.0567	8.49303
ENST00000690765	0	1	391.123	13050.1	130.491	0
ENST00000690584	0	1	2.61693	2.6198	187.954	71.7377
ENST00000686967	0	1	5.06531	5.14724	32.4487	6.29604
ENST00000693582	0	1	1.70037	1.70046	1638.09	963.315
ENST00000686960	0	1	4.67226	4.67599	585.861	125.284
ENST00000688847	0	1	1.39594	1.39595	13080	9369.95
ENST00000489485	1.11022e-16	1	0.397012	0.395818	64.8204	163.779
ENST00000370792	1.11022e-16	1	0.765291	0.765253	1547.32	2021.98
ENST00000369937	1.11022e-16	1	0.675552	0.675491	1157.5	1713.58
ENST00000511469	1.11022e-16	1	2.9505	2.98415	56.1191	18.799
ENST00000674874	1.11022e-16	1	52.0526	1708.64	17.0764	0
ENST00000394894	1.11022e-16	1	0.835246	0.835237	4958.56	5936.71
ENST00000511834	1.11022e-16	1	1.24435	1.24446	924.228	742.674
ENST00000561312	1.11022e-16	1	1.57954	1.58061	280.086	177.198
ENST00000254770	1.11022e-16	1	1.29921	1.29929	627.439	482.907
ENST00000254878	1.11022e-16	1	0.839853	0.839822	1398.87	1665.67
ENST00000256261	1.11022e-16	1	2.22129	2.22566	97.9084	43.9853
ENST00000547566	1.11022e-16	1	0.902734	0.902731	9174.71	10163.3
ENST00000558966	1.11022e-16	1	0.774067	0.773995	782.782	1011.36
ENST00000318220	1.11022e-16	1	1.62727	1.62771	754.66	463.629
ENST00000495994	1.11022e-16	1	80.348	2655.08	26.5408	0
ENST00000650739	1.11022e-16	1	7.05487	7.34984	48.9443	6.6506
ENST00000565205	1.11022e-16	1	1.8979	1.90162	149.07	78.3864
ENST00000344595	1.11022e-16	1	0.507314	0.506979	117.274	231.328
ENST00000338825	1.11022e-16	1	1.19928	1.1993	3454.76	2880.63
ENST00000617722	1.11022e-16	1	14.8558	21.091	15.1981	0.711073
ENST00000690345	1.11022e-16	1	49.7423	1631.36	16.3036	0
ENST00000262316	2.22045e-16	1	2.07734	2.07992	282.028	135.591
ENST00000677835	2.22045e-16	1	0.0159984	0.000485839	0	20.573
ENST00000220584	2.22045e-16	1	0.834115	0.834112	18649.2	22358.1
ENST00000262319	2.22045e-16	1	1.40708	1.40717	2059.82	1463.8
ENST00000356714	2.22045e-16	1	0.756841	0.756761	753.666	995.913
ENST00000541549	2.22045e-16	1	0.893091	0.893086	5804.1	6498.93
ENST00000452806	2.22045e-16	1	0.859054	0.85903	1674.92	1949.78
ENST00000239690	2.22045e-16	1	0.625507	0.625404	742.328	1186.96
ENST00000379811	2.22045e-16	1	197.807	295.378	193.318	0.64451
ENST00000253039	2.22045e-16	1	0.841874	0.841873	11400.9	13542.3
ENST00000392749	2.22045e-16	1	0.799303	0.79924	820.299	1026.35
ENST00000425263	2.22045e-16	1	42.7673	1398.06	13.9706	0
ENST00000372068	2.22045e-16	1	0.579972	0.57824	45.4708	78.6439
ENST00000354698	2.22045e-16	1	1.25952	1.25955	2812.65	2233.05
ENST00000300605	2.22045e-16	1	0.775651	0.775622	1967.69	2536.92
ENST00000310836	2.22045e-16	1	1.39673	1.39678	1919.4	1374.16
ENST00000316924	2.22045e-16	1	2.07601	2.08212	119.108	57.2002
ENST00000314891	2.22045e-16	1	0.809036	0.808969	740.338	915.165
ENST00000441728	2.22045e-16	1	2.07676	2.07924	292.556	140.698
ENST00000471254	2.22045e-16	1	2.11618	2.11984	209.23	98.6951
ENST00000643307	2.22045e-16	1	73.5787	2428.66	24.2766	0
ENST00000685725	2.22045e-16	1	2.82446	2.83591	146.597	51.6865
ENST00000623091	2.22045e-16	1	1.76618	1.76814	223.5	126.399
ENST00000587847	3.33067e-16	1	0.262748	0.258704	15.2963	59.1552
ENST00000375571	3.33067e-16	1	0.856224	0.856222	9218.83	10766.9
ENST00000642017	3.33067e-16	1	1.61466	1.61544	416.646	257.912
ENST00000684087	3.33067e-16	1	42.2526	1380.84	13.7984	0
ENST00000255304	3.33067e-16	1	0.822777	0.822734	1107.28	1345.86
ENST00000260361	3.33067e-16	1	0.728651	0.728528	519.348	712.877
ENST00000638603	3.33067e-16	1	0.0160836	0.000488466	0	20.4622
ENST00000320057	3.33067e-16	1	7.19899	7.28873	163.374	22.406
ENST00000336418	3.33067e-16	1	0.802229	0.802198	812.685	1013.08
ENST00000418458	3.33067e-16	1	0.852241	0.852237	9822.52	11525.6
ENST00000297135	3.33067e-16	1	0.8177	0.817655	1070.49	1309.23
ENST00000372633	3.33067e-16	1	1.94029	1.94235	112.961	58.1519
ENST00000335793	3.33067e-16	1	0.794729	0.794635	562.946	708.436
ENST00000327570	3.33067e-16	1	3.11356	3.12235	243.786	78.0711
ENST00000395564	3.33067e-16	1	1.55232	1.55353	228.285	146.942
ENST00000476232	3.33067e-16	1	1.97287	1.97489	121.011	61.2697
ENST00000468072	3.33067e-16	1	2.34689	2.3561	111.797	47.4442
ENST00000624589	4.44089e-16	1	0.596373	0.595252	69.5066	116.775
ENST00000225603	4.44089e-16	1	0.865005	0.864999	6202.79	7170.86
ENST00000264221	4.44089e-16	1	0.873659	0.873658	22743.3	26032.3
ENST00000393795	4.44089e-16	1	1.54771	1.5481	701.015	452.819
ENST00000641658	4.44089e-16	1	0.0450567	0.0406544	2.85158	70.3779
ENST00000308086	4.44089e-16	1	0.650525	0.650383	204.061	313.76
ENST00000612851	4.44089e-16	1	1.74149	1.7423	251.641	144.427
ENST00000462330	4.44089e-16	1	2.15429	2.16417	82.0913	37.9267
ENST00000446333	4.44089e-16	1	0.60894	0.60858	214.978	353.251
ENST00000485971	5.55112e-16	1	0.15928	0.153839	3.73108	24.3081
ENST00000381346	5.55112e-16	1	0.8347	0.834687	3320.39	3978.01
ENST00000160262	5.55112e-16	1	0.555463	0.55491	144.733	260.831
ENST00000430246	5.55112e-16	1	1.51248	1.51259	1088.92	719.903
ENST00000572355	5.55112e-16	1	4.11214	4.20731	44.6334	10.6009
ENST00000480918	5.55112e-16	1	0.773951	0.773911	1422.03	1837.46
ENST00000695506	5.55112e-16	1	56.1067	1844.24	18.4324	0
ENST00000507863	5.55112e-16	1	0.0163498	0.000496682	0	20.1236
ENST00000564375	5.55112e-16	1	13.6853	16.3146	25.5304	1.55549
ENST00000388827	5.55112e-16	1	2.38254	2.38699	240.781	100.867
ENST00000684849	5.55112e-16	1	0.112666	0.0978786	1.89584	19.4614
ENST00000566527	5.55112e-16	1	0.368312	0.36738	31.6365	86.1312
ENST00000591501	5.55112e-16	1	0.801296	0.801262	603.503	753.193
ENST00000483854	5.55112e-16	1	5.41058	5.56077	52.9781	9.51892
ENST00000367139	6.66134e-16	1	0.715378	0.715264	281.76	393.929
ENST00000395425	6.66134e-16	1	0.659689	0.659646	1672.1	2534.84
ENST00000649847	6.66134e-16	1	7.11233	7.73974	24.4568	3.1512
ENST00000330459	6.66134e-16	1	0.821956	0.821955	42079.9	51195
ENST00000464720	6.66134e-16	1	2.47824	2.48294	253.67	102.159
ENST00000430580	6.66134e-16	1	2.25484	2.25676	478.566	212.054
ENST00000372330	7.77156e-16	1	0.5232	0.52262	54.6094	104.501
ENST00000571732	7.77156e-16	1	0.866038	0.866036	20347.1	23494.5
ENST00000394253	7.77156e-16	1	50.0247	1640.81	16.3981	0
ENST00000251607	8.88178e-16	1	0.75139	0.751351	1535.64	2043.85
ENST00000689284	8.88178e-16	1	45.4335	1487.24	14.8624	0
ENST00000397511	8.88178e-16	1	0.875485	0.875477	4277.09	4885.44
ENST00000451275	8.88178e-16	1	1.83653	1.84083	116.13	63.0813
ENST00000527950	9.99201e-16	1	0.285997	0.280793	12.4906	44.5089
ENST00000373062	9.99201e-16	1	0.838323	0.83832	6667.93	7953.92
ENST00000485390	9.99201e-16	1	2.55728	2.56159	145.69	56.8686
ENST00000651870	9.99201e-16	1	0.0163308	0.000496096	0	20.1474
ENST00000317907	1.11022e-15	1	0.886539	0.886523	2051.42	2314
ENST00000261890	1.22125e-15	1	0.859009	0.859003	3405.81	3964.84
ENST00000259477	1.22125e-15	1	1.53478	1.53491	1936.92	1261.91
ENST00000366560	1.33227e-15	1	0.869661	0.869649	3079.51	3541.1
ENST00000444782	1.33227e-15	1	2.08989	2.09201	348.909	166.776
ENST00000353334	1.44329e-15	1	0.503514	0.503378	597.391	1186.77
ENST00000175091	1.44329e-15	1	0.878402	0.878401	14891.3	16952.8
ENST00000254260	1.44329e-15	1	0.826172	0.826127	1034.31	1252
ENST00000524800	1.44329e-15	1	46.8163	1533.49	15.3249	0
ENST00000273590	1.44329e-15	1	1.3356	1.33579	374.089	280.048
ENST00000377803	1.44329e-15	1	0.758908	0.758903	5033.66	6632.81
ENST00000529905	1.55431e-15	1	0.018493	0.000562977	0	17.7527
ENST00000307378	1.66533e-15	1	7.01137	7.34629	42.7753	5.81407
ENST00000376406	1.66533e-15	1	0.826177	0.826164	1739.91	2106.02
ENST00000319481	1.66533e-15	1	0.720856	0.720821	1855.55	2574.23
ENST00000229729	1.66533e-15	1	0.491045	0.489782	64.0649	130.813
ENST00000400128	1.77636e-15	1	0.234032	0.231658	24.2437	104.686
ENST00000683796	1.88738e-15	1	0.0198645	0.000605551	0	16.5039
ENST00000506606	1.88738e-15	1	1.53799	1.53854	491.993	319.776
ENST00000379923	1.9984e-15	1	0.810809	0.8108	5397.18	6656.61
ENST00000682710	1.9984e-15	1	0.74919	0.748974	282.383	377.03
ENST00000523629	2.10942e-15	1	46.2336	1514	15.13	0
ENST00000442769	2.22045e-15	1	1.4206	1.42077	1108.15	779.958
ENST00000570486	2.22045e-15	1	2.34693	2.35811	92.1528	39.0733
ENST00000675686	2.22045e-15	1	4.0156	4.05493	100.861	24.8662
ENST00000287169	2.33147e-15	1	1.33498	1.33505	2071.9	1551.92
ENST00000312046	2.33147e-15	1	0.648979	0.648706	270.479	416.957
ENST00000417362	2.55351e-15	1	0.859221	0.85921	3557.86	4140.85
ENST00000261017	2.55351e-15	1	1.20346	1.20348	3497.69	2906.3
ENST00000396063	2.55351e-15	1	0.878401	0.878388	1373.53	1563.69
ENST00000565898	2.55351e-15	1	4.1947	4.26124	66.3732	15.5684
ENST00000505980	2.55351e-15	1	0.625206	0.624881	233.412	373.537
ENST00000449934	2.55351e-15	1	0.744476	0.744254	277.142	372.379
ENST00000508305	2.66454e-15	1	1.69995	1.70182	207.081	121.678
ENST00000678431	2.66454e-15	1	0.866079	0.866078	35317.7	40778.9
ENST00000276201	2.66454e-15	1	0.177178	0.175627	30.2068	172.042
ENST00000258457	2.66454e-15	1	0.755357	0.755327	784.074	1038.06
ENST00000369888	2.66454e-15	1	1.47963	1.48002	230.84	155.967
ENST00000331886	2.77556e-15	1	0.452676	0.452136	148.769	329.048
ENST00000197268	2.77556e-15	1	0.816018	0.815992	927.836	1137.07
ENST00000321442	2.77556e-15	1	0.891984	0.89198	4436.21	4973.44
ENST00000665930	2.77556e-15	1	192.043	1182.47	74.0009	0.0525899
ENST00000216297	2.88658e-15	1	0.873506	0.873506	21872.4	25039.8
ENST00000321765	2.9976e-15	1	0.862329	0.862324	7609.11	8823.97
ENST00000264159	2.9976e-15	1	0.685694	0.685168	132.764	193.774
ENST00000518021	3.10862e-15	1	3.20635	3.24498	60.1188	18.5198
ENST00000251654	3.21965e-15	1	0.818065	0.81805	3217.19	3932.76
ENST00000526014	3.21965e-15	1	0.725697	0.725645	1251.13	1724.16
ENST00000614414	3.21965e-15	1	1.74241	1.74358	141.739	81.2881
ENST00000302763	3.33067e-15	1	0.883213	0.88321	12188.9	13800.7
ENST00000689059	3.44169e-15	1	3.43983	3.50057	45.6133	13.0231
ENST00000671882	3.55271e-15	1	95.6984	3168.53	31.6753	0
ENST00000430262	3.55271e-15	1	0.789397	0.78937	1001.56	1268.81
ENST00000451035	3.55271e-15	1	2.2489	2.25483	60.3643	26.7655
ENST00000342085	3.66374e-15	1	1.36893	1.36913	797.038	582.145
ENST00000370952	3.77476e-15	1	0.812895	0.812889	3222.27	3963.98
ENST00000497250	3.77476e-15	1	1.52389	1.52481	284.349	186.478
ENST00000649713	3.77476e-15	1	5.2655	5.42838	46.1202	8.48798
ENST00000452236	3.88578e-15	1	0.739688	0.739501	333.868	451.482
ENST00000538260	4.10783e-15	1	0.0165701	0.000503482	0	19.8517
ENST00000246747	4.21885e-15	1	0.806445	0.806428	2988.31	3705.61
ENST00000380445	4.32987e-15	1	0.799816	0.799744	719.896	900.161
ENST00000687649	4.55191e-15	1	1.8352	1.83708	103.908	56.5569
ENST00000282074	4.66294e-15	1	0.783252	0.783235	1615.09	2062.08
ENST00000513458	4.66294e-15	1	0.829689	0.829665	751.92	906.295
ENST00000616836	4.66294e-15	1	2.07893	2.08863	75.3203	36.0568
ENST00000484526	4.77396e-15	1	0.28158	0.27303	7.43477	27.2572
ENST00000423764	4.88498e-15	1	2.47497	2.47653	759.934	306.848
ENST00000503165	4.996e-15	1	0.410379	0.403569	11.3276	28.0834
ENST00000352480	4.996e-15	1	0.640589	0.640465	603.079	941.632
ENST00000371608	5.21805e-15	1	0.796605	0.796497	490.462	615.777
ENST00000660373	5.21805e-15	1	0.0421138	0.0384792	3.2806	85.5063
ENST00000370992	5.9952e-15	1	1.13453	1.13455	2911.32	2566.07
ENST00000512387	5.9952e-15	1	41.376	1351.52	13.5052	0
ENST00000394349	5.9952e-15	1	0.847589	0.847581	5219.21	6157.78
ENST00000282003	6.32827e-15	1	0.840658	0.840649	1873.75	2228.94
ENST00000551766	6.43929e-15	1	2.64743	2.65832	51.0987	19.2159
ENST00000691478	6.77236e-15	1	40.8283	1333.2	13.322	0
ENST00000521974	7.43849e-15	1	0.579041	0.577993	75.3615	130.392
ENST00000368778	7.88258e-15	1	2.00116	2.00394	113.778	56.7724
ENST00000360831	8.88178e-15	1	1.31543	1.31568	535.478	406.995
ENST00000316495	9.99201e-15	1	1.67814	1.67984	217.93	129.728
ENST00000558800	1.03251e-14	1	2.64258	2.64748	287.647	108.643
ENST00000351986	1.08802e-14	1	0.770486	0.770437	1158.4	1503.57
ENST00000615985	1.14353e-14	1	1.48894	1.48939	523.114	351.223
ENST00000354570	1.15463e-14	1	0.806404	0.806388	3173.67	3935.66
ENST00000610733	1.15463e-14	1	1.69188	1.69276	169.986	100.415
ENST00000497006	1.17684e-14	1	3.11889	3.13707	118.675	37.8233
ENST00000415762	1.21014e-14	1	2.76492	2.77802	121.419	43.7007
ENST00000498774	1.22125e-14	1	3.161	3.1787	61.073	19.2063
ENST00000375429	1.23235e-14	1	0.849663	0.849647	2479.68	2918.48
ENST00000487257	1.24345e-14	1	0.804406	0.804317	575.227	715.176
ENST00000381151	1.35447e-14	1	0.709286	0.709227	445.837	628.628
ENST00000297338	1.42109e-14	1	0.443871	0.44385	3785.56	8528.93
ENST00000231061	1.45439e-14	1	0.759677	0.759669	3609.83	4751.85
ENST00000689057	1.59872e-14	1	50.2427	1648.1	16.471	0
ENST00000604729	1.59872e-14	1	1.57975	1.5817	152.726	96.5548
ENST00000616325	1.59872e-14	1	2.80203	2.80635	184.122	65.6024
ENST00000339901	1.63203e-14	1	1.66744	1.66807	567.864	340.428
ENST00000439388	1.75415e-14	1	0.570007	0.569743	301.91	529.914
ENST00000356080	1.83187e-14	1	0.815003	0.814991	3961.8	4861.16
ENST00000647136	1.84297e-14	1	3.65822	3.71697	54.558	14.6708
ENST00000491476	1.92069e-14	1	1.74132	1.74219	479.811	275.402
ENST00000506237	1.96509e-14	1	0.570646	0.569599	36.7291	64.49
ENST00000372569	2.12053e-14	1	0.74803	0.747871	383.625	512.959
ENST00000509635	2.16493e-14	1	1.72025	1.72048	1734.81	1008.32
ENST00000342741	2.18714e-14	1	0.546004	0.545082	87.0724	159.75
ENST00000614336	2.19824e-14	1	2.07689	2.07935	294.71	141.727
ENST00000325324	2.29816e-14	1	0.869313	0.869307	5572.75	6410.57
ENST00000207157	2.34257e-14	1	0.0987365	0.0849144	1.78661	21.1479
ENST00000549117	2.39808e-14	1	1.91347	1.9143	684.336	357.482
ENST00000314103	2.4647e-14	1	0.854409	0.854397	1568.29	1835.55
ENST00000544213	2.4758e-14	1	3.20358	3.2704	34.9887	10.6916
ENST00000503362	2.4869e-14	1	0.858353	0.858348	3555.04	4141.72
ENST00000323064	2.54241e-14	1	0.799114	0.799084	1792.36	2243.02
ENST00000512215	2.57572e-14	1	0.676879	0.676813	1085.06	1603.19
ENST00000328654	2.67564e-14	1	1.54546	1.54591	238.162	154.056
ENST00000397091	2.70894e-14	1	0.768103	0.767854	232.41	302.678
ENST00000681139	2.76446e-14	1	47.091	1542.68	15.4168	0
ENST00000341191	2.79776e-14	1	0.607842	0.607581	143.624	236.393
ENST00000358825	3.16414e-14	1	176.288	5864.14	58.6314	0
ENST00000681697	3.21965e-14	1	45.8825	1502.26	15.0126	0
ENST00000470840	3.25295e-14	1	1.3513	1.35161	495.026	366.246
ENST00000358746	3.25295e-14	1	0.88706	0.887052	4375.9	4933.08
ENST00000528364	3.28626e-14	1	0.838007	0.837958	910.766	1086.89
ENST00000579774	3.35287e-14	1	0.239483	0.232234	7.89557	34.0315
ENST00000680155	3.37508e-14	1	0.419375	0.411336	9.63086	23.4279
ENST00000466557	3.45279e-14	1	2.81189	2.83703	66.3386	23.3766
ENST00000395560	3.65263e-14	1	1.66173	1.66303	273.95	164.725
ENST00000341500	3.76366e-14	1	0.641724	0.641492	320.841	500.154
ENST00000503501	3.77476e-14	1	1.75359	1.75474	374.198	213.245
ENST00000612750	3.77476e-14	1	0.891355	0.891351	7624.68	8554.06
ENST00000392547	3.84137e-14	1	0.549135	0.548775	222.632	405.697
ENST00000640631	4.18554e-14	1	0.772328	0.77225	727.923	942.604
ENST00000369314	4.29656e-14	1	0.589829	0.589137	113.298	192.32
ENST00000342386	4.36318e-14	1	0.806313	0.806255	871.581	1081.03
ENST00000572856	4.57412e-14	1	0.653041	0.652685	100.128	153.414
ENST00000676935	4.72955e-14	1	1.87567	1.87961	135.505	72.0874
ENST00000304218	4.78506e-14	1	0.619678	0.619598	374.253	604.033
ENST00000649662	4.94049e-14	1	0.847328	0.847317	3741.41	4415.6
ENST00000398774	4.9738e-14	1	0.0169519	0.000515279	0	19.397
ENST00000318008	5.15143e-14	1	1.08057	1.08057	6008.43	5560.41
ENST00000221418	5.16254e-14	1	0.837878	0.837864	3275.26	3909.06
ENST00000530457	5.19584e-14	1	1.57533	1.57574	724.333	459.675
ENST00000369278	5.4956e-14	1	0.829207	0.829192	1217.36	1468.13
ENST00000549572	5.4956e-14	1	1.73157	1.73353	209.685	120.954
ENST00000333467	5.4956e-14	1	0.688823	0.688589	297.427	431.941
ENST00000510898	5.51781e-14	1	3.95683	4.06649	35.5709	8.7398
ENST00000339249	5.56222e-14	1	0.754009	0.75396	477.98	633.962
ENST00000564377	5.58442e-14	1	0.0151286	0.00045903	0	21.775
ENST00000585316	5.62883e-14	1	0.764221	0.764108	519.217	679.51
ENST00000173898	5.80647e-14	1	0.901381	0.90137	2587.44	2870.57
ENST00000340857	6.01741e-14	1	0.675708	0.6757	3229.13	4778.95
ENST00000337554	6.05072e-14	1	0.713382	0.713077	217.427	304.918
ENST00000636308	6.11733e-14	1	1.5556	1.55685	225.162	144.623
ENST00000568004	6.21725e-14	1	3.53694	3.6362	30.1464	8.28338
ENST00000455864	6.21725e-14	1	0.751175	0.751082	653.281	869.79
ENST00000280665	6.28386e-14	1	0.800165	0.800098	769.657	961.956
ENST00000449187	6.29496e-14	1	0.892942	0.892937	6386.38	7152.1
ENST00000424479	6.31717e-14	1	1.36934	1.36956	760.495	555.283
ENST00000264202	6.43929e-14	1	0.855287	0.855283	9922.52	11601.5
ENST00000644225	6.56142e-14	1	1.58247	1.58359	266.67	168.392
ENST00000426037	6.67244e-14	1	0.0171242	0.000520602	0	19.1985
ENST00000228740	6.70575e-14	1	0.820482	0.820472	4663.34	5683.74
ENST00000424598	6.87228e-14	1	0.687599	0.687464	516.144	750.798
ENST00000629441	6.95e-14	1	0.532763	0.532213	57.3842	107.831
ENST00000252108	7.03881e-14	1	0.883069	0.883059	3434.55	3889.38
ENST00000483159	7.10543e-14	1	0.239251	0.233031	9.23697	39.6714
ENST00000355491	7.22755e-14	1	1.5908	1.59157	399.047	250.722
ENST00000496696	7.43849e-14	1	1.36893	1.36912	850.578	621.256
ENST00000416274	7.52731e-14	1	41.5382	1356.95	13.5595	0
ENST00000628813	7.72715e-14	1	3.88884	3.93744	75.9385	19.2788
ENST00000672896	7.9825e-14	1	1.79889	1.79926	1256.04	698.081
ENST00000372420	8.03801e-14	1	0.615587	0.615494	817.444	1328.12
ENST00000416602	8.08242e-14	1	1.57807	1.57843	403.346	255.533
ENST00000475969	8.23785e-14	1	8.2803	8.99921	29.5614	3.27599
ENST00000254719	8.41549e-14	1	0.910643	0.91064	8741.39	9599.18
ENST00000451299	8.49321e-14	1	4.50746	4.59362	60.6707	13.1998
ENST00000262942	8.58202e-14	1	0.868489	0.868481	4770.96	5493.45
ENST00000359957	8.69305e-14	1	1.24073	1.24079	1604.09	1292.79
ENST00000287600	8.73746e-14	1	0.857039	0.85702	1037.12	1210.15
ENST00000471475	8.81517e-14	1	3.66273	3.69742	92.0819	24.8971
ENST00000481464	9.09273e-14	1	2.12758	2.13497	105.681	49.4948
ENST00000539906	9.31477e-14	1	0.806311	0.806298	3908.46	4847.42
ENST00000326291	9.32587e-14	1	0.767788	0.767706	699.256	910.841
ENST00000380334	9.4369e-14	1	1.48778	1.48848	163.107	109.576
ENST00000263955	9.51461e-14	1	0.670757	0.67065	262.116	390.844
ENST00000343279	9.78106e-14	1	1.32442	1.32447	2506.63	1892.55
ENST00000370053	9.79217e-14	1	1.25598	1.25603	2183.78	1738.63
ENST00000687850	1.01585e-13	1	1.75741	1.76039	145.344	82.5595
ENST00000327892	1.02029e-13	1	0.886715	0.886715	80537.3	90826.6
ENST00000394807	1.02807e-13	1	0.765877	0.765822	1069.36	1396.36
ENST00000538582	1.04139e-13	1	1.8747	1.88027	95.7742	50.9317
ENST00000281741	1.11355e-13	1	0.855679	0.855667	1340.11	1566.16
ENST00000301364	1.12355e-13	1	0.847141	0.847139	9692.9	11441.9
ENST00000379825	1.13021e-13	1	1.89982	1.90474	113.105	59.3764
ENST00000402297	1.13798e-13	1	3.01427	3.01599	556.405	184.479
ENST00000424691	1.15352e-13	1	2.97444	2.98883	133.101	44.5261
ENST00000320740	1.15796e-13	1	2.62447	2.63556	125.294	47.5335
ENST00000389680	1.16795e-13	1	0.768105	0.768103	8035.68	10461.7
ENST00000231173	1.17906e-13	1	2.39142	2.39273	399.816	167.09
ENST00000318037	1.17906e-13	1	0.88441	0.884405	3171.71	3586.26
ENST00000268261	1.1946e-13	1	1.22569	1.22573	2010.4	1640.16
ENST00000260408	1.19904e-13	1	0.839179	0.839175	5398.52	6433.12
ENST00000284240	1.22125e-13	1	1.19812	1.19812	18569.1	15498.5
ENST00000342607	1.27787e-13	1	12.6392	13.2448	82.5886	6.22629
ENST00000314218	1.29119e-13	1	0.66042	0.659972	162.406	246.085
ENST00000396828	1.3034e-13	1	1.89261	1.89483	247.368	130.544
ENST00000563746	1.31006e-13	1	0.662733	0.662377	203.577	307.349
ENST00000373912	1.3245e-13	1	1.20536	1.20537	5147.38	4270.37
ENST00000376667	1.36446e-13	1	1.47025	1.47053	819.136	557.032
ENST00000338639	1.36557e-13	1	0.766818	0.766764	1081.9	1411
ENST00000242784	1.37557e-13	1	1.34197	1.34203	2266.32	1688.72
ENST00000544848	1.41664e-13	1	0.722956	0.722808	440.063	608.828
ENST00000358932	1.44329e-13	1	1.4043	1.4044	1867.39	1329.67
ENST00000612640	1.44995e-13	1	2.49102	2.50109	120.085	48.007
ENST00000360718	1.51879e-13	1	1.62457	1.62476	1730.07	1064.81
ENST00000268349	1.52545e-13	1	0.811206	0.811174	1586.3	1955.56
ENST00000356998	1.5421e-13	1	0.413334	0.412771	139.569	338.142
ENST00000517756	1.57208e-13	1	0.409985	0.407957	38.5055	94.4005
ENST00000520781	1.7697e-13	1	45.842	1500.9	14.999	0
ENST00000472944	1.86962e-13	1	0.845113	0.845104	4704.86	5567.21
ENST00000299633	1.88627e-13	1	1.19094	1.19096	1793.41	1505.85
ENST00000252542	1.89959e-13	1	1.37859	1.37873	1235.23	895.914
ENST00000271732	1.9118e-13	1	0.869794	0.869787	2110.63	2426.61
ENST00000492955	1.96954e-13	1	2.49931	2.51325	42.5348	16.9182
ENST00000233114	2.03948e-13	1	0.864439	0.864434	6910.86	7994.67
ENST00000539945	2.03948e-13	1	0.864439	0.864434	6910.86	7994.67
ENST00000689743	2.06501e-13	1	0.0162236	0.000492785	0	20.2828
ENST00000680400	2.12275e-13	1	46.9751	1538.8	15.378	0
ENST00000679308	2.29372e-13	1	0.39516	0.392971	35.2285	89.6621
ENST00000567440	2.30371e-13	1	4.03584	4.07983	91.3381	22.3802
ENST00000675239	2.31259e-13	1	95.822	1263	33.2844	0.0163613
ENST00000443387	2.38587e-13	1	0.858462	0.858456	6569.69	7652.91
ENST00000361367	2.39475e-13	1	0.869271	0.869267	4157.73	4783.04
ENST00000270538	2.40141e-13	1	1.19663	1.19666	2274.84	1900.98
ENST00000502781	2.49578e-13	1	0.869179	0.869163	1097.54	1262.76
ENST00000428216	2.56017e-13	1	0.813845	0.813797	1021.39	1255.1
ENST00000262776	2.56239e-13	1	0.503213	0.503133	1013.86	2015.1
ENST00000525053	2.57794e-13	1	0.223551	0.21843	10.737	49.191
ENST00000368518	2.61013e-13	1	1.52857	1.52921	412.218	269.56
ENST00000524124	2.64455e-13	1	0.872625	0.872135	73.5219	84.3026
ENST00000282541	2.74225e-13	1	0.732337	0.732178	399.919	546.209
ENST00000299610	2.75224e-13	1	0.577141	0.576094	75.4541	130.983
ENST00000452328	2.77334e-13	1	0.0174451	0.000530528	0	18.8392
ENST00000262585	2.77334e-13	1	0.0179793	0.000547063	0	18.2694
ENST00000258607	2.83773e-13	1	0.817387	0.817376	4441.12	5433.38
ENST00000676542	2.94542e-13	1	0.660877	0.660769	677.158	1024.81
ENST00000592535	2.9543e-13	1	0.771453	0.771289	349.479	453.113
ENST00000258349	2.97984e-13	1	0.804865	0.804801	801.216	995.547
ENST00000480058	3.00315e-13	1	0.834655	0.834637	2539.19	3042.27
ENST00000607016	3.12639e-13	1	1.16116	1.16118	2111.47	1818.38
ENST00000565844	3.16303e-13	1	0.844246	0.844226	2107.98	2496.94
ENST00000458249	3.18967e-13	1	0.686459	0.686414	1544.12	2249.55
ENST00000393743	3.20299e-13	1	0.6096	0.60915	171.439	281.446
ENST00000360472	3.22298e-13	1	1.31125	1.3113	2329.32	1776.34
ENST00000496459	3.25406e-13	1	1.31456	1.31459	4249.01	3232.18
ENST00000361970	3.32512e-13	1	1.63182	1.63191	1716.1	1051.58
ENST00000689498	3.41061e-13	1	2.44435	2.45009	200.024	81.6336
ENST00000281453	3.50053e-13	1	0.893459	0.893454	2773.25	3103.96
ENST00000456915	3.53384e-13	1	1.37563	1.37595	256.451	186.378
ENST00000221486	3.67595e-13	1	0.826338	0.826318	2409.57	2916.03
ENST00000418625	3.78697e-13	1	0.816502	0.816484	2760	3380.35
ENST00000447096	3.86358e-13	1	4.56415	4.57932	348.969	76.1976
ENST00000672924	3.90687e-13	1	1.51381	1.51385	6203.46	4097.79
ENST00000336233	4.15779e-13	1	0.803419	0.80337	1053.48	1311.33
ENST00000373382	4.22218e-13	1	0.812548	0.812532	3148.39	3874.79
ENST00000300006	4.25548e-13	1	0.756221	0.756111	545.76	721.802
ENST00000453840	4.2677e-13	1	0.867437	0.867425	3129.99	3608.37
ENST00000427478	4.36651e-13	1	0.729189	0.729083	605.687	830.756
ENST00000529032	4.36984e-13	1	4.42403	4.47422	99.0329	22.1263
ENST00000314523	4.5064e-13	1	0.84608	0.846073	5520.05	6524.32
ENST00000495977	4.58522e-13	1	2.01106	2.01698	111.801	55.4249
ENST00000655490	4.70957e-13	1	2.04627	2.05399	90.288	43.9522
ENST00000555914	4.76508e-13	1	0.780044	0.780035	6163.34	7901.37
ENST00000276569	4.76952e-13	1	0.889517	0.889508	3419.77	3844.56
ENST00000378482	4.87499e-13	1	0.571907	0.571601	259.812	454.541
ENST00000261700	5.14588e-13	1	0.887154	0.887149	2432.88	2742.35
ENST00000676736	5.6366e-13	1	0.0173924	0.000528897	0	18.8973
ENST00000378206	5.63771e-13	1	43.5221	1423.31	14.2231	0
ENST00000354589	5.66103e-13	1	44.4407	1454.03	14.5303	0
ENST00000637782	5.71765e-13	1	0.778864	0.778833	1816.78	2332.69
ENST00000396953	5.81202e-13	1	2.09446	2.09911	77.7351	37.0272
ENST00000366991	5.87419e-13	1	0.859355	0.859348	5523.34	6427.36
ENST00000607303	5.9186e-13	1	2.61494	2.63633	64.5721	24.4869
ENST00000366955	5.95191e-13	1	0.857232	0.857229	5281.32	6160.92
ENST00000398805	6.02518e-13	1	0.803665	0.803612	969.5	1206.43
ENST00000539061	6.03739e-13	1	1.69356	1.69755	95.8052	56.4333
ENST00000432435	6.05627e-13	1	3.06077	3.11738	36.8151	11.8028
ENST00000489077	6.06626e-13	1	46.3132	1516.67	15.1567	0
ENST00000692792	6.10512e-13	1	0.857822	0.857807	2555.71	2979.36
ENST00000322940	6.2661e-13	1	1.26979	1.26985	756.55	595.778
ENST00000691250	6.60583e-13	1	1.57882	1.57991	272.659	172.575
ENST00000653192	6.62248e-13	1	2.46836	2.47389	103.399	41.7901
ENST00000368097	6.6569e-13	1	0.866549	0.866534	2436.17	2811.4
ENST00000561421	6.67133e-13	1	0.767524	0.76741	506.145	659.553
ENST00000445766	6.75571e-13	1	0.770228	0.770195	1709.16	2219.12
ENST00000689344	6.79456e-13	1	0.0176386	0.000536513	0	18.6289
ENST00000529516	6.80567e-13	1	0.343202	0.34172	49.123	143.771
ENST00000522663	6.90226e-13	1	1.75184	1.7532	152.536	87.0005
ENST00000553899	7.07101e-13	1	5.23547	5.46196	33.1331	6.058
ENST00000543802	7.11098e-13	1	0.850226	0.8502	762.246	896.552
ENST00000439696	7.24532e-13	1	0.848575	0.848565	4312.96	5082.65
ENST00000222032	7.34302e-13	1	0.629812	0.629546	137.958	219.145
ENST00000371361	7.59726e-13	1	0.860283	0.860274	2075.38	2412.46
ENST00000566044	7.66831e-13	1	0.890454	0.890436	1748.21	1963.32
ENST00000519840	7.86704e-13	1	2.27749	2.27776	1689.65	741.798
ENST00000601467	7.91922e-13	1	0.486014	0.484278	46.525	96.0816
ENST00000083182	8.22897e-13	1	0.796821	0.79679	662.453	831.404
ENST00000369000	8.38551e-13	1	3.72064	3.77768	58.4576	15.4671
ENST00000339394	8.43436e-13	1	0.697958	0.697599	190.313	272.816
ENST00000377346	8.52429e-13	1	0.80112	0.801042	660.802	824.931
ENST00000374429	8.66418e-13	1	1.60571	1.60618	265.412	165.241
ENST00000517784	8.7097e-13	1	0.470919	0.469939	82.3435	175.233
ENST00000029410	9.14269e-13	1	1.33373	1.33396	635.52	476.413
ENST00000569585	9.18599e-13	1	1.87411	1.87478	789.009	420.849
ENST00000395375	9.34031e-13	1	1.76739	1.76782	1013.62	573.369
ENST00000288207	9.40359e-13	1	0.819971	0.819963	5494.65	6701.1
ENST00000678043	9.78551e-13	1	0.0177891	0.000541171	0	18.4684
ENST00000263092	1.02718e-12	1	0.888201	0.888181	1569.48	1767.07
ENST00000590717	1.04461e-12	1	1.55444	1.55488	634.825	408.276
ENST00000424873	1.04794e-12	1	1.30026	1.30049	551.97	424.432
ENST00000340281	1.05604e-12	1	1.18981	1.18989	955.017	802.61
ENST00000615284	1.06182e-12	1	0.392349	0.388704	21.0145	54.0787
ENST00000688195	1.07825e-12	1	43.1168	1409.75	14.0875	0
ENST00000008527	1.0969e-12	1	0.882285	0.882268	1898.76	2152.13
ENST00000462949	1.11966e-12	1	1.65239	1.65445	169.863	102.667
ENST00000423591	1.13043e-12	1	1.51434	1.51457	1101.97	727.577
ENST00000302450	1.14175e-12	1	0.820927	0.820911	1522.64	1854.82
ENST00000247665	1.14997e-12	1	0.861253	0.86122	1190.85	1382.75
ENST00000469141	1.20393e-12	1	0.619667	0.619572	807.867	1303.92
ENST00000530019	1.20526e-12	1	1.93388	1.93434	1286.78	665.227
ENST00000498729	1.21647e-12	1	1.5691	1.57045	215.881	137.461
ENST00000522514	1.25311e-12	1	0.759842	0.759757	696.344	916.538
ENST00000254101	1.26277e-12	1	1.30278	1.3028	2325.39	1784.92
ENST00000302278	1.28575e-12	1	1.21518	1.21518	16820	13841.5
ENST00000675903	1.29319e-12	1	12.3981	12.6534	183.257	14.4736
ENST00000619559	1.30185e-12	1	0.641723	0.64169	2212.51	3447.95
ENST00000223023	1.32361e-12	1	0.853202	0.853196	2449.62	2871.11
ENST00000328703	1.36358e-12	1	0.882858	0.882841	2050.48	2322.59
ENST00000592737	1.40488e-12	1	1.68617	1.68677	622.768	369.203
ENST00000553891	1.4122e-12	1	0.0174433	0.000530473	0	18.8411
ENST00000369042	1.5099e-12	1	1.30531	1.30544	1037.55	794.787
ENST00000337975	1.52278e-12	1	1.30673	1.30679	1096.12	838.791
ENST00000637161	1.55287e-12	1	256.385	5553.17	86.87	0.00564511
ENST00000316981	1.55465e-12	1	0.735005	0.734915	274.359	373.324
ENST00000335659	1.55531e-12	1	0.770156	0.770115	1410.9	1832.07
ENST00000336023	1.55564e-12	1	0.851689	0.851689	110408	129635
ENST00000281172	1.56608e-12	1	0.0177741	0.000540709	0	18.4842
ENST00000373178	1.58851e-12	1	1.41221	1.41227	1146.71	811.962
ENST00000251900	1.63003e-12	1	0.901544	0.901527	1739.02	1928.97
ENST00000400299	1.64491e-12	1	0.596169	0.595595	135.949	228.264
ENST00000634486	1.66078e-12	1	4.97378	5.05402	81.2043	16.0593
ENST00000651444	1.71552e-12	1	1.75157	1.75486	129.891	74.0134
ENST00000683056	1.73084e-12	1	0.343764	0.340711	23.7552	69.7417
ENST00000497965	1.76503e-12	1	0.752777	0.752735	1426.62	1895.25
ENST00000637992	1.83664e-12	1	42.5672	1391.37	13.9037	0
ENST00000307227	1.87228e-12	1	0.782278	0.78226	3005.93	3842.62
ENST00000358293	1.9369e-12	1	0.0172205	0.000523583	0	19.0892
ENST00000683653	2.00073e-12	1	44.3795	1451.98	14.5098	0
ENST00000658433	2.05991e-12	1	0.017015	0.000517227	0	19.3239
ENST00000375151	2.08134e-12	1	1.17938	1.17939	2745.99	2328.31
ENST00000489847	2.09066e-12	1	3.27667	3.31561	62.8821	18.9585
ENST00000673298	2.14173e-12	1	0.0200635	0.000611738	0	16.3369
ENST00000624406	2.16582e-12	1	0.714201	0.713838	182.284	255.362
ENST00000331434	2.22711e-12	1	1.17831	1.17833	3540.32	3004.52
ENST00000521517	2.4255e-12	1	0.0093393	0.00164409	0.0586792	41.7635
ENST00000586564	2.42961e-12	1	1.49437	1.49486	493.645	330.225
ENST00000259467	2.45681e-12	1	0.854318	0.854306	1406.31	1646.14
ENST00000677399	2.48201e-12	1	71.4856	123.868	54.0743	0.426629
ENST00000467249	2.50822e-12	1	0.745088	0.744902	330.795	444.083
ENST00000330236	2.51055e-12	1	0.715564	0.715507	456.57	638.111
ENST00000660138	2.55174e-12	1	2.78235	2.79284	153.873	55.0892
ENST00000309522	2.61902e-12	1	0.822148	0.822131	2799.57	3405.27
ENST00000628517	2.64122e-12	1	0.798115	0.798098	2995.05	3752.74
ENST00000373894	2.69196e-12	1	0.766924	0.766867	1025.85	1337.72
ENST00000548278	2.73748e-12	1	1.19777	1.19785	1057.16	882.547
ENST00000334660	2.8515e-12	1	0.791757	0.791741	1644.99	2077.68
ENST00000053468	2.95064e-12	1	1.1249	1.12491	3841.88	3415.28
ENST00000589288	2.96252e-12	1	0.841564	0.841547	2597.45	3086.52
ENST00000396136	3.02547e-12	1	0.841221	0.841204	2579.36	3066.27
ENST00000324822	3.10885e-12	1	0.017977	0.000546992	0	18.2718
ENST00000484246	3.17013e-12	1	2.41486	2.42292	137.974	56.9394
ENST00000376049	3.18712e-12	1	0.506739	0.505225	53.3868	105.679
ENST00000662772	3.191e-12	1	65.8944	2171.63	21.7063	0
ENST00000336735	3.23641e-12	1	0.872448	0.872442	2188.23	2508.16
ENST00000299339	3.26239e-12	1	0.812417	0.812391	1892.79	2329.91
ENST00000369626	3.48377e-12	1	0.820673	0.82067	17927.5	21845
ENST00000394198	3.53562e-12	1	0.780021	0.779864	352.795	452.383
ENST00000379542	3.54328e-12	1	0.86856	0.868546	2647.25	3047.92
ENST00000325385	3.58569e-12	1	0.794858	0.794755	513.991	646.731
ENST00000323557	3.59723e-12	1	1.4232	1.42353	580.624	407.873
ENST00000262293	3.65996e-12	1	0.842048	0.842026	946.077	1123.57
ENST00000284878	3.83404e-12	1	0.90041	0.90041	14445.4	16043.2
ENST00000382554	3.85925e-12	1	0.713033	0.713003	884.192	1240.1
ENST00000293861	4.31766e-12	1	0.00315041	0.000395523	0.0364402	117.405
ENST00000368305	4.36207e-12	1	0.783509	0.783445	860.194	1097.97
ENST00000373943	4.42812e-12	1	0.779162	0.779109	413.827	531.157
ENST00000253577	4.55758e-12	1	130.082	262.771	82.9376	0.305665
ENST00000696229	4.57179e-12	1	0.53543	0.534814	63.3843	118.525
ENST00000690443	4.60976e-12	1	1.90747	1.90865	476.197	249.489
ENST00000334982	4.62463e-12	1	0.801871	0.801827	1191.04	1485.4
ENST00000527494	4.68503e-12	1	1.94362	1.95029	89.5456	45.9091
ENST00000330501	4.70679e-12	1	0.77563	0.77557	369.289	476.154
ENST00000371839	4.75442e-12	1	0.0907361	0.0832285	1.5763	19.0496
ENST00000502973	5.12446e-12	1	2.05366	2.0572	96.2353	46.7746
ENST00000005558	5.12923e-12	1	1.85192	1.85246	950.601	513.152
ENST00000679034	5.26867e-12	1	0.825079	0.825073	7565.52	9169.52
ENST00000690254	5.42422e-12	1	0.469531	0.465825	21.6248	46.434
ENST00000424471	5.54023e-12	1	4.90959	5.04771	46.3526	9.17488
ENST00000379561	5.61495e-12	1	0.655731	0.655679	555.255	846.845
ENST00000296932	5.64615e-12	1	0.0216787	0.000662042	0	15.0948
ENST00000396083	5.75229e-12	1	0.913986	0.913978	3188.77	3488.89
ENST00000258888	5.84333e-12	1	0.844691	0.844613	211.733	250.689
ENST00000299240	6.13132e-12	1	0.80814	0.808085	904.184	1118.93
ENST00000311051	6.20493e-12	1	37.5627	1223.97	12.2297	0
ENST00000278618	6.22957e-12	1	0.876308	0.876299	3870.96	4417.4
ENST00000464322	6.32738e-12	1	0.766171	0.766108	449.549	586.799
ENST00000420343	6.38889e-12	1	0.79487	0.79482	513.718	646.336
ENST00000261797	6.42975e-12	1	1.43568	1.43573	2268.11	1579.76
ENST00000216639	6.49836e-12	1	0.799428	0.799415	3861.6	4830.54
ENST00000622602	6.59384e-12	1	1.36264	1.36269	1208.24	886.649
ENST00000487956	6.61038e-12	1	42.5658	1391.32	13.9032	0
ENST00000549357	6.69553e-12	1	2.24287	2.25085	44.5428	19.7838
ENST00000613272	7.11031e-12	1	0.336166	0.335562	119.578	356.371
ENST00000361264	7.29949e-12	1	0.880635	0.880629	1992.35	2262.42
ENST00000360507	7.31692e-12	1	1.21378	1.21384	1385.22	1141.18
ENST00000299767	7.52909e-12	1	0.887367	0.887366	30631.5	34519.6
ENST00000314355	7.73415e-12	1	0.836987	0.836985	10525	12574.8
ENST00000588927	8.12184e-12	1	3.27298	3.3205	51.5169	15.5078
ENST00000430114	8.13605e-12	1	2.14237	2.14509	141.522	65.9692
ENST00000392690	8.17491e-12	1	0.774494	0.774449	483.707	624.585
ENST00000619236	8.80951e-12	1	1.66585	1.66593	4211.25	2527.86
ENST00000374897	9.1197e-12	1	0.783984	0.7839	319.388	407.437
ENST00000620581	9.25615e-12	1	0.535327	0.533161	37.1141	69.6202
ENST00000361669	9.48364e-12	1	0.401751	0.401248	75.1354	187.269
ENST00000343161	9.53182e-12	1	120.919	304.507	64.5312	0.201953
ENST00000388968	9.57234e-12	1	0.906352	0.906352	57354.6	63280.8
ENST00000347471	9.70124e-12	1	0.531094	0.530706	207.979	391.899
ENST00000367441	1.00269e-11	1	0.873413	0.873388	1409.29	1613.6
ENST00000251166	1.01116e-11	1	0.792289	0.792217	740.333	934.51
ENST00000335765	1.01716e-11	1	1.44136	1.44159	897.856	622.819
ENST00000402527	1.03281e-11	1	2.35588	2.37255	62.6215	26.3884
ENST00000366503	1.07522e-11	1	0.794839	0.794825	1391.94	1751.26
ENST00000360760	1.0808e-11	1	0.834954	0.834916	1166.49	1397.14
ENST00000262033	1.127e-11	1	0.914312	0.914311	23776.8	26005.2
ENST00000285398	1.12841e-11	1	0.89403	0.894019	2732.91	3056.89
ENST00000423525	1.13433e-11	1	1.66248	1.66289	887.559	533.742
ENST00000529479	1.14337e-11	1	0.758796	0.758682	518.054	682.837
ENST00000393909	1.15464e-11	1	0.899863	0.899858	2651.37	2946.43
ENST00000618329	1.15488e-11	1	0.856055	0.856039	2422.99	2830.46
ENST00000553266	1.1555e-11	1	4.36136	4.44364	58.8977	13.2466
ENST00000350527	1.17276e-11	1	0.607184	0.606854	234.401	386.263
ENST00000324394	1.19472e-11	1	2.46825	2.48416	74.339	29.9192
ENST00000373656	1.20315e-11	1	0.688214	0.687934	120.299	174.874
ENST00000611366	1.24422e-11	1	0.563427	0.563201	354.273	629.042
ENST00000503281	1.25369e-11	1	37.2256	1212.7	12.117	0
ENST00000295119	1.25858e-11	1	0.872595	0.87258	2278.36	2611.06
ENST00000303575	1.26186e-11	1	0.92369	0.923689	10010.8	10837.9
ENST00000525900	1.26587e-11	1	0.803203	0.803197	8535.33	10626.7
ENST00000350887	1.30856e-11	1	0.763681	0.763512	348.032	455.834
ENST00000302188	1.32085e-11	1	0.586834	0.585946	88.4587	150.975
ENST00000448915	1.32997e-11	1	4.88241	5.02362	21.7254	4.31664
ENST00000241337	1.33586e-11	1	0.65214	0.651743	185.001	283.861
ENST00000528039	1.40373e-11	1	124.728	4139.54	41.3854	0
ENST00000619079	1.41649e-11	1	1.49513	1.49571	161.413	107.914
ENST00000394936	1.42637e-11	1	0.878507	0.878507	23511.4	26763
ENST00000493598	1.4325e-11	1	0.802432	0.802414	2893.14	3605.54
ENST00000396634	1.44019e-11	1	0.10538	0.100927	6.57012	65.1868
ENST00000653447	1.44855e-11	1	6.77884	7.26544	27.9879	3.84357
ENST00000536441	1.45455e-11	1	0.723503	0.723445	434.246	600.251
ENST00000356763	1.54461e-11	1	0.863468	0.863461	2680.16	3103.97
ENST00000358897	1.54575e-11	1	0.0187977	0.000572425	0	17.4595
ENST00000356976	1.55927e-11	1	1.25535	1.25548	788.062	627.697
ENST00000687886	1.56171e-11	1	2.60623	2.61397	176.121	67.3707
ENST00000397032	1.56603e-11	1	0.283327	0.275688	8.38314	30.4343
ENST00000373827	1.57182e-11	1	0.791747	0.791693	1002.95	1266.84
ENST00000445196	1.57558e-11	1	0.0171145	0.000520303	0	19.2096
ENST00000504030	1.61778e-11	1	0.433264	0.432438	96.2432	222.573
ENST00000333479	1.62294e-11	1	0.836795	0.836786	2545.64	3042.16
ENST00000306149	1.63028e-11	1	0.253533	0.252097	16.6388	66.0311
ENST00000495703	1.63629e-11	1	1.87009	1.87328	165.845	88.5271
ENST00000255759	1.67606e-11	1	0.86727	0.867258	3187.11	3674.93
ENST00000304301	1.69219e-11	1	1.54201	1.54221	1387.47	899.66
ENST00000370944	1.81288e-11	1	0.831939	0.831911	796.487	957.42
ENST00000372146	1.8158e-11	1	1.31461	1.31463	2826.93	2150.36
ENST00000262460	1.82444e-11	1	0.832772	0.832762	4402.81	5287.01
ENST00000356455	1.84296e-11	1	0.87694	0.876935	6500.52	7412.78
ENST00000686765	1.85139e-11	1	1.59155	1.59212	535.029	336.045
ENST00000428799	1.87433e-11	1	0.602601	0.601939	117.364	194.983
ENST00000238667	1.93755e-11	1	0.749432	0.749321	265.046	353.718
ENST00000413761	1.9962e-11	1	0.765887	0.765853	1711.36	2234.58
ENST00000393527	2.0138e-11	1	0.696578	0.69641	406.048	583.064
ENST00000614347	2.02183e-11	1	3.07893	3.10456	81.7053	26.3111
ENST00000338087	2.04898e-11	1	0.387763	0.387091	55.538	143.491
ENST00000377205	2.05597e-11	1	0.545834	0.544918	42.5103	78.0206
ENST00000374291	2.08751e-11	1	0.76976	0.769749	5570.89	7237.28
ENST00000418983	2.13873e-11	1	0.458688	0.45702	18.8383	41.2318
ENST00000574426	2.17641e-11	1	0.0222799	0.000680808	0	14.6784
ENST00000533797	2.17808e-11	1	0.148364	0.141427	5.6238	39.8255
ENST00000302746	2.31257e-11	1	0.864337	0.864331	6230.04	7207.94
ENST00000350498	2.34016e-11	1	0.903029	0.903025	3280.29	3632.56
ENST00000283006	2.34863e-11	1	0.823867	0.823846	2289.7	2779.28
ENST00000591871	2.42083e-11	1	1.16106	1.16108	2366.86	2038.49
ENST00000372006	2.42784e-11	1	49.82	1633.96	16.3296	0
ENST00000315212	2.46093e-11	1	1.22147	1.2215	1393.66	1140.94
ENST00000359236	2.46474e-11	1	1.34188	1.3419	3350.36	2496.72
ENST00000505246	2.48405e-11	1	48.1404	1577.78	15.7678	0
ENST00000515279	2.51063e-11	1	0.825168	0.82513	1214.3	1471.65
ENST00000330062	2.53941e-11	1	1.49416	1.49425	1338.82	895.983
ENST00000265036	2.55254e-11	1	0.90653	0.906527	4725.15	5212.37
ENST00000273258	2.55856e-11	1	0.841151	0.841135	2608.94	3101.69
ENST00000217958	2.55977e-11	1	0.868983	0.868979	5334.56	6138.88
ENST00000391947	2.56525e-11	1	47.9844	1572.56	15.7156	0
ENST00000392246	2.62071e-11	1	0.888117	0.888115	13089.4	14738.4
ENST00000308647	2.64246e-11	1	2.62091	2.62427	409.888	156.185
ENST00000544850	2.67201e-11	1	1.60779	1.60903	256.117	159.171
ENST00000428008	2.6959e-11	1	1.53685	1.53755	384.146	249.84
ENST00000545236	2.71682e-11	1	2.14168	2.15269	72.4637	33.6566
ENST00000344651	2.72106e-11	1	1.8706	1.8707	1997.15	1067.59
ENST00000377970	2.76636e-11	1	0.739715	0.739689	2410.79	3259.2
ENST00000247668	2.76992e-11	1	1.17157	1.17159	1918.62	1637.62
ENST00000431561	2.80687e-11	1	41.9713	1371.44	13.7044	0
ENST00000378460	2.8085e-11	1	0.895279	0.895276	10747.5	12004.7
ENST00000413971	2.96118e-11	1	0.691301	0.691166	515.057	745.204
ENST00000480266	3.00419e-11	1	6.03045	6.28168	40.8045	6.48739
ENST00000690938	3.25001e-11	1	0.819117	0.819071	1036.45	1265.4
ENST00000371802	3.33253e-11	1	0.0184815	0.000562621	0	17.764
ENST00000399022	3.35215e-11	1	0.777389	0.777383	4872.76	6268.17
ENST00000645832	3.49504e-11	1	3.05483	3.05815	614.011	200.772
ENST00000357085	3.55733e-11	1	0.546335	0.545936	78.831	144.404
ENST00000487431	3.5863e-11	1	1.80061	1.80278	104.453	57.9358
ENST00000447580	3.59897e-11	1	0.742478	0.742211	231.774	312.278
ENST00000349139	3.62418e-11	1	0.917857	0.917855	4054.66	4417.54
ENST00000607166	3.6522e-11	1	0.336028	0.33339	27.2171	81.6574
ENST00000270502	3.65292e-11	1	2.12148	2.12296	253.07	119.201
ENST00000448404	3.68104e-11	1	3.67839	3.69977	150.348	40.6298
ENST00000376936	3.68203e-11	1	0.85476	0.85475	4115.18	4814.48
ENST00000414023	3.74273e-11	1	1.56757	1.5677	2233.11	1424.45
ENST00000232125	3.77727e-11	1	0.818978	0.818935	1127.21	1376.44
ENST00000265260	3.81387e-11	1	0.879126	0.879122	8226.3	9357.41
ENST00000374561	3.83392e-11	1	0.853509	0.853502	5902.92	6916.11
ENST00000557320	3.85295e-11	1	0.749819	0.749734	348.069	464.259
ENST00000502412	3.85714e-11	1	0.7868	0.786731	792.441	1007.26
ENST00000426828	3.85716e-11	1	1.828	1.83246	110.277	60.175
ENST00000693596	3.86173e-11	1	1.99251	1.99476	285.25	142.995
ENST00000649681	3.86396e-11	1	0.30335	0.30124	12.6285	41.9448
ENST00000404138	3.86949e-11	1	80.5904	1467.69	27.3165	0.00861877
ENST00000525335	3.9324e-11	1	0.784879	0.784771	508.475	647.93
ENST00000313146	4.00082e-11	1	1.20908	1.20911	2227.87	1842.57
ENST00000361441	4.18926e-11	1	0.758917	0.758831	335.372	441.962
ENST00000473183	4.21798e-11	1	1.65275	1.65307	1093.6	661.554
ENST00000591708	4.34812e-11	1	0.177282	0.173622	12.6539	72.9294
ENST00000560405	4.39685e-11	1	3.20766	3.30005	25.5773	7.74363
ENST00000485292	4.4739e-11	1	2.02051	2.02866	82.4544	40.6398
ENST00000366647	4.50698e-11	1	0.832154	0.832141	3449.14	4144.9
ENST00000372851	4.52558e-11	1	0.623652	0.62352	225.933	362.357
ENST00000465539	4.6029e-11	1	1.23885	1.23905	491.315	396.525
ENST00000603544	4.6906e-11	1	0.801001	0.800947	968.481	1209.17
ENST00000359543	4.75723e-11	1	0.746226	0.746135	266.621	357.34
ENST00000394440	5.22601e-11	1	0.899772	0.899771	22293.5	24776.8
ENST00000261396	5.27849e-11	1	0.880442	0.880439	4586.95	5209.85
ENST00000334136	5.31221e-11	1	0.659766	0.659637	565.558	857.382
ENST00000296490	5.33923e-11	1	1.29853	1.29864	1155.97	890.135
ENST00000489994	5.48144e-11	1	3.53528	3.56955	85.6766	23.9949
ENST00000677699	5.4999e-11	1	0.361864	0.353299	8.53127	24.1657
ENST00000579788	5.56301e-11	1	0.0661311	0.0514346	1.05054	20.6091
ENST00000585361	5.92367e-11	1	2.54689	2.5499	424.901	166.628
ENST00000689822	5.9452e-11	1	2.44662	2.47508	40.8164	16.485
ENST00000690854	5.96273e-11	1	0.0165098	0.000501621	0	19.9254
ENST00000340510	6.12013e-11	1	1.78166	1.78558	115.365	64.605
ENST00000393929	6.16668e-11	1	0.749625	0.749615	5945.89	7931.93
ENST00000221957	6.32573e-11	1	0.805093	0.805074	2672.09	3319.06
ENST00000334661	6.88651e-11	1	0.660309	0.66007	305.241	462.442
ENST00000644250	7.13665e-11	1	3.33969	3.40591	39.0338	11.4535
ENST00000378905	7.17415e-11	1	0.837571	0.837558	3559.57	4249.93
ENST00000678749	7.26375e-11	1	1.88337	1.88451	471.302	250.087
ENST00000223136	7.32692e-11	1	0.844203	0.844158	942.589	1116.6
ENST00000403542	7.34423e-11	1	3.4731	3.47478	1657.13	476.896
ENST00000409800	7.4884e-11	1	0.0101067	0.00924095	3.41861	371.013
ENST00000374338	7.6647e-11	1	1.47673	1.47704	719.332	487.005
ENST00000646998	7.81285e-11	1	13.5634	14.8905	45.7321	3.0619
ENST00000244227	7.91417e-11	1	0.905196	0.905182	2029.77	2242.39
ENST00000381125	8.05646e-11	1	1.113	1.11302	3295.49	2960.87
ENST00000502735	8.20033e-11	1	49.033	1607.64	16.0664	0
ENST00000559323	8.20358e-11	1	1.41144	1.41182	241.625	171.142
ENST00000405876	8.24701e-11	1	0.716385	0.716188	333.186	465.226
ENST00000383832	8.3057e-11	1	0.659427	0.658695	99.438	150.967
ENST00000231238	8.35969e-11	1	1.18047	1.18049	4215.11	3570.65
ENST00000269097	8.46563e-11	1	0.855408	0.855396	3353.35	3920.23
ENST00000695775	8.75769e-11	1	0.866571	0.866565	6698.61	7730.07
ENST00000223500	8.80442e-11	1	0.885963	0.885951	2613.94	2950.44
ENST00000532995	8.92303e-11	1	0.19813	0.188553	5.11316	27.1609
ENST00000611477	8.97626e-11	1	138.137	4036.38	46.0658	0.00141512
ENST00000267812	9.12661e-11	1	0.843111	0.843104	2560.43	3036.91
ENST00000478880	9.19693e-11	1	0.0188935	0.000575397	0	17.3693
ENST00000681213	9.83923e-11	1	40.6589	1327.54	13.2654	0
ENST00000382841	1.00772e-10	1	0.307553	0.296428	5.97687	20.1867
ENST00000569842	1.02243e-10	1	0.847665	0.847659	6628.14	7819.36
ENST00000531165	1.04427e-10	1	1.56918	1.56926	3412.53	2174.61
ENST00000306353	1.07021e-10	1	1.54497	1.54594	280.448	181.406
ENST00000435887	1.0836e-10	1	4.08393	4.11338	139.752	33.9674
ENST00000548845	1.10268e-10	1	3.12263	3.15058	77.6355	24.6348
ENST00000420808	1.10456e-10	1	1.87173	1.8738	255.654	136.431
ENST00000361054	1.10611e-10	1	43.3673	1418.13	14.1713	0
ENST00000267115	1.10679e-10	1	0.847416	0.847414	21532.2	25409.3
ENST00000297157	1.10782e-10	1	1.75428	1.75661	184.649	105.112
ENST00000596604	1.108e-10	1	0.654084	0.653439	113.642	173.919
ENST00000402185	1.10896e-10	1	0.019686	0.000600001	0	16.6566
ENST00000676423	1.11365e-10	1	0.0194102	0.000591436	0	16.898
ENST00000550785	1.11481e-10	1	2.59936	2.61292	99.9742	38.2553
ENST00000270443	1.11542e-10	1	0.512377	0.511712	121.779	237.993
ENST00000341376	1.12398e-10	1	0.850307	0.850293	1165.55	1370.76
ENST00000574924	1.13464e-10	1	0.725362	0.72517	336.241	463.676
ENST00000414212	1.13561e-10	1	0.366358	0.365372	76.1841	208.529
ENST00000256319	1.15121e-10	1	0.862117	0.862114	4550.37	5278.16
ENST00000409203	1.15227e-10	1	0.673684	0.673475	165.459	245.684
ENST00000300413	1.17193e-10	1	0.895066	0.895063	4820.06	5385.17
ENST00000448447	1.18067e-10	1	0.839219	0.839189	1470.38	1752.14
ENST00000374133	1.18229e-10	1	1.64694	1.64875	191.077	115.888
ENST00000394222	1.19373e-10	1	11.0946	11.9684	44.8532	3.73848
ENST00000512041	1.19947e-10	1	0.412843	0.412576	294.339	713.43
ENST00000622495	1.20319e-10	1	1.29082	1.29085	1908.3	1478.33
ENST00000438862	1.21279e-10	1	0.68231	0.682206	327.411	479.935
ENST00000426572	1.22026e-10	1	0.662373	0.662033	213.742	322.861
ENST00000372683	1.23724e-10	1	12.166	13.5882	34.6067	2.53755
ENST00000444837	1.24055e-10	1	42.8716	55.645	59.1783	1.05368
ENST00000638862	1.2757e-10	1	0.768016	0.767928	319.708	416.328
ENST00000477012	1.29845e-10	1	1.9183	1.92021	300.514	156.496
ENST00000222690	1.32057e-10	1	1.35762	1.35768	945.602	696.48
ENST00000313655	1.32543e-10	1	0.677298	0.677257	670.773	990.431
ENST00000369751	1.33199e-10	1	0.0178907	0.000544319	0	18.3616
ENST00000600194	1.35052e-10	1	6.22609	6.33022	103.081	16.2756
ENST00000258662	1.3535e-10	1	1.13281	1.13281	3709.41	3274.51
ENST00000507773	1.36864e-10	1	1.23919	1.23928	1015.95	819.793
ENST00000677864	1.39169e-10	1	42.3293	1383.41	13.8241	0
ENST00000359276	1.39948e-10	1	1.16809	1.16811	2867.51	2454.82
ENST00000309558	1.40966e-10	1	1.28531	1.28542	419.479	326.334
ENST00000438754	1.41354e-10	1	38.9588	1270.67	12.6967	0
ENST00000229340	1.43286e-10	1	1.19772	1.19774	1561.08	1303.35
ENST00000344256	1.43318e-10	1	3.39646	3.41266	163.816	47.9954
ENST00000367048	1.44146e-10	1	0.840538	0.840535	13151.6	15646.7
ENST00000679538	1.45259e-10	1	10.0105	10.6198	50.9473	4.78834
ENST00000421807	1.47639e-10	1	1.43919	1.43959	515.387	358.007
ENST00000225724	1.51072e-10	1	1.9084	1.91157	177.756	92.9847
ENST00000573224	1.51579e-10	1	0.398075	0.395406	28.9263	73.1711
ENST00000649973	1.52359e-10	1	0.885114	0.885112	14085.5	15913.8
ENST00000397167	1.52882e-10	1	45.4993	1489.44	14.8844	0
ENST00000449182	1.54033e-10	1	0.566502	0.566382	668.128	1179.65
ENST00000283195	1.59667e-10	1	0.908118	0.908116	5475.24	6029.23
ENST00000398868	1.66839e-10	1	0.802642	0.802628	1428.99	1780.39
ENST00000573688	1.67017e-10	1	2.29008	2.31482	39.1698	16.9157
ENST00000519088	1.69725e-10	1	1.7703	1.77112	534.825	301.965
ENST00000222969	1.72573e-10	1	1.23099	1.23103	1969.32	1599.73
ENST00000343388	1.7852e-10	1	1.49005	1.49059	439.943	295.144
ENST00000628863	1.80946e-10	1	3.25902	3.31033	47.2795	14.2754
ENST00000593256	1.82932e-10	1	0.815915	0.815852	768.061	941.424
ENST00000223336	1.91386e-10	1	0.848356	0.848341	2875.49	3389.54
ENST00000382762	1.95365e-10	1	1.16038	1.16042	1532.14	1320.33
ENST00000308961	1.95765e-10	1	0.873964	0.873946	1984.17	2270.36
ENST00000421484	1.99685e-10	1	2.4991	2.50342	282.404	112.801
ENST00000368336	2.03127e-10	1	1.3206	1.32082	635.125	480.854
ENST00000673591	2.03986e-10	1	2.00472	2.00559	752.385	375.139
ENST00000494142	2.10409e-10	1	2.08878	2.08977	362.35	173.387
ENST00000312175	2.10796e-10	1	0.89064	0.890635	5639.85	6332.39
ENST00000434373	2.11465e-10	1	7.59702	7.71602	138.784	17.9778
ENST00000466014	2.14939e-10	1	4.54727	4.81198	20.9144	4.33839
ENST00000507160	2.20598e-10	1	51.5023	61.8445	47.5145	0.758451
ENST00000317178	2.29694e-10	1	0.857911	0.857893	1065.93	1242.5
ENST00000379707	2.338e-10	1	4.07727	4.13284	74.2509	17.9585
ENST00000461735	2.33973e-10	1	3.47206	3.49706	112.208	32.0791
ENST00000394295	2.3635e-10	1	0.689105	0.688967	243.127	352.891
ENST00000219084	2.49023e-10	1	112.229	3721.47	37.2047	0
ENST00000267169	2.50992e-10	1	2.08283	2.09032	97.9784	46.8672
ENST00000549921	2.54722e-10	1	0.670136	0.670048	812.561	1212.7
ENST00000479650	2.55486e-10	1	2.56901	2.57534	207.059	80.3943
ENST00000444232	2.56179e-10	1	2.21494	2.22178	127.935	57.5768
ENST00000370277	2.63013e-10	1	0.838623	0.838612	1636.51	1951.46
ENST00000582401	2.65813e-10	1	1.60151	1.6018	522.764	326.357
ENST00000672401	2.66376e-10	1	0.811928	0.811906	2233.04	2750.37
ENST00000372813	2.70195e-10	1	0.866271	0.866265	2546.51	2939.65
ENST00000366777	2.73985e-10	1	0.799776	0.799721	945.814	1182.68
ENST00000329198	2.74954e-10	1	64.2315	98.9852	28.3315	0.27632
ENST00000689730	2.76188e-10	1	0.0193899	0.000590804	0	16.9161
ENST00000476266	2.7903e-10	1	1.25441	1.25454	779	620.942
ENST00000373243	2.79492e-10	1	1.84	1.84114	437.846	237.808
ENST00000546757	2.81253e-10	1	0.777327	0.777268	954.919	1228.56
ENST00000347869	2.92415e-10	1	0.853256	0.853233	1819.32	2132.27
ENST00000218340	2.93942e-10	1	0.844448	0.844434	1159.14	1372.68
ENST00000618940	2.97584e-10	1	0.657145	0.657078	1095.2	1666.78
ENST00000579016	2.99756e-10	1	1.67273	1.67376	354.021	211.508
ENST00000491999	2.9983e-10	1	3.40614	3.46643	44.8823	12.9406
ENST00000528164	3.07663e-10	1	0.814544	0.81451	701.669	861.463
ENST00000476287	3.09951e-10	1	1.24961	1.24969	657.742	526.324
ENST00000683894	3.15211e-10	1	0.0215793	0.000658942	0	15.1658
ENST00000307892	3.24217e-10	1	1.22533	1.22543	895.019	730.371
ENST00000327697	3.27867e-10	1	0.830939	0.830892	970.303	1167.79
ENST00000602402	3.28793e-10	1	1.14458	1.1446	1309.8	1144.33
ENST00000685769	3.33409e-10	1	7.03735	7.2827	58.1397	7.97463
ENST00000342669	3.33568e-10	1	0.882559	0.882553	5258.54	5958.33
ENST00000302422	3.34017e-10	1	0.792667	0.792577	591.401	746.178
ENST00000261381	3.38449e-10	1	0.710691	0.710519	151.509	213.242
ENST00000534070	3.48482e-10	1	0.831245	0.831207	1191.03	1432.89
ENST00000225964	3.51695e-10	1	0.63606	0.63601	725.645	1140.94
ENST00000470543	3.52511e-10	1	1.8808	1.88171	591.281	314.221
ENST00000261249	3.54408e-10	1	0.842803	0.84279	1355.71	1608.6
ENST00000472617	3.58967e-10	1	0.652118	0.65165	76.2601	117.032
ENST00000304414	3.59149e-10	1	0.828166	0.828165	18549.1	22397.8
ENST00000419235	3.60227e-10	1	1.41806	1.41839	581.344	409.858
ENST00000396124	3.65993e-10	1	2.06684	2.07449	93.8567	45.238
ENST00000286298	3.74974e-10	1	0.7846	0.784547	403.175	513.898
ENST00000333188	3.84502e-10	1	0.86611	0.866105	7124.14	8225.49
ENST00000240101	3.95631e-10	1	6.8627	7.03339	38.0062	5.3951
ENST00000513610	4.04569e-10	1	1.36515	1.36521	2672.33	1957.45
ENST00000361833	4.05719e-10	1	0.463756	0.463645	355.209	766.135
ENST00000315436	4.16816e-10	1	1.41354	1.4138	727.703	514.71
ENST00000503787	4.17907e-10	1	0.860897	0.860874	1660.58	1928.95
ENST00000681431	4.4632e-10	1	16.6775	18.0976	64.8226	3.57239
ENST00000512031	4.51787e-10	1	0.0194578	0.000592915	0	16.8558
ENST00000357674	4.54327e-10	1	72.4179	2389.83	23.8883	0
ENST00000560837	4.59195e-10	1	1.1511	1.15112	1725.1	1498.63
ENST00000690779	4.63908e-10	1	2.09679	2.1027	126.715	60.2579
ENST00000561389	4.73316e-10	1	3.9947	4.03659	93.6308	23.188
ENST00000696727	4.76108e-10	1	43.7016	1429.31	14.2831	0
ENST00000282296	4.79341e-10	1	0.83349	0.833476	1578.35	1893.7
ENST00000557652	4.86446e-10	1	3.60861	3.66589	54.1636	14.7677
ENST00000368716	4.86886e-10	1	0.617852	0.617209	119.101	192.974
ENST00000525455	4.87099e-10	1	1.82834	1.83012	276.552	151.106
ENST00000649644	4.95978e-10	1	0.0169816	0.000516195	0	19.3625
ENST00000468713	4.98953e-10	1	2.1686	2.1776	91.7069	42.1083
ENST00000489394	5.10105e-10	1	2.26359	2.2701	143.05	63.0094
ENST00000457408	5.46008e-10	1	0.851006	0.850955	803.024	943.676
ENST00000569436	5.4667e-10	1	0.892598	0.892589	3624.11	4060.23
ENST00000572515	5.57493e-10	1	1.98879	1.99003	514.369	258.468
ENST00000645558	5.65811e-10	1	132.732	1413.56	47.1651	0.0233733
ENST00000263921	5.68614e-10	1	1.41512	1.41548	259.88	183.596
ENST00000375299	5.74092e-10	1	1.58437	1.5851	408.893	257.957
ENST00000361952	5.93827e-10	1	0.859158	0.859136	702.566	817.76
ENST00000483386	5.9747e-10	1	2.06842	2.06994	227.795	110.044
ENST00000396257	5.99316e-10	1	3.22001	3.26977	47.3325	14.4689
ENST00000558518	6.11064e-10	1	0.890547	0.890542	6887.12	7733.63
ENST00000357479	6.16209e-10	1	2.22345	2.23276	95.1603	42.6145
ENST00000261636	6.17987e-10	1	0.845072	0.845059	1639.52	1940.13
ENST00000339986	6.18977e-10	1	0.691586	0.691522	423.747	612.78
ENST00000263181	6.27294e-10	1	0.805237	0.805223	1707.13	2120.07
ENST00000398208	6.44065e-10	1	1.49511	1.49576	370.674	247.813
ENST00000683818	6.48457e-10	1	0.117922	0.115303	12.5893	109.262
ENST00000037869	6.77299e-10	1	1.12361	1.12362	9070.27	8072.38
ENST00000299300	6.78202e-10	1	0.88996	0.889958	20460.1	22989.9
ENST00000643758	6.81403e-10	1	1.27705	1.27722	330.706	258.924
ENST00000553201	6.97064e-10	1	0.402895	0.39909	20.3097	50.9051
ENST00000381852	7.00629e-10	1	2.12831	2.13646	95.9313	44.8966
ENST00000380751	7.06717e-10	1	0.0198972	0.000606566	0	16.4763
ENST00000561234	7.11034e-10	1	0.698269	0.697979	234.931	336.592
ENST00000369064	7.11517e-10	1	0.889801	0.889782	1694.55	1904.46
ENST00000373279	7.18876e-10	1	1.18017	1.18021	920.768	780.173
ENST00000323570	7.20922e-10	1	0.882765	0.88276	2994.12	3391.77
ENST00000395785	7.3356e-10	1	0.763497	0.763342	377.211	494.16
ENST00000249822	7.395e-10	1	0.893527	0.893523	9208.27	10305.6
ENST00000436792	7.5288e-10	1	0.811714	0.811691	2144.75	2642.32
ENST00000428149	7.61374e-10	1	1.17527	1.17535	816.416	694.611
ENST00000261714	7.80916e-10	1	1.11134	1.11136	2970.41	2672.78
ENST00000324068	7.92835e-10	1	0.861253	0.86123	660.965	767.468
ENST00000675995	7.94023e-10	1	41.1217	1343.01	13.4201	0
ENST00000490733	7.96456e-10	1	6.29706	6.44386	75.4414	11.699
ENST00000667009	7.9802e-10	1	0.0227149	0.0156124	0.687076	44.6388
ENST00000251413	7.9814e-10	1	0.86736	0.867351	3998.34	4609.83
ENST00000635774	8.02683e-10	1	38.6261	1259.54	12.5854	0
ENST00000394583	8.05946e-10	1	1.17472	1.17481	702.723	598.157
ENST00000280557	8.08369e-10	1	1.06541	1.06541	9322.34	8750
ENST00000377793	8.09513e-10	1	1.29566	1.29572	1931.67	1490.8
ENST00000498660	8.22897e-10	1	0.567579	0.567349	346.751	611.185
ENST00000305264	8.31128e-10	1	1.20359	1.20361	4493.66	3733.5
ENST00000606706	8.31731e-10	1	1.93904	1.95057	51.5515	26.424
ENST00000693638	8.42633e-10	1	41.6928	1362.12	13.6112	0
ENST00000334619	8.47403e-10	1	0.762613	0.762489	473.88	621.495
ENST00000338382	8.5097e-10	1	0.839221	0.839208	3367.04	4012.17
ENST00000444512	8.55353e-10	1	1.61207	1.61338	118.774	73.6141
ENST00000359322	8.62165e-10	1	0.133046	0.128272	2.95045	23.0694
ENST00000382788	8.86629e-10	1	1.39385	1.3941	349.209	250.489
ENST00000673888	8.86845e-10	1	26.401	32.0598	46.6857	1.44652
ENST00000321562	9.09544e-10	1	0.803502	0.803474	1813.32	2256.86
ENST00000298048	9.17065e-10	1	0.737135	0.737096	1618.31	2195.53
ENST00000338316	9.4498e-10	1	0.756897	0.756842	528.197	697.899
ENST00000252463	9.45565e-10	1	0.0084799	0.00178619	0.0758536	48.0552
ENST00000261263	9.9796e-10	1	1.25222	1.25228	690.166	551.126
ENST00000315930	1.0082e-09	1	1.77242	1.77333	192.853	108.748
ENST00000372685	1.01138e-09	1	0.784656	0.784639	3310.78	4219.49
ENST00000628176	1.02175e-09	1	1.26921	1.26954	336.867	265.343
ENST00000262177	1.02423e-09	1	1.51248	1.5125	10320.3	6823.29
ENST00000652782	1.02984e-09	1	1.34923	1.34959	426.015	315.66
ENST00000260585	1.03607e-09	1	0.892147	0.892138	1351.5	1514.9
ENST00000509524	1.04696e-09	1	1.57678	1.57689	2722.14	1726.27
ENST00000472259	1.05126e-09	1	1.85256	1.85621	68.2422	36.7597
ENST00000681822	1.06322e-09	1	390.523	861.682	231.148	0.258264
ENST00000460231	1.07664e-09	1	1.40102	1.40107	3737.51	2667.6
ENST00000471880	1.08339e-09	1	2.36541	2.37894	77.8849	32.7336
ENST00000677635	1.11621e-09	1	0.210405	0.201681	5.91334	29.3598
ENST00000350259	1.12426e-09	1	0.716139	0.715979	412.089	575.565
ENST00000337451	1.13018e-09	1	1.62802	1.62831	1143.93	702.524
ENST00000509705	1.13143e-09	1	1.63717	1.63859	238.34	145.45
ENST00000443953	1.16391e-09	1	4.58824	4.64033	103.709	22.3416
ENST00000495183	1.18642e-09	1	0.232931	0.226251	8.41932	37.2466
ENST00000368868	1.19656e-09	1	0.751661	0.751511	404.07	537.68
ENST00000614505	1.24668e-09	1	8.26986	8.43822	118.22	14.0012
ENST00000498417	1.24811e-09	1	0.338043	0.331528	5.29058	15.9783
ENST00000219299	1.25099e-09	1	0.797194	0.797101	562.065	705.139
ENST00000282050	1.267e-09	1	0.866609	0.866608	33297.4	38422.7
ENST00000378378	1.26711e-09	1	1.62975	1.63005	545.456	334.622
ENST00000326577	1.27728e-09	1	1.54957	1.54976	1456.17	939.607
ENST00000301457	1.28911e-09	1	0.82832	0.828283	1269.65	1532.87
ENST00000409122	1.29181e-09	1	0.582055	0.581906	257.834	443.093
ENST00000462833	1.30556e-09	1	1.27099	1.27111	445.566	350.531
ENST00000347275	1.31136e-09	1	0.587827	0.586927	87.2317	148.632
ENST00000428559	1.31319e-09	1	0.744574	0.744537	1690.93	2271.12
ENST00000607957	1.33107e-09	1	0.704811	0.704571	110.229	156.453
ENST00000682079	1.33322e-09	1	0.500188	0.49943	106.835	213.924
ENST00000573466	1.33603e-09	1	2.62294	2.67445	27.3337	10.2141
ENST00000455809	1.34819e-09	1	0.836111	0.836036	592.685	708.925
ENST00000415357	1.35222e-09	1	93.1707	136.879	36.6728	0.257994
ENST00000245934	1.36631e-09	1	0.81896	0.818932	1748.93	2135.62
ENST00000557108	1.38467e-09	1	0.852962	0.852952	2107.12	2470.38
ENST00000368467	1.38723e-09	1	0.852912	0.852895	934.279	1095.42
ENST00000373493	1.38775e-09	1	0.915305	0.915302	3232.24	3531.34
ENST00000403825	1.40775e-09	1	1.55824	1.55849	1097.81	704.401
ENST00000407439	1.40826e-09	1	0.63718	0.636974	363.176	570.165
ENST00000585409	1.41089e-09	1	1.57163	1.57266	282.242	179.464
ENST00000261858	1.49344e-09	1	0.598459	0.598185	284.204	475.118
ENST00000652337	1.49383e-09	1	0.850484	0.850481	11867.6	13954
ENST00000367833	1.52217e-09	1	0.833568	0.833551	1044.38	1252.93
ENST00000300249	1.53557e-09	1	0.843274	0.843264	4402.43	5220.7
ENST00000539025	1.56136e-09	1	1.64824	1.64997	200.152	121.302
ENST00000614592	1.60818e-09	1	52.83	57.6584	200.825	3.47319
ENST00000678652	1.61652e-09	1	0.0172568	0.000524703	0	19.0484
ENST00000321764	1.65718e-09	1	1.66541	1.66737	72.0122	43.1851
ENST00000615544	1.67589e-09	1	0.0201333	0.000613908	0	16.2791
ENST00000436941	1.70858e-09	1	0.102585	0.0788877	0.959376	12.2781
ENST00000331595	1.71925e-09	1	0.199931	0.196388	14.3799	73.2629
ENST00000378372	1.731e-09	1	0.894862	0.894856	2186.25	2443.14
ENST00000480910	1.75708e-09	1	2.92117	2.94898	32.0524	10.8624
ENST00000396466	1.76094e-09	1	0.885026	0.885023	11807	13340.9
ENST00000394514	1.76251e-09	1	1.22579	1.22586	1256.18	1024.73
ENST00000563671	1.7984e-09	1	3.24934	3.28645	64.635	19.6602
ENST00000432748	1.81576e-09	1	2.47656	2.49332	71.2705	28.5786
ENST00000264151	1.84235e-09	1	0.716732	0.716514	301.828	421.249
ENST00000392348	1.85603e-09	1	0.00649938	0.000678811	0.0275966	55.3759
ENST00000349496	1.88834e-09	1	0.73777	0.737757	4894.47	6634.26
ENST00000584486	1.91606e-09	1	0.738031	0.737837	322.541	437.148
ENST00000358901	1.9286e-09	1	1.48217	1.48219	10696.7	7216.8
ENST00000429938	1.94755e-09	1	0.51474	0.51415	137.404	267.255
ENST00000368090	1.94834e-09	1	0.79649	0.79645	517.062	649.211
ENST00000634879	2.00122e-09	1	38.8722	1267.77	12.6677	0
ENST00000577961	2.02627e-09	1	91.0375	2369.52	30.3733	0.00282256
ENST00000307422	2.04682e-09	1	37.7044	1228.71	12.2771	0
ENST00000376851	2.0802e-09	1	0.0192987	0.000587974	0	16.9976
ENST00000440873	2.08141e-09	1	81.7155	2116.3	27.233	0.00287292
ENST00000324559	2.12695e-09	1	46.9261	1537.17	15.3617	0
ENST00000270792	2.12954e-09	1	0.803798	0.803782	3146.74	3914.92
ENST00000356613	2.16017e-09	1	3.45385	3.45528	751.838	217.584
ENST00000326739	2.16658e-09	1	0.828098	0.82809	5632.1	6801.31
ENST00000690548	2.19656e-09	1	0.814758	0.81471	1025.78	1259.08
ENST00000675230	2.2169e-09	1	0.0187641	0.000571383	0	17.4914
ENST00000359678	2.23221e-09	1	0.826582	0.826559	2072.56	2507.45
ENST00000330752	2.25237e-09	1	0.863567	0.863564	12390.6	14348.2
ENST00000374176	2.2573e-09	1	0.22886	0.227869	57.5131	252.429
ENST00000225916	2.27766e-09	1	1.44655	1.44686	674.155	465.94
ENST00000321680	2.28131e-09	1	39.8928	1301.91	13.0091	0
ENST00000422780	2.33637e-09	1	2.02849	2.03033	367.458	180.979
ENST00000358869	2.37671e-09	1	0.773746	0.773654	299.731	387.426
[truncated: 156,405 more rows]

## Sheet: Sheet3
Identification of UPF3B-target RNAs based on modified long 3'UTR feature
	TXID	PPEE	PPDE	PostFC	RealFC	C1Mean	C2Mean	dEJ	uORF	3'UTR length	3'UTR length of MANE Isoform	A-B	A/B
UPF3B-KO vs Ctrl	ENST00000481571	1.22766e-05	0.999988	20.8636	24.7139	41.3612	1.66401	TRUE	FALSE	1443	64	1379	22.5469
	ENST00000589215	0.0069541	0.993046	3.27039	3.3728	24.2527	7.18363	TRUE	FALSE	1581	118	1463	13.3983
	ENST00000677250	6.16704e-08	1	33.1446	1076.19	10.7519	0	TRUE	FALSE	4281	321	3960	13.3364
	ENST00000308440	0.00448411	0.995516	5.62861	6.19507	16.4157	2.64142	TRUE	FALSE	1998	152	1846	13.1447
	ENST00000675311	0.000518712	0.999481	13.8885	29.9772	7.7824	0.249944	TRUE	FALSE	2075	161	1914	12.8882
	ENST00000681291	0	1	3.80283	3.81489	287.673	75.4005	TRUE	FALSE	7167	667	6500	10.7451
	ENST00000645010	6.62299e-08	1	50.4139	953.877	16.9188	0.00774742	FALSE	FALSE	9191	868	8323	10.5887
	ENST00000617192	0	1	44.3077	1449.58	14.4858	0	TRUE	TRUE	4107	408	3699	10.0662
	ENST00000535513	0.00105661	0.998943	2.11394	2.15001	21.5369	10.0118	FALSE	FALSE	2741	279	2462	9.82437
	ENST00000534277	0	1	11.2759	11.8588	67.836	5.71117	TRUE	FALSE	5647	636	5011	8.87893
	ENST00000526755	0	1	2.09459	2.09548	832.957	397.496	TRUE	FALSE	4433	503	3930	8.81312
	ENST00000677305	0.00168836	0.998312	10.9343	35.1741	4.66762	0.122985	TRUE	FALSE	2647	303	2344	8.73597
	ENST00000679538	1.45259e-10	1	10.0105	10.6198	50.9473	4.78834	TRUE	FALSE	2463	290	2173	8.4931
	ENST00000688933	0	1	65.1959	2148.26	21.4726	0	TRUE	FALSE	7678	947	6731	8.10771
	ENST00000307364	0.00874801	0.991252	6.29214	8.31847	7.03954	0.837457	TRUE	FALSE	2162	277	1885	7.80505
	ENST00000509622	0.00183667	0.998163	2.38241	2.39087	126.738	53.0032	TRUE	FALSE	1767	259	1508	6.82239
	ENST00000628813	7.72715e-14	1	3.88884	3.93744	75.9385	19.2788	TRUE	0	1981	339	1642	5.84366
	ENST00000490716	0.00760264	0.992397	2.35067	2.35229	635.422	270.123	TRUE	TRUE	2059	360	1699	5.71944
	ENST00000612742	0	1	2.87687	2.89185	117.567	40.648	FALSE	FALSE	8426	1615	6811	5.21734
	ENST00000471295	1.45722e-07	1	5.59393	6.16793	16.008	2.58698	TRUE	FALSE	1919	374	1545	5.13102
	ENST00000689059	3.44169e-15	1	3.43983	3.50057	45.6133	13.0231	FALSE	FALSE	3673	729	2944	5.03841
	ENST00000677022	4.93798e-07	1	3.45237	3.57876	22.5214	6.28586	FALSE	TRUE	1693	340	1353	4.97941
	ENST00000683996	0.00322649	0.996774	5.91909	6.81005	12.1903	1.78152	TRUE	FALSE	1679	338	1341	4.96746
	ENST00000649963	0	1	172.192	5727.12	57.2612	0	TRUE	FALSE	4835	1015	3820	4.76355
	ENST00000590193	0.00776797	0.992232	4.99669	5.30295	22.446	4.22463	TRUE	FALSE	1822	384	1438	4.74479
	ENST00000682688	0.000632048	0.999368	13.6072	24.4932	9.19435	0.365792	TRUE	TRUE	2293	493	1800	4.65112
	ENST00000673888	8.86845e-10	1	26.401	32.0598	46.6857	1.44652	TRUE	FALSE	2266	510	1756	4.44314
	ENST00000680924	9.69211e-06	0.99999	41.4609	1354.36	13.5336	0	TRUE	FALSE	6695	1638	5057	4.0873
	ENST00000600120	0.000282263	0.999718	12.5823	14.3388	30.6695	2.12962	TRUE	FALSE	2028	498	1530	4.07229
	ENST00000482325	5.49531e-09	1	9.4425	9.69749	104.175	10.7335	TRUE	FALSE	6599	1785	4814	3.69692
	ENST00000505867	0.00488751	0.995112	6.20682	6.57472	30.1839	4.58242	TRUE	FALSE	2073	598	1475	3.46656
	ENST00000676992	1.46195e-07	1	6.98316	7.58569	24.4322	3.21214	TRUE	TRUE	2513	748	1765	3.35963
	ENST00000427908	1.38743e-06	0.999999	2.50599	2.52569	30.369	12.018	FALSE	FALSE	1619	492	1127	3.29065
	ENST00000681030	0.000785617	0.999214	8.8305	11.8415	9.98275	0.833877	TRUE	FALSE	2631	846	1785	3.10993
	ENST00000675753	1.86438e-07	1	2.15999	2.17192	68.5021	31.5344	TRUE	FALSE	1937	638	1299	3.03605
	ENST00000589425	0.000956673	0.999043	5.23241	6.02435	10.4373	1.72418	TRUE	FALSE	1774	609	1165	2.91297
	ENST00000677051	0.000888773	0.999111	4.7407	4.98403	24.852	4.97834	TRUE	TRUE	2703	948	1755	2.85127
	ENST00000687030	0.000317429	0.999683	6.24783	6.44614	55.3422	8.57687	TRUE	0	3141	1116	2025	2.81452
	ENST00000397863	0	1	54.8011	1800.57	17.9957	0	FALSE	FALSE	4476	1594	2882	2.80803
	ENST00000690920	2.10394e-06	0.999998	62.0202	2042.04	20.4104	0	FALSE	FALSE	2493	907	1586	2.74862
	ENST00000480283	0.00695641	0.993044	37.1738	1210.97	12.0997	0	TRUE	TRUE	9745	3600	6145	2.70694
	ENST00000616502	0.000156765	0.999843	2.41606	2.42273	166.986	68.9189	TRUE	FALSE	2325	896	1429	2.59487
	ENST00000691478	6.77236e-15	1	40.8283	1333.2	13.322	0	TRUE	FALSE	4811	1929	2882	2.49404
	ENST00000675686	2.22045e-15	1	4.0156	4.05493	100.861	24.8662	TRUE	FALSE	4481	1860	2621	2.40914
	ENST00000447863	0.00274911	0.997251	2.55541	2.56853	98.7967	38.4582	TRUE	TRUE	2821	1185	1636	2.38059
	ENST00000519961	0	1	488.287	16300.1	162.991	0	FALSE	FALSE	2314	1003	1311	2.30708
	ENST00000647730	0.000271062	0.999729	42.4339	1386.91	13.8591	0	TRUE	FALSE	2323	1027	1296	2.26193
	ENST00000599177	0	1	7.20327	7.46288	57.8521	7.74331	TRUE	TRUE	3498	1548	1950	2.25969
	ENST00000676866	0.00916494	0.990835	5.62867	5.80758	48.7465	8.38533	FALSE	FALSE	7097	3186	3911	2.22756
	ENST00000392000	0.00216066	0.997839	2.45059	2.45614	208.473	84.8723	FALSE	FALSE	2357	1062	1295	2.2194
	ENST00000690560	2.07004e-06	0.999998	37.1861	1211.37	12.1037	0	TRUE	TRUE	2379	1116	1263	2.13172
	ENST00000676895	0.00980433	0.990196	6.95528	7.89539	16.2191	2.04552	TRUE	FALSE	2623	1237	1386	2.12045
	ENST00000540717	0.000333493	0.999667	16.0452	23.9777	14.7469	0.605441	TRUE	FALSE	5113	2512	2601	2.03543
	ENST00000681431	4.4632e-10	1	16.6775	18.0976	64.8226	3.57239	TRUE	FALSE	4473	2332	2141	1.9181
	ENST00000554429	0.00207141	0.997929	3.2356	3.27132	66.4348	20.3013	TRUE	FALSE	2517	1369	1148	1.83857
	ENST00000677553	0	1	68.2249	2249.58	22.4858	0	TRUE	0	4145	2281	1864	1.81719
	ENST00000674667	0	1	28.0623	35.8767	40.3059	1.11374	TRUE	FALSE	3246	1860	1386	1.74516
	ENST00000582266	0	1	2.70361	2.71004	232.994	85.9681	FALSE	TRUE	3780	2290	1490	1.65066
	ENST00000676388	0.00681733	0.993183	5.81617	6.12096	31.3744	5.11737	TRUE	TRUE	4080	2537	1543	1.6082
	ENST00000677727	8.65031e-09	1	37.5163	1222.42	12.2142	0	TRUE	FALSE	4471	2912	1559	1.53537
	ENST00000670091	0.000114478	0.999886	3.78373	3.92097	25.7984	6.57216	TRUE	TRUE	5159	3419	1740	1.50892

## Sheet: Sheet4
Significant alteration in isoform usage in UPF3B-KO vs Ctrl human ESCs (q < 0.01)
isoform_id	condition_1	condition_2	IF1	IF2	dIF	isoform_switch_q_value	dEJ	uORF	3'UTR length	Longer 3'UTR than main isoform
ENST00000528921	Ctrl	UPF3B_KO	0.202	0.482	0.28	0.00909046	-	-	-
ENST00000453882	Ctrl	UPF3B_KO	0.381	0.698	0.317	0.00900306	-	-	-
ENST00000368476	Ctrl	UPF3B_KO	0.678	0.923	0.245	0.00900306	FALSE	FALSE	4081
ENST00000425467	Ctrl	UPF3B_KO	0.14	0.242	0.103	0.00900306	FALSE	0	85
ENST00000353796	Ctrl	UPF3B_KO	0.151	0.294	0.143	0.00799398	FALSE	FALSE	3561
ENST00000490488	Ctrl	UPF3B_KO	0.386	0.493	0.107	0.00799083	-	-	-
ENST00000413712	Ctrl	UPF3B_KO	0.09	0.199	0.109	0.0073941	-	-	-
ENST00000367362	Ctrl	UPF3B_KO	0.174	0.656	0.481	0.0073941	FALSE	FALSE	3420
ENST00000393555	Ctrl	UPF3B_KO	0.326	0.481	0.156	0.00729849	FALSE	TRUE	196
ENST00000391766	Ctrl	UPF3B_KO	0.008	0.197	0.19	0.00711232	FALSE	FALSE	19
ENST00000308197	Ctrl	UPF3B_KO	0.034	0.186	0.152	0.00703672	FALSE	FALSE	649
ENST00000677282	Ctrl	UPF3B_KO	0.82	0.969	0.149	0.00604815	FALSE	FALSE	4866
ENST00000394744	Ctrl	UPF3B_KO	0.113	0.315	0.202	0.0058117	FALSE	FALSE	232
ENST00000446916	Ctrl	UPF3B_KO	0.533	0.683	0.151	0.00578511	FALSE	0	118
ENST00000608210	Ctrl	UPF3B_KO	0.12	0.261	0.141	0.00488839	-	-	-
ENST00000551681	Ctrl	UPF3B_KO	0.07	0.25	0.179	0.00466278	-	-	-
ENST00000559798	Ctrl	UPF3B_KO	0.702	0.815	0.113	0.00455809	-	-	-
ENST00000445177	Ctrl	UPF3B_KO	0.428	0.629	0.201	0.0045157	FALSE	FALSE	2241
ENST00000267260	Ctrl	UPF3B_KO	0.246	0.386	0.14	0.00432572	FALSE	FALSE	6253
ENST00000646150	Ctrl	UPF3B_KO	0	0.325	0.325	0.00405614	TRUE	FALSE	1869
ENST00000495746	Ctrl	UPF3B_KO	0.113	0.225	0.112	0.00321702	-	-	-
ENST00000461604	Ctrl	UPF3B_KO	0.018	0.185	0.168	0.00269478	TRUE	FALSE	1010	TRUE
ENST00000298316	Ctrl	UPF3B_KO	0.491	0.767	0.276	0.0023168	FALSE	FALSE	2790
ENST00000693373	Ctrl	UPF3B_KO	0.206	0.317	0.111	0.00226182	-	-	-
ENST00000268314	Ctrl	UPF3B_KO	0.249	0.544	0.295	0.00205589	FALSE	FALSE	276
ENST00000358604	Ctrl	UPF3B_KO	0.238	0.344	0.106	0.00197087	TRUE	FALSE	481
ENST00000272133	Ctrl	UPF3B_KO	0.448	0.605	0.158	0.00137601	FALSE	TRUE	1202
ENST00000317610	Ctrl	UPF3B_KO	0.555	0.682	0.127	0.00128508	FALSE	FALSE	967
ENST00000509189	Ctrl	UPF3B_KO	0.315	0.448	0.132	0.00105392	TRUE	FALSE	200
ENST00000318622	Ctrl	UPF3B_KO	0.195	0.331	0.137	0.000980942	FALSE	TRUE	930
ENST00000695902	Ctrl	UPF3B_KO	0	0.141	0.141	0.000943947	-	-	-
ENST00000342607	Ctrl	UPF3B_KO	0.031	0.21	0.179	0.000718681	TRUE	FALSE	1602
ENST00000395856	Ctrl	UPF3B_KO	0	0.12	0.12	0.000685562	FALSE	FALSE	2298
ENST00000349718	Ctrl	UPF3B_KO	0.222	0.325	0.103	0.000618684	FALSE	FALSE	576
ENST00000323703	Ctrl	UPF3B_KO	0.261	0.5	0.239	0.000509771	FALSE	TRUE	310
ENST00000563671	Ctrl	UPF3B_KO	0.083	0.193	0.11	0.000442103	-	-	-
ENST00000612123	Ctrl	UPF3B_KO	0.202	0.325	0.122	0.000429815	FALSE	FALSE	5236	TRUE
ENST00000557267	Ctrl	UPF3B_KO	0.265	0.387	0.122	0.000389656	0	TRUE	0
ENST00000511461	Ctrl	UPF3B_KO	0.392	0.497	0.105	0.00035173	-	-	-
ENST00000565875	Ctrl	UPF3B_KO	0.112	0.213	0.101	0.000339986	TRUE	FALSE	271
ENST00000462558	Ctrl	UPF3B_KO	0.177	0.294	0.117	0.000333372	-	-	-
ENST00000588649	Ctrl	UPF3B_KO	0.428	0.669	0.241	0.000251881	FALSE	FALSE	126
ENST00000457545	Ctrl	UPF3B_KO	0.432	0.629	0.196	0.000233188	FALSE	FALSE	320
ENST00000320963	Ctrl	UPF3B_KO	0.435	0.571	0.136	0.000116695	FALSE	FALSE	789
ENST00000443638	Ctrl	UPF3B_KO	0.172	0.29	0.118	8.33908e-05	0	TRUE	0
ENST00000681647	Ctrl	UPF3B_KO	0.137	0.259	0.122	4.47193e-05	-	-	-
ENST00000263791	Ctrl	UPF3B_KO	0.551	0.68	0.129	1.63893e-05	FALSE	FALSE	661
ENST00000528420	Ctrl	UPF3B_KO	0.036	0.204	0.168	1.52963e-05	FALSE	TRUE	1082
ENST00000308388	Ctrl	UPF3B_KO	0.484	0.613	0.129	1.04663e-05	FALSE	FALSE	1836
ENST00000359172	Ctrl	UPF3B_KO	0.351	0.519	0.168	3.88001e-06	FALSE	TRUE	714
ENST00000286777	Ctrl	UPF3B_KO	0.362	0.531	0.168	1.57562e-06	-	-	-
ENST00000216083	Ctrl	UPF3B_KO	0.301	0.543	0.241	1.20083e-06	FALSE	FALSE	2917
ENST00000482652	Ctrl	UPF3B_KO	0.425	0.549	0.125	8.08641e-07	-	-	-
ENST00000489498	Ctrl	UPF3B_KO	0.221	0.409	0.188	7.17264e-07	TRUE	FALSE	2200	TRUE
ENST00000562220	Ctrl	UPF3B_KO	0.119	0.317	0.198	2.47483e-07	0	TRUE	9657
ENST00000367667	Ctrl	UPF3B_KO	0.148	0.273	0.125	2.01838e-07	-	-	-
ENST00000672896	Ctrl	UPF3B_KO	0.434	0.649	0.215	1.52873e-07	FALSE	TRUE	3856
ENST00000342392	Ctrl	UPF3B_KO	0.182	0.289	0.107	3.89494e-08	TRUE	FALSE	1157	TRUE
ENST00000612338	Ctrl	UPF3B_KO	0.012	0.346	0.334	2.39412e-09	FALSE	FALSE	1388
ENST00000588552	Ctrl	UPF3B_KO	0.44	0.602	0.162	1.84726e-09	-	-	-
ENST00000490969	Ctrl	UPF3B_KO	0.393	0.514	0.122	2.72689e-10	TRUE	FALSE	1277
ENST00000425046	Ctrl	UPF3B_KO	0.447	0.61	0.163	1.66743e-10	TRUE	FALSE	1121	TRUE
ENST00000588183	Ctrl	UPF3B_KO	0.091	0.209	0.118	1.08946e-10	TRUE	FALSE	1371	TRUE
ENST00000447096	Ctrl	UPF3B_KO	0.532	0.837	0.305	9.75753e-11	TRUE	FALSE	1250	TRUE
ENST00000473336	Ctrl	UPF3B_KO	0.313	0.476	0.163	8.6604e-11	-	-	-
ENST00000434373	Ctrl	UPF3B_KO	0.058	0.234	0.176	4.06635e-11	-	-	-
ENST00000540898	Ctrl	UPF3B_KO	0	0.234	0.234	2.52135e-12	FALSE	FALSE	923
ENST00000523827	Ctrl	UPF3B_KO	0.259	0.414	0.155	1.87603e-12	-	-	-
ENST00000215941	Ctrl	UPF3B_KO	0.121	0.327	0.207	1.84057e-12	FALSE	FALSE	1167
ENST00000541932	Ctrl	UPF3B_KO	0.099	0.301	0.202	1.87512e-15	FALSE	FALSE	566
ENST00000674304	Ctrl	UPF3B_KO	0	0.191	0.191	1.26036e-20	FALSE	FALSE	4798
ENST00000464720	Ctrl	UPF3B_KO	0.112	0.215	0.103	2.65117e-22	TRUE	FALSE	1396
ENST00000262177	Ctrl	UPF3B_KO	0.379	0.517	0.138	5.70051e-27	FALSE	FALSE	1418
ENST00000464750	Ctrl	UPF3B_KO	0.058	0.179	0.121	2.86344e-27	TRUE	FALSE	708

## Sheet: Sheet5
TXID	GENE_ID	SYMBOL
ENST00000461604	ENSG00000126733	DACH2
ENST00000612123	None	None
ENST00000489498	ENSG00000116237	ICMT
ENST00000342392	ENSG00000184047	DIABLO
ENST00000425046	ENSG00000170364	SETMAR
ENST00000588183	ENSG00000167220	HDHD2
ENST00000447096	ENSG00000059769	DNAJC25
ENST00000464750	ENSG00000160201	U2AF1
ENST00000646150	ENSG00000249624	IFNAR2-IL10RB
ENST00000358604	ENSG00000136682	ZNG1B
ENST00000509189	ENSG00000145642	SHISAL2B
ENST00000342607	ENSG00000188735	TMEM120B
ENST00000565875	ENSG00000188501	LCTL
ENST00000490969	ENSG00000164975	SNAPC3
ENST00000464720	ENSG00000186501	TMEM222
ENST00000481571	ENSG00000132781	MUTYH
ENST00000589215	ENSG00000141452	RMC1
ENST00000677250	ENSG00000130816	DNMT1
ENST00000308440	ENSG00000172932	ANKRD13D
ENST00000675311	ENSG00000112367	FIG4
ENST00000681291	ENSG00000168014	C2CD3
ENST00000645010	ENSG00000257923	CUX1
ENST00000617192	ENSG00000070495	JMJD6
ENST00000535513	ENSG00000103723	AP3B2
ENST00000534277	ENSG00000197302	KRBOX5
ENST00000526755	ENSG00000168522	FNTA
ENST00000677305	ENSG00000107959	PITRM1
ENST00000679538	ENSG00000166598	HSP90B1
ENST00000688933	ENSG00000092148	HECTD1
ENST00000307364	ENSG00000225697	SLC26A6
ENST00000509622	ENSG00000174720	LARP7
ENST00000628813	ENSG00000122674	CCZ1
ENST00000490716	ENSG00000102710	SUPT20H
ENST00000612742	ENSG00000123600	METTL8
ENST00000471295	ENSG00000172139	SLC9C1
ENST00000689059	ENSG00000119321	FKBP15
ENST00000677022	ENSG00000196262	PPIA
ENST00000683996	ENSG00000133835	HSD17B4
ENST00000649963	ENSG00000122218	COPA
ENST00000590193	ENSG00000168096	ANKS3
ENST00000682688	ENSG00000135317	SNX14
ENST00000673888	ENSG00000133794	BMAL1
ENST00000680924	ENSG00000148400	NOTCH1
ENST00000600120	ENSG00000170954	ZNF415
ENST00000482325	ENSG00000135968	GCC2
ENST00000505867	ENSG00000177646	ACAD9
ENST00000676992	ENSG00000149474	KAT14
ENST00000427908	ENSG00000213347	MXD3
ENST00000681030	ENSG00000185624	P4HB
ENST00000675753	ENSG00000011143	MKS1
ENST00000589425	ENSG00000087157	PGS1
ENST00000677051	ENSG00000075413	MARK3
ENST00000687030	ENSG00000119812	FAM98A
ENST00000397863	ENSG00000197971	MBP
ENST00000690920	ENSG00000165678	GHITM
ENST00000480283	ENSG00000085224	ATRX
ENST00000616502	ENSG00000196411	EPHB4
ENST00000691478	ENSG00000115839	RAB3GAP1
ENST00000675686	ENSG00000168944	CEP120
ENST00000447863	ENSG00000135164	DMTF1
ENST00000519961	ENSG00000040341	STAU2
ENST00000647730	ENSG00000117593	DARS2
ENST00000599177	ENSG00000197619	ZNF615
ENST00000676866	ENSG00000186432	KPNA4
ENST00000392000	ENSG00000124831	LRRFIP1
ENST00000690560	ENSG00000144741	SLC25A26
ENST00000676895	ENSG00000150093	ITGB1
ENST00000540717	ENSG00000134780	DAGLA
ENST00000681431	ENSG00000127022	CANX
ENST00000554429	ENSG00000185246	PRPF39
ENST00000677553	ENSG00000113013	HSPA9
ENST00000674667	ENSG00000168944	CEP120
ENST00000582266	ENSG00000173065	FAM222B
ENST00000676388	ENSG00000087053	MTMR2
ENST00000677727	ENSG00000138757	G3BP2
ENST00000670091	ENSG00000110318	CEP126
ENST00000555533	ENSG00000165792	METTL17
ENST00000690765	ENSG00000288894	None
ENST00000691858	ENSG00000108094	CUL2
ENST00000681066	ENSG00000197102	DYNC1H1
ENST00000679910	ENSG00000197102	DYNC1H1
ENST00000684774	ENSG00000124356	STAMBP
ENST00000613286	ENSG00000160352	ZNF714
ENST00000679873	ENSG00000105835	NAMPT
ENST00000592705	ENSG00000130816	DNMT1
ENST00000453453	ENSG00000115234	SNX17
ENST00000636701	ENSG00000104763	ASAH1
ENST00000650755	ENSG00000072756	TRNT1
ENST00000683728	ENSG00000124356	STAMBP
ENST00000287771	ENSG00000157110	RBPMS
ENST00000674649	ENSG00000112367	FIG4
ENST00000649231	ENSG00000122218	COPA
ENST00000524849	ENSG00000173653	RCE1
ENST00000640986	ENSG00000124155	PIGT
ENST00000686142	ENSG00000146282	RARS2
ENST00000465003	ENSG00000137074	APTX
ENST00000443197	ENSG00000122786	CALD1
ENST00000505307	ENSG00000109332	UBE2D3
ENST00000538796	ENSG00000022840	RNF10
ENST00000640060	ENSG00000138796	HADH
ENST00000514133	ENSG00000163069	SGCB
ENST00000674629	ENSG00000134684	YARS1
ENST00000620065	None	None
ENST00000560451	ENSG00000196547	MAN2A2
ENST00000510531	ENSG00000145545	SRD5A1
ENST00000474361	ENSG00000197976	AKAP17A
ENST00000322910	ENSG00000072778	ACADVL
ENST00000555944	ENSG00000088833	NSFL1C
ENST00000541567	ENSG00000174669	SLC29A2
ENST00000585202	ENSG00000161547	SRSF2
ENST00000548180	ENSG00000075089	ACTR6
ENST00000647130	ENSG00000148019	CEP78
ENST00000437745	ENSG00000136261	BZW2
ENST00000681117	ENSG00000073060	SCARB1
ENST00000585769	ENSG00000141759	TXNL4A
ENST00000443647	ENSG00000168894	RNF181
ENST00000375403	ENSG00000150401	DCUN1D2
ENST00000609477	ENSG00000111906	HDDC2
ENST00000558205	ENSG00000128463	EMC4
ENST00000512151	ENSG00000138750	NUP54
ENST00000284290	ENSG00000154144	TBRG1
ENST00000496387	ENSG00000173660	UQCRH
ENST00000479184	ENSG00000182287	AP1S2
ENST00000506974	ENSG00000164258	NDUFS4
ENST00000474384	ENSG00000125835	SNRPB
ENST00000644006	ENSG00000100416	TRMU
ENST00000425263	ENSG00000138078	PREPL
ENST00000441728	ENSG00000184182	UBE2F
ENST00000462330	ENSG00000184470	TXNRD2
ENST00000649847	ENSG00000161202	DVL3
ENST00000570486	ENSG00000167840	ZNF232
ENST00000518021	ENSG00000198791	CNOT7
ENST00000415762	ENSG00000161179	YDJC
ENST00000681139	ENSG00000077232	DNAJC10
ENST00000568004	ENSG00000040199	PHLPP2
ENST00000475969	ENSG00000169598	DFFB
ENST00000471475	ENSG00000107625	DDX50
ENST00000567440	ENSG00000137817	PARP6
ENST00000675239	ENSG00000109654	TRIM2
ENST00000378206	ENSG00000169598	DFFB
ENST00000553899	ENSG00000100519	PSMC6
ENST00000634486	ENSG00000126070	AGO3
ENST00000343161	ENSG00000164941	INTS8
ENST00000391947	ENSG00000198625	MDM4
ENST00000308647	ENSG00000160072	ATAD3B
ENST00000545236	ENSG00000111196	MAGOHB
ENST00000645832	ENSG00000133835	HSD17B4
ENST00000448404	ENSG00000168066	SF1
ENST00000585361	ENSG00000141349	G6PC3
ENST00000644250	ENSG00000101347	SAMHD1
ENST00000403542	ENSG00000131051	RBM39
ENST00000646998	ENSG00000100150	DEPDC5
ENST00000628863	ENSG00000136933	RABEPK
ENST00000421484	ENSG00000175193	PARL
ENST00000673591	ENSG00000182287	AP1S2
ENST00000379707	ENSG00000107262	BAG1
ENST00000444232	ENSG00000170846	MRFAP1L2
ENST00000491999	ENSG00000172366	MCRIP2
ENST00000561389	ENSG00000140598	EFL1
ENST00000557652	ENSG00000092201	SUPT16H
ENST00000489394	ENSG00000130066	SAT1
ENST00000483386	ENSG00000176273	SLC35G1
ENST00000675995	ENSG00000100697	DICER1
ENST00000635774	ENSG00000182220	ATP6AP2
ENST00000681822	ENSG00000197102	DYNC1H1
ENST00000443953	ENSG00000138363	ATIC
ENST00000432748	ENSG00000105879	CBLL1
ENST00000356613	ENSG00000198576	ARC
ENST00000674915	ENSG00000006652	IFRD1
ENST00000466569	ENSG00000134874	DZIP1
ENST00000589367	ENSG00000073536	NLE1
ENST00000458594	ENSG00000100325	ASCC2
ENST00000676282	ENSG00000288640	None
ENST00000436868	ENSG00000136261	BZW2
ENST00000586825	ENSG00000141759	TXNL4A
ENST00000610096	ENSG00000134207	SYT6
ENST00000686305	ENSG00000064763	FAR2
ENST00000641323	ENSG00000108439	PNPO
ENST00000675083	ENSG00000142871	CCN1
ENST00000675020	ENSG00000076685	NT5C2
ENST00000586044	ENSG00000185379	RAD51D
ENST00000411991	ENSG00000135953	MFSD9
ENST00000559309	ENSG00000131876	SNRPA1
ENST00000650136	ENSG00000146409	SLC18B1
ENST00000560919	ENSG00000136371	MTHFS
ENST00000420201	ENSG00000163466	ARPC2
ENST00000683928	ENSG00000124356	STAMBP
ENST00000675764	ENSG00000007168	PAFAH1B1
ENST00000521179	ENSG00000175106	TVP23C
ENST00000644095	ENSG00000149970	CNKSR2
ENST00000517824	ENSG00000164808	SPIDR
ENST00000524486	ENSG00000177595	PIDD1
ENST00000560981	ENSG00000128944	KNSTRN
ENST00000566849	ENSG00000140265	ZSCAN29
ENST00000389118	ENSG00000204764	RANBP17
ENST00000431781	ENSG00000142751	GPN2
ENST00000687629	ENSG00000113648	MACROH2A1
ENST00000677655	ENSG00000107862	GBF1
ENST00000549098	ENSG00000089157	RPLP0
ENST00000690884	ENSG00000146282	RARS2
ENST00000475573	ENSG00000239672	NME1
ENST00000470299	ENSG00000076685	NT5C2
ENST00000593404	ENSG00000214046	SMIM7
ENST00000542688	ENSG00000176715	ACSF3
ENST00000377344	ENSG00000196873	ZNG1C
ENST00000371194	ENSG00000197261	C6orf141
ENST00000685804	ENSG00000135457	TFCP2
ENST00000526446	ENSG00000110717	NDUFS8
ENST00000611959	ENSG00000026297	RNASET2
ENST00000628474	ENSG00000029364	SLC39A9
ENST00000510395	ENSG00000047579	DTNBP1
ENST00000684697	ENSG00000124356	STAMBP
ENST00000425028	ENSG00000100225	FBXO7
ENST00000299714	ENSG00000166562	SEC11C
ENST00000433258	ENSG00000144043	TEX261
ENST00000675786	ENSG00000121879	PIK3CA
ENST00000571980	ENSG00000132388	UBE2G1
ENST00000605891	ENSG00000070423	RNF126
ENST00000597315	ENSG00000141867	BRD4
ENST00000483815	ENSG00000101084	RAB5IF
ENST00000382671	ENSG00000185627	PSMD13
ENST00000349264	ENSG00000166710	B2M
ENST00000646554	ENSG00000133835	HSD17B4
ENST00000580222	ENSG00000136490	LIMD2
ENST00000588857	ENSG00000130734	ATG4D
ENST00000433888	ENSG00000088179	PTPN4
ENST00000454132	ENSG00000105983	LMBR1
ENST00000676058	ENSG00000158156	XKR8
ENST00000681214	ENSG00000120697	ALG5
ENST00000369635	ENSG00000135317	SNX14
ENST00000419181	ENSG00000122034	GTF3A
ENST00000555840	ENSG00000029364	SLC39A9
ENST00000566987	ENSG00000102984	ZNF821
ENST00000690678	ENSG00000085998	POMGNT1
ENST00000547630	ENSG00000111412	SPRING1
ENST00000676581	ENSG00000108654	DDX5
ENST00000681209	ENSG00000117054	ACADM
ENST00000540386	ENSG00000174669	SLC29A2
ENST00000575288	ENSG00000174238	PITPNA
ENST00000470316	ENSG00000013374	NUB1
ENST00000469048	ENSG00000185507	IRF7
ENST00000375167	ENSG00000188486	H2AX
ENST00000483148	ENSG00000137074	APTX
ENST00000418825	ENSG00000114388	NPRL2
ENST00000494538	ENSG00000215126	ZNG1F
ENST00000609519	ENSG00000011243	AKAP8L
ENST00000435172	ENSG00000119777	TMEM214
ENST00000454134	ENSG00000213672	NCKIPSD
ENST00000649224	ENSG00000182093	GET1
ENST00000684352	ENSG00000147050	KDM6A
ENST00000425570	ENSG00000196724	ZNF418
ENST00000366545	ENSG00000180287	PLD5
ENST00000409627	ENSG00000116030	SUMO1
ENST00000261535	ENSG00000134318	ROCK2
ENST00000543455	ENSG00000166557	TMED3
ENST00000488770	ENSG00000050393	MCUR1
ENST00000643708	ENSG00000049167	ERCC8
ENST00000686459	ENSG00000171862	PTEN
ENST00000590454	ENSG00000198858	R3HDM4
ENST00000514268	ENSG00000159788	RGS12
ENST00000636225	ENSG00000164904	ALDH7A1
ENST00000392834	ENSG00000172269	DPAGT1
ENST00000465753	ENSG00000088448	ANKRD10
ENST00000528110	ENSG00000213593	TMX2
ENST00000450390	ENSG00000160087	UBE2J2
ENST00000167218	ENSG00000071994	PDCD2
ENST00000493959	ENSG00000112701	SENP6
ENST00000648939	ENSG00000147099	HDAC8
ENST00000692097	ENSG00000205084	TMEM231
ENST00000498166	ENSG00000120370	GORAB
ENST00000678058	ENSG00000180228	PRKRA
ENST00000446547	ENSG00000144566	RAB5A
ENST00000594984	ENSG00000104946	TBC1D17
ENST00000420700	ENSG00000100225	FBXO7
ENST00000512023	ENSG00000114120	SLC25A36
ENST00000475824	ENSG00000169241	SLC50A1
ENST00000571480	ENSG00000140750	ARHGAP17
ENST00000585866	ENSG00000168259	DNAJC7
ENST00000672920	ENSG00000156110	ADK
ENST00000584454	ENSG00000169696	ASPSCR1
ENST00000461127	ENSG00000177302	TOP3A
ENST00000493197	ENSG00000175309	PHYKPL
ENST00000641742	ENSG00000164073	MFSD8
ENST00000367311	ENSG00000174307	PHLDA3
ENST00000651501	ENSG00000128656	CHN1
ENST00000679179	ENSG00000204256	BRD2
ENST00000589863	ENSG00000160633	SAFB
ENST00000485641	ENSG00000126756	UXT
ENST00000464036	ENSG00000160087	UBE2J2
ENST00000562556	ENSG00000050820	BCAR1
ENST00000600003	ENSG00000197857	ZNF44
ENST00000528218	ENSG00000005801	ZNF195
ENST00000594247	ENSG00000105393	BABAM1
ENST00000566087	ENSG00000169189	NSMCE1
ENST00000676033	ENSG00000109654	TRIM2
ENST00000494502	ENSG00000114209	PDCD10
ENST00000680198	ENSG00000288684	None
ENST00000304834	ENSG00000189159	JPT1
ENST00000588372	ENSG00000185379	RAD51D
ENST00000603946	ENSG00000166197	NOLC1
ENST00000650113	ENSG00000140598	EFL1
ENST00000564006	ENSG00000103111	MON1B
ENST00000436324	ENSG00000205581	HMGN1
ENST00000567941	ENSG00000159322	ADPGK
ENST00000546316	ENSG00000076043	REXO2
ENST00000434503	ENSG00000105983	LMBR1
ENST00000614272	ENSG00000270882	H4C14
ENST00000643034	ENSG00000049167	ERCC8
ENST00000547173	ENSG00000089157	RPLP0
ENST00000492721	ENSG00000101084	RAB5IF
ENST00000586155	ENSG00000189144	ZNF573
ENST00000436280	ENSG00000198522	GPN1
ENST00000342550	ENSG00000196083	IL1RAP
ENST00000378809	ENSG00000127328	RAB3IP
ENST00000510702	ENSG00000182552	RWDD4
ENST00000621474	ENSG00000196873	ZNG1C
ENST00000646968	ENSG00000130703	OSBPL2
ENST00000474804	ENSG00000084072	PPIE
ENST00000395656	ENSG00000141127	PRPSAP2
ENST00000540535	ENSG00000184047	DIABLO
ENST00000513345	ENSG00000169567	HINT1
ENST00000358711	ENSG00000198276	UCKL1
ENST00000644518	ENSG00000136104	RNASEH2B
ENST00000646534	ENSG00000090054	SPTLC1
ENST00000523222	ENSG00000066855	MTFR1
ENST00000684195	ENSG00000160789	LMNA
ENST00000413697	ENSG00000135945	REV1
ENST00000472940	ENSG00000108443	RPS6KB1
ENST00000469655	ENSG00000116396	KCNC4
ENST00000681653	ENSG00000105835	NAMPT
ENST00000549394	ENSG00000175203	DCTN2
ENST00000403734	ENSG00000234857	HNRNPUL2-BSCL2
ENST00000564974	ENSG00000187193	MT1X
ENST00000644683	ENSG00000166340	TPP1
ENST00000531996	ENSG00000168002	POLR2G
ENST00000569722	ENSG00000267127	None
ENST00000525866	ENSG00000204381	LAYN
ENST00000505568	ENSG00000170464	DNAJC18
ENST00000562985	ENSG00000102984	ZNF821
ENST00000593068	ENSG00000182087	TMEM259
ENST00000641703	ENSG00000108439	PNPO
ENST00000555931	ENSG00000100567	PSMA3
ENST00000563110	ENSG00000284906	None
ENST00000674196	ENSG00000244754	N4BP2L2
ENST00000586810	ENSG00000176014	TUBB6
ENST00000659926	ENSG00000163681	SLMAP
ENST00000674557	ENSG00000112367	FIG4
ENST00000455050	ENSG00000124155	PIGT
ENST00000676753	ENSG00000136448	NMT1
ENST00000560610	ENSG00000140395	SKIC8
ENST00000471658	ENSG00000121390	PSPC1
ENST00000414108	ENSG00000095787	WAC
ENST00000586870	ENSG00000141699	RETREG3
ENST00000677436	ENSG00000106636	YKT6
ENST00000647766	ENSG00000163389	POGLUT1
ENST00000676029	ENSG00000109654	TRIM2
ENST00000585937	ENSG00000267059	None
ENST00000678778	ENSG00000204256	BRD2
ENST00000382141	ENSG00000273167	None
ENST00000383376	ENSG00000141401	IMPA2
ENST00000646378	ENSG00000011198	ABHD5
ENST00000677041	ENSG00000116141	MARK1
ENST00000590107	ENSG00000141401	IMPA2
ENST00000369857	ENSG00000076685	NT5C2
ENST00000414696	ENSG00000197261	C6orf141
ENST00000513348	ENSG00000129187	DCTD
ENST00000440787	ENSG00000241553	ARPC4
ENST00000685069	ENSG00000146282	RARS2
ENST00000431346	ENSG00000135597	REPS1
ENST00000441904	ENSG00000136279	DBNL
ENST00000533637	ENSG00000166900	STX3
ENST00000690052	ENSG00000148835	TAF5
ENST00000491998	ENSG00000169598	DFFB
ENST00000487137	ENSG00000139880	CDH24
ENST00000529543	ENSG00000154144	TBRG1
ENST00000574897	ENSG00000182446	NPLOC4
ENST00000620863	ENSG00000273611	ZNHIT3
ENST00000344861	ENSG00000153786	ZDHHC7
ENST00000625927	ENSG00000060971	ACAA1
ENST00000474057	ENSG00000092096	SLC22A17
ENST00000431839	ENSG00000105865	DUS4L
ENST00000529601	ENSG00000149809	TM7SF2
ENST00000481223	ENSG00000221978	CCNL2
ENST00000571986	ENSG00000217930	PAM16
ENST00000684629	ENSG00000163703	CRELD1
ENST00000437573	ENSG00000169016	E2F6
ENST00000494714	ENSG00000149292	TTC12
ENST00000587880	ENSG00000126581	BECN1
ENST00000422875	ENSG00000160218	TRAPPC10
ENST00000513998	ENSG00000197594	ENPP1
ENST00000661047	ENSG00000182150	ERCC6L2

## Sheet: Sheet6
UPF3B-KO (fold-change > 1.5; n = 518)
ENST00000692097
ENST00000691858
ENST00000691478
ENST00000690920
ENST00000690884
ENST00000690765
ENST00000690678
ENST00000690560
ENST00000690052
ENST00000689059
ENST00000688933
ENST00000687629
ENST00000687030
ENST00000686459
ENST00000686305
ENST00000686142
ENST00000685924
ENST00000685804
ENST00000685069
ENST00000684774
ENST00000684703
ENST00000684697
ENST00000684629
ENST00000684459
ENST00000684352
ENST00000684231
ENST00000684195
ENST00000683996
ENST00000683928
ENST00000683728
ENST00000682688
ENST00000681822
ENST00000681653
ENST00000681431
ENST00000681291
ENST00000681214
ENST00000681209
ENST00000681139
ENST00000681117
ENST00000681066
ENST00000681030
ENST00000680924
ENST00000680423
ENST00000680198
ENST00000679910
ENST00000679873
ENST00000679538
ENST00000679179
ENST00000678778
ENST00000678132
ENST00000678058
ENST00000677727
ENST00000677655
ENST00000677640
ENST00000677553
ENST00000677436
ENST00000677305
ENST00000677250
ENST00000677051
ENST00000677041
ENST00000677022
ENST00000676992
ENST00000676895
ENST00000676866
ENST00000676753
ENST00000676581
ENST00000676388
ENST00000676282
ENST00000676058
ENST00000676033
ENST00000676029
ENST00000675995
ENST00000675786
ENST00000675764
ENST00000675753
ENST00000675686
ENST00000675311
ENST00000675239
ENST00000675083
ENST00000675020
ENST00000674915
ENST00000674667
ENST00000674649
ENST00000674629
ENST00000674557
ENST00000674196
ENST00000673888
ENST00000673591
ENST00000672920
ENST00000670091
ENST00000670063
ENST00000661047
ENST00000659926
ENST00000651501
ENST00000651066
ENST00000650755
ENST00000650310
ENST00000650136
ENST00000650113
ENST00000649963
ENST00000649847
ENST00000649231
ENST00000649224
ENST00000648939
ENST00000648615
ENST00000648544
ENST00000647766
ENST00000647730
ENST00000647130
ENST00000646998
ENST00000646968
ENST00000646554
ENST00000646534
ENST00000646378
ENST00000646150
ENST00000645832
ENST00000645010
ENST00000644683
ENST00000644518
ENST00000644250
ENST00000644095
ENST00000644006
ENST00000643708
ENST00000643034
ENST00000641742
ENST00000641703
ENST00000641323
ENST00000640986
ENST00000640060
ENST00000636701
ENST00000636225
ENST00000635774
ENST00000635248
ENST00000634486
ENST00000628863
ENST00000628813
ENST00000628684
ENST00000628474
ENST00000627746
ENST00000625927
ENST00000621474
ENST00000620863
ENST00000620065
ENST00000617192
ENST00000616502
ENST00000614272
ENST00000613286
ENST00000612742
ENST00000612123
ENST00000611959
ENST00000610733
ENST00000610096
ENST00000609519
ENST00000609477
ENST00000605891
ENST00000603946
ENST00000600120
ENST00000600003
ENST00000599293
ENST00000599177
ENST00000598979
ENST00000597315
ENST00000594984
ENST00000594247
ENST00000593404
ENST00000593068
ENST00000592705
ENST00000592012
ENST00000591084
ENST00000590454
ENST00000590193
ENST00000590107
ENST00000589863
ENST00000589425
ENST00000589367
ENST00000589215
ENST00000588857
ENST00000588732
ENST00000588372
ENST00000588183
ENST00000587880
ENST00000586870
ENST00000586825
ENST00000586810
ENST00000586439
ENST00000586155
ENST00000586044
ENST00000585937
ENST00000585866
ENST00000585769
ENST00000585409
ENST00000585361
ENST00000585202
ENST00000584454
ENST00000583205
ENST00000582266
ENST00000580222
ENST00000575790
ENST00000575288
ENST00000574897
ENST00000574129
ENST00000573637
ENST00000571986
ENST00000571980
ENST00000571480
ENST00000570486
ENST00000570440
ENST00000569722
ENST00000568641
ENST00000568556
ENST00000568470
ENST00000568004
ENST00000567941
ENST00000567440
ENST00000566987
ENST00000566849
ENST00000566087
ENST00000565875
ENST00000565205
ENST00000564974
ENST00000564279
ENST00000564006
ENST00000563597
ENST00000563110
ENST00000562985
ENST00000562556
ENST00000562235
ENST00000561389
ENST00000561312
ENST00000560981
ENST00000560919
ENST00000560610
ENST00000560451
ENST00000559309
ENST00000558273
ENST00000558205
ENST00000557652
ENST00000557439
ENST00000555944
ENST00000555931
ENST00000555840
ENST00000555533
ENST00000555116
ENST00000554429
ENST00000553899
ENST00000549572
ENST00000549394
ENST00000549098
ENST00000548180
ENST00000547630
ENST00000547173
ENST00000546316
ENST00000545236
ENST00000545210
ENST00000544850
ENST00000543455
ENST00000542688
ENST00000542320
ENST00000541731
ENST00000541567
ENST00000541279
ENST00000540717
ENST00000540535
ENST00000540386
ENST00000539025
ENST00000538796
ENST00000538782
ENST00000535513
ENST00000534280
ENST00000534277
ENST00000533637
ENST00000531996
ENST00000531277
ENST00000529601
ENST00000529543
ENST00000528218
ENST00000528110
ENST00000527494
ENST00000526755
ENST00000526446
ENST00000525866
ENST00000525455
ENST00000524849
ENST00000524486
ENST00000523409
ENST00000523222
ENST00000522663
ENST00000521179
ENST00000520497
ENST00000519961
ENST00000519059
ENST00000518869
ENST00000518021
ENST00000517824
ENST00000515859
ENST00000514268
ENST00000514133
ENST00000513998
ENST00000513348
ENST00000513345
ENST00000513117
ENST00000512506
ENST00000512151
ENST00000512023
ENST00000511227
ENST00000510702
ENST00000510531
ENST00000510395
ENST00000509705
ENST00000509622
ENST00000509359
ENST00000509189
ENST00000506974
ENST00000505867
ENST00000505568
ENST00000505307
ENST00000498240
ENST00000498166
ENST00000497250
ENST00000496387
ENST00000495421
ENST00000494714
ENST00000494538
ENST00000494502
ENST00000493959
ENST00000493610
ENST00000493197
ENST00000492721
ENST00000491999
ENST00000491998
ENST00000491335
ENST00000490969
ENST00000490791
ENST00000490716
ENST00000490395
ENST00000489498
ENST00000489394
ENST00000488770
ENST00000487137
ENST00000486229
ENST00000485641
ENST00000483815
ENST00000483493
ENST00000483386
ENST00000483148
ENST00000482325
ENST00000481571
ENST00000481223
ENST00000480283
ENST00000479184
ENST00000478405
ENST00000477012
ENST00000476243
ENST00000475969
ENST00000475824
ENST00000475573
ENST00000474804
ENST00000474384
ENST00000474361
ENST00000474057
ENST00000472940
ENST00000471753
ENST00000471658
ENST00000471520
ENST00000471475
ENST00000471295
ENST00000470551
ENST00000470316
ENST00000470299
ENST00000469672
ENST00000469655
ENST00000469078
ENST00000469048
ENST00000466569
ENST00000466323
ENST00000465753
ENST00000465003
ENST00000464750
ENST00000464720
ENST00000464036
ENST00000462949
ENST00000462330
ENST00000461604
ENST00000461127
ENST00000458594
ENST00000456420
ENST00000455539
ENST00000455050
ENST00000454134
ENST00000454132
ENST00000453453
ENST00000453163
ENST00000451517
ENST00000451275
ENST00000450390
ENST00000448926
ENST00000448828
ENST00000448404
ENST00000447927
ENST00000447863
ENST00000447096
ENST00000446547
ENST00000445516
ENST00000444878
ENST00000444232
ENST00000443953
ENST00000443940
ENST00000443656
ENST00000443647
ENST00000443197
ENST00000441904
ENST00000441728
ENST00000440787
ENST00000440452
ENST00000438321
ENST00000437745
ENST00000437573
ENST00000436868
ENST00000436324
ENST00000436280
ENST00000435366
ENST00000435172
ENST00000434503
ENST00000433888
ENST00000433258
ENST00000432748
ENST00000431839
ENST00000431781
ENST00000431346
ENST00000431285
ENST00000427908
ENST00000426808
ENST00000425570
ENST00000425263
ENST00000425046
ENST00000425028
ENST00000422875
ENST00000421712
ENST00000421484
ENST00000420864
ENST00000420700
ENST00000420201
ENST00000419181
ENST00000418825
ENST00000417500
ENST00000416707
ENST00000415762
ENST00000414696
ENST00000414108
ENST00000413697
ENST00000413507
ENST00000411991
ENST00000409627
ENST00000403734
ENST00000403542
ENST00000400770
ENST00000398187
ENST00000397863
ENST00000397323
ENST00000396828
ENST00000395710
ENST00000395656
ENST00000395560
ENST00000395375
ENST00000392834
ENST00000392000
ENST00000391947
ENST00000389118
ENST00000383376
ENST00000383276
ENST00000382671
ENST00000382141
ENST00000379707
ENST00000379257
ENST00000378809
ENST00000378727
ENST00000378206
ENST00000377344
ENST00000375403
ENST00000375286
ENST00000375167
ENST00000374429
ENST00000371194
ENST00000369857
ENST00000369635
ENST00000367311
ENST00000366675
ENST00000366545
ENST00000358711
ENST00000358604
ENST00000356613
ENST00000349264
ENST00000344861
ENST00000343161
ENST00000342607
ENST00000342550
ENST00000342392
ENST00000341757
ENST00000339942
ENST00000339420
ENST00000336066
ENST00000330701
ENST00000322910
ENST00000318220
ENST00000314088
ENST00000308647
ENST00000308440
ENST00000307364
ENST00000304834
ENST00000299714
ENST00000288344
ENST00000287771
ENST00000284290
ENST00000273048
ENST00000262074
ENST00000261535
ENST00000187830
ENST00000167218
