# Supplementary material for: Cell type- and factor-specific nonsense-mediated RNA decay
Source: Nucleic Acids Res. 2025 May 14;53(9):gkaf395. doi: 10.1093/nar/gkaf395 (PMC12076418; doi:10.1093/nar/gkaf395)
Supplement: gkaf395_Supplemental_Files [file gkaf395_supplemental_files.zip › Supplementary Table S3.xlsx]

## Sheet: Legend
	Tables Content
	Sheet1. RNAs occupied by pUPF1 detected by RIPseq in human ESCs (Peak signal value>1, q<0.01)
	Sheet2. High-confidence UPF2 target RNAs occupied by pUPF1 in human ESCs
	Sheet3. High-confidence UPF3B target RNAs occupied by pUPF1 in human ESCs

## Sheet: Sheet1
## Column 1: Peak chromosome
## Column 2: Peak start
## Column 3: Peak end
## Column 4: Peak name
## Column 5: Peak score
## Column 6: Peak strand
## Column 7: Peak signal value
## Column 8: Peak pValue
## Column 9: Peak qValue
## Column 10: Gene symbol
## Column 11: Annotation Features (5UTR, 3UTR, or CDS)
Chromosome	Start	End	Peak Name	Peak Score	Peak Strand	Signal Value	pValue	qValue	Gene Symbol	Annotation Features (5UTR, 3UTR, or CDS)
chr1	944423	944523	ENSG00000187634-1	1000	+	1.51	3.007e-06	3.308e-05	SAMD11	3UTR
chr1	944423	944523	ENSG00000187634-1	1000	+	1.51	3.007e-06	3.308e-05	SAMD11	3UTR
chr1	944423	944523	ENSG00000187634-1	1000	+	1.51	3.007e-06	3.308e-05	SAMD11	3UTR
chr1	944423	944523	ENSG00000187634-1	1000	+	1.51	3.007e-06	3.308e-05	SAMD11	3UTR
chr1	944423	944523	ENSG00000187634-1	1000	+	1.51	3.007e-06	3.308e-05	SAMD11	3UTR
chr1	1055120	1055220	ENSG00000188157-13	1000	+	1.5	2.36e-08	3.599e-07	AGRN	3UTR
chr1	1055120	1055220	ENSG00000188157-13	1000	+	1.5	2.36e-08	3.599e-07	AGRN	3UTR
chr1	1055120	1055220	ENSG00000188157-13	1000	+	1.5	2.36e-08	3.599e-07	AGRN	3UTR
chr1	1055120	1055220	ENSG00000188157-13	1000	+	1.5	2.36e-08	3.599e-07	AGRN	3UTR
chr1	1055220	1055320	ENSG00000188157-14	1000	+	1.2	9.529e-05	0.0009688	AGRN	3UTR
chr1	1055220	1055320	ENSG00000188157-14	1000	+	1.2	9.529e-05	0.0009688	AGRN	3UTR
chr1	1055220	1055320	ENSG00000188157-14	1000	+	1.2	9.529e-05	0.0009688	AGRN	3UTR
chr1	1055220	1055320	ENSG00000188157-14	1000	+	1.2	9.529e-05	0.0009688	AGRN	3UTR
chr1	1055520	1055620	ENSG00000188157-15	1000	+	1.06	1.143e-05	0.0001394	AGRN	3UTR
chr1	1055520	1055620	ENSG00000188157-15	1000	+	1.06	1.143e-05	0.0001394	AGRN	3UTR
chr1	1055520	1055620	ENSG00000188157-15	1000	+	1.06	1.143e-05	0.0001394	AGRN	3UTR
chr1	1055520	1055620	ENSG00000188157-15	1000	+	1.06	1.143e-05	0.0001394	AGRN	3UTR
chr1	1055820	1055920	ENSG00000188157-16	1000	+	1.16	0.0001681	0.001578	AGRN	3UTR
chr1	1055820	1055920	ENSG00000188157-16	1000	+	1.16	0.0001681	0.001578	AGRN	3UTR
chr1	1055820	1055920	ENSG00000188157-16	1000	+	1.16	0.0001681	0.001578	AGRN	3UTR
chr1	1055820	1055920	ENSG00000188157-16	1000	+	1.16	0.0001681	0.001578	AGRN	3UTR
chr1	1055920	1056020	ENSG00000188157-17	1000	+	1.54	7.332e-11	1.491e-09	AGRN	3UTR
chr1	1055920	1056020	ENSG00000188157-17	1000	+	1.54	7.332e-11	1.491e-09	AGRN	3UTR
chr1	1055920	1056020	ENSG00000188157-17	1000	+	1.54	7.332e-11	1.491e-09	AGRN	3UTR
chr1	1055920	1056020	ENSG00000188157-17	1000	+	1.54	7.332e-11	1.491e-09	AGRN	3UTR
chr1	1217531	1217631	ENSG00000078808-1	1000	-	1.03	0.002288	0.0349	SDF4	3UTR
chr1	1217531	1217631	ENSG00000078808-1	1000	-	1.03	0.002288	0.0349	SDF4	3UTR
chr1	1217608	1217708	ENSG00000304412-1	1000	+	1.44	0.0005336	0.00651	None	3UTR
chr1	1217608	1217708	ENSG00000304412-1	1000	+	1.44	0.0005336	0.00651	None	3UTR
chr1	1312585	1312685	ENSG00000127054-1	1000	-	1.29	0.001536	0.02041	INTS11	3UTR
chr1	1312585	1312685	ENSG00000127054-1	1000	-	1.29	0.001536	0.02041	INTS11	3UTR
chr1	1312585	1312685	ENSG00000127054-1	1000	-	1.29	0.001536	0.02041	INTS11	3UTR
chr1	1312585	1312685	ENSG00000127054-1	1000	-	1.29	0.001536	0.02041	INTS11	3UTR
chr1	1312785	1312885	ENSG00000127054-2	1000	-	1.24	0.0004091	0.006342	INTS11	3UTR
chr1	1312785	1312885	ENSG00000127054-2	1000	-	1.24	0.0004091	0.006342	INTS11	3UTR
chr1	1312785	1312885	ENSG00000127054-2	1000	-	1.24	0.0004091	0.006342	INTS11	3UTR
chr1	1312785	1312885	ENSG00000127054-2	1000	-	1.24	0.0004091	0.006342	INTS11	3UTR
chr1	1312785	1312885	ENSG00000127054-2	1000	-	1.24	0.0004091	0.006342	INTS11	3UTR
chr1	1314785	1314885	ENSG00000127054-4	1000	-	2.23	1.465e-10	4.54e-09	INTS11	3UTR
chr1	1314785	1314885	ENSG00000127054-4	1000	-	2.23	1.465e-10	4.54e-09	INTS11	3UTR
chr1	1314785	1314885	ENSG00000127054-4	1000	-	2.23	1.465e-10	4.54e-09	INTS11	3UTR
chr1	1314785	1314885	ENSG00000127054-4	1000	-	2.23	1.465e-10	4.54e-09	INTS11	3UTR
chr1	1314785	1314885	ENSG00000127054-4	1000	-	2.23	1.465e-10	4.54e-09	INTS11	3UTR
chr1	1314785	1314885	ENSG00000127054-4	1000	-	2.23	1.465e-10	4.54e-09	INTS11	3UTR
chr1	1314885	1314985	ENSG00000127054-5	1000	-	1.6	0.0001684	0.003133	INTS11	3UTR
chr1	1314885	1314985	ENSG00000127054-5	1000	-	1.6	0.0001684	0.003133	INTS11	3UTR
chr1	1314885	1314985	ENSG00000127054-5	1000	-	1.6	0.0001684	0.003133	INTS11	3UTR
chr1	1314885	1314985	ENSG00000127054-5	1000	-	1.6	0.0001684	0.003133	INTS11	3UTR
chr1	1314885	1314985	ENSG00000127054-5	1000	-	1.6	0.0001684	0.003133	INTS11	3UTR
chr1	1314885	1314985	ENSG00000127054-5	1000	-	1.6	0.0001684	0.003133	INTS11	3UTR
chr1	1319285	1319385	ENSG00000127054-6	1000	-	2.48	0	0	INTS11	3UTR
chr1	1319285	1319385	ENSG00000127054-6	1000	-	2.48	0	0	INTS11	3UTR
chr1	1319285	1319385	ENSG00000127054-6	1000	-	2.48	0	0	INTS11	3UTR
chr1	1319285	1319385	ENSG00000127054-6	1000	-	2.48	0	0	INTS11	3UTR
chr1	1319285	1319385	ENSG00000127054-6	1000	-	2.48	0	0	INTS11	3UTR
chr1	1319385	1319485	ENSG00000127054-7	1000	-	1.43	1.247e-12	5.8e-11	INTS11	3UTR
chr1	1319385	1319485	ENSG00000127054-7	1000	-	1.43	1.247e-12	5.8e-11	INTS11	3UTR
chr1	1319385	1319485	ENSG00000127054-7	1000	-	1.43	1.247e-12	5.8e-11	INTS11	3UTR
chr1	1319385	1319485	ENSG00000127054-7	1000	-	1.43	1.247e-12	5.8e-11	INTS11	3UTR
chr1	1319385	1319485	ENSG00000127054-7	1000	-	1.43	1.247e-12	5.8e-11	INTS11	3UTR
chr1	1319385	1319485	ENSG00000127054-7	1000	-	1.43	1.247e-12	5.8e-11	INTS11	3UTR
chr1	1388011	1388111	ENSG00000221978-1	1000	-	1.54	4.41e-05	0.0005292	CCNL2	3UTR
chr1	1388011	1388111	ENSG00000221978-1	1000	-	1.54	4.41e-05	0.0005292	CCNL2	3UTR
chr1	1388011	1388111	ENSG00000221978-1	1000	-	1.54	4.41e-05	0.0005292	CCNL2	3UTR
chr1	1390211	1390311	ENSG00000221978-2	1000	-	1.27	6.461e-07	1.241e-05	CCNL2	3UTR
chr1	1390211	1390311	ENSG00000221978-2	1000	-	1.27	6.461e-07	1.241e-05	CCNL2	3UTR
chr1	1390211	1390311	ENSG00000221978-2	1000	-	1.27	6.461e-07	1.241e-05	CCNL2	3UTR
chr1	1390311	1390411	ENSG00000221978-3	1000	-	1.53	2.365e-05	0.0003784	CCNL2	3UTR
chr1	1390311	1390411	ENSG00000221978-3	1000	-	1.53	2.365e-05	0.0003784	CCNL2	3UTR
chr1	1390311	1390411	ENSG00000221978-3	1000	-	1.53	2.365e-05	0.0003784	CCNL2	3UTR
chr1	1390511	1390611	ENSG00000221978-4	1000	-	1.47	0.0003223	0.003438	CCNL2	3UTR
chr1	1390511	1390611	ENSG00000221978-4	1000	-	1.47	0.0003223	0.003438	CCNL2	3UTR
chr1	1390511	1390611	ENSG00000221978-4	1000	-	1.47	0.0003223	0.003438	CCNL2	3UTR
chr1	1390711	1390811	ENSG00000221978-5	1000	-	2.28	8.688e-09	2.085e-07	CCNL2	3UTR
chr1	1390711	1390811	ENSG00000221978-5	1000	-	2.28	8.688e-09	2.085e-07	CCNL2	3UTR
chr1	1390711	1390811	ENSG00000221978-5	1000	-	2.28	8.688e-09	2.085e-07	CCNL2	3UTR
chr1	1390811	1390911	ENSG00000221978-6	1000	-	2.75	0	0	CCNL2	3UTR
chr1	1390811	1390911	ENSG00000221978-6	1000	-	2.75	0	0	CCNL2	3UTR
chr1	1390811	1390911	ENSG00000221978-6	1000	-	2.75	0	0	CCNL2	3UTR
chr1	1392711	1392811	ENSG00000221978-7	1000	-	1.64	7.064e-13	2.261e-11	CCNL2	3UTR
chr1	1392711	1392811	ENSG00000221978-7	1000	-	1.64	7.064e-13	2.261e-11	CCNL2	3UTR
chr1	1395411	1395511	ENSG00000221978-8	1000	-	1.2	2.885e-05	0.0003956	CCNL2	3UTR
chr1	1395411	1395511	ENSG00000221978-8	1000	-	1.2	2.885e-05	0.0003956	CCNL2	3UTR
chr1	1401909	1402009	ENSG00000242485-1	1000	-	1.46	3.739e-05	0.0005234	MRPL20	3UTR
chr1	1486665	1486765	ENSG00000160072-12	1000	+	1.82	0	0	ATAD3B	3UTR
chr1	1490565	1490665	ENSG00000160072-14	1000	+	1	6.361e-09	4.816e-08	ATAD3B	3UTR
chr1	1495665	1495765	ENSG00000160072-15	1000	+	2.5	0	0	ATAD3B	3UTR
chr1	1520162	1520262	ENSG00000197785-4	1000	+	1.82	0	0	ATAD3A	3UTR
chr1	1520562	1520662	ENSG00000197785-5	1000	+	4.16	0	0	ATAD3A	3UTR
chr1	1522762	1522862	ENSG00000197785-6	1000	+	3.42	0	0	ATAD3A	3UTR
chr1	1522862	1522962	ENSG00000197785-7	1000	+	3.85	0	0	ATAD3A	3UTR
chr1	1523762	1523862	ENSG00000197785-8	1000	+	3.59	0	0	ATAD3A	3UTR
chr1	1524362	1524462	ENSG00000197785-9	1000	+	2.43	0	0	ATAD3A	3UTR
chr1	1529262	1529362	ENSG00000197785-13	1000	+	1.39	0	0	ATAD3A	3UTR
chr1	1534162	1534262	ENSG00000197785-14	1000	+	3.43	0	0	ATAD3A	3UTR
chr1	1534162	1534262	ENSG00000197785-14	1000	+	3.43	0	0	ATAD3A	3UTR
chr1	1534162	1534262	ENSG00000197785-14	1000	+	3.43	0	0	ATAD3A	3UTR
chr1	1534162	1534262	ENSG00000197785-14	1000	+	3.43	0	0	ATAD3A	3UTR
chr1	1534362	1534462	ENSG00000197785-15	1000	+	1.04	6.991e-13	4.101e-12	ATAD3A	3UTR
chr1	1534362	1534462	ENSG00000197785-15	1000	+	1.04	6.991e-13	4.101e-12	ATAD3A	3UTR
chr1	1534362	1534462	ENSG00000197785-15	1000	+	1.04	6.991e-13	4.101e-12	ATAD3A	3UTR
chr1	1534362	1534462	ENSG00000197785-15	1000	+	1.04	6.991e-13	4.101e-12	ATAD3A	3UTR
chr1	1561173	1561273	ENSG00000160075-6	1000	-	1.26	0.0005808	0.01423	SSU72	3UTR
chr1	1626854	1626954	ENSG00000197530-1	1000	+	1.53	9.93e-06	0.0004667	MIB2	3UTR
chr1	1626854	1626954	ENSG00000197530-1	1000	+	1.53	9.93e-06	0.0004667	MIB2	3UTR
chr1	1633763	1633863	ENSG00000189409-4	1000	+	3.81	0	0	MMP23B	3UTR
chr1	1633863	1633963	ENSG00000189409-5	1000	+	4.05	0	0	MMP23B	3UTR
chr1	1634163	1634263	ENSG00000189409-6	1000	+	1.9	0	0	MMP23B	3UTR
chr1	1634263	1634363	ENSG00000189409-7	1000	+	4.59	0	0	MMP23B	3UTR
chr1	1635825	1635925	ENSG00000248333-1	1000	-	2.84	0	0	CDK11B	3UTR
chr1	1635825	1635925	ENSG00000248333-1	1000	-	2.84	0	0	CDK11B	3UTR
chr1	1636325	1636425	ENSG00000248333-2	1000	-	4.63	0	0	CDK11B	3UTR
chr1	1636325	1636425	ENSG00000248333-2	1000	-	4.63	0	0	CDK11B	3UTR
chr1	1636425	1636525	ENSG00000248333-3	1000	-	1.6	0.0001275	0.0004346	CDK11B	3UTR
chr1	1636425	1636525	ENSG00000248333-3	1000	-	1.6	0.0001275	0.0004346	CDK11B	3UTR
chr1	1636925	1637025	ENSG00000248333-4	1000	-	3.87	0	0	CDK11B	3UTR
chr1	1636925	1637025	ENSG00000248333-4	1000	-	3.87	0	0	CDK11B	3UTR
chr1	1637025	1637125	ENSG00000248333-5	1000	-	3.9	0	0	CDK11B	3UTR
chr1	1637025	1637125	ENSG00000248333-5	1000	-	3.9	0	0	CDK11B	3UTR
chr1	1637125	1637225	ENSG00000248333-6	1000	-	1.95	0	0	CDK11B	3UTR
chr1	1637125	1637225	ENSG00000248333-6	1000	-	1.95	0	0	CDK11B	3UTR
chr1	1637425	1637525	ENSG00000248333-7	1000	-	1.43	0	0	CDK11B	3UTR
chr1	1637425	1637525	ENSG00000248333-7	1000	-	1.43	0	0	CDK11B	3UTR
chr1	1637725	1637825	ENSG00000248333-8	1000	-	3.28	0	0	CDK11B	3UTR
chr1	1637725	1637825	ENSG00000248333-8	1000	-	3.28	0	0	CDK11B	3UTR
chr1	1641025	1641125	ENSG00000248333-11	1000	-	1.43	0	0	CDK11B	3UTR
chr1	1641025	1641125	ENSG00000248333-11	1000	-	1.43	0	0	CDK11B	3UTR
chr1	1641625	1641725	ENSG00000248333-12	1000	-	6.01	0	0	CDK11B	3UTR
chr1	1641625	1641725	ENSG00000248333-12	1000	-	6.01	0	0	CDK11B	3UTR
chr1	1641725	1641825	ENSG00000248333-13	1000	-	1.55	0	0	CDK11B	3UTR
chr1	1641725	1641825	ENSG00000248333-13	1000	-	1.55	0	0	CDK11B	3UTR
chr1	1659629	1659729	ENSG00000189339-1	1000	-	5.44	0	0	SLC35E2B	3UTR
chr1	1659727	1659827	ENSG00000272004-2	1000	+	4.94	0	0	None	3UTR
chr1	1659827	1659927	ENSG00000272004-3	1000	+	4.02	0	0	None	3UTR
chr1	1661429	1661529	ENSG00000189339-4	1000	-	3.72	0	0	SLC35E2B	3UTR
chr1	1661429	1661529	ENSG00000189339-4	1000	-	3.72	0	0	SLC35E2B	3UTR
chr1	1665529	1665629	ENSG00000189339-6	1000	-	3.34	0	0	SLC35E2B	3UTR
chr1	1665529	1665629	ENSG00000189339-6	1000	-	3.34	0	0	SLC35E2B	3UTR
chr1	1665629	1665729	ENSG00000189339-7	1000	-	3.92	0	0	SLC35E2B	3UTR
chr1	1665629	1665729	ENSG00000189339-7	1000	-	3.92	0	0	SLC35E2B	3UTR
chr1	1665729	1665829	ENSG00000189339-8	1000	-	3.23	0	0	SLC35E2B	3UTR
chr1	1665729	1665829	ENSG00000189339-8	1000	-	3.23	0	0	SLC35E2B	3UTR
chr1	1702936	1703036	ENSG00000268575-1	1000	-	1.3	0	0	None	3UTR
chr1	1702936	1703036	ENSG00000268575-1	1000	-	1.3	0	0	None	3UTR
chr1	1702979	1703079	ENSG00000008128-2	1000	-	2.29	0	0	CDK11A	3UTR
chr1	1702979	1703079	ENSG00000008128-2	1000	-	2.29	0	0	CDK11A	3UTR
chr1	1703436	1703536	ENSG00000268575-2	1000	-	5.19	0	0	None	3UTR
chr1	1703436	1703536	ENSG00000268575-2	1000	-	5.19	0	0	None	3UTR
chr1	1703479	1703579	ENSG00000008128-4	1000	-	4.66	0	0	CDK11A	3UTR
chr1	1703479	1703579	ENSG00000008128-4	1000	-	4.66	0	0	CDK11A	3UTR
chr1	1704236	1704336	ENSG00000268575-3	1000	-	1.89	0	0	None	3UTR
chr1	1704236	1704336	ENSG00000268575-3	1000	-	1.89	0	0	None	3UTR
chr1	1704279	1704379	ENSG00000008128-6	1000	-	5.49	0	0	CDK11A	3UTR
chr1	1704279	1704379	ENSG00000008128-6	1000	-	5.49	0	0	CDK11A	3UTR
chr1	1704479	1704579	ENSG00000008128-7	1000	-	3.69	0	0	CDK11A	3UTR
chr1	1704479	1704579	ENSG00000008128-7	1000	-	3.69	0	0	CDK11A	3UTR
chr1	1704879	1704979	ENSG00000008128-8	1000	-	3.88	0	0	CDK11A	3UTR
chr1	1704879	1704979	ENSG00000008128-8	1000	-	3.88	0	0	CDK11A	3UTR
chr1	1704936	1705036	ENSG00000268575-4	1000	-	3.8	0	0	None	3UTR
chr1	1704936	1705036	ENSG00000268575-4	1000	-	3.8	0	0	None	3UTR
chr1	1751332	1751432	ENSG00000008130-1	1000	-	1.11	0	0	NADK	3UTR
chr1	1751332	1751432	ENSG00000008130-1	1000	-	1.11	0	0	NADK	3UTR
chr1	1751332	1751432	ENSG00000008130-1	1000	-	1.11	0	0	NADK	3UTR
chr1	1751832	1751932	ENSG00000008130-2	1000	-	1.07	2.923e-09	7.6e-08	NADK	3UTR
chr1	1751832	1751932	ENSG00000008130-2	1000	-	1.07	2.923e-09	7.6e-08	NADK	3UTR
chr1	1751832	1751932	ENSG00000008130-2	1000	-	1.07	2.923e-09	7.6e-08	NADK	3UTR
chr1	1753532	1753632	ENSG00000008130-3	1000	-	1.57	2.054e-05	0.000445	NADK	3UTR
chr1	1754232	1754332	ENSG00000008130-4	1000	-	1.45	3.515e-05	0.0006529	NADK	3UTR
chr1	1754232	1754332	ENSG00000008130-4	1000	-	1.45	3.515e-05	0.0006529	NADK	3UTR
chr1	1754332	1754432	ENSG00000008130-5	1000	-	1.23	0.003739	0.04861	NADK	3UTR
chr1	1754332	1754432	ENSG00000008130-5	1000	-	1.23	0.003739	0.04861	NADK	3UTR
chr1	1754332	1754432	ENSG00000008130-5	1000	-	1.23	0.003739	0.04861	NADK	3UTR
chr1	1756232	1756332	ENSG00000008130-6	1000	-	2.73	0	0	NADK	3UTR
chr1	1756232	1756332	ENSG00000008130-6	1000	-	2.73	0	0	NADK	3UTR
chr1	1756532	1756632	ENSG00000008130-7	1000	-	1.12	0.003311	0.04783	NADK	3UTR
chr1	1756532	1756632	ENSG00000008130-7	1000	-	1.12	0.003311	0.04783	NADK	3UTR
chr1	1785285	1785385	ENSG00000078369-1	1000	-	2.9	0	0	GNB1	3UTR
chr1	1785285	1785385	ENSG00000078369-1	1000	-	2.9	0	0	GNB1	3UTR
chr1	1785285	1785385	ENSG00000078369-1	1000	-	2.9	0	0	GNB1	3UTR
chr1	1785285	1785385	ENSG00000078369-1	1000	-	2.9	0	0	GNB1	3UTR
chr1	1785285	1785385	ENSG00000078369-1	1000	-	2.9	0	0	GNB1	3UTR
chr1	1785285	1785385	ENSG00000078369-1	1000	-	2.9	0	0	GNB1	3UTR
chr1	1785285	1785385	ENSG00000078369-1	1000	-	2.9	0	0	GNB1	3UTR
chr1	1785285	1785385	ENSG00000078369-1	1000	-	2.9	0	0	GNB1	3UTR
chr1	1785285	1785385	ENSG00000078369-1	1000	-	2.9	0	0	GNB1	3UTR
chr1	1785285	1785385	ENSG00000078369-1	1000	-	2.9	0	0	GNB1	3UTR
chr1	1785285	1785385	ENSG00000078369-1	1000	-	2.9	0	0	GNB1	3UTR
chr1	1785285	1785385	ENSG00000078369-1	1000	-	2.9	0	0	GNB1	3UTR
chr1	1785285	1785385	ENSG00000078369-1	1000	-	2.9	0	0	GNB1	3UTR
chr1	1785385	1785485	ENSG00000078369-2	1000	-	1.24	1.036e-10	8.094e-09	GNB1	3UTR
chr1	1785385	1785485	ENSG00000078369-2	1000	-	1.24	1.036e-10	8.094e-09	GNB1	3UTR
chr1	1785385	1785485	ENSG00000078369-2	1000	-	1.24	1.036e-10	8.094e-09	GNB1	3UTR
chr1	1785385	1785485	ENSG00000078369-2	1000	-	1.24	1.036e-10	8.094e-09	GNB1	3UTR
chr1	1785385	1785485	ENSG00000078369-2	1000	-	1.24	1.036e-10	8.094e-09	GNB1	3UTR
chr1	1785385	1785485	ENSG00000078369-2	1000	-	1.24	1.036e-10	8.094e-09	GNB1	3UTR
chr1	1785385	1785485	ENSG00000078369-2	1000	-	1.24	1.036e-10	8.094e-09	GNB1	3UTR
chr1	1785385	1785485	ENSG00000078369-2	1000	-	1.24	1.036e-10	8.094e-09	GNB1	3UTR
chr1	1785385	1785485	ENSG00000078369-2	1000	-	1.24	1.036e-10	8.094e-09	GNB1	3UTR
chr1	1785385	1785485	ENSG00000078369-2	1000	-	1.24	1.036e-10	8.094e-09	GNB1	3UTR
chr1	1785385	1785485	ENSG00000078369-2	1000	-	1.24	1.036e-10	8.094e-09	GNB1	3UTR
chr1	1785385	1785485	ENSG00000078369-2	1000	-	1.24	1.036e-10	8.094e-09	GNB1	3UTR
chr1	1785385	1785485	ENSG00000078369-2	1000	-	1.24	1.036e-10	8.094e-09	GNB1	3UTR
chr1	1785385	1785485	ENSG00000078369-2	1000	-	1.24	1.036e-10	8.094e-09	GNB1	3UTR
chr1	1785385	1785485	ENSG00000078369-2	1000	-	1.24	1.036e-10	8.094e-09	GNB1	3UTR
chr1	1785385	1785485	ENSG00000078369-2	1000	-	1.24	1.036e-10	8.094e-09	GNB1	3UTR
chr1	1785485	1785585	ENSG00000078369-3	1000	-	1.2	1.914e-06	6.645e-05	GNB1	3UTR
chr1	1785485	1785585	ENSG00000078369-3	1000	-	1.2	1.914e-06	6.645e-05	GNB1	3UTR
chr1	1785485	1785585	ENSG00000078369-3	1000	-	1.2	1.914e-06	6.645e-05	GNB1	3UTR
chr1	1785485	1785585	ENSG00000078369-3	1000	-	1.2	1.914e-06	6.645e-05	GNB1	3UTR
chr1	1785485	1785585	ENSG00000078369-3	1000	-	1.2	1.914e-06	6.645e-05	GNB1	3UTR
chr1	1785485	1785585	ENSG00000078369-3	1000	-	1.2	1.914e-06	6.645e-05	GNB1	3UTR
chr1	1785485	1785585	ENSG00000078369-3	1000	-	1.2	1.914e-06	6.645e-05	GNB1	3UTR
chr1	1785485	1785585	ENSG00000078369-3	1000	-	1.2	1.914e-06	6.645e-05	GNB1	3UTR
chr1	1785485	1785585	ENSG00000078369-3	1000	-	1.2	1.914e-06	6.645e-05	GNB1	3UTR
chr1	1785485	1785585	ENSG00000078369-3	1000	-	1.2	1.914e-06	6.645e-05	GNB1	3UTR
chr1	1785485	1785585	ENSG00000078369-3	1000	-	1.2	1.914e-06	6.645e-05	GNB1	3UTR
chr1	1785485	1785585	ENSG00000078369-3	1000	-	1.2	1.914e-06	6.645e-05	GNB1	3UTR
chr1	1785485	1785585	ENSG00000078369-3	1000	-	1.2	1.914e-06	6.645e-05	GNB1	3UTR
chr1	1785485	1785585	ENSG00000078369-3	1000	-	1.2	1.914e-06	6.645e-05	GNB1	3UTR
chr1	1785485	1785585	ENSG00000078369-3	1000	-	1.2	1.914e-06	6.645e-05	GNB1	3UTR
chr1	1785485	1785585	ENSG00000078369-3	1000	-	1.2	1.914e-06	6.645e-05	GNB1	3UTR
chr1	1785585	1785685	ENSG00000078369-4	1000	-	1.09	8.895e-06	0.0002647	GNB1	3UTR
chr1	1785585	1785685	ENSG00000078369-4	1000	-	1.09	8.895e-06	0.0002647	GNB1	3UTR
chr1	1785585	1785685	ENSG00000078369-4	1000	-	1.09	8.895e-06	0.0002647	GNB1	3UTR
chr1	1785585	1785685	ENSG00000078369-4	1000	-	1.09	8.895e-06	0.0002647	GNB1	3UTR
chr1	1785585	1785685	ENSG00000078369-4	1000	-	1.09	8.895e-06	0.0002647	GNB1	3UTR
chr1	1785585	1785685	ENSG00000078369-4	1000	-	1.09	8.895e-06	0.0002647	GNB1	3UTR
chr1	1785585	1785685	ENSG00000078369-4	1000	-	1.09	8.895e-06	0.0002647	GNB1	3UTR
chr1	1785585	1785685	ENSG00000078369-4	1000	-	1.09	8.895e-06	0.0002647	GNB1	3UTR
chr1	1785585	1785685	ENSG00000078369-4	1000	-	1.09	8.895e-06	0.0002647	GNB1	3UTR
chr1	1785585	1785685	ENSG00000078369-4	1000	-	1.09	8.895e-06	0.0002647	GNB1	3UTR
chr1	1785585	1785685	ENSG00000078369-4	1000	-	1.09	8.895e-06	0.0002647	GNB1	3UTR
chr1	1785585	1785685	ENSG00000078369-4	1000	-	1.09	8.895e-06	0.0002647	GNB1	3UTR
chr1	1785585	1785685	ENSG00000078369-4	1000	-	1.09	8.895e-06	0.0002647	GNB1	3UTR
chr1	1785585	1785685	ENSG00000078369-4	1000	-	1.09	8.895e-06	0.0002647	GNB1	3UTR
chr1	1785585	1785685	ENSG00000078369-4	1000	-	1.09	8.895e-06	0.0002647	GNB1	3UTR
chr1	1785585	1785685	ENSG00000078369-4	1000	-	1.09	8.895e-06	0.0002647	GNB1	3UTR
chr1	1785585	1785685	ENSG00000078369-4	1000	-	1.09	8.895e-06	0.0002647	GNB1	3UTR
chr1	1785685	1785785	ENSG00000078369-5	1000	-	2.13	6.74e-12	6.018e-10	GNB1	3UTR
chr1	1785685	1785785	ENSG00000078369-5	1000	-	2.13	6.74e-12	6.018e-10	GNB1	3UTR
chr1	1785685	1785785	ENSG00000078369-5	1000	-	2.13	6.74e-12	6.018e-10	GNB1	3UTR
chr1	1785685	1785785	ENSG00000078369-5	1000	-	2.13	6.74e-12	6.018e-10	GNB1	3UTR
chr1	1785685	1785785	ENSG00000078369-5	1000	-	2.13	6.74e-12	6.018e-10	GNB1	3UTR
chr1	1785685	1785785	ENSG00000078369-5	1000	-	2.13	6.74e-12	6.018e-10	GNB1	3UTR
chr1	1785685	1785785	ENSG00000078369-5	1000	-	2.13	6.74e-12	6.018e-10	GNB1	3UTR
chr1	1785685	1785785	ENSG00000078369-5	1000	-	2.13	6.74e-12	6.018e-10	GNB1	3UTR
chr1	1785685	1785785	ENSG00000078369-5	1000	-	2.13	6.74e-12	6.018e-10	GNB1	3UTR
chr1	1785685	1785785	ENSG00000078369-5	1000	-	2.13	6.74e-12	6.018e-10	GNB1	3UTR
chr1	1785685	1785785	ENSG00000078369-5	1000	-	2.13	6.74e-12	6.018e-10	GNB1	3UTR
chr1	1785685	1785785	ENSG00000078369-5	1000	-	2.13	6.74e-12	6.018e-10	GNB1	3UTR
chr1	1785685	1785785	ENSG00000078369-5	1000	-	2.13	6.74e-12	6.018e-10	GNB1	3UTR
chr1	1785685	1785785	ENSG00000078369-5	1000	-	2.13	6.74e-12	6.018e-10	GNB1	3UTR
chr1	1785685	1785785	ENSG00000078369-5	1000	-	2.13	6.74e-12	6.018e-10	GNB1	3UTR
chr1	1785685	1785785	ENSG00000078369-5	1000	-	2.13	6.74e-12	6.018e-10	GNB1	3UTR
chr1	1785685	1785785	ENSG00000078369-5	1000	-	2.13	6.74e-12	6.018e-10	GNB1	3UTR
chr1	1785885	1785985	ENSG00000078369-6	1000	-	1.28	2.11e-10	1.465e-08	GNB1	3UTR
chr1	1785885	1785985	ENSG00000078369-6	1000	-	1.28	2.11e-10	1.465e-08	GNB1	3UTR
chr1	1785885	1785985	ENSG00000078369-6	1000	-	1.28	2.11e-10	1.465e-08	GNB1	3UTR
chr1	1785885	1785985	ENSG00000078369-6	1000	-	1.28	2.11e-10	1.465e-08	GNB1	3UTR
chr1	1785885	1785985	ENSG00000078369-6	1000	-	1.28	2.11e-10	1.465e-08	GNB1	3UTR
chr1	1785885	1785985	ENSG00000078369-6	1000	-	1.28	2.11e-10	1.465e-08	GNB1	3UTR
chr1	1785885	1785985	ENSG00000078369-6	1000	-	1.28	2.11e-10	1.465e-08	GNB1	3UTR
chr1	1785885	1785985	ENSG00000078369-6	1000	-	1.28	2.11e-10	1.465e-08	GNB1	3UTR
chr1	1785885	1785985	ENSG00000078369-6	1000	-	1.28	2.11e-10	1.465e-08	GNB1	3UTR
chr1	1785885	1785985	ENSG00000078369-6	1000	-	1.28	2.11e-10	1.465e-08	GNB1	3UTR
chr1	1785885	1785985	ENSG00000078369-6	1000	-	1.28	2.11e-10	1.465e-08	GNB1	3UTR
chr1	1785885	1785985	ENSG00000078369-6	1000	-	1.28	2.11e-10	1.465e-08	GNB1	3UTR
chr1	1785885	1785985	ENSG00000078369-6	1000	-	1.28	2.11e-10	1.465e-08	GNB1	3UTR
chr1	1785885	1785985	ENSG00000078369-6	1000	-	1.28	2.11e-10	1.465e-08	GNB1	3UTR
chr1	1785885	1785985	ENSG00000078369-6	1000	-	1.28	2.11e-10	1.465e-08	GNB1	3UTR
chr1	1785885	1785985	ENSG00000078369-6	1000	-	1.28	2.11e-10	1.465e-08	GNB1	3UTR
chr1	1785885	1785985	ENSG00000078369-6	1000	-	1.28	2.11e-10	1.465e-08	GNB1	3UTR
chr1	1785885	1785985	ENSG00000078369-6	1000	-	1.28	2.11e-10	1.465e-08	GNB1	3UTR
chr1	1785885	1785985	ENSG00000078369-6	1000	-	1.28	2.11e-10	1.465e-08	GNB1	3UTR
chr1	1785885	1785985	ENSG00000078369-6	1000	-	1.28	2.11e-10	1.465e-08	GNB1	3UTR
chr1	1785985	1786085	ENSG00000078369-7	1000	-	1.71	3.413e-10	2.133e-08	GNB1	3UTR
chr1	1785985	1786085	ENSG00000078369-7	1000	-	1.71	3.413e-10	2.133e-08	GNB1	3UTR
chr1	1785985	1786085	ENSG00000078369-7	1000	-	1.71	3.413e-10	2.133e-08	GNB1	3UTR
chr1	1785985	1786085	ENSG00000078369-7	1000	-	1.71	3.413e-10	2.133e-08	GNB1	3UTR
chr1	1785985	1786085	ENSG00000078369-7	1000	-	1.71	3.413e-10	2.133e-08	GNB1	3UTR
chr1	1785985	1786085	ENSG00000078369-7	1000	-	1.71	3.413e-10	2.133e-08	GNB1	3UTR
chr1	1785985	1786085	ENSG00000078369-7	1000	-	1.71	3.413e-10	2.133e-08	GNB1	3UTR
chr1	1785985	1786085	ENSG00000078369-7	1000	-	1.71	3.413e-10	2.133e-08	GNB1	3UTR
chr1	1785985	1786085	ENSG00000078369-7	1000	-	1.71	3.413e-10	2.133e-08	GNB1	3UTR
chr1	1785985	1786085	ENSG00000078369-7	1000	-	1.71	3.413e-10	2.133e-08	GNB1	3UTR
chr1	1785985	1786085	ENSG00000078369-7	1000	-	1.71	3.413e-10	2.133e-08	GNB1	3UTR
chr1	1785985	1786085	ENSG00000078369-7	1000	-	1.71	3.413e-10	2.133e-08	GNB1	3UTR
chr1	1785985	1786085	ENSG00000078369-7	1000	-	1.71	3.413e-10	2.133e-08	GNB1	3UTR
chr1	1785985	1786085	ENSG00000078369-7	1000	-	1.71	3.413e-10	2.133e-08	GNB1	3UTR
chr1	1785985	1786085	ENSG00000078369-7	1000	-	1.71	3.413e-10	2.133e-08	GNB1	3UTR
chr1	1785985	1786085	ENSG00000078369-7	1000	-	1.71	3.413e-10	2.133e-08	GNB1	3UTR
chr1	1785985	1786085	ENSG00000078369-7	1000	-	1.71	3.413e-10	2.133e-08	GNB1	3UTR
chr1	1785985	1786085	ENSG00000078369-7	1000	-	1.71	3.413e-10	2.133e-08	GNB1	3UTR
chr1	1785985	1786085	ENSG00000078369-7	1000	-	1.71	3.413e-10	2.133e-08	GNB1	3UTR
chr1	1785985	1786085	ENSG00000078369-7	1000	-	1.71	3.413e-10	2.133e-08	GNB1	3UTR
chr1	1785985	1786085	ENSG00000078369-7	1000	-	1.71	3.413e-10	2.133e-08	GNB1	3UTR
chr1	1786185	1786285	ENSG00000078369-8	1000	-	1.25	1.182e-12	1.478e-10	GNB1	3UTR
chr1	1786185	1786285	ENSG00000078369-8	1000	-	1.25	1.182e-12	1.478e-10	GNB1	3UTR
chr1	1786185	1786285	ENSG00000078369-8	1000	-	1.25	1.182e-12	1.478e-10	GNB1	3UTR
chr1	1786185	1786285	ENSG00000078369-8	1000	-	1.25	1.182e-12	1.478e-10	GNB1	3UTR
chr1	1786185	1786285	ENSG00000078369-8	1000	-	1.25	1.182e-12	1.478e-10	GNB1	3UTR
chr1	1786185	1786285	ENSG00000078369-8	1000	-	1.25	1.182e-12	1.478e-10	GNB1	3UTR
chr1	1786185	1786285	ENSG00000078369-8	1000	-	1.25	1.182e-12	1.478e-10	GNB1	3UTR
chr1	1786185	1786285	ENSG00000078369-8	1000	-	1.25	1.182e-12	1.478e-10	GNB1	3UTR
chr1	1786185	1786285	ENSG00000078369-8	1000	-	1.25	1.182e-12	1.478e-10	GNB1	3UTR
chr1	1786185	1786285	ENSG00000078369-8	1000	-	1.25	1.182e-12	1.478e-10	GNB1	3UTR
chr1	1786185	1786285	ENSG00000078369-8	1000	-	1.25	1.182e-12	1.478e-10	GNB1	3UTR
chr1	1786185	1786285	ENSG00000078369-8	1000	-	1.25	1.182e-12	1.478e-10	GNB1	3UTR
chr1	1786185	1786285	ENSG00000078369-8	1000	-	1.25	1.182e-12	1.478e-10	GNB1	3UTR
chr1	1786185	1786285	ENSG00000078369-8	1000	-	1.25	1.182e-12	1.478e-10	GNB1	3UTR
chr1	1786185	1786285	ENSG00000078369-8	1000	-	1.25	1.182e-12	1.478e-10	GNB1	3UTR
chr1	1786185	1786285	ENSG00000078369-8	1000	-	1.25	1.182e-12	1.478e-10	GNB1	3UTR
chr1	1786185	1786285	ENSG00000078369-8	1000	-	1.25	1.182e-12	1.478e-10	GNB1	3UTR
chr1	1786185	1786285	ENSG00000078369-8	1000	-	1.25	1.182e-12	1.478e-10	GNB1	3UTR
chr1	1786185	1786285	ENSG00000078369-8	1000	-	1.25	1.182e-12	1.478e-10	GNB1	3UTR
chr1	1786185	1786285	ENSG00000078369-8	1000	-	1.25	1.182e-12	1.478e-10	GNB1	3UTR
chr1	1786185	1786285	ENSG00000078369-8	1000	-	1.25	1.182e-12	1.478e-10	GNB1	3UTR
chr1	1786485	1786585	ENSG00000078369-11	1000	-	1.36	2.891e-08	1.39e-06	GNB1	3UTR
chr1	1786485	1786585	ENSG00000078369-11	1000	-	1.36	2.891e-08	1.39e-06	GNB1	3UTR
chr1	1786485	1786585	ENSG00000078369-11	1000	-	1.36	2.891e-08	1.39e-06	GNB1	3UTR
chr1	1786485	1786585	ENSG00000078369-11	1000	-	1.36	2.891e-08	1.39e-06	GNB1	3UTR
chr1	1786485	1786585	ENSG00000078369-11	1000	-	1.36	2.891e-08	1.39e-06	GNB1	3UTR
chr1	1786485	1786585	ENSG00000078369-11	1000	-	1.36	2.891e-08	1.39e-06	GNB1	3UTR
chr1	1786485	1786585	ENSG00000078369-11	1000	-	1.36	2.891e-08	1.39e-06	GNB1	3UTR
chr1	1786485	1786585	ENSG00000078369-11	1000	-	1.36	2.891e-08	1.39e-06	GNB1	3UTR
chr1	1786485	1786585	ENSG00000078369-11	1000	-	1.36	2.891e-08	1.39e-06	GNB1	3UTR
chr1	1786485	1786585	ENSG00000078369-11	1000	-	1.36	2.891e-08	1.39e-06	GNB1	3UTR
chr1	1786485	1786585	ENSG00000078369-11	1000	-	1.36	2.891e-08	1.39e-06	GNB1	3UTR
chr1	1786485	1786585	ENSG00000078369-11	1000	-	1.36	2.891e-08	1.39e-06	GNB1	3UTR
chr1	1786485	1786585	ENSG00000078369-11	1000	-	1.36	2.891e-08	1.39e-06	GNB1	3UTR
chr1	1786485	1786585	ENSG00000078369-11	1000	-	1.36	2.891e-08	1.39e-06	GNB1	3UTR
chr1	1786485	1786585	ENSG00000078369-11	1000	-	1.36	2.891e-08	1.39e-06	GNB1	3UTR
chr1	1786485	1786585	ENSG00000078369-11	1000	-	1.36	2.891e-08	1.39e-06	GNB1	3UTR
chr1	1786485	1786585	ENSG00000078369-11	1000	-	1.36	2.891e-08	1.39e-06	GNB1	3UTR
chr1	1786485	1786585	ENSG00000078369-11	1000	-	1.36	2.891e-08	1.39e-06	GNB1	3UTR
chr1	1786485	1786585	ENSG00000078369-11	1000	-	1.36	2.891e-08	1.39e-06	GNB1	3UTR
chr1	1786485	1786585	ENSG00000078369-11	1000	-	1.36	2.891e-08	1.39e-06	GNB1	3UTR
chr1	1786485	1786585	ENSG00000078369-11	1000	-	1.36	2.891e-08	1.39e-06	GNB1	3UTR
chr1	1786885	1786985	ENSG00000078369-14	1000	-	1	4.891e-07	1.989e-05	GNB1	3UTR
chr1	1786885	1786985	ENSG00000078369-14	1000	-	1	4.891e-07	1.989e-05	GNB1	3UTR
chr1	1786885	1786985	ENSG00000078369-14	1000	-	1	4.891e-07	1.989e-05	GNB1	3UTR
chr1	1786885	1786985	ENSG00000078369-14	1000	-	1	4.891e-07	1.989e-05	GNB1	3UTR
chr1	1786885	1786985	ENSG00000078369-14	1000	-	1	4.891e-07	1.989e-05	GNB1	3UTR
chr1	1786885	1786985	ENSG00000078369-14	1000	-	1	4.891e-07	1.989e-05	GNB1	3UTR
chr1	1786885	1786985	ENSG00000078369-14	1000	-	1	4.891e-07	1.989e-05	GNB1	3UTR
chr1	1786885	1786985	ENSG00000078369-14	1000	-	1	4.891e-07	1.989e-05	GNB1	3UTR
chr1	1786885	1786985	ENSG00000078369-14	1000	-	1	4.891e-07	1.989e-05	GNB1	3UTR
chr1	1786885	1786985	ENSG00000078369-14	1000	-	1	4.891e-07	1.989e-05	GNB1	3UTR
chr1	1786885	1786985	ENSG00000078369-14	1000	-	1	4.891e-07	1.989e-05	GNB1	3UTR
chr1	1786885	1786985	ENSG00000078369-14	1000	-	1	4.891e-07	1.989e-05	GNB1	3UTR
chr1	1786885	1786985	ENSG00000078369-14	1000	-	1	4.891e-07	1.989e-05	GNB1	3UTR
chr1	1786885	1786985	ENSG00000078369-14	1000	-	1	4.891e-07	1.989e-05	GNB1	3UTR
chr1	1786885	1786985	ENSG00000078369-14	1000	-	1	4.891e-07	1.989e-05	GNB1	3UTR
chr1	1786885	1786985	ENSG00000078369-14	1000	-	1	4.891e-07	1.989e-05	GNB1	3UTR
chr1	1786885	1786985	ENSG00000078369-14	1000	-	1	4.891e-07	1.989e-05	GNB1	3UTR
chr1	1786885	1786985	ENSG00000078369-14	1000	-	1	4.891e-07	1.989e-05	GNB1	3UTR
chr1	1786885	1786985	ENSG00000078369-14	1000	-	1	4.891e-07	1.989e-05	GNB1	3UTR
chr1	1786885	1786985	ENSG00000078369-14	1000	-	1	4.891e-07	1.989e-05	GNB1	3UTR
chr1	1786885	1786985	ENSG00000078369-14	1000	-	1	4.891e-07	1.989e-05	GNB1	3UTR
chr1	1786885	1786985	ENSG00000078369-14	1000	-	1	4.891e-07	1.989e-05	GNB1	3UTR
chr1	1786885	1786985	ENSG00000078369-14	1000	-	1	4.891e-07	1.989e-05	GNB1	3UTR
chr1	1786985	1787085	ENSG00000078369-15	1000	-	1.03	1.362e-06	5.006e-05	GNB1	3UTR
chr1	1786985	1787085	ENSG00000078369-15	1000	-	1.03	1.362e-06	5.006e-05	GNB1	3UTR
chr1	1786985	1787085	ENSG00000078369-15	1000	-	1.03	1.362e-06	5.006e-05	GNB1	3UTR
chr1	1786985	1787085	ENSG00000078369-15	1000	-	1.03	1.362e-06	5.006e-05	GNB1	3UTR
chr1	1786985	1787085	ENSG00000078369-15	1000	-	1.03	1.362e-06	5.006e-05	GNB1	3UTR
chr1	1786985	1787085	ENSG00000078369-15	1000	-	1.03	1.362e-06	5.006e-05	GNB1	3UTR
chr1	1786985	1787085	ENSG00000078369-15	1000	-	1.03	1.362e-06	5.006e-05	GNB1	3UTR
chr1	1786985	1787085	ENSG00000078369-15	1000	-	1.03	1.362e-06	5.006e-05	GNB1	3UTR
chr1	1786985	1787085	ENSG00000078369-15	1000	-	1.03	1.362e-06	5.006e-05	GNB1	3UTR
chr1	1786985	1787085	ENSG00000078369-15	1000	-	1.03	1.362e-06	5.006e-05	GNB1	3UTR
chr1	1786985	1787085	ENSG00000078369-15	1000	-	1.03	1.362e-06	5.006e-05	GNB1	3UTR
chr1	1786985	1787085	ENSG00000078369-15	1000	-	1.03	1.362e-06	5.006e-05	GNB1	3UTR
chr1	1786985	1787085	ENSG00000078369-15	1000	-	1.03	1.362e-06	5.006e-05	GNB1	3UTR
chr1	1786985	1787085	ENSG00000078369-15	1000	-	1.03	1.362e-06	5.006e-05	GNB1	3UTR
chr1	1786985	1787085	ENSG00000078369-15	1000	-	1.03	1.362e-06	5.006e-05	GNB1	3UTR
chr1	1786985	1787085	ENSG00000078369-15	1000	-	1.03	1.362e-06	5.006e-05	GNB1	3UTR
chr1	1786985	1787085	ENSG00000078369-15	1000	-	1.03	1.362e-06	5.006e-05	GNB1	3UTR
chr1	1786985	1787085	ENSG00000078369-15	1000	-	1.03	1.362e-06	5.006e-05	GNB1	3UTR
chr1	1786985	1787085	ENSG00000078369-15	1000	-	1.03	1.362e-06	5.006e-05	GNB1	3UTR
chr1	1786985	1787085	ENSG00000078369-15	1000	-	1.03	1.362e-06	5.006e-05	GNB1	3UTR
chr1	1786985	1787085	ENSG00000078369-15	1000	-	1.03	1.362e-06	5.006e-05	GNB1	3UTR
chr1	1786985	1787085	ENSG00000078369-15	1000	-	1.03	1.362e-06	5.006e-05	GNB1	3UTR
chr1	1786985	1787085	ENSG00000078369-15	1000	-	1.03	1.362e-06	5.006e-05	GNB1	3UTR
chr1	1787285	1787385	ENSG00000078369-16	1000	-	1.63	5.091e-07	1.989e-05	GNB1	3UTR
chr1	1787285	1787385	ENSG00000078369-16	1000	-	1.63	5.091e-07	1.989e-05	GNB1	3UTR
chr1	1787285	1787385	ENSG00000078369-16	1000	-	1.63	5.091e-07	1.989e-05	GNB1	3UTR
chr1	1787285	1787385	ENSG00000078369-16	1000	-	1.63	5.091e-07	1.989e-05	GNB1	3UTR
chr1	1787285	1787385	ENSG00000078369-16	1000	-	1.63	5.091e-07	1.989e-05	GNB1	3UTR
chr1	1787285	1787385	ENSG00000078369-16	1000	-	1.63	5.091e-07	1.989e-05	GNB1	3UTR
chr1	1787285	1787385	ENSG00000078369-16	1000	-	1.63	5.091e-07	1.989e-05	GNB1	3UTR
chr1	1787285	1787385	ENSG00000078369-16	1000	-	1.63	5.091e-07	1.989e-05	GNB1	3UTR
chr1	1787285	1787385	ENSG00000078369-16	1000	-	1.63	5.091e-07	1.989e-05	GNB1	3UTR
chr1	1787285	1787385	ENSG00000078369-16	1000	-	1.63	5.091e-07	1.989e-05	GNB1	3UTR
chr1	1787285	1787385	ENSG00000078369-16	1000	-	1.63	5.091e-07	1.989e-05	GNB1	3UTR
chr1	1787285	1787385	ENSG00000078369-16	1000	-	1.63	5.091e-07	1.989e-05	GNB1	3UTR
chr1	1787285	1787385	ENSG00000078369-16	1000	-	1.63	5.091e-07	1.989e-05	GNB1	3UTR
chr1	1787285	1787385	ENSG00000078369-16	1000	-	1.63	5.091e-07	1.989e-05	GNB1	3UTR
chr1	1787285	1787385	ENSG00000078369-16	1000	-	1.63	5.091e-07	1.989e-05	GNB1	3UTR
chr1	1787285	1787385	ENSG00000078369-16	1000	-	1.63	5.091e-07	1.989e-05	GNB1	3UTR
chr1	1787285	1787385	ENSG00000078369-16	1000	-	1.63	5.091e-07	1.989e-05	GNB1	3UTR
chr1	1787285	1787385	ENSG00000078369-16	1000	-	1.63	5.091e-07	1.989e-05	GNB1	3UTR
chr1	1787285	1787385	ENSG00000078369-16	1000	-	1.63	5.091e-07	1.989e-05	GNB1	3UTR
chr1	1787285	1787385	ENSG00000078369-16	1000	-	1.63	5.091e-07	1.989e-05	GNB1	3UTR
chr1	1787285	1787385	ENSG00000078369-16	1000	-	1.63	5.091e-07	1.989e-05	GNB1	3UTR
chr1	1787285	1787385	ENSG00000078369-16	1000	-	1.63	5.091e-07	1.989e-05	GNB1	3UTR
chr1	1787285	1787385	ENSG00000078369-16	1000	-	1.63	5.091e-07	1.989e-05	GNB1	3UTR
chr1	1789085	1789185	ENSG00000078369-17	1000	-	2.25	0	0	GNB1	3UTR
chr1	1789129	1789229	ENSG00000302550-2	1000	+	1.74	0	0	None	3UTR
chr1	2309588	2309688	ENSG00000157933-10	1000	+	1.55	1.11e-16	5.391e-15	SKI	3UTR
chr1	2521137	2521237	ENSG00000157881-1	1000	-	1.78	1.336e-08	6.413e-07	PANK4	3UTR
chr1	2521137	2521237	ENSG00000157881-1	1000	-	1.78	1.336e-08	6.413e-07	PANK4	3UTR
chr1	3629615	3629715	ENSG00000158109-1	1000	+	1.32	0.0003389	0.008134	TPRG1L	3UTR
chr1	3629615	3629715	ENSG00000158109-1	1000	+	1.32	0.0003389	0.008134	TPRG1L	3UTR
chr1	3814886	3814986	ENSG00000116198-1	1000	-	1.88	0	0	CEP104	3UTR
chr1	3814886	3814986	ENSG00000116198-1	1000	-	1.88	0	0	CEP104	3UTR
chr1	3814886	3814986	ENSG00000116198-1	1000	-	1.88	0	0	CEP104	3UTR
chr1	3814886	3814986	ENSG00000116198-1	1000	-	1.88	0	0	CEP104	3UTR
chr1	3814886	3814986	ENSG00000116198-1	1000	-	1.88	0	0	CEP104	3UTR
chr1	3814886	3814986	ENSG00000116198-1	1000	-	1.88	0	0	CEP104	3UTR
chr1	3814886	3814986	ENSG00000116198-1	1000	-	1.88	0	0	CEP104	3UTR
chr1	3814886	3814986	ENSG00000116198-1	1000	-	1.88	0	0	CEP104	3UTR
chr1	3814886	3814986	ENSG00000116198-1	1000	-	1.88	0	0	CEP104	3UTR
chr1	3814886	3814986	ENSG00000116198-1	1000	-	1.88	0	0	CEP104	3UTR
chr1	3814886	3814986	ENSG00000116198-1	1000	-	1.88	0	0	CEP104	3UTR
chr1	3814886	3814986	ENSG00000116198-1	1000	-	1.88	0	0	CEP104	3UTR
chr1	3814886	3814986	ENSG00000116198-1	1000	-	1.88	0	0	CEP104	3UTR
chr1	6221893	6221993	ENSG00000116237-1	1000	-	1.27	0.0009046	0.007055	ICMT	3UTR
chr1	6221993	6222093	ENSG00000116237-2	1000	-	1.04	0.0002923	0.002533	ICMT	3UTR
chr1	6222093	6222193	ENSG00000116237-3	1000	-	2.21	3.275e-13	5.109e-12	ICMT	3UTR
chr1	6222193	6222293	ENSG00000116237-4	1000	-	2.55	7.772e-16	1.515e-14	ICMT	3UTR
chr1	6222693	6222793	ENSG00000116237-7	1000	-	1.06	0.006352	0.03303	ICMT	3UTR
chr1	6223093	6223193	ENSG00000116237-8	1000	-	2	8.712e-12	1.133e-10	ICMT	3UTR
chr1	6223193	6223293	ENSG00000116237-9	1000	-	3.2	0	0	ICMT	3UTR
chr1	6223293	6223393	ENSG00000116237-10	1000	-	2.96	0	0	ICMT	3UTR
chr1	6224893	6224993	ENSG00000116237-13	1000	-	1.02	7.304e-05	0.0008139	ICMT	3UTR
chr1	6224893	6224993	ENSG00000116237-13	1000	-	1.02	7.304e-05	0.0008139	ICMT	3UTR
chr1	6224893	6224993	ENSG00000116237-13	1000	-	1.02	7.304e-05	0.0008139	ICMT	3UTR
chr1	6233493	6233593	ENSG00000116237-15	1000	-	1.19	0.001665	0.01083	ICMT	3UTR
chr1	6264269	6264369	ENSG00000097021-1	1000	-	1.51	2.845e-09	1.394e-07	ACOT7	3UTR
chr1	6264269	6264369	ENSG00000097021-1	1000	-	1.51	2.845e-09	1.394e-07	ACOT7	3UTR
chr1	6264269	6264369	ENSG00000097021-1	1000	-	1.51	2.845e-09	1.394e-07	ACOT7	3UTR
chr1	6264269	6264369	ENSG00000097021-1	1000	-	1.51	2.845e-09	1.394e-07	ACOT7	3UTR
chr1	6264269	6264369	ENSG00000097021-1	1000	-	1.51	2.845e-09	1.394e-07	ACOT7	3UTR
chr1	6264269	6264369	ENSG00000097021-1	1000	-	1.51	2.845e-09	1.394e-07	ACOT7	3UTR
chr1	6264269	6264369	ENSG00000097021-1	1000	-	1.51	2.845e-09	1.394e-07	ACOT7	3UTR
chr1	6264469	6264569	ENSG00000097021-2	1000	-	1.5	4.652e-08	1.9e-06	ACOT7	3UTR
chr1	6264469	6264569	ENSG00000097021-2	1000	-	1.5	4.652e-08	1.9e-06	ACOT7	3UTR
chr1	6264469	6264569	ENSG00000097021-2	1000	-	1.5	4.652e-08	1.9e-06	ACOT7	3UTR
chr1	6264469	6264569	ENSG00000097021-2	1000	-	1.5	4.652e-08	1.9e-06	ACOT7	3UTR
chr1	6264469	6264569	ENSG00000097021-2	1000	-	1.5	4.652e-08	1.9e-06	ACOT7	3UTR
chr1	6264469	6264569	ENSG00000097021-2	1000	-	1.5	4.652e-08	1.9e-06	ACOT7	3UTR
chr1	6264469	6264569	ENSG00000097021-2	1000	-	1.5	4.652e-08	1.9e-06	ACOT7	3UTR
chr1	6264569	6264669	ENSG00000097021-3	1000	-	1.4	2.044e-07	7.153e-06	ACOT7	3UTR
chr1	6264569	6264669	ENSG00000097021-3	1000	-	1.4	2.044e-07	7.153e-06	ACOT7	3UTR
chr1	6264569	6264669	ENSG00000097021-3	1000	-	1.4	2.044e-07	7.153e-06	ACOT7	3UTR
chr1	6264569	6264669	ENSG00000097021-3	1000	-	1.4	2.044e-07	7.153e-06	ACOT7	3UTR
chr1	6264569	6264669	ENSG00000097021-3	1000	-	1.4	2.044e-07	7.153e-06	ACOT7	3UTR
chr1	6264569	6264669	ENSG00000097021-3	1000	-	1.4	2.044e-07	7.153e-06	ACOT7	3UTR
chr1	6264569	6264669	ENSG00000097021-3	1000	-	1.4	2.044e-07	7.153e-06	ACOT7	3UTR
chr1	6281169	6281269	ENSG00000097021-4	1000	-	1.75	2.166e-13	1.327e-11	ACOT7	3UTR
chr1	6281169	6281269	ENSG00000097021-4	1000	-	1.75	2.166e-13	1.327e-11	ACOT7	3UTR
chr1	6462886	6462986	ENSG00000215788-1	1000	-	4.27	0	0	TNFRSF25	3UTR
chr1	6522647	6522747	ENSG00000162408-1	1000	-	2.55	0	0	NOL9	3UTR
chr1	6522947	6523047	ENSG00000162408-2	1000	-	2.68	0	0	NOL9	3UTR
chr1	6524147	6524247	ENSG00000162408-3	1000	-	2.02	0	0	NOL9	3UTR
chr1	6524747	6524847	ENSG00000162408-4	1000	-	3.86	0	0	NOL9	3UTR
chr1	6524847	6524947	ENSG00000162408-5	1000	-	1.22	3.009e-05	0.0004613	NOL9	3UTR
chr1	6524947	6525047	ENSG00000162408-6	1000	-	2.96	0	0	NOL9	3UTR
chr1	6591924	6592024	ENSG00000162413-1	1000	-	1.55	0.0002101	0.008825	KLHL21	3UTR
chr1	6591924	6592024	ENSG00000162413-1	1000	-	1.55	0.0002101	0.008825	KLHL21	3UTR
chr1	6634468	6634568	ENSG00000007923-1	1000	-	1.14	0.0004196	0.01133	DNAJC11	3UTR
chr1	6634468	6634568	ENSG00000007923-1	1000	-	1.14	0.0004196	0.01133	DNAJC11	3UTR
chr1	6634468	6634568	ENSG00000007923-1	1000	-	1.14	0.0004196	0.01133	DNAJC11	3UTR
chr1	6634468	6634568	ENSG00000007923-1	1000	-	1.14	0.0004196	0.01133	DNAJC11	3UTR
chr1	6634468	6634568	ENSG00000007923-1	1000	-	1.14	0.0004196	0.01133	DNAJC11	3UTR
chr1	6634468	6634568	ENSG00000007923-1	1000	-	1.14	0.0004196	0.01133	DNAJC11	3UTR
chr1	6634968	6635068	ENSG00000007923-2	1000	-	1.14	0.0009517	0.02284	DNAJC11	3UTR
chr1	6634968	6635068	ENSG00000007923-2	1000	-	1.14	0.0009517	0.02284	DNAJC11	3UTR
chr1	6634968	6635068	ENSG00000007923-2	1000	-	1.14	0.0009517	0.02284	DNAJC11	3UTR
chr1	6634968	6635068	ENSG00000007923-2	1000	-	1.14	0.0009517	0.02284	DNAJC11	3UTR
chr1	6634968	6635068	ENSG00000007923-2	1000	-	1.14	0.0009517	0.02284	DNAJC11	3UTR
chr1	6635268	6635368	ENSG00000007923-3	1000	-	1.24	1.658e-06	5.968e-05	DNAJC11	3UTR
chr1	6635268	6635368	ENSG00000007923-3	1000	-	1.24	1.658e-06	5.968e-05	DNAJC11	3UTR
chr1	6635268	6635368	ENSG00000007923-3	1000	-	1.24	1.658e-06	5.968e-05	DNAJC11	3UTR
chr1	6635268	6635368	ENSG00000007923-3	1000	-	1.24	1.658e-06	5.968e-05	DNAJC11	3UTR
chr1	6635268	6635368	ENSG00000007923-3	1000	-	1.24	1.658e-06	5.968e-05	DNAJC11	3UTR
chr1	6635268	6635368	ENSG00000007923-3	1000	-	1.24	1.658e-06	5.968e-05	DNAJC11	3UTR
chr1	6635368	6635468	ENSG00000007923-4	1000	-	1.31	7.331e-05	0.002262	DNAJC11	3UTR
chr1	6635368	6635468	ENSG00000007923-4	1000	-	1.31	7.331e-05	0.002262	DNAJC11	3UTR
chr1	6635368	6635468	ENSG00000007923-4	1000	-	1.31	7.331e-05	0.002262	DNAJC11	3UTR
chr1	6635368	6635468	ENSG00000007923-4	1000	-	1.31	7.331e-05	0.002262	DNAJC11	3UTR
chr1	6635368	6635468	ENSG00000007923-4	1000	-	1.31	7.331e-05	0.002262	DNAJC11	3UTR
chr1	6635368	6635468	ENSG00000007923-4	1000	-	1.31	7.331e-05	0.002262	DNAJC11	3UTR
chr1	6645768	6645868	ENSG00000007923-5	1000	-	1.74	1.806e-10	7.802e-09	DNAJC11	3UTR
chr1	6645768	6645868	ENSG00000007923-5	1000	-	1.74	1.806e-10	7.802e-09	DNAJC11	3UTR
chr1	6645768	6645868	ENSG00000007923-5	1000	-	1.74	1.806e-10	7.802e-09	DNAJC11	3UTR
chr1	6653968	6654068	ENSG00000007923-7	1000	-	2.26	0	0	DNAJC11	3UTR
chr1	6653968	6654068	ENSG00000007923-7	1000	-	2.26	0	0	DNAJC11	3UTR
chr1	6871854	6871954	ENSG00000171735-1	1000	+	1.45	3.399e-07	1.666e-05	CAMTA1	3UTR
chr1	6871854	6871954	ENSG00000171735-1	1000	+	1.45	3.399e-07	1.666e-05	CAMTA1	3UTR
chr1	6871854	6871954	ENSG00000171735-1	1000	+	1.45	3.399e-07	1.666e-05	CAMTA1	3UTR
chr1	7984991	7985091	ENSG00000116288-1	1000	+	1.51	0	0	PARK7	3UTR
chr1	7984991	7985091	ENSG00000116288-1	1000	+	1.51	0	0	PARK7	3UTR
chr1	7984991	7985091	ENSG00000116288-1	1000	+	1.51	0	0	PARK7	3UTR
chr1	7984991	7985091	ENSG00000116288-1	1000	+	1.51	0	0	PARK7	3UTR
chr1	7984991	7985091	ENSG00000116288-1	1000	+	1.51	0	0	PARK7	3UTR
chr1	7984991	7985091	ENSG00000116288-1	1000	+	1.51	0	0	PARK7	3UTR
chr1	8011904	8012004	ENSG00000116285-1	1000	-	4.05	0	0	ERRFI1	3UTR
chr1	8012104	8012204	ENSG00000116285-2	1000	-	1.17	0.0001275	0.004759	ERRFI1	3UTR
chr1	8013104	8013204	ENSG00000116285-3	1000	-	1.51	1.667e-05	0.0009336	ERRFI1	3UTR
chr1	8014104	8014204	ENSG00000116285-4	1000	-	1.01	0.0008132	0.02277	ERRFI1	3UTR
chr1	8014104	8014204	ENSG00000116285-4	1000	-	1.01	0.0008132	0.02277	ERRFI1	3UTR
chr1	8014104	8014204	ENSG00000116285-4	1000	-	1.01	0.0008132	0.02277	ERRFI1	3UTR
chr1	8352597	8352697	ENSG00000142599-1	1000	-	1.18	0.0008111	0.02167	RERE	3UTR
chr1	8352597	8352697	ENSG00000142599-1	1000	-	1.18	0.0008111	0.02167	RERE	3UTR
chr1	8352597	8352697	ENSG00000142599-1	1000	-	1.18	0.0008111	0.02167	RERE	3UTR
chr1	8352597	8352697	ENSG00000142599-1	1000	-	1.18	0.0008111	0.02167	RERE	3UTR
chr1	8352897	8352997	ENSG00000142599-2	1000	-	1.4	5.813e-05	0.002055	RERE	3UTR
chr1	8352897	8352997	ENSG00000142599-2	1000	-	1.4	5.813e-05	0.002055	RERE	3UTR
chr1	8352897	8352997	ENSG00000142599-2	1000	-	1.4	5.813e-05	0.002055	RERE	3UTR
chr1	8352897	8352997	ENSG00000142599-2	1000	-	1.4	5.813e-05	0.002055	RERE	3UTR
chr1	8352997	8353097	ENSG00000142599-3	1000	-	1.47	8.999e-06	0.0003318	RERE	3UTR
chr1	8352997	8353097	ENSG00000142599-3	1000	-	1.47	8.999e-06	0.0003318	RERE	3UTR
chr1	8352997	8353097	ENSG00000142599-3	1000	-	1.47	8.999e-06	0.0003318	RERE	3UTR
chr1	8352997	8353097	ENSG00000142599-3	1000	-	1.47	8.999e-06	0.0003318	RERE	3UTR
chr1	8353197	8353297	ENSG00000142599-4	1000	-	1.62	5.433e-07	2.419e-05	RERE	3UTR
chr1	8353197	8353297	ENSG00000142599-4	1000	-	1.62	5.433e-07	2.419e-05	RERE	3UTR
chr1	8353197	8353297	ENSG00000142599-4	1000	-	1.62	5.433e-07	2.419e-05	RERE	3UTR
chr1	8353197	8353297	ENSG00000142599-4	1000	-	1.62	5.433e-07	2.419e-05	RERE	3UTR
chr1	8353297	8353397	ENSG00000142599-5	1000	-	1.26	0.0002374	0.00692	RERE	3UTR
chr1	8353297	8353397	ENSG00000142599-5	1000	-	1.26	0.0002374	0.00692	RERE	3UTR
chr1	8353297	8353397	ENSG00000142599-5	1000	-	1.26	0.0002374	0.00692	RERE	3UTR
chr1	8353297	8353397	ENSG00000142599-5	1000	-	1.26	0.0002374	0.00692	RERE	3UTR
chr1	8353397	8353497	ENSG00000142599-6	1000	-	1.33	6.471e-05	0.002222	RERE	3UTR
chr1	8353397	8353497	ENSG00000142599-6	1000	-	1.33	6.471e-05	0.002222	RERE	3UTR
chr1	8353397	8353497	ENSG00000142599-6	1000	-	1.33	6.471e-05	0.002222	RERE	3UTR
chr1	8353397	8353497	ENSG00000142599-6	1000	-	1.33	6.471e-05	0.002222	RERE	3UTR
chr1	8353597	8353697	ENSG00000142599-7	1000	-	1.26	0.0002822	0.00771	RERE	3UTR
chr1	8353597	8353697	ENSG00000142599-7	1000	-	1.26	0.0002822	0.00771	RERE	3UTR
chr1	8353597	8353697	ENSG00000142599-7	1000	-	1.26	0.0002822	0.00771	RERE	3UTR
chr1	8353597	8353697	ENSG00000142599-7	1000	-	1.26	0.0002822	0.00771	RERE	3UTR
chr1	8353797	8353897	ENSG00000142599-8	1000	-	1.87	1.801e-11	1.353e-09	RERE	3UTR
chr1	8353797	8353897	ENSG00000142599-8	1000	-	1.87	1.801e-11	1.353e-09	RERE	3UTR
chr1	8353797	8353897	ENSG00000142599-8	1000	-	1.87	1.801e-11	1.353e-09	RERE	3UTR
chr1	8353797	8353897	ENSG00000142599-8	1000	-	1.87	1.801e-11	1.353e-09	RERE	3UTR
chr1	8353897	8353997	ENSG00000142599-9	1000	-	1.53	9.11e-06	0.0003318	RERE	3UTR
chr1	8353897	8353997	ENSG00000142599-9	1000	-	1.53	9.11e-06	0.0003318	RERE	3UTR
chr1	8353897	8353997	ENSG00000142599-9	1000	-	1.53	9.11e-06	0.0003318	RERE	3UTR
chr1	8353897	8353997	ENSG00000142599-9	1000	-	1.53	9.11e-06	0.0003318	RERE	3UTR
chr1	8353897	8353997	ENSG00000142599-9	1000	-	1.53	9.11e-06	0.0003318	RERE	3UTR
chr1	8353997	8354097	ENSG00000142599-10	1000	-	1.22	0.001033	0.02699	RERE	3UTR
chr1	8353997	8354097	ENSG00000142599-10	1000	-	1.22	0.001033	0.02699	RERE	3UTR
chr1	8353997	8354097	ENSG00000142599-10	1000	-	1.22	0.001033	0.02699	RERE	3UTR
chr1	8353997	8354097	ENSG00000142599-10	1000	-	1.22	0.001033	0.02699	RERE	3UTR
chr1	8353997	8354097	ENSG00000142599-10	1000	-	1.22	0.001033	0.02699	RERE	3UTR
chr1	8353997	8354097	ENSG00000142599-10	1000	-	1.22	0.001033	0.02699	RERE	3UTR
chr1	8354097	8354197	ENSG00000142599-11	1000	-	1.46	4.327e-06	0.0001794	RERE	3UTR
chr1	8354097	8354197	ENSG00000142599-11	1000	-	1.46	4.327e-06	0.0001794	RERE	3UTR
chr1	8354097	8354197	ENSG00000142599-11	1000	-	1.46	4.327e-06	0.0001794	RERE	3UTR
chr1	8354097	8354197	ENSG00000142599-11	1000	-	1.46	4.327e-06	0.0001794	RERE	3UTR
chr1	8354097	8354197	ENSG00000142599-11	1000	-	1.46	4.327e-06	0.0001794	RERE	3UTR
chr1	8354097	8354197	ENSG00000142599-11	1000	-	1.46	4.327e-06	0.0001794	RERE	3UTR
chr1	8354497	8354597	ENSG00000142599-12	1000	-	1.88	4.71e-10	3.145e-08	RERE	3UTR
chr1	8354497	8354597	ENSG00000142599-12	1000	-	1.88	4.71e-10	3.145e-08	RERE	3UTR
chr1	8354497	8354597	ENSG00000142599-12	1000	-	1.88	4.71e-10	3.145e-08	RERE	3UTR
chr1	8354497	8354597	ENSG00000142599-12	1000	-	1.88	4.71e-10	3.145e-08	RERE	3UTR
chr1	8354497	8354597	ENSG00000142599-12	1000	-	1.88	4.71e-10	3.145e-08	RERE	3UTR
chr1	8354497	8354597	ENSG00000142599-12	1000	-	1.88	4.71e-10	3.145e-08	RERE	3UTR
chr1	8354597	8354697	ENSG00000142599-13	1000	-	1.27	0.0002153	0.006811	RERE	3UTR
chr1	8354597	8354697	ENSG00000142599-13	1000	-	1.27	0.0002153	0.006811	RERE	3UTR
chr1	8354597	8354697	ENSG00000142599-13	1000	-	1.27	0.0002153	0.006811	RERE	3UTR
chr1	8354597	8354697	ENSG00000142599-13	1000	-	1.27	0.0002153	0.006811	RERE	3UTR
chr1	8354597	8354697	ENSG00000142599-13	1000	-	1.27	0.0002153	0.006811	RERE	3UTR
chr1	8354597	8354697	ENSG00000142599-13	1000	-	1.27	0.0002153	0.006811	RERE	3UTR
chr1	8354697	8354797	ENSG00000142599-14	1000	-	1.45	7.118e-06	0.0002852	RERE	3UTR
chr1	8354697	8354797	ENSG00000142599-14	1000	-	1.45	7.118e-06	0.0002852	RERE	3UTR
chr1	8354697	8354797	ENSG00000142599-14	1000	-	1.45	7.118e-06	0.0002852	RERE	3UTR
chr1	8354697	8354797	ENSG00000142599-14	1000	-	1.45	7.118e-06	0.0002852	RERE	3UTR
chr1	8354697	8354797	ENSG00000142599-14	1000	-	1.45	7.118e-06	0.0002852	RERE	3UTR
chr1	8354697	8354797	ENSG00000142599-14	1000	-	1.45	7.118e-06	0.0002852	RERE	3UTR
chr1	8354797	8354897	ENSG00000142599-15	1000	-	1.33	6.898e-05	0.002303	RERE	3UTR
chr1	8354797	8354897	ENSG00000142599-15	1000	-	1.33	6.898e-05	0.002303	RERE	3UTR
chr1	8354797	8354897	ENSG00000142599-15	1000	-	1.33	6.898e-05	0.002303	RERE	3UTR
chr1	8354797	8354897	ENSG00000142599-15	1000	-	1.33	6.898e-05	0.002303	RERE	3UTR
chr1	8354797	8354897	ENSG00000142599-15	1000	-	1.33	6.898e-05	0.002303	RERE	3UTR
chr1	8354797	8354897	ENSG00000142599-15	1000	-	1.33	6.898e-05	0.002303	RERE	3UTR
chr1	8354897	8354997	ENSG00000142599-16	1000	-	1.26	0.0002418	0.00692	RERE	3UTR
chr1	8354897	8354997	ENSG00000142599-16	1000	-	1.26	0.0002418	0.00692	RERE	3UTR
chr1	8354897	8354997	ENSG00000142599-16	1000	-	1.26	0.0002418	0.00692	RERE	3UTR
chr1	8354897	8354997	ENSG00000142599-16	1000	-	1.26	0.0002418	0.00692	RERE	3UTR
chr1	8354897	8354997	ENSG00000142599-16	1000	-	1.26	0.0002418	0.00692	RERE	3UTR
chr1	8354897	8354997	ENSG00000142599-16	1000	-	1.26	0.0002418	0.00692	RERE	3UTR
chr1	9265974	9266074	ENSG00000049239-2	1000	+	3.41	0	0	H6PD	3UTR
chr1	9265974	9266074	ENSG00000049239-2	1000	+	3.41	0	0	H6PD	3UTR
chr1	9582465	9582565	ENSG00000171612-5	1000	+	3.25	0	0	SLC25A33	3UTR
chr1	9584565	9584665	ENSG00000171612-6	1000	+	3.19	0	0	SLC25A33	3UTR
chr1	9614711	9614811	ENSG00000188807-1	1000	+	1.92	2.456e-09	2.235e-07	TMEM201	3UTR
chr1	9614711	9614811	ENSG00000188807-1	1000	+	1.92	2.456e-09	2.235e-07	TMEM201	3UTR
chr1	9729026	9729126	ENSG00000171603-1	1000	-	1.08	9.238e-05	0.002167	CLSTN1	3UTR
chr1	9729026	9729126	ENSG00000171603-1	1000	-	1.08	9.238e-05	0.002167	CLSTN1	3UTR
chr1	9729026	9729126	ENSG00000171603-1	1000	-	1.08	9.238e-05	0.002167	CLSTN1	3UTR
chr1	9729026	9729126	ENSG00000171603-1	1000	-	1.08	9.238e-05	0.002167	CLSTN1	3UTR
chr1	9729026	9729126	ENSG00000171603-1	1000	-	1.08	9.238e-05	0.002167	CLSTN1	3UTR
chr1	9729426	9729526	ENSG00000171603-2	1000	-	1.12	8.872e-06	0.0002289	CLSTN1	3UTR
chr1	9729426	9729526	ENSG00000171603-2	1000	-	1.12	8.872e-06	0.0002289	CLSTN1	3UTR
chr1	9729426	9729526	ENSG00000171603-2	1000	-	1.12	8.872e-06	0.0002289	CLSTN1	3UTR
chr1	9729426	9729526	ENSG00000171603-2	1000	-	1.12	8.872e-06	0.0002289	CLSTN1	3UTR
chr1	9729626	9729726	ENSG00000171603-3	1000	-	1.33	0.0002882	0.004957	CLSTN1	3UTR
chr1	9729626	9729726	ENSG00000171603-3	1000	-	1.33	0.0002882	0.004957	CLSTN1	3UTR
chr1	9729626	9729726	ENSG00000171603-3	1000	-	1.33	0.0002882	0.004957	CLSTN1	3UTR
chr1	9729626	9729726	ENSG00000171603-3	1000	-	1.33	0.0002882	0.004957	CLSTN1	3UTR
chr1	9729726	9729826	ENSG00000171603-4	1000	-	1	0.002871	0.03704	CLSTN1	3UTR
chr1	9729726	9729826	ENSG00000171603-4	1000	-	1	0.002871	0.03704	CLSTN1	3UTR
chr1	9729726	9729826	ENSG00000171603-4	1000	-	1	0.002871	0.03704	CLSTN1	3UTR
chr1	9729726	9729826	ENSG00000171603-4	1000	-	1	0.002871	0.03704	CLSTN1	3UTR
chr1	9729926	9730026	ENSG00000171603-6	1000	-	1.02	0.0008236	0.0126	CLSTN1	3UTR
chr1	9729926	9730026	ENSG00000171603-6	1000	-	1.02	0.0008236	0.0126	CLSTN1	3UTR
chr1	9729926	9730026	ENSG00000171603-6	1000	-	1.02	0.0008236	0.0126	CLSTN1	3UTR
chr1	9729926	9730026	ENSG00000171603-6	1000	-	1.02	0.0008236	0.0126	CLSTN1	3UTR
chr1	9731726	9731826	ENSG00000171603-9	1000	-	1.24	0.0008792	0.0126	CLSTN1	3UTR
chr1	9731826	9731926	ENSG00000171603-10	1000	-	1.23	0.0001766	0.003451	CLSTN1	3UTR
chr1	9735926	9736026	ENSG00000171603-15	1000	-	1.69	2.055e-09	6.628e-08	CLSTN1	3UTR
chr1	9741126	9741226	ENSG00000171603-16	1000	-	1.88	0	0	CLSTN1	3UTR
chr1	9744526	9744626	ENSG00000171603-18	1000	-	1.42	1.886e-07	5.405e-06	CLSTN1	3UTR
chr1	9984228	9984328	ENSG00000173614-3	1000	+	2.58	0	0	NMNAT1	3UTR
chr1	9984241	9984341	ENSG00000241326-1	1000	+	1.23	3.878e-07	3.49e-06	None	3UTR
chr1	10180032	10180132	ENSG00000130939-8	1000	+	1.23	1.609e-06	0.0001391	UBE4B	3UTR
chr1	10180032	10180132	ENSG00000130939-8	1000	+	1.23	1.609e-06	0.0001391	UBE4B	3UTR
chr1	10180032	10180132	ENSG00000130939-8	1000	+	1.23	1.609e-06	0.0001391	UBE4B	3UTR
chr1	10376770	10376870	ENSG00000054523-5	1000	+	2.28	0	0	KIF1B	3UTR
chr1	10376770	10376870	ENSG00000054523-5	1000	+	2.28	0	0	KIF1B	3UTR
chr1	10376770	10376870	ENSG00000054523-5	1000	+	2.28	0	0	KIF1B	3UTR
chr1	10376770	10376870	ENSG00000054523-5	1000	+	2.28	0	0	KIF1B	3UTR
chr1	10376770	10376870	ENSG00000054523-5	1000	+	2.28	0	0	KIF1B	3UTR
chr1	10376770	10376870	ENSG00000054523-5	1000	+	2.28	0	0	KIF1B	3UTR
chr1	10376770	10376870	ENSG00000054523-5	1000	+	2.28	0	0	KIF1B	3UTR
chr1	10380470	10380570	ENSG00000054523-6	1000	+	2.58	0	0	KIF1B	3UTR
chr1	10380470	10380570	ENSG00000054523-6	1000	+	2.58	0	0	KIF1B	3UTR
chr1	10380470	10380570	ENSG00000054523-6	1000	+	2.58	0	0	KIF1B	3UTR
chr1	10380470	10380570	ENSG00000054523-6	1000	+	2.58	0	0	KIF1B	3UTR
chr1	10380470	10380570	ENSG00000054523-6	1000	+	2.58	0	0	KIF1B	3UTR
chr1	10420292	10420392	ENSG00000142657-4	1000	+	2.74	0	0	PGD	3UTR
chr1	10457522	10457622	ENSG00000160049-1	1000	-	4.17	0	0	DFFA	3UTR
chr1	10460122	10460222	ENSG00000160049-2	1000	-	2.12	1.335e-08	3.917e-07	DFFA	3UTR
chr1	10460322	10460422	ENSG00000160049-3	1000	-	3.51	0	0	DFFA	3UTR
chr1	10460822	10460922	ENSG00000160049-4	1000	-	1.45	0.001465	0.02578	DFFA	3UTR
chr1	11020444	11020544	ENSG00000120948-1	1000	+	1.07	9.661e-05	0.002657	TARDBP	3UTR
chr1	11020444	11020544	ENSG00000120948-1	1000	+	1.07	9.661e-05	0.002657	TARDBP	3UTR
chr1	11020544	11020644	ENSG00000120948-2	1000	+	2.52	0	0	TARDBP	3UTR
chr1	11020544	11020644	ENSG00000120948-2	1000	+	2.52	0	0	TARDBP	3UTR
chr1	11023244	11023344	ENSG00000120948-3	1000	+	1.4	4.108e-15	1.506e-13	TARDBP	3UTR
chr1	11023244	11023344	ENSG00000120948-3	1000	+	1.4	4.108e-15	1.506e-13	TARDBP	3UTR
chr1	11023244	11023344	ENSG00000120948-3	1000	+	1.4	4.108e-15	1.506e-13	TARDBP	3UTR
chr1	11023244	11023344	ENSG00000120948-3	1000	+	1.4	4.108e-15	1.506e-13	TARDBP	3UTR
chr1	11023244	11023344	ENSG00000120948-3	1000	+	1.4	4.108e-15	1.506e-13	TARDBP	3UTR
chr1	11023244	11023344	ENSG00000120948-3	1000	+	1.4	4.108e-15	1.506e-13	TARDBP	3UTR
chr1	11023244	11023344	ENSG00000120948-3	1000	+	1.4	4.108e-15	1.506e-13	TARDBP	3UTR
chr1	11023244	11023344	ENSG00000120948-3	1000	+	1.4	4.108e-15	1.506e-13	TARDBP	3UTR
chr1	11023244	11023344	ENSG00000120948-3	1000	+	1.4	4.108e-15	1.506e-13	TARDBP	3UTR
chr1	11023244	11023344	ENSG00000120948-3	1000	+	1.4	4.108e-15	1.506e-13	TARDBP	3UTR
chr1	11023244	11023344	ENSG00000120948-3	1000	+	1.4	4.108e-15	1.506e-13	TARDBP	3UTR
chr1	11023244	11023344	ENSG00000120948-3	1000	+	1.4	4.108e-15	1.506e-13	TARDBP	3UTR
chr1	11023244	11023344	ENSG00000120948-3	1000	+	1.4	4.108e-15	1.506e-13	TARDBP	3UTR
chr1	11023244	11023344	ENSG00000120948-3	1000	+	1.4	4.108e-15	1.506e-13	TARDBP	3UTR
chr1	11023244	11023344	ENSG00000120948-3	1000	+	1.4	4.108e-15	1.506e-13	TARDBP	3UTR
chr1	11023244	11023344	ENSG00000120948-3	1000	+	1.4	4.108e-15	1.506e-13	TARDBP	3UTR
chr1	11023244	11023344	ENSG00000120948-3	1000	+	1.4	4.108e-15	1.506e-13	TARDBP	3UTR
chr1	11023244	11023344	ENSG00000120948-3	1000	+	1.4	4.108e-15	1.506e-13	TARDBP	3UTR
chr1	11023244	11023344	ENSG00000120948-3	1000	+	1.4	4.108e-15	1.506e-13	TARDBP	3UTR
chr1	11023244	11023344	ENSG00000120948-3	1000	+	1.4	4.108e-15	1.506e-13	TARDBP	3UTR
chr1	11023244	11023344	ENSG00000120948-3	1000	+	1.4	4.108e-15	1.506e-13	TARDBP	3UTR
chr1	11023809	11023909	ENSG00000009724-2	1000	-	1.7	0	0	MASP2	3UTR
chr1	11023809	11023909	ENSG00000009724-2	1000	-	1.7	0	0	MASP2	3UTR
chr1	11023809	11023909	ENSG00000009724-2	1000	-	1.7	0	0	MASP2	3UTR
chr1	11023809	11023909	ENSG00000009724-2	1000	-	1.7	0	0	MASP2	3UTR
chr1	11023909	11024009	ENSG00000009724-3	1000	-	1.74	4.086e-14	1.614e-12	MASP2	3UTR
chr1	11023909	11024009	ENSG00000009724-3	1000	-	1.74	4.086e-14	1.614e-12	MASP2	3UTR
chr1	11023909	11024009	ENSG00000009724-3	1000	-	1.74	4.086e-14	1.614e-12	MASP2	3UTR
chr1	11023909	11024009	ENSG00000009724-3	1000	-	1.74	4.086e-14	1.614e-12	MASP2	3UTR
chr1	11023944	11024044	ENSG00000120948-4	1000	+	1.96	0	0	TARDBP	3UTR
chr1	11023944	11024044	ENSG00000120948-4	1000	+	1.96	0	0	TARDBP	3UTR
chr1	11023944	11024044	ENSG00000120948-4	1000	+	1.96	0	0	TARDBP	3UTR
chr1	11023944	11024044	ENSG00000120948-4	1000	+	1.96	0	0	TARDBP	3UTR
chr1	11055984	11056084	ENSG00000116649-4	1000	-	2.19	9.166e-10	2.933e-08	SRM	3UTR
chr1	11066618	11066718	ENSG00000171824-1	1000	-	1.34	6.278e-05	0.0005059	EXOSC10	3UTR
chr1	11066618	11066718	ENSG00000171824-1	1000	-	1.34	6.278e-05	0.0005059	EXOSC10	3UTR
chr1	11106635	11106735	ENSG00000198793-1	1000	-	1.38	9.325e-06	0.000235	MTOR	3UTR
chr1	11106635	11106735	ENSG00000198793-1	1000	-	1.38	9.325e-06	0.000235	MTOR	3UTR
chr1	11106635	11106735	ENSG00000198793-1	1000	-	1.38	9.325e-06	0.000235	MTOR	3UTR
chr1	11106635	11106735	ENSG00000198793-1	1000	-	1.38	9.325e-06	0.000235	MTOR	3UTR
chr1	11106635	11106735	ENSG00000198793-1	1000	-	1.38	9.325e-06	0.000235	MTOR	3UTR
chr1	11106635	11106735	ENSG00000198793-1	1000	-	1.38	9.325e-06	0.000235	MTOR	3UTR
chr1	11106635	11106735	ENSG00000198793-1	1000	-	1.38	9.325e-06	0.000235	MTOR	3UTR
chr1	11106935	11107035	ENSG00000198793-2	1000	-	1.33	7.684e-06	0.0002152	MTOR	3UTR
chr1	11106935	11107035	ENSG00000198793-2	1000	-	1.33	7.684e-06	0.0002152	MTOR	3UTR
chr1	11106935	11107035	ENSG00000198793-2	1000	-	1.33	7.684e-06	0.0002152	MTOR	3UTR
chr1	11106935	11107035	ENSG00000198793-2	1000	-	1.33	7.684e-06	0.0002152	MTOR	3UTR
chr1	11106935	11107035	ENSG00000198793-2	1000	-	1.33	7.684e-06	0.0002152	MTOR	3UTR
chr1	11106935	11107035	ENSG00000198793-2	1000	-	1.33	7.684e-06	0.0002152	MTOR	3UTR
chr1	11106935	11107035	ENSG00000198793-2	1000	-	1.33	7.684e-06	0.0002152	MTOR	3UTR
chr1	11122035	11122135	ENSG00000198793-4	1000	-	1.09	0.002351	0.03396	MTOR	3UTR
chr1	11122035	11122135	ENSG00000198793-4	1000	-	1.09	0.002351	0.03396	MTOR	3UTR
chr1	11122035	11122135	ENSG00000198793-4	1000	-	1.09	0.002351	0.03396	MTOR	3UTR
chr1	11127635	11127735	ENSG00000198793-5	1000	-	1.25	6.76e-05	0.00131	MTOR	3UTR
chr1	11127635	11127735	ENSG00000198793-5	1000	-	1.25	6.76e-05	0.00131	MTOR	3UTR
chr1	11127635	11127735	ENSG00000198793-5	1000	-	1.25	6.76e-05	0.00131	MTOR	3UTR
chr1	11128035	11128135	ENSG00000198793-6	1000	-	3.98	0	0	MTOR	3UTR
chr1	11128035	11128135	ENSG00000198793-6	1000	-	3.98	0	0	MTOR	3UTR
chr1	11128035	11128135	ENSG00000198793-6	1000	-	3.98	0	0	MTOR	3UTR
chr1	11130535	11130635	ENSG00000198793-7	1000	-	1.88	1.11e-12	5.597e-11	MTOR	3UTR
chr1	11130535	11130635	ENSG00000198793-7	1000	-	1.88	1.11e-12	5.597e-11	MTOR	3UTR
chr1	11130535	11130635	ENSG00000198793-7	1000	-	1.88	1.11e-12	5.597e-11	MTOR	3UTR
chr1	11130635	11130735	ENSG00000198793-8	1000	-	1.41	3.906e-06	0.000123	MTOR	3UTR
chr1	11130635	11130735	ENSG00000198793-8	1000	-	1.41	3.906e-06	0.000123	MTOR	3UTR
chr1	11130635	11130735	ENSG00000198793-8	1000	-	1.41	3.906e-06	0.000123	MTOR	3UTR
chr1	11139335	11139435	ENSG00000198793-9	1000	-	1.26	2.925e-05	0.0006142	MTOR	3UTR
chr1	11139335	11139435	ENSG00000198793-9	1000	-	1.26	2.925e-05	0.0006142	MTOR	3UTR
chr1	11139335	11139435	ENSG00000198793-9	1000	-	1.26	2.925e-05	0.0006142	MTOR	3UTR
chr1	11144635	11144735	ENSG00000198793-10	1000	-	1.27	2.639e-05	0.0006046	MTOR	3UTR
chr1	11144635	11144735	ENSG00000198793-10	1000	-	1.27	2.639e-05	0.0006046	MTOR	3UTR
chr1	11144635	11144735	ENSG00000198793-10	1000	-	1.27	2.639e-05	0.0006046	MTOR	3UTR
chr1	11209335	11209435	ENSG00000198793-12	1000	-	1.57	6.036e-07	2.535e-05	MTOR	3UTR
chr1	11213435	11213535	ENSG00000198793-14	1000	-	1.15	0.001397	0.02347	MTOR	3UTR
chr1	11676030	11676130	ENSG00000116670-3	1000	-	2.75	0	0	MAD2L2	3UTR
chr1	11720410	11720510	ENSG00000162490-1	1000	+	1.12	0.001903	0.03933	DRAXIN	3UTR
chr1	11721810	11721910	ENSG00000162490-2	1000	+	3.97	0	0	DRAXIN	3UTR
chr1	11721910	11722010	ENSG00000162490-3	1000	+	3.57	0	0	DRAXIN	3UTR
chr1	11722010	11722110	ENSG00000162490-4	1000	+	1.41	2.839e-06	8.801e-05	DRAXIN	3UTR
chr1	11722910	11723010	ENSG00000162490-5	1000	+	1.26	0.0001147	0.002844	DRAXIN	3UTR
chr1	11723010	11723110	ENSG00000162490-6	1000	+	1.47	6.011e-07	2.485e-05	DRAXIN	3UTR
chr1	11750284	11750384	ENSG00000177674-1	1000	+	1.16	0.0003154	0.01277	AGTRAP	3UTR
chr1	11750284	11750384	ENSG00000177674-1	1000	+	1.16	0.0003154	0.01277	AGTRAP	3UTR
chr1	11750284	11750384	ENSG00000177674-1	1000	+	1.16	0.0003154	0.01277	AGTRAP	3UTR
chr1	11750284	11750384	ENSG00000177674-1	1000	+	1.16	0.0003154	0.01277	AGTRAP	3UTR
chr1	11750284	11750384	ENSG00000177674-1	1000	+	1.16	0.0003154	0.01277	AGTRAP	3UTR
chr1	11750284	11750384	ENSG00000177674-1	1000	+	1.16	0.0003154	0.01277	AGTRAP	3UTR
chr1	11750284	11750384	ENSG00000177674-1	1000	+	1.16	0.0003154	0.01277	AGTRAP	3UTR
chr1	11750284	11750384	ENSG00000177674-1	1000	+	1.16	0.0003154	0.01277	AGTRAP	3UTR
chr1	11750484	11750584	ENSG00000177674-2	1000	+	1.46	1.101e-05	0.0008922	AGTRAP	3UTR
chr1	11750484	11750584	ENSG00000177674-2	1000	+	1.46	1.101e-05	0.0008922	AGTRAP	3UTR
chr1	11750484	11750584	ENSG00000177674-2	1000	+	1.46	1.101e-05	0.0008922	AGTRAP	3UTR
chr1	11750484	11750584	ENSG00000177674-2	1000	+	1.46	1.101e-05	0.0008922	AGTRAP	3UTR
chr1	11750484	11750584	ENSG00000177674-2	1000	+	1.46	1.101e-05	0.0008922	AGTRAP	3UTR
chr1	11786523	11786623	ENSG00000177000-1	1000	-	3.45	0	0	MTHFR	3UTR
chr1	11786523	11786623	ENSG00000177000-1	1000	-	3.45	0	0	MTHFR	3UTR
chr1	11786523	11786623	ENSG00000177000-1	1000	-	3.45	0	0	MTHFR	3UTR
chr1	11786523	11786623	ENSG00000177000-1	1000	-	3.45	0	0	MTHFR	3UTR
chr1	11786587	11786687	ENSG00000215910-1	1000	+	3	0	0	C1orf167	3UTR
chr1	11786587	11786687	ENSG00000215910-1	1000	+	3	0	0	C1orf167	3UTR
chr1	11786587	11786687	ENSG00000215910-1	1000	+	3	0	0	C1orf167	3UTR
chr1	11786587	11786687	ENSG00000215910-1	1000	+	3	0	0	C1orf167	3UTR
chr1	11787223	11787323	ENSG00000177000-2	1000	-	3.55	0	0	MTHFR	3UTR
chr1	11787223	11787323	ENSG00000177000-2	1000	-	3.55	0	0	MTHFR	3UTR
chr1	11787223	11787323	ENSG00000177000-2	1000	-	3.55	0	0	MTHFR	3UTR
chr1	11787223	11787323	ENSG00000177000-2	1000	-	3.55	0	0	MTHFR	3UTR
chr1	11787287	11787387	ENSG00000215910-2	1000	+	3.15	0	0	C1orf167	3UTR
chr1	11787287	11787387	ENSG00000215910-2	1000	+	3.15	0	0	C1orf167	3UTR
chr1	11787287	11787387	ENSG00000215910-2	1000	+	3.15	0	0	C1orf167	3UTR
chr1	11787287	11787387	ENSG00000215910-2	1000	+	3.15	0	0	C1orf167	3UTR
chr1	11836996	11837096	ENSG00000011021-2	1000	+	1.45	3.974e-05	0.005206	CLCN6	3UTR
chr1	11840196	11840296	ENSG00000011021-3	1000	+	1.38	0.0001569	0.00703	CLCN6	3UTR
chr1	11840196	11840296	ENSG00000011021-3	1000	+	1.38	0.0001569	0.00703	CLCN6	3UTR
chr1	11840196	11840296	ENSG00000011021-3	1000	+	1.38	0.0001569	0.00703	CLCN6	3UTR
chr1	11920091	11920191	ENSG00000116685-1	1000	-	3.13	0	0	KIAA2013	3UTR
chr1	11996181	11996281	ENSG00000116688-3	1000	+	1.69	9.145e-11	3.262e-09	MFN2	3UTR
chr1	12001481	12001581	ENSG00000116688-4	1000	+	1	0.0002342	0.005012	MFN2	3UTR
chr1	12012481	12012581	ENSG00000116688-5	1000	+	1.19	7.973e-06	0.0002133	MFN2	3UTR
chr1	12012481	12012581	ENSG00000116688-5	1000	+	1.19	7.973e-06	0.0002133	MFN2	3UTR
chr1	12012481	12012581	ENSG00000116688-5	1000	+	1.19	7.973e-06	0.0002133	MFN2	3UTR
chr1	12012481	12012581	ENSG00000116688-5	1000	+	1.19	7.973e-06	0.0002133	MFN2	3UTR
chr1	12012481	12012581	ENSG00000116688-5	1000	+	1.19	7.973e-06	0.0002133	MFN2	3UTR
chr1	12012481	12012581	ENSG00000116688-5	1000	+	1.19	7.973e-06	0.0002133	MFN2	3UTR
chr1	12012481	12012581	ENSG00000116688-5	1000	+	1.19	7.973e-06	0.0002133	MFN2	3UTR
chr1	12012481	12012581	ENSG00000116688-5	1000	+	1.19	7.973e-06	0.0002133	MFN2	3UTR
chr1	12012481	12012581	ENSG00000116688-5	1000	+	1.19	7.973e-06	0.0002133	MFN2	3UTR
chr1	12012481	12012581	ENSG00000116688-5	1000	+	1.19	7.973e-06	0.0002133	MFN2	3UTR
chr1	12012481	12012581	ENSG00000116688-5	1000	+	1.19	7.973e-06	0.0002133	MFN2	3UTR
chr1	12012481	12012581	ENSG00000116688-5	1000	+	1.19	7.973e-06	0.0002133	MFN2	3UTR
chr1	12012481	12012581	ENSG00000116688-5	1000	+	1.19	7.973e-06	0.0002133	MFN2	3UTR
chr1	12012481	12012581	ENSG00000116688-5	1000	+	1.19	7.973e-06	0.0002133	MFN2	3UTR
chr1	12012481	12012581	ENSG00000116688-5	1000	+	1.19	7.973e-06	0.0002133	MFN2	3UTR
chr1	13607165	13607265	ENSG00000162493-1	1000	+	1.3	0.0001723	0.006204	PDPN	3UTR
chr1	13616365	13616465	ENSG00000162493-3	1000	+	1.09	0.001804	0.03897	PDPN	3UTR
chr1	13616365	13616465	ENSG00000162493-3	1000	+	1.09	0.001804	0.03897	PDPN	3UTR
chr1	13616365	13616465	ENSG00000162493-3	1000	+	1.09	0.001804	0.03897	PDPN	3UTR
chr1	13616365	13616465	ENSG00000162493-3	1000	+	1.09	0.001804	0.03897	PDPN	3UTR
chr1	13616365	13616465	ENSG00000162493-3	1000	+	1.09	0.001804	0.03897	PDPN	3UTR
chr1	13617365	13617465	ENSG00000162493-5	1000	+	1.74	8.568e-06	0.0009253	PDPN	3UTR
chr1	13617365	13617465	ENSG00000162493-5	1000	+	1.74	8.568e-06	0.0009253	PDPN	3UTR
chr1	13617365	13617465	ENSG00000162493-5	1000	+	1.74	8.568e-06	0.0009253	PDPN	3UTR
chr1	15067992	15068092	ENSG00000189337-15	1000	+	1.31	9.182e-14	2.825e-12	KAZN	3UTR
chr1	15067992	15068092	ENSG00000189337-15	1000	+	1.31	9.182e-14	2.825e-12	KAZN	3UTR
chr1	15428688	15428788	ENSG00000142634-2	1000	+	1.4	4.691e-05	0.0005472	EFHD2	3UTR
chr1	15428688	15428788	ENSG00000142634-2	1000	+	1.4	4.691e-05	0.0005472	EFHD2	3UTR
chr1	15429388	15429488	ENSG00000142634-3	1000	+	1.41	4.334e-05	0.0005472	EFHD2	3UTR
chr1	15429688	15429788	ENSG00000142634-4	1000	+	1.49	1.07e-05	0.0003744	EFHD2	3UTR
chr1	15573113	15573213	ENSG00000116138-2	1000	+	1.11	0.0002998	0.01529	DNAJC16	3UTR
chr1	15661313	15661413	ENSG00000215695-1	1000	+	1.33	0.0007532	0.01582	RSC1A1	3UTR
chr1	15661313	15661413	ENSG00000215695-1	1000	+	1.33	0.0007532	0.01582	RSC1A1	3UTR
chr1	15661358	15661458	ENSG00000197312-2	1000	+	1.52	1.057e-05	0.000978	DDI2	3UTR
chr1	15661358	15661458	ENSG00000197312-2	1000	+	1.52	1.057e-05	0.000978	DDI2	3UTR
chr1	15662958	15663058	ENSG00000197312-3	1000	+	1.29	0.0008146	0.03895	DDI2	3UTR
chr1	15662958	15663058	ENSG00000197312-3	1000	+	1.29	0.0008146	0.03895	DDI2	3UTR
chr1	15662958	15663058	ENSG00000197312-3	1000	+	1.29	0.0008146	0.03895	DDI2	3UTR
chr1	15664058	15664158	ENSG00000197312-4	1000	+	1.22	0.0008421	0.03895	DDI2	3UTR
chr1	15664058	15664158	ENSG00000197312-4	1000	+	1.22	0.0008421	0.03895	DDI2	3UTR
chr1	15664058	15664158	ENSG00000197312-4	1000	+	1.22	0.0008421	0.03895	DDI2	3UTR
chr1	15727112	15727212	ENSG00000237938-2	1000	-	1.36	0.000846	0.008967	None	3UTR
chr1	15728012	15728112	ENSG00000237938-3	1000	-	1.36	0.0008324	0.008967	None	3UTR
chr1	15730612	15730712	ENSG00000237938-4	1000	-	1.85	1.817e-06	9.629e-05	None	3UTR
chr1	15732512	15732612	ENSG00000237938-5	1000	-	1.27	0.0007228	0.008967	None	3UTR
chr1	15732512	15732612	ENSG00000237938-5	1000	-	1.27	0.0007228	0.008967	None	3UTR
chr1	15774983	15775083	ENSG00000179743-3	1000	-	2.95	0	0	SPEN-AS1	3UTR
chr1	15775007	15775107	ENSG00000162458-1	1000	+	2.71	0	0	FBLIM1	3UTR
chr1	15785007	15785107	ENSG00000162458-2	1000	+	3.39	0	0	FBLIM1	3UTR
chr1	15785007	15785107	ENSG00000162458-2	1000	+	3.39	0	0	FBLIM1	3UTR
chr1	15785007	15785107	ENSG00000162458-2	1000	+	3.39	0	0	FBLIM1	3UTR
chr1	15785083	15785183	ENSG00000179743-4	1000	-	3.19	0	0	SPEN-AS1	3UTR
chr1	15785083	15785183	ENSG00000179743-4	1000	-	3.19	0	0	SPEN-AS1	3UTR
chr1	15785083	15785183	ENSG00000179743-4	1000	-	3.19	0	0	SPEN-AS1	3UTR
chr1	15785107	15785207	ENSG00000162458-3	1000	+	2.45	0	0	FBLIM1	3UTR
chr1	15785107	15785207	ENSG00000162458-3	1000	+	2.45	0	0	FBLIM1	3UTR
chr1	15785107	15785207	ENSG00000162458-3	1000	+	2.45	0	0	FBLIM1	3UTR
chr1	15807269	15807369	ENSG00000233954-1	1000	-	2.66	0	0	UQCRHL	3UTR
chr1	15807283	15807383	ENSG00000179743-5	1000	-	3.89	0	0	SPEN-AS1	3UTR
chr1	15807369	15807469	ENSG00000233954-2	1000	-	1.77	0	0	UQCRHL	3UTR
chr1	15909295	15909395	ENSG00000065526-5	1000	+	3.5	0	0	SPEN	3UTR
chr1	16014828	16014928	ENSG00000173641-1	1000	-	1.49	1.05e-08	3.15e-08	HSPB7	3UTR
chr1	16014828	16014928	ENSG00000173641-1	1000	-	1.49	1.05e-08	3.15e-08	HSPB7	3UTR
chr1	16014828	16014928	ENSG00000173641-1	1000	-	1.49	1.05e-08	3.15e-08	HSPB7	3UTR
chr1	16049652	16049752	ENSG00000184908-1	1000	+	4.92	0	0	CLCNKB	3UTR
chr1	16050852	16050952	ENSG00000184908-2	1000	+	5.07	0	0	CLCNKB	3UTR
chr1	16393317	16393417	ENSG00000187144-2	1000	-	1.11	3.223e-05	0.0009133	SPATA21	3UTR
chr1	16393375	16393475	ENSG00000055070-3	1000	+	2.04	2.688e-10	1.586e-08	SZRD1	3UTR
chr1	16395317	16395417	ENSG00000187144-3	1000	-	1.74	4.766e-06	0.0002026	SPATA21	3UTR
chr1	16395317	16395417	ENSG00000187144-3	1000	-	1.74	4.766e-06	0.0002026	SPATA21	3UTR
chr1	16395317	16395417	ENSG00000187144-3	1000	-	1.74	4.766e-06	0.0002026	SPATA21	3UTR
chr1	16395317	16395417	ENSG00000187144-3	1000	-	1.74	4.766e-06	0.0002026	SPATA21	3UTR
chr1	16395375	16395475	ENSG00000055070-5	1000	+	1.76	1.116e-06	4.938e-05	SZRD1	3UTR
chr1	16395375	16395475	ENSG00000055070-5	1000	+	1.76	1.116e-06	4.938e-05	SZRD1	3UTR
chr1	16395375	16395475	ENSG00000055070-5	1000	+	1.76	1.116e-06	4.938e-05	SZRD1	3UTR
chr1	16395375	16395475	ENSG00000055070-5	1000	+	1.76	1.116e-06	4.938e-05	SZRD1	3UTR
chr1	16395575	16395675	ENSG00000055070-6	1000	+	1.42	7.33e-05	0.002162	SZRD1	3UTR
chr1	16395575	16395675	ENSG00000055070-6	1000	+	1.42	7.33e-05	0.002162	SZRD1	3UTR
chr1	16395575	16395675	ENSG00000055070-6	1000	+	1.42	7.33e-05	0.002162	SZRD1	3UTR
chr1	16397975	16398075	ENSG00000055070-8	1000	+	1.52	3.194e-06	0.0001131	SZRD1	3UTR
chr1	16397975	16398075	ENSG00000055070-8	1000	+	1.52	3.194e-06	0.0001131	SZRD1	3UTR
chr1	16397975	16398075	ENSG00000055070-8	1000	+	1.52	3.194e-06	0.0001131	SZRD1	3UTR
chr1	16459453	16459553	ENSG00000290842-1	1000	-	1.11	0.002374	0.03284	CROCCP3	3UTR
chr1	16459453	16459553	ENSG00000290842-1	1000	-	1.11	0.002374	0.03284	CROCCP3	3UTR
chr1	16459453	16459553	ENSG00000290842-1	1000	-	1.11	0.002374	0.03284	CROCCP3	3UTR
chr1	16563019	16563119	ENSG00000219481-1	1000	-	1.21	0	0	NBPF1	3UTR
chr1	16567119	16567219	ENSG00000219481-4	1000	-	4.31	0	0	NBPF1	3UTR
chr1	16986058	16986158	ENSG00000159363-1	1000	-	1.33	0.0002737	0.003722	ATP13A2	3UTR
chr1	16986058	16986158	ENSG00000159363-1	1000	-	1.33	0.0002737	0.003722	ATP13A2	3UTR
chr1	16986126	16986226	ENSG00000226526-1	1000	+	1.22	0.0002512	0.00383	None	3UTR
chr1	16986126	16986226	ENSG00000226526-1	1000	+	1.22	0.0002512	0.00383	None	3UTR
chr1	17018764	17018864	ENSG00000117118-1	1000	-	1.16	0.002939	0.04924	SDHB	3UTR
chr1	17018764	17018864	ENSG00000117118-1	1000	-	1.16	0.002939	0.04924	SDHB	3UTR
chr1	17018764	17018864	ENSG00000117118-1	1000	-	1.16	0.002939	0.04924	SDHB	3UTR
chr1	17018764	17018864	ENSG00000117118-1	1000	-	1.16	0.002939	0.04924	SDHB	3UTR
chr1	17018764	17018864	ENSG00000117118-1	1000	-	1.16	0.002939	0.04924	SDHB	3UTR
chr1	17018764	17018864	ENSG00000117118-1	1000	-	1.16	0.002939	0.04924	SDHB	3UTR
chr1	17018764	17018864	ENSG00000117118-1	1000	-	1.16	0.002939	0.04924	SDHB	3UTR
chr1	17018764	17018864	ENSG00000117118-1	1000	-	1.16	0.002939	0.04924	SDHB	3UTR
chr1	17018764	17018864	ENSG00000117118-1	1000	-	1.16	0.002939	0.04924	SDHB	3UTR
chr1	17018764	17018864	ENSG00000117118-1	1000	-	1.16	0.002939	0.04924	SDHB	3UTR
chr1	17018764	17018864	ENSG00000117118-1	1000	-	1.16	0.002939	0.04924	SDHB	3UTR
chr1	17018764	17018864	ENSG00000117118-1	1000	-	1.16	0.002939	0.04924	SDHB	3UTR
chr1	17018764	17018864	ENSG00000117118-1	1000	-	1.16	0.002939	0.04924	SDHB	3UTR
chr1	17018764	17018864	ENSG00000117118-1	1000	-	1.16	0.002939	0.04924	SDHB	3UTR
chr1	17022564	17022664	ENSG00000117118-2	1000	-	1.17	0.001778	0.0397	SDHB	3UTR
chr1	17022564	17022664	ENSG00000117118-2	1000	-	1.17	0.001778	0.0397	SDHB	3UTR
chr1	17022564	17022664	ENSG00000117118-2	1000	-	1.17	0.001778	0.0397	SDHB	3UTR
chr1	17022564	17022664	ENSG00000117118-2	1000	-	1.17	0.001778	0.0397	SDHB	3UTR
chr1	17022564	17022664	ENSG00000117118-2	1000	-	1.17	0.001778	0.0397	SDHB	3UTR
chr1	17022564	17022664	ENSG00000117118-2	1000	-	1.17	0.001778	0.0397	SDHB	3UTR
chr1	17023964	17024064	ENSG00000117118-3	1000	-	1.17	0.001764	0.0397	SDHB	3UTR
chr1	17023964	17024064	ENSG00000117118-3	1000	-	1.17	0.001764	0.0397	SDHB	3UTR
chr1	17023964	17024064	ENSG00000117118-3	1000	-	1.17	0.001764	0.0397	SDHB	3UTR
chr1	17023964	17024064	ENSG00000117118-3	1000	-	1.17	0.001764	0.0397	SDHB	3UTR
chr1	17023964	17024064	ENSG00000117118-3	1000	-	1.17	0.001764	0.0397	SDHB	3UTR
chr1	17027764	17027864	ENSG00000117118-4	1000	-	1.83	3.419e-07	2.291e-05	SDHB	3UTR
chr1	17027764	17027864	ENSG00000117118-4	1000	-	1.83	3.419e-07	2.291e-05	SDHB	3UTR
chr1	17027764	17027864	ENSG00000117118-4	1000	-	1.83	3.419e-07	2.291e-05	SDHB	3UTR
chr1	17407560	17407660	ENSG00000179051-2	1000	-	1.16	3.952e-14	3.86e-12	RCC2	3UTR
chr1	17408260	17408360	ENSG00000179051-5	1000	-	1.08	1.663e-07	6.962e-06	RCC2	3UTR
chr1	17408860	17408960	ENSG00000179051-6	1000	-	1.43	0	0	RCC2	3UTR
chr1	17408860	17408960	ENSG00000179051-6	1000	-	1.43	0	0	RCC2	3UTR
chr1	18871830	18871930	ENSG00000159423-1	1000	-	1.57	2.659e-05	0.001024	ALDH4A1	3UTR
chr1	18871830	18871930	ENSG00000159423-1	1000	-	1.57	2.659e-05	0.001024	ALDH4A1	3UTR
chr1	18871930	18872030	ENSG00000159423-2	1000	-	1.21	0.001359	0.03487	ALDH4A1	3UTR
chr1	18871930	18872030	ENSG00000159423-2	1000	-	1.21	0.001359	0.03487	ALDH4A1	3UTR
chr1	19074510	19074610	ENSG00000127481-1	1000	-	1.4	2.01e-05	0.001487	UBR4	3UTR
chr1	19074510	19074610	ENSG00000127481-1	1000	-	1.4	2.01e-05	0.001487	UBR4	3UTR
chr1	19074510	19074610	ENSG00000127481-1	1000	-	1.4	2.01e-05	0.001487	UBR4	3UTR
chr1	19074510	19074610	ENSG00000272084-1	1000	-	1.11	0.001615	0.01454	None	3UTR
chr1	19074510	19074610	ENSG00000272084-1	1000	-	1.11	0.001615	0.01454	None	3UTR
chr1	19074510	19074610	ENSG00000272084-1	1000	-	1.11	0.001615	0.01454	None	3UTR
chr1	19215760	19215860	ENSG00000127463-1	1000	-	1.24	0.0005043	0.006808	EMC1	3UTR
chr1	19215760	19215860	ENSG00000127463-1	1000	-	1.24	0.0005043	0.006808	EMC1	3UTR
chr1	19215760	19215860	ENSG00000127463-1	1000	-	1.24	0.0005043	0.006808	EMC1	3UTR
chr1	19217230	19217330	ENSG00000230424-1	1000	+	2.74	0	0	EMC1-AS1	3UTR
chr1	19217230	19217330	ENSG00000230424-1	1000	+	2.74	0	0	EMC1-AS1	3UTR
chr1	19217230	19217330	ENSG00000230424-1	1000	+	2.74	0	0	EMC1-AS1	3UTR
chr1	19217230	19217330	ENSG00000230424-1	1000	+	2.74	0	0	EMC1-AS1	3UTR
chr1	19217230	19217330	ENSG00000230424-1	1000	+	2.74	0	0	EMC1-AS1	3UTR
chr1	19217230	19217330	ENSG00000230424-1	1000	+	2.74	0	0	EMC1-AS1	3UTR
chr1	19217230	19217330	ENSG00000230424-1	1000	+	2.74	0	0	EMC1-AS1	3UTR
chr1	19217230	19217330	ENSG00000230424-1	1000	+	2.74	0	0	EMC1-AS1	3UTR
chr1	19217230	19217330	ENSG00000230424-1	1000	+	2.74	0	0	EMC1-AS1	3UTR
chr1	19217230	19217330	ENSG00000230424-1	1000	+	2.74	0	0	EMC1-AS1	3UTR
chr1	19217260	19217360	ENSG00000127463-2	1000	-	3.33	0	0	EMC1	3UTR
chr1	19217260	19217360	ENSG00000127463-2	1000	-	3.33	0	0	EMC1	3UTR
chr1	19217260	19217360	ENSG00000127463-2	1000	-	3.33	0	0	EMC1	3UTR
chr1	19217260	19217360	ENSG00000127463-2	1000	-	3.33	0	0	EMC1	3UTR
chr1	19217260	19217360	ENSG00000127463-2	1000	-	3.33	0	0	EMC1	3UTR
chr1	19217260	19217360	ENSG00000127463-2	1000	-	3.33	0	0	EMC1	3UTR
chr1	19217260	19217360	ENSG00000127463-2	1000	-	3.33	0	0	EMC1	3UTR
chr1	19217260	19217360	ENSG00000127463-2	1000	-	3.33	0	0	EMC1	3UTR
chr1	19217260	19217360	ENSG00000127463-2	1000	-	3.33	0	0	EMC1	3UTR
chr1	19217260	19217360	ENSG00000127463-2	1000	-	3.33	0	0	EMC1	3UTR
chr1	19219060	19219160	ENSG00000127463-3	1000	-	1.58	1.53e-05	0.000413	EMC1	3UTR
chr1	19219060	19219160	ENSG00000127463-3	1000	-	1.58	1.53e-05	0.000413	EMC1	3UTR
chr1	19219060	19219160	ENSG00000127463-3	1000	-	1.58	1.53e-05	0.000413	EMC1	3UTR
chr1	19219060	19219160	ENSG00000127463-3	1000	-	1.58	1.53e-05	0.000413	EMC1	3UTR
chr1	19219060	19219160	ENSG00000127463-3	1000	-	1.58	1.53e-05	0.000413	EMC1	3UTR
chr1	19219060	19219160	ENSG00000127463-3	1000	-	1.58	1.53e-05	0.000413	EMC1	3UTR
chr1	19219060	19219160	ENSG00000127463-3	1000	-	1.58	1.53e-05	0.000413	EMC1	3UTR
chr1	19219060	19219160	ENSG00000127463-3	1000	-	1.58	1.53e-05	0.000413	EMC1	3UTR
chr1	19219060	19219160	ENSG00000127463-3	1000	-	1.58	1.53e-05	0.000413	EMC1	3UTR
chr1	19219060	19219160	ENSG00000127463-3	1000	-	1.58	1.53e-05	0.000413	EMC1	3UTR
chr1	19219060	19219160	ENSG00000127463-3	1000	-	1.58	1.53e-05	0.000413	EMC1	3UTR
chr1	19219260	19219360	ENSG00000127463-4	1000	-	1.25	3.212e-05	0.0006938	EMC1	3UTR
chr1	19219260	19219360	ENSG00000127463-4	1000	-	1.25	3.212e-05	0.0006938	EMC1	3UTR
chr1	19219260	19219360	ENSG00000127463-4	1000	-	1.25	3.212e-05	0.0006938	EMC1	3UTR
chr1	19219260	19219360	ENSG00000127463-4	1000	-	1.25	3.212e-05	0.0006938	EMC1	3UTR
chr1	19219260	19219360	ENSG00000127463-4	1000	-	1.25	3.212e-05	0.0006938	EMC1	3UTR
chr1	19219260	19219360	ENSG00000127463-4	1000	-	1.25	3.212e-05	0.0006938	EMC1	3UTR
chr1	19219260	19219360	ENSG00000127463-4	1000	-	1.25	3.212e-05	0.0006938	EMC1	3UTR
chr1	19219260	19219360	ENSG00000127463-4	1000	-	1.25	3.212e-05	0.0006938	EMC1	3UTR
chr1	19219260	19219360	ENSG00000127463-4	1000	-	1.25	3.212e-05	0.0006938	EMC1	3UTR
chr1	19219260	19219360	ENSG00000127463-4	1000	-	1.25	3.212e-05	0.0006938	EMC1	3UTR
chr1	19219260	19219360	ENSG00000127463-4	1000	-	1.25	3.212e-05	0.0006938	EMC1	3UTR
chr1	19219560	19219660	ENSG00000127463-5	1000	-	1.21	0.002067	0.02481	EMC1	3UTR
chr1	19219560	19219660	ENSG00000127463-5	1000	-	1.21	0.002067	0.02481	EMC1	3UTR
chr1	19219560	19219660	ENSG00000127463-5	1000	-	1.21	0.002067	0.02481	EMC1	3UTR
chr1	19219560	19219660	ENSG00000127463-5	1000	-	1.21	0.002067	0.02481	EMC1	3UTR
chr1	19219560	19219660	ENSG00000127463-5	1000	-	1.21	0.002067	0.02481	EMC1	3UTR
chr1	19219560	19219660	ENSG00000127463-5	1000	-	1.21	0.002067	0.02481	EMC1	3UTR
chr1	19219560	19219660	ENSG00000127463-5	1000	-	1.21	0.002067	0.02481	EMC1	3UTR
chr1	19223460	19223560	ENSG00000127463-6	1000	-	1.46	5.231e-06	0.0001888	EMC1	3UTR
chr1	19223460	19223560	ENSG00000127463-6	1000	-	1.46	5.231e-06	0.0001888	EMC1	3UTR
chr1	19223460	19223560	ENSG00000127463-6	1000	-	1.46	5.231e-06	0.0001888	EMC1	3UTR
chr1	19223460	19223560	ENSG00000127463-6	1000	-	1.46	5.231e-06	0.0001888	EMC1	3UTR
chr1	19223460	19223560	ENSG00000127463-6	1000	-	1.46	5.231e-06	0.0001888	EMC1	3UTR
chr1	19231260	19231360	ENSG00000127463-7	1000	-	1.39	0.0003399	0.005244	EMC1	3UTR
chr1	19231260	19231360	ENSG00000127463-7	1000	-	1.39	0.0003399	0.005244	EMC1	3UTR
chr1	19231260	19231360	ENSG00000127463-7	1000	-	1.39	0.0003399	0.005244	EMC1	3UTR
chr1	19231260	19231360	ENSG00000127463-7	1000	-	1.39	0.0003399	0.005244	EMC1	3UTR
chr1	19233060	19233160	ENSG00000127463-8	1000	-	1.07	0.003923	0.04237	EMC1	3UTR
chr1	19233060	19233160	ENSG00000127463-8	1000	-	1.07	0.003923	0.04237	EMC1	3UTR
chr1	19233060	19233160	ENSG00000127463-8	1000	-	1.07	0.003923	0.04237	EMC1	3UTR
chr1	19233060	19233160	ENSG00000127463-8	1000	-	1.07	0.003923	0.04237	EMC1	3UTR
chr1	19235160	19235260	ENSG00000127463-9	1000	-	1.47	5.911e-05	0.001064	EMC1	3UTR
chr1	19235160	19235260	ENSG00000127463-9	1000	-	1.47	5.911e-05	0.001064	EMC1	3UTR
chr1	19235160	19235260	ENSG00000127463-9	1000	-	1.47	5.911e-05	0.001064	EMC1	3UTR
chr1	19239860	19239960	ENSG00000127463-10	1000	-	1.3	5.243e-06	0.0001888	EMC1	3UTR
chr1	19239860	19239960	ENSG00000127463-10	1000	-	1.3	5.243e-06	0.0001888	EMC1	3UTR
chr1	19239860	19239960	ENSG00000127463-10	1000	-	1.3	5.243e-06	0.0001888	EMC1	3UTR
chr1	19239930	19240030	ENSG00000230424-2	1000	+	3.95	0	0	EMC1-AS1	3UTR
chr1	19239930	19240030	ENSG00000230424-2	1000	+	3.95	0	0	EMC1-AS1	3UTR
chr1	19239930	19240030	ENSG00000230424-2	1000	+	3.95	0	0	EMC1-AS1	3UTR
chr1	19259005	19259105	ENSG00000053372-1	1000	+	1.48	0.0002323	0.01022	MRTO4	3UTR
chr1	19267282	19267382	ENSG00000211454-1	1000	-	11.93	0	0	AKR7L	3UTR
chr1	19267282	19267382	ENSG00000211454-1	1000	-	11.93	0	0	AKR7L	3UTR
chr1	19303991	19304091	ENSG00000053371-1	1000	-	1.38	0.0002441	0.004027	AKR7A2	3UTR
chr1	19303991	19304091	ENSG00000053371-1	1000	-	1.38	0.0002441	0.004027	AKR7A2	3UTR
chr1	19327626	19327726	ENSG00000040487-1	1000	+	1.5	3.164e-05	0.001582	SLC66A1	3UTR
chr1	19328526	19328626	ENSG00000040487-2	1000	+	1.22	0.001949	0.03248	SLC66A1	3UTR
chr1	19328526	19328626	ENSG00000040487-2	1000	+	1.22	0.001949	0.03248	SLC66A1	3UTR
chr1	19329026	19329126	ENSG00000040487-3	1000	+	1.32	0.0005155	0.01289	SLC66A1	3UTR
chr1	19329026	19329126	ENSG00000040487-3	1000	+	1.32	0.0005155	0.01289	SLC66A1	3UTR
chr1	19329026	19329126	ENSG00000040487-3	1000	+	1.32	0.0005155	0.01289	SLC66A1	3UTR
chr1	19329026	19329126	ENSG00000040487-3	1000	+	1.32	0.0005155	0.01289	SLC66A1	3UTR
chr1	19339075	19339175	ENSG00000077549-1	1000	-	2.91	0	0	CAPZB	3UTR
chr1	19339075	19339175	ENSG00000077549-1	1000	-	2.91	0	0	CAPZB	3UTR
chr1	19339075	19339175	ENSG00000077549-1	1000	-	2.91	0	0	CAPZB	3UTR
chr1	19339075	19339175	ENSG00000077549-1	1000	-	2.91	0	0	CAPZB	3UTR
chr1	19339175	19339275	ENSG00000077549-2	1000	-	1.15	1.12e-10	9.271e-09	CAPZB	3UTR
chr1	19339175	19339275	ENSG00000077549-2	1000	-	1.15	1.12e-10	9.271e-09	CAPZB	3UTR
chr1	19339175	19339275	ENSG00000077549-2	1000	-	1.15	1.12e-10	9.271e-09	CAPZB	3UTR
chr1	19339175	19339275	ENSG00000077549-2	1000	-	1.15	1.12e-10	9.271e-09	CAPZB	3UTR
chr1	19339175	19339275	ENSG00000077549-2	1000	-	1.15	1.12e-10	9.271e-09	CAPZB	3UTR
chr1	19339375	19339475	ENSG00000077549-3	1000	-	1.04	2.214e-11	2.443e-09	CAPZB	3UTR
chr1	19339375	19339475	ENSG00000077549-3	1000	-	1.04	2.214e-11	2.443e-09	CAPZB	3UTR
chr1	19339375	19339475	ENSG00000077549-3	1000	-	1.04	2.214e-11	2.443e-09	CAPZB	3UTR
chr1	19339375	19339475	ENSG00000077549-3	1000	-	1.04	2.214e-11	2.443e-09	CAPZB	3UTR
chr1	19339375	19339475	ENSG00000077549-3	1000	-	1.04	2.214e-11	2.443e-09	CAPZB	3UTR
chr1	19339375	19339475	ENSG00000077549-3	1000	-	1.04	2.214e-11	2.443e-09	CAPZB	3UTR
chr1	19339375	19339475	ENSG00000077549-3	1000	-	1.04	2.214e-11	2.443e-09	CAPZB	3UTR
chr1	19339375	19339475	ENSG00000077549-3	1000	-	1.04	2.214e-11	2.443e-09	CAPZB	3UTR
chr1	19339475	19339575	ENSG00000077549-4	1000	-	2.52	0	0	CAPZB	3UTR
chr1	19339475	19339575	ENSG00000077549-4	1000	-	2.52	0	0	CAPZB	3UTR
chr1	19339475	19339575	ENSG00000077549-4	1000	-	2.52	0	0	CAPZB	3UTR
chr1	19339475	19339575	ENSG00000077549-4	1000	-	2.52	0	0	CAPZB	3UTR
chr1	19339475	19339575	ENSG00000077549-4	1000	-	2.52	0	0	CAPZB	3UTR
chr1	19339475	19339575	ENSG00000077549-4	1000	-	2.52	0	0	CAPZB	3UTR
chr1	19339475	19339575	ENSG00000077549-4	1000	-	2.52	0	0	CAPZB	3UTR
chr1	19339475	19339575	ENSG00000077549-4	1000	-	2.52	0	0	CAPZB	3UTR
chr1	19356675	19356775	ENSG00000077549-5	1000	-	1.07	0.0001839	0.008698	CAPZB	3UTR
chr1	19356675	19356775	ENSG00000077549-5	1000	-	1.07	0.0001839	0.008698	CAPZB	3UTR
chr1	19357475	19357575	ENSG00000077549-6	1000	-	1.44	1.439e-06	7.937e-05	CAPZB	3UTR
chr1	19357475	19357575	ENSG00000077549-6	1000	-	1.44	1.439e-06	7.937e-05	CAPZB	3UTR
chr1	19385475	19385575	ENSG00000077549-7	1000	-	1.64	1.881e-09	1.245e-07	CAPZB	3UTR
chr1	19626379	19626479	ENSG00000158747-4	1000	+	1.24	1.229e-05	0.0004827	NBL1	3UTR
chr1	19626379	19626479	ENSG00000158747-4	1000	+	1.24	1.229e-05	0.0004827	NBL1	3UTR
chr1	19626379	19626479	ENSG00000158747-4	1000	+	1.24	1.229e-05	0.0004827	NBL1	3UTR
chr1	19626379	19626479	ENSG00000158747-4	1000	+	1.24	1.229e-05	0.0004827	NBL1	3UTR
chr1	19626379	19626479	ENSG00000158747-4	1000	+	1.24	1.229e-05	0.0004827	NBL1	3UTR
chr1	19626403	19626503	ENSG00000173436-4	1000	+	1.22	6.918e-07	3.182e-05	MICOS10	3UTR
chr1	19626403	19626503	ENSG00000173436-4	1000	+	1.22	6.918e-07	3.182e-05	MICOS10	3UTR
chr1	19626403	19626503	ENSG00000173436-4	1000	+	1.22	6.918e-07	3.182e-05	MICOS10	3UTR
chr1	19626403	19626503	ENSG00000173436-4	1000	+	1.22	6.918e-07	3.182e-05	MICOS10	3UTR
chr1	19626403	19626503	ENSG00000173436-4	1000	+	1.22	6.918e-07	3.182e-05	MICOS10	3UTR
chr1	19626467	19626567	ENSG00000270136-4	1000	+	1.17	1.51e-08	5.487e-07	MICOS10-NBL1	3UTR
chr1	19626467	19626567	ENSG00000270136-4	1000	+	1.17	1.51e-08	5.487e-07	MICOS10-NBL1	3UTR
chr1	19626467	19626567	ENSG00000270136-4	1000	+	1.17	1.51e-08	5.487e-07	MICOS10-NBL1	3UTR
chr1	19626467	19626567	ENSG00000270136-4	1000	+	1.17	1.51e-08	5.487e-07	MICOS10-NBL1	3UTR
chr1	19626467	19626567	ENSG00000270136-4	1000	+	1.17	1.51e-08	5.487e-07	MICOS10-NBL1	3UTR
chr1	20650658	20650758	ENSG00000158828-2	1000	+	1.24	0.001965	0.04715	PINK1	3UTR
chr1	20651857	20651957	ENSG00000117242-1	1000	-	1.03	3.321e-05	0.0008136	PINK1-AS	3UTR
chr1	20651857	20651957	ENSG00000117242-1	1000	-	1.03	3.321e-05	0.0008136	PINK1-AS	3UTR
chr1	20651967	20652067	ENSG00000244038-1	1000	-	1.24	6.924e-11	3.67e-09	DDOST	3UTR
chr1	20651967	20652067	ENSG00000244038-1	1000	-	1.24	6.924e-11	3.67e-09	DDOST	3UTR
chr1	20652057	20652157	ENSG00000117242-2	1000	-	2.14	0	0	PINK1-AS	3UTR
chr1	20652057	20652157	ENSG00000117242-2	1000	-	2.14	0	0	PINK1-AS	3UTR
chr1	20840892	20840992	ENSG00000075151-5	1000	-	1.33	3.503e-05	0.002482	EIF4G3	3UTR
chr1	20840892	20840992	ENSG00000075151-5	1000	-	1.33	3.503e-05	0.002482	EIF4G3	3UTR
chr1	20840892	20840992	ENSG00000075151-5	1000	-	1.33	3.503e-05	0.002482	EIF4G3	3UTR
chr1	20840892	20840992	ENSG00000075151-5	1000	-	1.33	3.503e-05	0.002482	EIF4G3	3UTR
chr1	20879392	20879492	ENSG00000075151-6	1000	-	1.19	0.0003401	0.01958	EIF4G3	3UTR
chr1	20879392	20879492	ENSG00000075151-6	1000	-	1.19	0.0003401	0.01958	EIF4G3	3UTR
chr1	20879392	20879492	ENSG00000075151-6	1000	-	1.19	0.0003401	0.01958	EIF4G3	3UTR
chr1	20886192	20886292	ENSG00000075151-8	1000	-	1.14	8.228e-05	0.005413	EIF4G3	3UTR
chr1	20886192	20886292	ENSG00000075151-8	1000	-	1.14	8.228e-05	0.005413	EIF4G3	3UTR
chr1	20886192	20886292	ENSG00000075151-8	1000	-	1.14	8.228e-05	0.005413	EIF4G3	3UTR
chr1	20941692	20941792	ENSG00000075151-9	1000	-	1.04	0.0003874	0.02001	EIF4G3	3UTR
chr1	20941692	20941792	ENSG00000075151-9	1000	-	1.04	0.0003874	0.02001	EIF4G3	3UTR
chr1	20941692	20941792	ENSG00000075151-9	1000	-	1.04	0.0003874	0.02001	EIF4G3	3UTR
chr1	20941992	20942092	ENSG00000075151-10	1000	-	1.31	2.991e-06	0.0002296	EIF4G3	3UTR
chr1	20941992	20942092	ENSG00000075151-10	1000	-	1.31	2.991e-06	0.0002296	EIF4G3	3UTR
chr1	20941992	20942092	ENSG00000075151-10	1000	-	1.31	2.991e-06	0.0002296	EIF4G3	3UTR
chr1	20942092	20942192	ENSG00000075151-11	1000	-	1.14	0.0005297	0.02568	EIF4G3	3UTR
chr1	20942092	20942192	ENSG00000075151-11	1000	-	1.14	0.0005297	0.02568	EIF4G3	3UTR
chr1	20942092	20942192	ENSG00000075151-11	1000	-	1.14	0.0005297	0.02568	EIF4G3	3UTR
chr1	21217447	21217547	ENSG00000117298-1	1000	-	1.28	0.0002058	0.008714	ECE1	3UTR
chr1	21217447	21217547	ENSG00000117298-1	1000	-	1.28	0.0002058	0.008714	ECE1	3UTR
chr1	21217447	21217547	ENSG00000117298-1	1000	-	1.28	0.0002058	0.008714	ECE1	3UTR
chr1	21218147	21218247	ENSG00000117298-2	1000	-	1.11	0.002336	0.04525	ECE1	3UTR
chr1	21218147	21218247	ENSG00000117298-2	1000	-	1.11	0.002336	0.04525	ECE1	3UTR
chr1	21218247	21218347	ENSG00000117298-3	1000	-	1.11	0.003011	0.04667	ECE1	3UTR
chr1	21218247	21218347	ENSG00000117298-3	1000	-	1.11	0.003011	0.04667	ECE1	3UTR
chr1	21218347	21218447	ENSG00000117298-4	1000	-	1.5	4.018e-05	0.006229	ECE1	3UTR
chr1	21218347	21218447	ENSG00000117298-4	1000	-	1.5	4.018e-05	0.006229	ECE1	3UTR
chr1	21219247	21219347	ENSG00000117298-5	1000	-	1.36	8.203e-05	0.006357	ECE1	3UTR
chr1	21219247	21219347	ENSG00000117298-5	1000	-	1.36	8.203e-05	0.006357	ECE1	3UTR
chr1	21219247	21219347	ENSG00000117298-5	1000	-	1.36	8.203e-05	0.006357	ECE1	3UTR
chr1	21219647	21219747	ENSG00000117298-6	1000	-	1.11	0.00277	0.04667	ECE1	3UTR
chr1	21219647	21219747	ENSG00000117298-6	1000	-	1.11	0.00277	0.04667	ECE1	3UTR
chr1	21219647	21219747	ENSG00000117298-6	1000	-	1.11	0.00277	0.04667	ECE1	3UTR
chr1	21219747	21219847	ENSG00000117298-7	1000	-	1.2	0.0008334	0.02153	ECE1	3UTR
chr1	21219747	21219847	ENSG00000117298-7	1000	-	1.2	0.0008334	0.02153	ECE1	3UTR
chr1	21219747	21219847	ENSG00000117298-7	1000	-	1.2	0.0008334	0.02153	ECE1	3UTR
chr1	21219847	21219947	ENSG00000117298-8	1000	-	1.12	0.00227	0.04525	ECE1	3UTR
chr1	21219847	21219947	ENSG00000117298-8	1000	-	1.12	0.00227	0.04525	ECE1	3UTR
chr1	21219847	21219947	ENSG00000117298-8	1000	-	1.12	0.00227	0.04525	ECE1	3UTR
chr1	21219847	21219947	ENSG00000117298-8	1000	-	1.12	0.00227	0.04525	ECE1	3UTR
chr1	21219847	21219947	ENSG00000117298-8	1000	-	1.12	0.00227	0.04525	ECE1	3UTR
chr1	21483328	21483428	ENSG00000142794-4	1000	+	3.11	0	0	NBPF3	3UTR
chr1	21483328	21483428	ENSG00000142794-4	1000	+	3.11	0	0	NBPF3	3UTR
chr1	21483328	21483428	ENSG00000142794-4	1000	+	3.11	0	0	NBPF3	3UTR
chr1	21483328	21483428	ENSG00000142794-4	1000	+	3.11	0	0	NBPF3	3UTR
chr1	21483328	21483428	ENSG00000142794-4	1000	+	3.11	0	0	NBPF3	3UTR
chr1	21483428	21483528	ENSG00000142794-5	1000	+	3.27	0	0	NBPF3	3UTR
chr1	21483428	21483528	ENSG00000142794-5	1000	+	3.27	0	0	NBPF3	3UTR
chr1	21483428	21483528	ENSG00000142794-5	1000	+	3.27	0	0	NBPF3	3UTR
chr1	21483428	21483528	ENSG00000142794-5	1000	+	3.27	0	0	NBPF3	3UTR
chr1	21483628	21483728	ENSG00000142794-6	1000	+	3.84	0	0	NBPF3	3UTR
chr1	21483628	21483728	ENSG00000142794-6	1000	+	3.84	0	0	NBPF3	3UTR
chr1	21483628	21483728	ENSG00000142794-6	1000	+	3.84	0	0	NBPF3	3UTR
chr1	21484428	21484528	ENSG00000142794-7	1000	+	1.35	3.331e-15	2.855e-14	NBPF3	3UTR
chr1	21484428	21484528	ENSG00000142794-7	1000	+	1.35	3.331e-15	2.855e-14	NBPF3	3UTR
chr1	21484428	21484528	ENSG00000142794-7	1000	+	1.35	3.331e-15	2.855e-14	NBPF3	3UTR
chr1	21577697	21577797	ENSG00000162551-4	1000	+	1.31	1.352e-05	0.0004529	ALPL	3UTR
chr1	21577697	21577797	ENSG00000162551-4	1000	+	1.31	1.352e-05	0.0004529	ALPL	3UTR
chr1	21577697	21577797	ENSG00000162551-4	1000	+	1.31	1.352e-05	0.0004529	ALPL	3UTR
chr1	21577697	21577797	ENSG00000162551-4	1000	+	1.31	1.352e-05	0.0004529	ALPL	3UTR
chr1	21577697	21577797	ENSG00000162551-4	1000	+	1.31	1.352e-05	0.0004529	ALPL	3UTR
chr1	21578297	21578397	ENSG00000162551-6	1000	+	2.18	0	0	ALPL	3UTR
chr1	21578297	21578397	ENSG00000162551-6	1000	+	2.18	0	0	ALPL	3UTR
chr1	21679198	21679298	ENSG00000090686-1	1000	-	1.61	6.954e-07	6.258e-05	USP48	3UTR
chr1	21679198	21679298	ENSG00000090686-1	1000	-	1.61	6.954e-07	6.258e-05	USP48	3UTR
chr1	21679198	21679298	ENSG00000090686-1	1000	-	1.61	6.954e-07	6.258e-05	USP48	3UTR
chr1	21679298	21679398	ENSG00000090686-2	1000	-	1.78	5.41e-09	1.461e-06	USP48	3UTR
chr1	21679298	21679398	ENSG00000090686-2	1000	-	1.78	5.41e-09	1.461e-06	USP48	3UTR
chr1	21679298	21679398	ENSG00000090686-2	1000	-	1.78	5.41e-09	1.461e-06	USP48	3UTR
chr1	21679298	21679398	ENSG00000090686-2	1000	-	1.78	5.41e-09	1.461e-06	USP48	3UTR
chr1	21728598	21728698	ENSG00000090686-8	1000	-	1.55	1.022e-05	0.00069	USP48	3UTR
chr1	21822244	21822344	ENSG00000142798-1	1000	-	3.21	0	0	HSPG2	3UTR
chr1	21822244	21822344	ENSG00000142798-1	1000	-	3.21	0	0	HSPG2	3UTR
chr1	21822244	21822344	ENSG00000142798-1	1000	-	3.21	0	0	HSPG2	3UTR
chr1	21822565	21822665	ENSG00000187942-1	1000	+	1.29	1.208e-09	2.9e-08	LDLRAD2	3UTR
chr1	21822565	21822665	ENSG00000187942-1	1000	+	1.29	1.208e-09	2.9e-08	LDLRAD2	3UTR
chr1	22081727	22081827	ENSG00000070831-1	1000	+	3.37	0	0	CDC42	3UTR
chr1	22081727	22081827	ENSG00000070831-1	1000	+	3.37	0	0	CDC42	3UTR
chr1	22081727	22081827	ENSG00000070831-1	1000	+	3.37	0	0	CDC42	3UTR
chr1	22081742	22081842	ENSG00000289694-1	1000	+	3.37	0	0	None	3UTR
chr1	22081742	22081842	ENSG00000289694-1	1000	+	3.37	0	0	None	3UTR
chr1	22081742	22081842	ENSG00000289694-1	1000	+	3.37	0	0	None	3UTR
chr1	22091427	22091527	ENSG00000070831-2	1000	+	1.16	1.11e-16	5.255e-15	CDC42	3UTR
chr1	22091427	22091527	ENSG00000070831-2	1000	+	1.16	1.11e-16	5.255e-15	CDC42	3UTR
chr1	22091427	22091527	ENSG00000070831-2	1000	+	1.16	1.11e-16	5.255e-15	CDC42	3UTR
chr1	22091427	22091527	ENSG00000070831-2	1000	+	1.16	1.11e-16	5.255e-15	CDC42	3UTR
chr1	22091427	22091527	ENSG00000070831-2	1000	+	1.16	1.11e-16	5.255e-15	CDC42	3UTR
chr1	22091427	22091527	ENSG00000070831-2	1000	+	1.16	1.11e-16	5.255e-15	CDC42	3UTR
chr1	22091427	22091527	ENSG00000070831-2	1000	+	1.16	1.11e-16	5.255e-15	CDC42	3UTR
chr1	22091427	22091527	ENSG00000070831-2	1000	+	1.16	1.11e-16	5.255e-15	CDC42	3UTR
chr1	22091427	22091527	ENSG00000070831-2	1000	+	1.16	1.11e-16	5.255e-15	CDC42	3UTR
chr1	22091427	22091527	ENSG00000070831-2	1000	+	1.16	1.11e-16	5.255e-15	CDC42	3UTR
chr1	22091427	22091527	ENSG00000070831-2	1000	+	1.16	1.11e-16	5.255e-15	CDC42	3UTR
chr1	22091427	22091527	ENSG00000070831-2	1000	+	1.16	1.11e-16	5.255e-15	CDC42	3UTR
chr1	22091427	22091527	ENSG00000070831-2	1000	+	1.16	1.11e-16	5.255e-15	CDC42	3UTR
chr1	22091427	22091527	ENSG00000070831-2	1000	+	1.16	1.11e-16	5.255e-15	CDC42	3UTR
chr1	22091427	22091527	ENSG00000070831-2	1000	+	1.16	1.11e-16	5.255e-15	CDC42	3UTR
chr1	22091427	22091527	ENSG00000070831-2	1000	+	1.16	1.11e-16	5.255e-15	CDC42	3UTR
chr1	22091427	22091527	ENSG00000070831-2	1000	+	1.16	1.11e-16	5.255e-15	CDC42	3UTR
chr1	22091427	22091527	ENSG00000070831-2	1000	+	1.16	1.11e-16	5.255e-15	CDC42	3UTR
chr1	22091427	22091527	ENSG00000070831-2	1000	+	1.16	1.11e-16	5.255e-15	CDC42	3UTR
chr1	22091427	22091527	ENSG00000070831-2	1000	+	1.16	1.11e-16	5.255e-15	CDC42	3UTR
chr1	22091427	22091527	ENSG00000070831-2	1000	+	1.16	1.11e-16	5.255e-15	CDC42	3UTR
chr1	22091442	22091542	ENSG00000289694-3	1000	+	1.15	1.11e-16	7.476e-15	None	3UTR
chr1	22091442	22091542	ENSG00000289694-3	1000	+	1.15	1.11e-16	7.476e-15	None	3UTR
chr1	22091442	22091542	ENSG00000289694-3	1000	+	1.15	1.11e-16	7.476e-15	None	3UTR
chr1	22091442	22091542	ENSG00000289694-3	1000	+	1.15	1.11e-16	7.476e-15	None	3UTR
chr1	22091442	22091542	ENSG00000289694-3	1000	+	1.15	1.11e-16	7.476e-15	None	3UTR
chr1	22091442	22091542	ENSG00000289694-3	1000	+	1.15	1.11e-16	7.476e-15	None	3UTR
chr1	22091442	22091542	ENSG00000289694-3	1000	+	1.15	1.11e-16	7.476e-15	None	3UTR
chr1	22091442	22091542	ENSG00000289694-3	1000	+	1.15	1.11e-16	7.476e-15	None	3UTR
chr1	22091442	22091542	ENSG00000289694-3	1000	+	1.15	1.11e-16	7.476e-15	None	3UTR
chr1	22091442	22091542	ENSG00000289694-3	1000	+	1.15	1.11e-16	7.476e-15	None	3UTR
chr1	22091442	22091542	ENSG00000289694-3	1000	+	1.15	1.11e-16	7.476e-15	None	3UTR
chr1	22091442	22091542	ENSG00000289694-3	1000	+	1.15	1.11e-16	7.476e-15	None	3UTR
chr1	22091442	22091542	ENSG00000289694-3	1000	+	1.15	1.11e-16	7.476e-15	None	3UTR
chr1	22091442	22091542	ENSG00000289694-3	1000	+	1.15	1.11e-16	7.476e-15	None	3UTR
chr1	22091442	22091542	ENSG00000289694-3	1000	+	1.15	1.11e-16	7.476e-15	None	3UTR
chr1	22091442	22091542	ENSG00000289694-3	1000	+	1.15	1.11e-16	7.476e-15	None	3UTR
chr1	22091442	22091542	ENSG00000289694-3	1000	+	1.15	1.11e-16	7.476e-15	None	3UTR
chr1	22091442	22091542	ENSG00000289694-3	1000	+	1.15	1.11e-16	7.476e-15	None	3UTR
chr1	22091442	22091542	ENSG00000289694-3	1000	+	1.15	1.11e-16	7.476e-15	None	3UTR
chr1	22091442	22091542	ENSG00000289694-3	1000	+	1.15	1.11e-16	7.476e-15	None	3UTR
chr1	22091442	22091542	ENSG00000289694-3	1000	+	1.15	1.11e-16	7.476e-15	None	3UTR
chr1	22092027	22092127	ENSG00000070831-3	1000	+	2.88	0	0	CDC42	3UTR
chr1	22092027	22092127	ENSG00000070831-3	1000	+	2.88	0	0	CDC42	3UTR
chr1	22092027	22092127	ENSG00000070831-3	1000	+	2.88	0	0	CDC42	3UTR
chr1	22092027	22092127	ENSG00000070831-3	1000	+	2.88	0	0	CDC42	3UTR
chr1	22092027	22092127	ENSG00000070831-3	1000	+	2.88	0	0	CDC42	3UTR
chr1	22092027	22092127	ENSG00000070831-3	1000	+	2.88	0	0	CDC42	3UTR
chr1	22092027	22092127	ENSG00000070831-3	1000	+	2.88	0	0	CDC42	3UTR
chr1	22092027	22092127	ENSG00000070831-3	1000	+	2.88	0	0	CDC42	3UTR
chr1	22092027	22092127	ENSG00000070831-3	1000	+	2.88	0	0	CDC42	3UTR
chr1	22092027	22092127	ENSG00000070831-3	1000	+	2.88	0	0	CDC42	3UTR
chr1	22092027	22092127	ENSG00000070831-3	1000	+	2.88	0	0	CDC42	3UTR
chr1	22092027	22092127	ENSG00000070831-3	1000	+	2.88	0	0	CDC42	3UTR
chr1	22092027	22092127	ENSG00000070831-3	1000	+	2.88	0	0	CDC42	3UTR
chr1	22092027	22092127	ENSG00000070831-3	1000	+	2.88	0	0	CDC42	3UTR
chr1	22092027	22092127	ENSG00000070831-3	1000	+	2.88	0	0	CDC42	3UTR
chr1	22092027	22092127	ENSG00000070831-3	1000	+	2.88	0	0	CDC42	3UTR
chr1	22092027	22092127	ENSG00000070831-3	1000	+	2.88	0	0	CDC42	3UTR
chr1	22092042	22092142	ENSG00000289694-4	1000	+	2.18	0	0	None	3UTR
chr1	22092042	22092142	ENSG00000289694-4	1000	+	2.18	0	0	None	3UTR
chr1	22092042	22092142	ENSG00000289694-4	1000	+	2.18	0	0	None	3UTR
chr1	22092042	22092142	ENSG00000289694-4	1000	+	2.18	0	0	None	3UTR
chr1	22092042	22092142	ENSG00000289694-4	1000	+	2.18	0	0	None	3UTR
chr1	22092042	22092142	ENSG00000289694-4	1000	+	2.18	0	0	None	3UTR
chr1	22092042	22092142	ENSG00000289694-4	1000	+	2.18	0	0	None	3UTR
chr1	22092042	22092142	ENSG00000289694-4	1000	+	2.18	0	0	None	3UTR
chr1	22092042	22092142	ENSG00000289694-4	1000	+	2.18	0	0	None	3UTR
chr1	22092042	22092142	ENSG00000289694-4	1000	+	2.18	0	0	None	3UTR
chr1	22092042	22092142	ENSG00000289694-4	1000	+	2.18	0	0	None	3UTR
chr1	22092042	22092142	ENSG00000289694-4	1000	+	2.18	0	0	None	3UTR
chr1	22092042	22092142	ENSG00000289694-4	1000	+	2.18	0	0	None	3UTR
chr1	22092042	22092142	ENSG00000289694-4	1000	+	2.18	0	0	None	3UTR
chr1	22092042	22092142	ENSG00000289694-4	1000	+	2.18	0	0	None	3UTR
chr1	22092042	22092142	ENSG00000289694-4	1000	+	2.18	0	0	None	3UTR
chr1	22092042	22092142	ENSG00000289694-4	1000	+	2.18	0	0	None	3UTR
chr1	23073343	23073443	ENSG00000004487-1	1000	+	4.01	0	0	KDM1A	3UTR
chr1	23073343	23073443	ENSG00000004487-1	1000	+	4.01	0	0	KDM1A	3UTR
chr1	23073343	23073443	ENSG00000004487-1	1000	+	4.01	0	0	KDM1A	3UTR
chr1	23077243	23077343	ENSG00000004487-2	1000	+	3.09	0	0	KDM1A	3UTR
chr1	23077243	23077343	ENSG00000004487-2	1000	+	3.09	0	0	KDM1A	3UTR
chr1	23077243	23077343	ENSG00000004487-2	1000	+	3.09	0	0	KDM1A	3UTR
chr1	23077243	23077343	ENSG00000004487-2	1000	+	3.09	0	0	KDM1A	3UTR
chr1	23078947	23079047	ENSG00000240553-3	1000	-	1.99	0	0	None	3UTR
chr1	23078947	23079047	ENSG00000240553-3	1000	-	1.99	0	0	None	3UTR
chr1	23078947	23079047	ENSG00000240553-3	1000	-	1.99	0	0	None	3UTR
chr1	23079047	23079147	ENSG00000240553-4	1000	-	1.35	6.301e-10	4.647e-08	None	3UTR
chr1	23079047	23079147	ENSG00000240553-4	1000	-	1.35	6.301e-10	4.647e-08	None	3UTR
chr1	23079047	23079147	ENSG00000240553-4	1000	-	1.35	6.301e-10	4.647e-08	None	3UTR
chr1	23082243	23082343	ENSG00000004487-4	1000	+	1.06	1.114e-06	7.407e-05	KDM1A	3UTR
chr1	23082243	23082343	ENSG00000004487-4	1000	+	1.06	1.114e-06	7.407e-05	KDM1A	3UTR
chr1	23082243	23082343	ENSG00000004487-4	1000	+	1.06	1.114e-06	7.407e-05	KDM1A	3UTR
chr1	23082243	23082343	ENSG00000004487-4	1000	+	1.06	1.114e-06	7.407e-05	KDM1A	3UTR
chr1	23082247	23082347	ENSG00000240553-6	1000	-	1.1	3.804e-11	3.74e-09	None	3UTR
chr1	23082247	23082347	ENSG00000240553-6	1000	-	1.1	3.804e-11	3.74e-09	None	3UTR
chr1	23082247	23082347	ENSG00000240553-6	1000	-	1.1	3.804e-11	3.74e-09	None	3UTR
chr1	23082247	23082347	ENSG00000240553-6	1000	-	1.1	3.804e-11	3.74e-09	None	3UTR
chr1	23083147	23083247	ENSG00000240553-7	1000	-	1.18	1.243e-05	0.0006114	None	3UTR
chr1	23083147	23083247	ENSG00000240553-7	1000	-	1.18	1.243e-05	0.0006114	None	3UTR
chr1	23083147	23083247	ENSG00000240553-7	1000	-	1.18	1.243e-05	0.0006114	None	3UTR
chr1	23083147	23083247	ENSG00000240553-7	1000	-	1.18	1.243e-05	0.0006114	None	3UTR
chr1	23083147	23083247	ENSG00000240553-7	1000	-	1.18	1.243e-05	0.0006114	None	3UTR
chr1	23083147	23083247	ENSG00000240553-7	1000	-	1.18	1.243e-05	0.0006114	None	3UTR
chr1	23083147	23083247	ENSG00000240553-7	1000	-	1.18	1.243e-05	0.0006114	None	3UTR
chr1	23083147	23083247	ENSG00000240553-7	1000	-	1.18	1.243e-05	0.0006114	None	3UTR
chr1	23083147	23083247	ENSG00000240553-7	1000	-	1.18	1.243e-05	0.0006114	None	3UTR
chr1	23083447	23083547	ENSG00000240553-9	1000	-	1.12	2.18e-05	0.0009189	None	3UTR
chr1	23083447	23083547	ENSG00000240553-9	1000	-	1.12	2.18e-05	0.0009189	None	3UTR
chr1	23083447	23083547	ENSG00000240553-9	1000	-	1.12	2.18e-05	0.0009189	None	3UTR
chr1	23083447	23083547	ENSG00000240553-9	1000	-	1.12	2.18e-05	0.0009189	None	3UTR
chr1	23083447	23083547	ENSG00000240553-9	1000	-	1.12	2.18e-05	0.0009189	None	3UTR
chr1	23083447	23083547	ENSG00000240553-9	1000	-	1.12	2.18e-05	0.0009189	None	3UTR
chr1	23083447	23083547	ENSG00000240553-9	1000	-	1.12	2.18e-05	0.0009189	None	3UTR
chr1	23083447	23083547	ENSG00000240553-9	1000	-	1.12	2.18e-05	0.0009189	None	3UTR
chr1	23083447	23083547	ENSG00000240553-9	1000	-	1.12	2.18e-05	0.0009189	None	3UTR
chr1	23083447	23083547	ENSG00000240553-9	1000	-	1.12	2.18e-05	0.0009189	None	3UTR
chr1	23083447	23083547	ENSG00000240553-9	1000	-	1.12	2.18e-05	0.0009189	None	3UTR
chr1	23083447	23083547	ENSG00000240553-9	1000	-	1.12	2.18e-05	0.0009189	None	3UTR
chr1	23083447	23083547	ENSG00000240553-9	1000	-	1.12	2.18e-05	0.0009189	None	3UTR
chr1	23083447	23083547	ENSG00000240553-9	1000	-	1.12	2.18e-05	0.0009189	None	3UTR
chr1	23083447	23083547	ENSG00000240553-9	1000	-	1.12	2.18e-05	0.0009189	None	3UTR
chr1	23083447	23083547	ENSG00000240553-9	1000	-	1.12	2.18e-05	0.0009189	None	3UTR
chr1	23083447	23083547	ENSG00000240553-9	1000	-	1.12	2.18e-05	0.0009189	None	3UTR
chr1	23083447	23083547	ENSG00000240553-9	1000	-	1.12	2.18e-05	0.0009189	None	3UTR
chr1	23083447	23083547	ENSG00000240553-9	1000	-	1.12	2.18e-05	0.0009189	None	3UTR
chr1	23083447	23083547	ENSG00000240553-9	1000	-	1.12	2.18e-05	0.0009189	None	3UTR
chr1	23083543	23083643	ENSG00000004487-6	1000	+	1.01	1.867e-06	9.931e-05	KDM1A	3UTR
chr1	23083543	23083643	ENSG00000004487-6	1000	+	1.01	1.867e-06	9.931e-05	KDM1A	3UTR
chr1	23083543	23083643	ENSG00000004487-6	1000	+	1.01	1.867e-06	9.931e-05	KDM1A	3UTR
chr1	23083543	23083643	ENSG00000004487-6	1000	+	1.01	1.867e-06	9.931e-05	KDM1A	3UTR
chr1	23083543	23083643	ENSG00000004487-6	1000	+	1.01	1.867e-06	9.931e-05	KDM1A	3UTR
chr1	23083543	23083643	ENSG00000004487-6	1000	+	1.01	1.867e-06	9.931e-05	KDM1A	3UTR
chr1	23083543	23083643	ENSG00000004487-6	1000	+	1.01	1.867e-06	9.931e-05	KDM1A	3UTR
chr1	23083543	23083643	ENSG00000004487-6	1000	+	1.01	1.867e-06	9.931e-05	KDM1A	3UTR
chr1	23083543	23083643	ENSG00000004487-6	1000	+	1.01	1.867e-06	9.931e-05	KDM1A	3UTR
chr1	23083543	23083643	ENSG00000004487-6	1000	+	1.01	1.867e-06	9.931e-05	KDM1A	3UTR
chr1	23083543	23083643	ENSG00000004487-6	1000	+	1.01	1.867e-06	9.931e-05	KDM1A	3UTR
chr1	23083543	23083643	ENSG00000004487-6	1000	+	1.01	1.867e-06	9.931e-05	KDM1A	3UTR
chr1	23083543	23083643	ENSG00000004487-6	1000	+	1.01	1.867e-06	9.931e-05	KDM1A	3UTR
chr1	23083543	23083643	ENSG00000004487-6	1000	+	1.01	1.867e-06	9.931e-05	KDM1A	3UTR
chr1	23083543	23083643	ENSG00000004487-6	1000	+	1.01	1.867e-06	9.931e-05	KDM1A	3UTR
chr1	23083543	23083643	ENSG00000004487-6	1000	+	1.01	1.867e-06	9.931e-05	KDM1A	3UTR
chr1	23083543	23083643	ENSG00000004487-6	1000	+	1.01	1.867e-06	9.931e-05	KDM1A	3UTR
chr1	23083543	23083643	ENSG00000004487-6	1000	+	1.01	1.867e-06	9.931e-05	KDM1A	3UTR
chr1	23083543	23083643	ENSG00000004487-6	1000	+	1.01	1.867e-06	9.931e-05	KDM1A	3UTR
chr1	23083543	23083643	ENSG00000004487-6	1000	+	1.01	1.867e-06	9.931e-05	KDM1A	3UTR
chr1	23085030	23085130	ENSG00000169641-1	1000	-	1.14	0.001837	0.02685	LUZP1	3UTR
chr1	23085030	23085130	ENSG00000169641-1	1000	-	1.14	0.001837	0.02685	LUZP1	3UTR
chr1	23085030	23085130	ENSG00000169641-1	1000	-	1.14	0.001837	0.02685	LUZP1	3UTR
chr1	23085030	23085130	ENSG00000169641-1	1000	-	1.14	0.001837	0.02685	LUZP1	3UTR
chr1	23085030	23085130	ENSG00000169641-1	1000	-	1.14	0.001837	0.02685	LUZP1	3UTR
chr1	23085347	23085447	ENSG00000240553-10	1000	-	1.35	7.941e-05	0.002928	None	3UTR
chr1	23085347	23085447	ENSG00000240553-10	1000	-	1.35	7.941e-05	0.002928	None	3UTR
chr1	23085347	23085447	ENSG00000240553-10	1000	-	1.35	7.941e-05	0.002928	None	3UTR
chr1	23085347	23085447	ENSG00000240553-10	1000	-	1.35	7.941e-05	0.002928	None	3UTR
chr1	23085347	23085447	ENSG00000240553-10	1000	-	1.35	7.941e-05	0.002928	None	3UTR
chr1	23085430	23085530	ENSG00000169641-2	1000	-	1.39	0.0001029	0.003651	LUZP1	3UTR
chr1	23085430	23085530	ENSG00000169641-2	1000	-	1.39	0.0001029	0.003651	LUZP1	3UTR
chr1	23085430	23085530	ENSG00000169641-2	1000	-	1.39	0.0001029	0.003651	LUZP1	3UTR
chr1	23085430	23085530	ENSG00000169641-2	1000	-	1.39	0.0001029	0.003651	LUZP1	3UTR
chr1	23085430	23085530	ENSG00000169641-2	1000	-	1.39	0.0001029	0.003651	LUZP1	3UTR
chr1	23086030	23086130	ENSG00000169641-3	1000	-	1.52	6.296e-06	0.0003576	LUZP1	3UTR
chr1	23086030	23086130	ENSG00000169641-3	1000	-	1.52	6.296e-06	0.0003576	LUZP1	3UTR
chr1	23086030	23086130	ENSG00000169641-3	1000	-	1.52	6.296e-06	0.0003576	LUZP1	3UTR
chr1	23086030	23086130	ENSG00000169641-3	1000	-	1.52	6.296e-06	0.0003576	LUZP1	3UTR
chr1	23086030	23086130	ENSG00000169641-3	1000	-	1.52	6.296e-06	0.0003576	LUZP1	3UTR
chr1	23086730	23086830	ENSG00000169641-4	1000	-	1.52	3.167e-06	0.0002496	LUZP1	3UTR
chr1	23086730	23086830	ENSG00000169641-4	1000	-	1.52	3.167e-06	0.0002496	LUZP1	3UTR
chr1	23086730	23086830	ENSG00000169641-4	1000	-	1.52	3.167e-06	0.0002496	LUZP1	3UTR
chr1	23086730	23086830	ENSG00000169641-4	1000	-	1.52	3.167e-06	0.0002496	LUZP1	3UTR
chr1	23086730	23086830	ENSG00000169641-4	1000	-	1.52	3.167e-06	0.0002496	LUZP1	3UTR
chr1	23087130	23087230	ENSG00000169641-5	1000	-	1.22	0.0005666	0.01238	LUZP1	3UTR
chr1	23087130	23087230	ENSG00000169641-5	1000	-	1.22	0.0005666	0.01238	LUZP1	3UTR
chr1	23087130	23087230	ENSG00000169641-5	1000	-	1.22	0.0005666	0.01238	LUZP1	3UTR
chr1	23087130	23087230	ENSG00000169641-5	1000	-	1.22	0.0005666	0.01238	LUZP1	3UTR
chr1	23087130	23087230	ENSG00000169641-5	1000	-	1.22	0.0005666	0.01238	LUZP1	3UTR
chr1	23087430	23087530	ENSG00000169641-6	1000	-	1.31	0.0001506	0.004276	LUZP1	3UTR
chr1	23087430	23087530	ENSG00000169641-6	1000	-	1.31	0.0001506	0.004276	LUZP1	3UTR
chr1	23087430	23087530	ENSG00000169641-6	1000	-	1.31	0.0001506	0.004276	LUZP1	3UTR
chr1	23087430	23087530	ENSG00000169641-6	1000	-	1.31	0.0001506	0.004276	LUZP1	3UTR
chr1	23087430	23087530	ENSG00000169641-6	1000	-	1.31	0.0001506	0.004276	LUZP1	3UTR
chr1	23088030	23088130	ENSG00000169641-7	1000	-	1.14	0.001864	0.02685	LUZP1	3UTR
chr1	23088030	23088130	ENSG00000169641-7	1000	-	1.14	0.001864	0.02685	LUZP1	3UTR
chr1	23088030	23088130	ENSG00000169641-7	1000	-	1.14	0.001864	0.02685	LUZP1	3UTR
chr1	23088030	23088130	ENSG00000169641-7	1000	-	1.14	0.001864	0.02685	LUZP1	3UTR
chr1	23088030	23088130	ENSG00000169641-7	1000	-	1.14	0.001864	0.02685	LUZP1	3UTR
chr1	23088130	23088230	ENSG00000169641-8	1000	-	1.58	6.252e-07	8.877e-05	LUZP1	3UTR
chr1	23088130	23088230	ENSG00000169641-8	1000	-	1.58	6.252e-07	8.877e-05	LUZP1	3UTR
chr1	23088130	23088230	ENSG00000169641-8	1000	-	1.58	6.252e-07	8.877e-05	LUZP1	3UTR
chr1	23088130	23088230	ENSG00000169641-8	1000	-	1.58	6.252e-07	8.877e-05	LUZP1	3UTR
chr1	23088130	23088230	ENSG00000169641-8	1000	-	1.58	6.252e-07	8.877e-05	LUZP1	3UTR
chr1	23088230	23088330	ENSG00000169641-9	1000	-	1.11	0.002266	0.02962	LUZP1	3UTR
chr1	23088230	23088330	ENSG00000169641-9	1000	-	1.11	0.002266	0.02962	LUZP1	3UTR
chr1	23088230	23088330	ENSG00000169641-9	1000	-	1.11	0.002266	0.02962	LUZP1	3UTR
chr1	23088230	23088330	ENSG00000169641-9	1000	-	1.11	0.002266	0.02962	LUZP1	3UTR
chr1	23088230	23088330	ENSG00000169641-9	1000	-	1.11	0.002266	0.02962	LUZP1	3UTR
chr1	23088430	23088530	ENSG00000169641-10	1000	-	1.19	0.0008576	0.0153	LUZP1	3UTR
chr1	23088430	23088530	ENSG00000169641-10	1000	-	1.19	0.0008576	0.0153	LUZP1	3UTR
chr1	23088430	23088530	ENSG00000169641-10	1000	-	1.19	0.0008576	0.0153	LUZP1	3UTR
chr1	23088430	23088530	ENSG00000169641-10	1000	-	1.19	0.0008576	0.0153	LUZP1	3UTR
chr1	23088430	23088530	ENSG00000169641-10	1000	-	1.19	0.0008576	0.0153	LUZP1	3UTR
chr1	23088830	23088930	ENSG00000169641-11	1000	-	1.69	2.191e-08	6.223e-06	LUZP1	3UTR
chr1	23088830	23088930	ENSG00000169641-11	1000	-	1.69	2.191e-08	6.223e-06	LUZP1	3UTR
chr1	23088830	23088930	ENSG00000169641-11	1000	-	1.69	2.191e-08	6.223e-06	LUZP1	3UTR
chr1	23088830	23088930	ENSG00000169641-11	1000	-	1.69	2.191e-08	6.223e-06	LUZP1	3UTR
chr1	23088830	23088930	ENSG00000169641-11	1000	-	1.69	2.191e-08	6.223e-06	LUZP1	3UTR
chr1	23309871	23309971	ENSG00000125944-1	1000	-	1.61	0	0	HNRNPR	3UTR
chr1	23309871	23309971	ENSG00000125944-1	1000	-	1.61	0	0	HNRNPR	3UTR
chr1	23309871	23309971	ENSG00000125944-1	1000	-	1.61	0	0	HNRNPR	3UTR
chr1	23309871	23309971	ENSG00000125944-1	1000	-	1.61	0	0	HNRNPR	3UTR
chr1	23309871	23309971	ENSG00000125944-1	1000	-	1.61	0	0	HNRNPR	3UTR
chr1	23309871	23309971	ENSG00000125944-1	1000	-	1.61	0	0	HNRNPR	3UTR
chr1	23309871	23309971	ENSG00000125944-1	1000	-	1.61	0	0	HNRNPR	3UTR
chr1	23309871	23309971	ENSG00000125944-1	1000	-	1.61	0	0	HNRNPR	3UTR
chr1	23428666	23428766	ENSG00000295946-1	1000	+	1.31	0.002812	0.01932	None	3UTR
chr1	23428666	23428766	ENSG00000295946-1	1000	+	1.31	0.002812	0.01932	None	3UTR
chr1	23428666	23428766	ENSG00000295946-1	1000	+	1.31	0.002812	0.01932	None	3UTR
chr1	23428666	23428766	ENSG00000295946-1	1000	+	1.31	0.002812	0.01932	None	3UTR
chr1	23428666	23428766	ENSG00000295946-1	1000	+	1.31	0.002812	0.01932	None	3UTR
chr1	23428766	23428866	ENSG00000295946-2	1000	+	1.16	0.01408	0.03754	None	3UTR
chr1	23428766	23428866	ENSG00000295946-2	1000	+	1.16	0.01408	0.03754	None	3UTR
chr1	23428766	23428866	ENSG00000295946-2	1000	+	1.16	0.01408	0.03754	None	3UTR
chr1	23428766	23428866	ENSG00000295946-2	1000	+	1.16	0.01408	0.03754	None	3UTR
chr1	23428766	23428866	ENSG00000295946-2	1000	+	1.16	0.01408	0.03754	None	3UTR
chr1	23428766	23428866	ENSG00000295946-2	1000	+	1.16	0.01408	0.03754	None	3UTR
chr1	23428866	23428966	ENSG00000295946-3	1000	+	1.36	0.004829	0.01932	None	3UTR
chr1	23428866	23428966	ENSG00000295946-3	1000	+	1.36	0.004829	0.01932	None	3UTR
chr1	23428866	23428966	ENSG00000295946-3	1000	+	1.36	0.004829	0.01932	None	3UTR
chr1	23428866	23428966	ENSG00000295946-3	1000	+	1.36	0.004829	0.01932	None	3UTR
chr1	23428866	23428966	ENSG00000295946-3	1000	+	1.36	0.004829	0.01932	None	3UTR
chr1	23428866	23428966	ENSG00000295946-3	1000	+	1.36	0.004829	0.01932	None	3UTR
chr1	23755901	23756001	ENSG00000236810-12	1000	-	2.09	5.551e-16	2.123e-14	ELOA-AS1	3UTR
chr1	23757001	23757101	ENSG00000236810-14	1000	-	1.11	0.0004371	0.007346	ELOA-AS1	3UTR
chr1	23759601	23759701	ENSG00000236810-15	1000	-	1.45	1.316e-06	3.356e-05	ELOA-AS1	3UTR
chr1	23759601	23759701	ENSG00000236810-15	1000	-	1.45	1.316e-06	3.356e-05	ELOA-AS1	3UTR
chr1	23787918	23788018	ENSG00000057757-3	1000	+	1.09	0.0002286	0.005486	PITHD1	3UTR
chr1	23787918	23788018	ENSG00000057757-3	1000	+	1.09	0.0002286	0.005486	PITHD1	3UTR
chr1	23788118	23788218	ENSG00000057757-4	1000	+	1.04	0.001509	0.01811	PITHD1	3UTR
chr1	23788118	23788218	ENSG00000057757-4	1000	+	1.04	0.001509	0.01811	PITHD1	3UTR
chr1	23795799	23795899	ENSG00000117308-1	1000	-	1.22	0.0011	0.01431	GALE	3UTR
chr1	23795799	23795899	ENSG00000117308-1	1000	-	1.22	0.0011	0.01431	GALE	3UTR
chr1	23795799	23795899	ENSG00000117308-1	1000	-	1.22	0.0011	0.01431	GALE	3UTR
chr1	23961839	23961939	ENSG00000189266-4	1000	+	1.23	1.11e-16	1.221e-15	PNRC2	3UTR
chr1	23961839	23961939	ENSG00000189266-4	1000	+	1.23	1.11e-16	1.221e-15	PNRC2	3UTR
chr1	23961839	23961939	ENSG00000189266-4	1000	+	1.23	1.11e-16	1.221e-15	PNRC2	3UTR
chr1	23971847	23971947	ENSG00000188529-1	1000	-	1.88	9.463e-09	6.293e-07	SRSF10	3UTR
chr1	23971847	23971947	ENSG00000188529-1	1000	-	1.88	9.463e-09	6.293e-07	SRSF10	3UTR
chr1	23974947	23975047	ENSG00000188529-3	1000	-	3.15	0	0	SRSF10	3UTR
chr1	24154668	24154768	ENSG00000185436-1	1000	-	2.45	0	0	IFNLR1	3UTR
chr1	24157768	24157868	ENSG00000185436-2	1000	-	3.53	0	0	IFNLR1	3UTR
chr1	24841282	24841382	ENSG00000169504-9	1000	+	1.56	1.004e-11	5.74e-10	CLIC4	3UTR
chr1	24841282	24841382	ENSG00000169504-9	1000	+	1.56	1.004e-11	5.74e-10	CLIC4	3UTR
chr1	24841482	24841582	ENSG00000169504-11	1000	+	1.17	1.422e-08	5.686e-07	CLIC4	3UTR
chr1	24841482	24841582	ENSG00000169504-11	1000	+	1.17	1.422e-08	5.686e-07	CLIC4	3UTR
chr1	24841982	24842082	ENSG00000169504-13	1000	+	1.06	7.071e-08	2.571e-06	CLIC4	3UTR
chr1	24841982	24842082	ENSG00000169504-13	1000	+	1.06	7.071e-08	2.571e-06	CLIC4	3UTR
chr1	24842982	24843082	ENSG00000169504-20	1000	+	1.18	5.713e-09	2.539e-07	CLIC4	3UTR
chr1	24843782	24843882	ENSG00000169504-23	1000	+	2.09	0	0	CLIC4	3UTR
chr1	25242349	25242449	ENSG00000117616-1	1000	-	1.36	0.0002276	0.000964	RSRP1	3UTR
chr1	25242349	25242449	ENSG00000117616-1	1000	-	1.36	0.0002276	0.000964	RSRP1	3UTR
chr1	25242349	25242449	ENSG00000117616-1	1000	-	1.36	0.0002276	0.000964	RSRP1	3UTR
chr1	25242349	25242449	ENSG00000117616-1	1000	-	1.36	0.0002276	0.000964	RSRP1	3UTR
chr1	25242349	25242449	ENSG00000117616-1	1000	-	1.36	0.0002276	0.000964	RSRP1	3UTR
chr1	25243549	25243649	ENSG00000117616-2	1000	-	2.47	0	0	RSRP1	3UTR
chr1	25243549	25243649	ENSG00000117616-2	1000	-	2.47	0	0	RSRP1	3UTR
chr1	25243549	25243649	ENSG00000117616-2	1000	-	2.47	0	0	RSRP1	3UTR
chr1	25243559	25243659	ENSG00000284657-1	1000	+	2.28	3.669e-12	1.358e-10	None	3UTR
chr1	25243559	25243659	ENSG00000284657-1	1000	+	2.28	3.669e-12	1.358e-10	None	3UTR
chr1	25243559	25243659	ENSG00000284657-1	1000	+	2.28	3.669e-12	1.358e-10	None	3UTR
chr1	25244149	25244249	ENSG00000117616-3	1000	-	1.21	0.0006735	0.002771	RSRP1	3UTR
chr1	25244149	25244249	ENSG00000117616-3	1000	-	1.21	0.0006735	0.002771	RSRP1	3UTR
chr1	25244149	25244249	ENSG00000117616-3	1000	-	1.21	0.0006735	0.002771	RSRP1	3UTR
chr1	25360817	25360917	ENSG00000183726-2	1000	+	1.02	0.0005353	0.02061	TMEM50A	3UTR
chr1	25568004	25568104	ENSG00000157978-1	1000	+	1.32	0.0002776	0.02165	LDLRAP1	3UTR
chr1	25813893	25813993	ENSG00000162430-5	1000	+	1.17	0.001117	0.01277	SELENON	3UTR
chr1	25815893	25815993	ENSG00000162430-6	1000	+	1.02	7.823e-05	0.001252	SELENON	3UTR
chr1	25815893	25815993	ENSG00000162430-6	1000	+	1.02	7.823e-05	0.001252	SELENON	3UTR
chr1	25815893	25815993	ENSG00000162430-6	1000	+	1.02	7.823e-05	0.001252	SELENON	3UTR
chr1	25817370	25817470	ENSG00000255054-2	1000	+	2.69	0	0	None	3UTR
chr1	25817370	25817470	ENSG00000255054-2	1000	+	2.69	0	0	None	3UTR
chr1	25817893	25817993	ENSG00000162430-9	1000	+	1.08	4.331e-05	0.001155	SELENON	3UTR
chr1	25817893	25817993	ENSG00000162430-9	1000	+	1.08	4.331e-05	0.001155	SELENON	3UTR
chr1	26163479	26163579	ENSG00000197245-1	1000	+	4.39	0	0	FAM110D	3UTR
chr1	26170416	26170516	ENSG00000236782-1	1000	-	1.79	1.527e-05	0.0001986	ZNF593OS	3UTR
chr1	26170416	26170516	ENSG00000236782-1	1000	-	1.79	1.527e-05	0.0001986	ZNF593OS	3UTR
chr1	26170416	26170516	ENSG00000236782-1	1000	-	1.79	1.527e-05	0.0001986	ZNF593OS	3UTR
chr1	26170508	26170608	ENSG00000142684-1	1000	+	1.99	0.0001622	0.001135	ZNF593	3UTR
chr1	26170508	26170608	ENSG00000142684-1	1000	+	1.99	0.0001622	0.001135	ZNF593	3UTR
chr1	26170508	26170608	ENSG00000142684-1	1000	+	1.99	0.0001622	0.001135	ZNF593	3UTR
chr1	26170508	26170608	ENSG00000142684-1	1000	+	1.99	0.0001622	0.001135	ZNF593	3UTR
chr1	26277700	26277800	ENSG00000130695-5	1000	+	1.38	0.0002316	0.008916	CEP85	3UTR
chr1	26277700	26277800	ENSG00000130695-5	1000	+	1.38	0.0002316	0.008916	CEP85	3UTR
chr1	26277700	26277800	ENSG00000130695-5	1000	+	1.38	0.0002316	0.008916	CEP85	3UTR
chr1	26428917	26429017	ENSG00000131914-3	1000	+	2.84	0	0	LIN28A	3UTR
chr1	26442748	26442848	ENSG00000225891-2	1000	-	1.15	0.001213	0.04095	DHDDS-AS1	3UTR
chr1	26442748	26442848	ENSG00000225891-2	1000	-	1.15	0.001213	0.04095	DHDDS-AS1	3UTR
chr1	26442748	26442848	ENSG00000225891-2	1000	-	1.15	0.001213	0.04095	DHDDS-AS1	3UTR
chr1	26442748	26442848	ENSG00000225891-2	1000	-	1.15	0.001213	0.04095	DHDDS-AS1	3UTR
chr1	26469082	26469182	ENSG00000117682-3	1000	+	1.47	1.903e-05	0.001018	DHDDS	3UTR
chr1	26469082	26469182	ENSG00000117682-3	1000	+	1.47	1.903e-05	0.001018	DHDDS	3UTR
chr1	26469082	26469182	ENSG00000117682-3	1000	+	1.47	1.903e-05	0.001018	DHDDS	3UTR
chr1	26469082	26469182	ENSG00000117682-3	1000	+	1.47	1.903e-05	0.001018	DHDDS	3UTR
chr1	26469082	26469182	ENSG00000117682-3	1000	+	1.47	1.903e-05	0.001018	DHDDS	3UTR
chr1	26469082	26469182	ENSG00000117682-3	1000	+	1.47	1.903e-05	0.001018	DHDDS	3UTR
chr1	26469082	26469182	ENSG00000117682-3	1000	+	1.47	1.903e-05	0.001018	DHDDS	3UTR
chr1	26469082	26469182	ENSG00000117682-3	1000	+	1.47	1.903e-05	0.001018	DHDDS	3UTR
chr1	26469082	26469182	ENSG00000117682-3	1000	+	1.47	1.903e-05	0.001018	DHDDS	3UTR
chr1	26469082	26469182	ENSG00000117682-3	1000	+	1.47	1.903e-05	0.001018	DHDDS	3UTR
chr1	26469082	26469182	ENSG00000117682-3	1000	+	1.47	1.903e-05	0.001018	DHDDS	3UTR
chr1	26469082	26469182	ENSG00000117682-3	1000	+	1.47	1.903e-05	0.001018	DHDDS	3UTR
chr1	26469082	26469182	ENSG00000117682-3	1000	+	1.47	1.903e-05	0.001018	DHDDS	3UTR
chr1	26469082	26469182	ENSG00000117682-3	1000	+	1.47	1.903e-05	0.001018	DHDDS	3UTR
chr1	26469082	26469182	ENSG00000117682-3	1000	+	1.47	1.903e-05	0.001018	DHDDS	3UTR
chr1	26470248	26470348	ENSG00000225891-3	1000	-	3.87	0	0	DHDDS-AS1	3UTR
chr1	26470248	26470348	ENSG00000225891-3	1000	-	3.87	0	0	DHDDS-AS1	3UTR
chr1	26470248	26470348	ENSG00000225891-3	1000	-	3.87	0	0	DHDDS-AS1	3UTR
chr1	26470248	26470348	ENSG00000225891-3	1000	-	3.87	0	0	DHDDS-AS1	3UTR
chr1	26470248	26470348	ENSG00000225891-3	1000	-	3.87	0	0	DHDDS-AS1	3UTR
chr1	26470248	26470348	ENSG00000225891-3	1000	-	3.87	0	0	DHDDS-AS1	3UTR
chr1	26470248	26470348	ENSG00000225891-3	1000	-	3.87	0	0	DHDDS-AS1	3UTR
chr1	26470248	26470348	ENSG00000225891-3	1000	-	3.87	0	0	DHDDS-AS1	3UTR
chr1	26470248	26470348	ENSG00000225891-3	1000	-	3.87	0	0	DHDDS-AS1	3UTR
chr1	26546861	26546961	ENSG00000117676-1	1000	+	3.44	0	0	RPS6KA1	3UTR
chr1	26779236	26779336	ENSG00000117713-25	1000	+	1.04	0.0001511	0.002209	ARID1A	3UTR
chr1	26779236	26779336	ENSG00000117713-25	1000	+	1.04	0.0001511	0.002209	ARID1A	3UTR
chr1	26779336	26779436	ENSG00000117713-26	1000	+	1.03	4.966e-05	0.0008422	ARID1A	3UTR
chr1	26779336	26779436	ENSG00000117713-26	1000	+	1.03	4.966e-05	0.0008422	ARID1A	3UTR
chr1	26779436	26779536	ENSG00000117713-27	1000	+	1.23	5.601e-07	1.979e-05	ARID1A	3UTR
chr1	26779436	26779536	ENSG00000117713-27	1000	+	1.23	5.601e-07	1.979e-05	ARID1A	3UTR
chr1	26779536	26779636	ENSG00000117713-28	1000	+	1.09	5.27e-06	0.0001241	ARID1A	3UTR
chr1	26779536	26779636	ENSG00000117713-28	1000	+	1.09	5.27e-06	0.0001241	ARID1A	3UTR
chr1	26779736	26779836	ENSG00000117713-30	1000	+	1.34	1.677e-06	5.08e-05	ARID1A	3UTR
chr1	26779736	26779836	ENSG00000117713-30	1000	+	1.34	1.677e-06	5.08e-05	ARID1A	3UTR
chr1	26779836	26779936	ENSG00000117713-31	1000	+	1.17	4.905e-08	2.311e-06	ARID1A	3UTR
chr1	26779836	26779936	ENSG00000117713-31	1000	+	1.17	4.905e-08	2.311e-06	ARID1A	3UTR
chr1	26780036	26780136	ENSG00000117713-33	1000	+	1.2	2.031e-05	0.0003914	ARID1A	3UTR
chr1	26780036	26780136	ENSG00000117713-33	1000	+	1.2	2.031e-05	0.0003914	ARID1A	3UTR
chr1	26780136	26780236	ENSG00000117713-34	1000	+	1.51	3.187e-12	3.378e-10	ARID1A	3UTR
chr1	26780136	26780236	ENSG00000117713-34	1000	+	1.51	3.187e-12	3.378e-10	ARID1A	3UTR
chr1	26780336	26780436	ENSG00000117713-35	1000	+	1.59	1.754e-08	9.296e-07	ARID1A	3UTR
chr1	26780336	26780436	ENSG00000117713-35	1000	+	1.59	1.754e-08	9.296e-07	ARID1A	3UTR
chr1	26780436	26780536	ENSG00000117713-36	1000	+	1.24	7.804e-08	3.309e-06	ARID1A	3UTR
chr1	26780436	26780536	ENSG00000117713-36	1000	+	1.24	7.804e-08	3.309e-06	ARID1A	3UTR
chr1	26780636	26780736	ENSG00000117713-38	1000	+	1.4	0.0001321	0.002	ARID1A	3UTR
chr1	26780636	26780736	ENSG00000117713-38	1000	+	1.4	0.0001321	0.002	ARID1A	3UTR
chr1	26780736	26780836	ENSG00000117713-39	1000	+	1.18	1.142e-06	3.724e-05	ARID1A	3UTR
chr1	26780736	26780836	ENSG00000117713-39	1000	+	1.18	1.142e-06	3.724e-05	ARID1A	3UTR
chr1	26780736	26780836	ENSG00000117713-39	1000	+	1.18	1.142e-06	3.724e-05	ARID1A	3UTR
chr1	26780736	26780836	ENSG00000117713-39	1000	+	1.18	1.142e-06	3.724e-05	ARID1A	3UTR
chr1	26780736	26780836	ENSG00000117713-39	1000	+	1.18	1.142e-06	3.724e-05	ARID1A	3UTR
chr1	26780736	26780836	ENSG00000117713-39	1000	+	1.18	1.142e-06	3.724e-05	ARID1A	3UTR
chr1	26780836	26780936	ENSG00000117713-40	1000	+	1.08	7.555e-05	0.001186	ARID1A	3UTR
chr1	26780836	26780936	ENSG00000117713-40	1000	+	1.08	7.555e-05	0.001186	ARID1A	3UTR
chr1	26780836	26780936	ENSG00000117713-40	1000	+	1.08	7.555e-05	0.001186	ARID1A	3UTR
chr1	26780836	26780936	ENSG00000117713-40	1000	+	1.08	7.555e-05	0.001186	ARID1A	3UTR
chr1	26780836	26780936	ENSG00000117713-40	1000	+	1.08	7.555e-05	0.001186	ARID1A	3UTR
chr1	26780936	26781036	ENSG00000117713-41	1000	+	1.26	1.447e-09	1.227e-07	ARID1A	3UTR
chr1	26780936	26781036	ENSG00000117713-41	1000	+	1.26	1.447e-09	1.227e-07	ARID1A	3UTR
chr1	26780936	26781036	ENSG00000117713-41	1000	+	1.26	1.447e-09	1.227e-07	ARID1A	3UTR
chr1	26780936	26781036	ENSG00000117713-41	1000	+	1.26	1.447e-09	1.227e-07	ARID1A	3UTR
chr1	26780936	26781036	ENSG00000117713-41	1000	+	1.26	1.447e-09	1.227e-07	ARID1A	3UTR
chr1	26781236	26781336	ENSG00000117713-42	1000	+	1.38	2.688e-06	7.176e-05	ARID1A	3UTR
chr1	26781236	26781336	ENSG00000117713-42	1000	+	1.38	2.688e-06	7.176e-05	ARID1A	3UTR
chr1	26781336	26781436	ENSG00000117713-43	1000	+	3.08	0	0	ARID1A	3UTR
chr1	26781336	26781436	ENSG00000117713-43	1000	+	3.08	0	0	ARID1A	3UTR
chr1	26781436	26781536	ENSG00000117713-44	1000	+	1.2	2.708e-06	7.176e-05	ARID1A	3UTR
chr1	26781436	26781536	ENSG00000117713-44	1000	+	1.2	2.708e-06	7.176e-05	ARID1A	3UTR
chr1	26781836	26781936	ENSG00000117713-45	1000	+	1.25	0.0004314	0.004943	ARID1A	3UTR
chr1	26781836	26781936	ENSG00000117713-45	1000	+	1.25	0.0004314	0.004943	ARID1A	3UTR
chr1	26781936	26782036	ENSG00000117713-46	1000	+	1.46	9.962e-09	6.034e-07	ARID1A	3UTR
chr1	26781936	26782036	ENSG00000117713-46	1000	+	1.46	9.962e-09	6.034e-07	ARID1A	3UTR
chr1	26782036	26782136	ENSG00000117713-47	1000	+	1.07	0.004691	0.04324	ARID1A	3UTR
chr1	26782036	26782136	ENSG00000117713-47	1000	+	1.07	0.004691	0.04324	ARID1A	3UTR
chr1	26878332	26878432	ENSG00000142751-1	1000	-	1.43	6.121e-05	0.002387	GPN2	3UTR
chr1	26886032	26886132	ENSG00000142751-2	1000	-	1.95	2.211e-07	1.725e-05	GPN2	3UTR
chr1	26890688	26890788	ENSG00000198746-1	1000	-	3.05	0	0	GPATCH3	3UTR
chr1	26890688	26890788	ENSG00000198746-1	1000	-	3.05	0	0	GPATCH3	3UTR
chr1	26994492	26994592	ENSG00000253368-1	1000	+	2.31	0	0	TRNP1	3UTR
chr1	26994492	26994592	ENSG00000253368-1	1000	+	2.31	0	0	TRNP1	3UTR
chr1	27098909	27099009	ENSG00000090020-1	1000	-	1.43	2.645e-05	0.003968	SLC9A1	3UTR
chr1	27100009	27100109	ENSG00000090020-2	1000	-	1.19	0.001313	0.02565	SLC9A1	3UTR
chr1	27334633	27334733	ENSG00000304055-1	1000	-	3.1	0	0	None	3UTR
chr1	27334633	27334733	ENSG00000304055-1	1000	-	3.1	0	0	None	3UTR
chr1	27334633	27334733	ENSG00000304055-1	1000	-	3.1	0	0	None	3UTR
chr1	27335445	27335545	ENSG00000186501-3	1000	+	1.04	6.347e-05	0.001079	TMEM222	3UTR
chr1	27335445	27335545	ENSG00000186501-3	1000	+	1.04	6.347e-05	0.001079	TMEM222	3UTR
chr1	27335445	27335545	ENSG00000186501-3	1000	+	1.04	6.347e-05	0.001079	TMEM222	3UTR
chr1	27335445	27335545	ENSG00000186501-3	1000	+	1.04	6.347e-05	0.001079	TMEM222	3UTR
chr1	27335445	27335545	ENSG00000186501-3	1000	+	1.04	6.347e-05	0.001079	TMEM222	3UTR
chr1	27335445	27335545	ENSG00000186501-3	1000	+	1.04	6.347e-05	0.001079	TMEM222	3UTR
chr1	27335445	27335545	ENSG00000186501-3	1000	+	1.04	6.347e-05	0.001079	TMEM222	3UTR
chr1	27395722	27395822	ENSG00000181773-1	1000	+	4.48	0	0	GPR3	3UTR
chr1	27406230	27406330	ENSG00000158195-2	1000	-	1.14	0.0004823	0.01052	WASF2	3UTR
chr1	27406830	27406930	ENSG00000158195-3	1000	-	1.12	0.002085	0.0417	WASF2	3UTR
chr1	27759561	27759661	ENSG00000009780-2	1000	+	1.84	4.424e-07	3.053e-05	FAM76A	3UTR
chr1	27850632	27850732	ENSG00000309988-2	1000	-	1.01	0.0001863	0.001676	None	3UTR
chr1	27850632	27850732	ENSG00000309988-2	1000	-	1.01	0.0001863	0.001676	None	3UTR
chr1	27850632	27850732	ENSG00000309988-2	1000	-	1.01	0.0001863	0.001676	None	3UTR
chr1	27953200	27953300	ENSG00000130768-4	1000	+	1.33	3.612e-05	0.001276	SMPDL3B	3UTR
chr1	27967888	27967988	ENSG00000158156-1	1000	+	1.14	9.014e-08	2.974e-06	XKR8	3UTR
chr1	27967888	27967988	ENSG00000158156-1	1000	+	1.14	9.014e-08	2.974e-06	XKR8	3UTR
chr1	27967888	27967988	ENSG00000158156-1	1000	+	1.14	9.014e-08	2.974e-06	XKR8	3UTR
chr1	27967888	27967988	ENSG00000158156-1	1000	+	1.14	9.014e-08	2.974e-06	XKR8	3UTR
chr1	27967888	27967988	ENSG00000158156-1	1000	+	1.14	9.014e-08	2.974e-06	XKR8	3UTR
chr1	27967888	27967988	ENSG00000158156-1	1000	+	1.14	9.014e-08	2.974e-06	XKR8	3UTR
chr1	27972044	27972144	ENSG00000158161-1	1000	-	1.2	0.0002862	0.02475	EYA3	3UTR
chr1	27972044	27972144	ENSG00000158161-1	1000	-	1.2	0.0002862	0.02475	EYA3	3UTR
chr1	27972044	27972144	ENSG00000158161-1	1000	-	1.2	0.0002862	0.02475	EYA3	3UTR
chr1	28281018	28281118	ENSG00000130766-6	1000	+	1.46	0.0001137	0.003753	SESN2	3UTR
chr1	28282018	28282118	ENSG00000130766-7	1000	+	1.06	0.0009969	0.0141	SESN2	3UTR
chr1	28282318	28282418	ENSG00000130766-8	1000	+	1.38	0.0007506	0.01299	SESN2	3UTR
chr1	28335202	28335302	ENSG00000130772-2	1000	+	2.07	2.023e-07	2.427e-06	MED18	3UTR
chr1	28335602	28335702	ENSG00000130772-3	1000	+	1.52	0.0001373	0.001098	MED18	3UTR
chr1	28335702	28335802	ENSG00000130772-4	1000	+	2.37	2.328e-09	5.586e-08	MED18	3UTR
chr1	28335702	28335802	ENSG00000130772-4	1000	+	2.37	2.328e-09	5.586e-08	MED18	3UTR
chr1	28496582	28496682	ENSG00000204138-10	1000	+	3.12	0	0	PHACTR4	3UTR
chr1	28496582	28496682	ENSG00000204138-10	1000	+	3.12	0	0	PHACTR4	3UTR
chr1	28496582	28496682	ENSG00000204138-10	1000	+	3.12	0	0	PHACTR4	3UTR
chr1	28496582	28496682	ENSG00000204138-10	1000	+	3.12	0	0	PHACTR4	3UTR
chr1	28496882	28496982	ENSG00000204138-11	1000	+	2.71	0	0	PHACTR4	3UTR
chr1	28496882	28496982	ENSG00000204138-11	1000	+	2.71	0	0	PHACTR4	3UTR
chr1	28496882	28496982	ENSG00000204138-11	1000	+	2.71	0	0	PHACTR4	3UTR
chr1	28496882	28496982	ENSG00000204138-11	1000	+	2.71	0	0	PHACTR4	3UTR
chr1	28499282	28499382	ENSG00000204138-12	1000	+	3.78	0	0	PHACTR4	3UTR
chr1	28500182	28500282	ENSG00000204138-13	1000	+	1.29	0.0002132	0.006641	PHACTR4	3UTR
chr1	28538043	28538143	ENSG00000180198-17	1000	+	1.03	3.713e-05	0.0006868	RCC1	3UTR
chr1	28538043	28538143	ENSG00000180198-17	1000	+	1.03	3.713e-05	0.0006868	RCC1	3UTR
chr1	28538043	28538143	ENSG00000180198-17	1000	+	1.03	3.713e-05	0.0006868	RCC1	3UTR
chr1	28538043	28538143	ENSG00000180198-17	1000	+	1.03	3.713e-05	0.0006868	RCC1	3UTR
chr1	28538043	28538143	ENSG00000180198-17	1000	+	1.03	3.713e-05	0.0006868	RCC1	3UTR
chr1	28538043	28538143	ENSG00000180198-17	1000	+	1.03	3.713e-05	0.0006868	RCC1	3UTR
chr1	28538243	28538343	ENSG00000180198-18	1000	+	1.01	0.000336	0.00444	RCC1	3UTR
chr1	28538243	28538343	ENSG00000180198-18	1000	+	1.01	0.000336	0.00444	RCC1	3UTR
chr1	28538243	28538343	ENSG00000180198-18	1000	+	1.01	0.000336	0.00444	RCC1	3UTR
chr1	28538243	28538343	ENSG00000180198-18	1000	+	1.01	0.000336	0.00444	RCC1	3UTR
chr1	28538243	28538343	ENSG00000180198-18	1000	+	1.01	0.000336	0.00444	RCC1	3UTR
chr1	28538343	28538443	ENSG00000180198-19	1000	+	1.16	6.563e-07	2.428e-05	RCC1	3UTR
chr1	28538343	28538443	ENSG00000180198-19	1000	+	1.16	6.563e-07	2.428e-05	RCC1	3UTR
chr1	28538343	28538443	ENSG00000180198-19	1000	+	1.16	6.563e-07	2.428e-05	RCC1	3UTR
chr1	28538343	28538443	ENSG00000180198-19	1000	+	1.16	6.563e-07	2.428e-05	RCC1	3UTR
chr1	28538343	28538443	ENSG00000180198-19	1000	+	1.16	6.563e-07	2.428e-05	RCC1	3UTR
chr1	28538443	28538543	ENSG00000180198-20	1000	+	1.28	2.185e-06	6.736e-05	RCC1	3UTR
chr1	28538443	28538543	ENSG00000180198-20	1000	+	1.28	2.185e-06	6.736e-05	RCC1	3UTR
chr1	28538443	28538543	ENSG00000180198-20	1000	+	1.28	2.185e-06	6.736e-05	RCC1	3UTR
chr1	28538443	28538543	ENSG00000180198-20	1000	+	1.28	2.185e-06	6.736e-05	RCC1	3UTR
chr1	28538443	28538543	ENSG00000180198-20	1000	+	1.28	2.185e-06	6.736e-05	RCC1	3UTR
chr1	28769021	28769121	ENSG00000198492-4	1000	+	1.46	0	0	YTHDF2	3UTR
chr1	28769021	28769121	ENSG00000198492-4	1000	+	1.46	0	0	YTHDF2	3UTR
chr1	28769021	28769121	ENSG00000198492-4	1000	+	1.46	0	0	YTHDF2	3UTR
chr1	28769121	28769221	ENSG00000198492-5	1000	+	1.12	7.357e-11	2.869e-09	YTHDF2	3UTR
chr1	28769121	28769221	ENSG00000198492-5	1000	+	1.12	7.357e-11	2.869e-09	YTHDF2	3UTR
chr1	28769121	28769221	ENSG00000198492-5	1000	+	1.12	7.357e-11	2.869e-09	YTHDF2	3UTR
chr1	28769421	28769521	ENSG00000198492-6	1000	+	2.67	0	0	YTHDF2	3UTR
chr1	28769421	28769521	ENSG00000198492-6	1000	+	2.67	0	0	YTHDF2	3UTR
chr1	28769421	28769521	ENSG00000198492-6	1000	+	2.67	0	0	YTHDF2	3UTR
chr1	28769621	28769721	ENSG00000198492-7	1000	+	1.96	0	0	YTHDF2	3UTR
chr1	28769621	28769721	ENSG00000198492-7	1000	+	1.96	0	0	YTHDF2	3UTR
chr1	28769621	28769721	ENSG00000198492-7	1000	+	1.96	0	0	YTHDF2	3UTR
chr1	29053091	29053191	ENSG00000159023-4	1000	+	1.02	0.001056	0.03255	EPB41	3UTR
chr1	29053091	29053191	ENSG00000159023-4	1000	+	1.02	0.001056	0.03255	EPB41	3UTR
chr1	29053091	29053191	ENSG00000159023-4	1000	+	1.02	0.001056	0.03255	EPB41	3UTR
chr1	29053191	29053291	ENSG00000159023-5	1000	+	1.25	3.463e-05	0.001444	EPB41	3UTR
chr1	29053191	29053291	ENSG00000159023-5	1000	+	1.25	3.463e-05	0.001444	EPB41	3UTR
chr1	29053191	29053291	ENSG00000159023-5	1000	+	1.25	3.463e-05	0.001444	EPB41	3UTR
chr1	29116991	29117091	ENSG00000159023-9	1000	+	1.09	0.000668	0.02195	EPB41	3UTR
chr1	29116991	29117091	ENSG00000159023-9	1000	+	1.09	0.000668	0.02195	EPB41	3UTR
chr1	29116991	29117091	ENSG00000159023-9	1000	+	1.09	0.000668	0.02195	EPB41	3UTR
chr1	29116991	29117091	ENSG00000159023-9	1000	+	1.09	0.000668	0.02195	EPB41	3UTR
chr1	29116991	29117091	ENSG00000159023-9	1000	+	1.09	0.000668	0.02195	EPB41	3UTR
chr1	29116991	29117091	ENSG00000159023-9	1000	+	1.09	0.000668	0.02195	EPB41	3UTR
chr1	29116991	29117091	ENSG00000159023-9	1000	+	1.09	0.000668	0.02195	EPB41	3UTR
chr1	29116991	29117091	ENSG00000159023-9	1000	+	1.09	0.000668	0.02195	EPB41	3UTR
chr1	29116991	29117091	ENSG00000159023-9	1000	+	1.09	0.000668	0.02195	EPB41	3UTR
chr1	29117191	29117291	ENSG00000159023-10	1000	+	1.14	0.0002916	0.01106	EPB41	3UTR
chr1	29117191	29117291	ENSG00000159023-10	1000	+	1.14	0.0002916	0.01106	EPB41	3UTR
chr1	29117191	29117291	ENSG00000159023-10	1000	+	1.14	0.0002916	0.01106	EPB41	3UTR
chr1	29117191	29117291	ENSG00000159023-10	1000	+	1.14	0.0002916	0.01106	EPB41	3UTR
chr1	29117191	29117291	ENSG00000159023-10	1000	+	1.14	0.0002916	0.01106	EPB41	3UTR
chr1	29117791	29117891	ENSG00000159023-11	1000	+	1.31	8.249e-06	0.0004518	EPB41	3UTR
chr1	29117791	29117891	ENSG00000159023-11	1000	+	1.31	8.249e-06	0.0004518	EPB41	3UTR
chr1	29117791	29117891	ENSG00000159023-11	1000	+	1.31	8.249e-06	0.0004518	EPB41	3UTR
chr1	29117791	29117891	ENSG00000159023-11	1000	+	1.31	8.249e-06	0.0004518	EPB41	3UTR
chr1	29117791	29117891	ENSG00000159023-11	1000	+	1.31	8.249e-06	0.0004518	EPB41	3UTR
chr1	29117891	29117991	ENSG00000159023-12	1000	+	1.74	5.799e-11	4.765e-09	EPB41	3UTR
chr1	29117891	29117991	ENSG00000159023-12	1000	+	1.74	5.799e-11	4.765e-09	EPB41	3UTR
chr1	29117891	29117991	ENSG00000159023-12	1000	+	1.74	5.799e-11	4.765e-09	EPB41	3UTR
chr1	29117891	29117991	ENSG00000159023-12	1000	+	1.74	5.799e-11	4.765e-09	EPB41	3UTR
chr1	29117891	29117991	ENSG00000159023-12	1000	+	1.74	5.799e-11	4.765e-09	EPB41	3UTR
chr1	29118591	29118691	ENSG00000159023-13	1000	+	1.25	3.514e-05	0.001444	EPB41	3UTR
chr1	29118591	29118691	ENSG00000159023-13	1000	+	1.25	3.514e-05	0.001444	EPB41	3UTR
chr1	29118591	29118691	ENSG00000159023-13	1000	+	1.25	3.514e-05	0.001444	EPB41	3UTR
chr1	29118591	29118691	ENSG00000159023-13	1000	+	1.25	3.514e-05	0.001444	EPB41	3UTR
chr1	29118591	29118691	ENSG00000159023-13	1000	+	1.25	3.514e-05	0.001444	EPB41	3UTR
chr1	29119191	29119291	ENSG00000159023-14	1000	+	1.08	0.0003731	0.01314	EPB41	3UTR
chr1	29119191	29119291	ENSG00000159023-14	1000	+	1.08	0.0003731	0.01314	EPB41	3UTR
chr1	29119191	29119291	ENSG00000159023-14	1000	+	1.08	0.0003731	0.01314	EPB41	3UTR
chr1	29119191	29119291	ENSG00000159023-14	1000	+	1.08	0.0003731	0.01314	EPB41	3UTR
chr1	29119391	29119491	ENSG00000159023-15	1000	+	1.37	3.83e-06	0.000236	EPB41	3UTR
chr1	29119391	29119491	ENSG00000159023-15	1000	+	1.37	3.83e-06	0.000236	EPB41	3UTR
chr1	29119391	29119491	ENSG00000159023-15	1000	+	1.37	3.83e-06	0.000236	EPB41	3UTR
chr1	29119391	29119491	ENSG00000159023-15	1000	+	1.37	3.83e-06	0.000236	EPB41	3UTR
chr1	29119391	29119491	ENSG00000159023-15	1000	+	1.37	3.83e-06	0.000236	EPB41	3UTR
chr1	29119391	29119491	ENSG00000159023-15	1000	+	1.37	3.83e-06	0.000236	EPB41	3UTR
chr1	29119791	29119891	ENSG00000159023-16	1000	+	1.3	2.722e-05	0.001342	EPB41	3UTR
chr1	29119791	29119891	ENSG00000159023-16	1000	+	1.3	2.722e-05	0.001342	EPB41	3UTR
chr1	29119791	29119891	ENSG00000159023-16	1000	+	1.3	2.722e-05	0.001342	EPB41	3UTR
chr1	29119791	29119891	ENSG00000159023-16	1000	+	1.3	2.722e-05	0.001342	EPB41	3UTR
chr1	29119791	29119891	ENSG00000159023-16	1000	+	1.3	2.722e-05	0.001342	EPB41	3UTR
chr1	29119791	29119891	ENSG00000159023-16	1000	+	1.3	2.722e-05	0.001342	EPB41	3UTR
chr1	29148743	29148843	ENSG00000116350-2	1000	-	1.4	8.205e-11	3.918e-09	SRSF4	3UTR
chr1	29148814	29148914	ENSG00000305828-2	1000	+	1.41	3.823e-10	1.185e-08	None	3UTR
chr1	29148843	29148943	ENSG00000116350-3	1000	-	1.02	6.109e-06	0.0001945	SRSF4	3UTR
chr1	29148914	29149014	ENSG00000305828-3	1000	+	1.02	1.525e-05	0.0002363	None	3UTR
chr1	29148943	29149043	ENSG00000116350-4	1000	-	1.07	0.0004117	0.01123	SRSF4	3UTR
chr1	29194057	29194157	ENSG00000116353-1	1000	-	1.26	0.0008368	0.03012	MECR	3UTR
chr1	30869566	30869666	ENSG00000162512-1	1000	-	3.58	0	0	SDC3	3UTR
chr1	30869566	30869666	ENSG00000162512-1	1000	-	3.58	0	0	SDC3	3UTR
chr1	30933206	30933306	ENSG00000134644-1	1000	-	1.32	1.45e-05	0.001397	PUM1	3UTR
chr1	30933206	30933306	ENSG00000134644-1	1000	-	1.32	1.45e-05	0.001397	PUM1	3UTR
chr1	30933206	30933306	ENSG00000134644-1	1000	-	1.32	1.45e-05	0.001397	PUM1	3UTR
chr1	30933206	30933306	ENSG00000134644-1	1000	-	1.32	1.45e-05	0.001397	PUM1	3UTR
chr1	30933206	30933306	ENSG00000134644-1	1000	-	1.32	1.45e-05	0.001397	PUM1	3UTR
chr1	30933206	30933306	ENSG00000134644-1	1000	-	1.32	1.45e-05	0.001397	PUM1	3UTR
chr1	30933206	30933306	ENSG00000134644-1	1000	-	1.32	1.45e-05	0.001397	PUM1	3UTR
chr1	30933206	30933306	ENSG00000134644-1	1000	-	1.32	1.45e-05	0.001397	PUM1	3UTR
chr1	30933206	30933306	ENSG00000134644-1	1000	-	1.32	1.45e-05	0.001397	PUM1	3UTR
chr1	30933206	30933306	ENSG00000134644-1	1000	-	1.32	1.45e-05	0.001397	PUM1	3UTR
chr1	30936606	30936706	ENSG00000134644-3	1000	-	1.53	3.859e-08	5.577e-06	PUM1	3UTR
chr1	30936709	30936809	ENSG00000307336-2	1000	+	1.08	0.0001246	0.00405	None	3UTR
chr1	30945306	30945406	ENSG00000134644-4	1000	-	3.02	0	0	PUM1	3UTR
chr1	30992406	30992506	ENSG00000134644-6	1000	-	1.21	1.442e-06	0.0001667	PUM1	3UTR
chr1	31005806	31005906	ENSG00000134644-7	1000	-	3.78	0	0	PUM1	3UTR
chr1	31005806	31005906	ENSG00000134644-7	1000	-	3.78	0	0	PUM1	3UTR
chr1	31179745	31179845	ENSG00000084628-1	1000	-	1.5	9.256e-05	0.001645	NKAIN1	3UTR
chr1	31179945	31180045	ENSG00000084628-2	1000	-	1.11	7.767e-05	0.001553	NKAIN1	3UTR
chr1	31180345	31180445	ENSG00000084628-3	1000	-	1.16	0.00237	0.0316	NKAIN1	3UTR
chr1	31180545	31180645	ENSG00000084628-4	1000	-	1	0.002184	0.0316	NKAIN1	3UTR
chr1	31180745	31180845	ENSG00000084628-5	1000	-	1.27	0.0002111	0.003378	NKAIN1	3UTR
chr1	31181245	31181345	ENSG00000084628-6	1000	-	3.68	0	0	NKAIN1	3UTR
chr1	31259668	31259768	ENSG00000060688-1	1000	-	1.66	2.496e-07	1.086e-05	SNRNP40	3UTR
chr1	31259668	31259768	ENSG00000060688-1	1000	-	1.66	2.496e-07	1.086e-05	SNRNP40	3UTR
chr1	31259768	31259868	ENSG00000060688-2	1000	-	1.62	9.7e-08	5.626e-06	SNRNP40	3UTR
chr1	31259768	31259868	ENSG00000060688-2	1000	-	1.62	9.7e-08	5.626e-06	SNRNP40	3UTR
chr1	31259868	31259968	ENSG00000060688-3	1000	-	1.39	4.184e-08	3.64e-06	SNRNP40	3UTR
chr1	31259868	31259968	ENSG00000060688-3	1000	-	1.39	4.184e-08	3.64e-06	SNRNP40	3UTR
chr1	31259968	31260068	ENSG00000060688-4	1000	-	1.14	0.0001352	0.003921	SNRNP40	3UTR
chr1	31259968	31260068	ENSG00000060688-4	1000	-	1.14	0.0001352	0.003921	SNRNP40	3UTR
chr1	31364082	31364182	ENSG00000121766-2	1000	+	1.84	1.743e-13	1.482e-11	ZCCHC17	3UTR
chr1	31364282	31364382	ENSG00000121766-3	1000	+	1.48	5.538e-06	0.0002354	ZCCHC17	3UTR
chr1	31364282	31364382	ENSG00000121766-3	1000	+	1.48	5.538e-06	0.0002354	ZCCHC17	3UTR
chr1	31364282	31364382	ENSG00000121766-3	1000	+	1.48	5.538e-06	0.0002354	ZCCHC17	3UTR
chr1	31364282	31364382	ENSG00000121766-3	1000	+	1.48	5.538e-06	0.0002354	ZCCHC17	3UTR
chr1	31364282	31364382	ENSG00000121766-3	1000	+	1.48	5.538e-06	0.0002354	ZCCHC17	3UTR
chr1	31364282	31364382	ENSG00000121766-3	1000	+	1.48	5.538e-06	0.0002354	ZCCHC17	3UTR
chr1	31364282	31364382	ENSG00000121766-3	1000	+	1.48	5.538e-06	0.0002354	ZCCHC17	3UTR
chr1	31364282	31364382	ENSG00000121766-3	1000	+	1.48	5.538e-06	0.0002354	ZCCHC17	3UTR
chr1	31364382	31364482	ENSG00000121766-4	1000	+	1.46	7.145e-06	0.0002429	ZCCHC17	3UTR
chr1	31364382	31364482	ENSG00000121766-4	1000	+	1.46	7.145e-06	0.0002429	ZCCHC17	3UTR
chr1	31364382	31364482	ENSG00000121766-4	1000	+	1.46	7.145e-06	0.0002429	ZCCHC17	3UTR
chr1	31364382	31364482	ENSG00000121766-4	1000	+	1.46	7.145e-06	0.0002429	ZCCHC17	3UTR
chr1	31364382	31364482	ENSG00000121766-4	1000	+	1.46	7.145e-06	0.0002429	ZCCHC17	3UTR
chr1	31364382	31364482	ENSG00000121766-4	1000	+	1.46	7.145e-06	0.0002429	ZCCHC17	3UTR
chr1	31364382	31364482	ENSG00000121766-4	1000	+	1.46	7.145e-06	0.0002429	ZCCHC17	3UTR
chr1	31364382	31364482	ENSG00000121766-4	1000	+	1.46	7.145e-06	0.0002429	ZCCHC17	3UTR
chr1	31364682	31364782	ENSG00000121766-5	1000	+	1.77	7.055e-09	3.998e-07	ZCCHC17	3UTR
chr1	31364682	31364782	ENSG00000121766-5	1000	+	1.77	7.055e-09	3.998e-07	ZCCHC17	3UTR
chr1	31364682	31364782	ENSG00000121766-5	1000	+	1.77	7.055e-09	3.998e-07	ZCCHC17	3UTR
chr1	31364682	31364782	ENSG00000121766-5	1000	+	1.77	7.055e-09	3.998e-07	ZCCHC17	3UTR
chr1	31364682	31364782	ENSG00000121766-5	1000	+	1.77	7.055e-09	3.998e-07	ZCCHC17	3UTR
chr1	31364682	31364782	ENSG00000121766-5	1000	+	1.77	7.055e-09	3.998e-07	ZCCHC17	3UTR
chr1	31364682	31364782	ENSG00000121766-5	1000	+	1.77	7.055e-09	3.998e-07	ZCCHC17	3UTR
chr1	31364782	31364882	ENSG00000121766-6	1000	+	1.25	0.0002018	0.005718	ZCCHC17	3UTR
chr1	31364782	31364882	ENSG00000121766-6	1000	+	1.25	0.0002018	0.005718	ZCCHC17	3UTR
chr1	31364782	31364882	ENSG00000121766-6	1000	+	1.25	0.0002018	0.005718	ZCCHC17	3UTR
chr1	31364782	31364882	ENSG00000121766-6	1000	+	1.25	0.0002018	0.005718	ZCCHC17	3UTR
chr1	31364782	31364882	ENSG00000121766-6	1000	+	1.25	0.0002018	0.005718	ZCCHC17	3UTR
chr1	31364782	31364882	ENSG00000121766-6	1000	+	1.25	0.0002018	0.005718	ZCCHC17	3UTR
chr1	31364782	31364882	ENSG00000121766-6	1000	+	1.25	0.0002018	0.005718	ZCCHC17	3UTR
chr1	31906613	31906713	ENSG00000269967-1	1000	-	1.61	1.756e-05	0.0003248	None	3UTR
chr1	31906613	31906713	ENSG00000269967-1	1000	-	1.61	1.756e-05	0.0003248	None	3UTR
chr1	31906621	31906721	ENSG00000184007-1	1000	-	1.76	2.013e-06	4.669e-05	PTP4A2	3UTR
chr1	31906621	31906721	ENSG00000184007-1	1000	-	1.76	2.013e-06	4.669e-05	PTP4A2	3UTR
chr1	31908521	31908621	ENSG00000184007-4	1000	-	2.36	0	0	PTP4A2	3UTR
chr1	31908521	31908621	ENSG00000184007-4	1000	-	2.36	0	0	PTP4A2	3UTR
chr1	31908521	31908621	ENSG00000184007-4	1000	-	2.36	0	0	PTP4A2	3UTR
chr1	31908521	31908621	ENSG00000184007-4	1000	-	2.36	0	0	PTP4A2	3UTR
chr1	31908713	31908813	ENSG00000269967-3	1000	-	2.02	0	0	None	3UTR
chr1	31908713	31908813	ENSG00000269967-3	1000	-	2.02	0	0	None	3UTR
chr1	31908713	31908813	ENSG00000269967-3	1000	-	2.02	0	0	None	3UTR
chr1	31908713	31908813	ENSG00000269967-3	1000	-	2.02	0	0	None	3UTR
chr1	31908713	31908813	ENSG00000269967-3	1000	-	2.02	0	0	None	3UTR
chr1	31908713	31908813	ENSG00000269967-3	1000	-	2.02	0	0	None	3UTR
chr1	31908721	31908821	ENSG00000184007-5	1000	-	1.97	0	0	PTP4A2	3UTR
chr1	31908721	31908821	ENSG00000184007-5	1000	-	1.97	0	0	PTP4A2	3UTR
chr1	31908721	31908821	ENSG00000184007-5	1000	-	1.97	0	0	PTP4A2	3UTR
chr1	31908721	31908821	ENSG00000184007-5	1000	-	1.97	0	0	PTP4A2	3UTR
chr1	31908721	31908821	ENSG00000184007-5	1000	-	1.97	0	0	PTP4A2	3UTR
chr1	31908721	31908821	ENSG00000184007-5	1000	-	1.97	0	0	PTP4A2	3UTR
chr1	32043168	32043268	ENSG00000121774-7	1000	+	1.87	0	0	KHDRBS1	3UTR
chr1	32043768	32043868	ENSG00000121774-8	1000	+	1.55	1.024e-11	3.431e-10	KHDRBS1	3UTR
chr1	32100431	32100531	ENSG00000121775-3	1000	+	2.95	0	0	TMEM39B	3UTR
chr1	32169956	32170056	ENSG00000025800-4	1000	+	1.36	2.054e-05	0.0008792	KPNA6	3UTR
chr1	32170856	32170956	ENSG00000025800-5	1000	+	1.31	1.067e-05	0.0005711	KPNA6	3UTR
chr1	32170856	32170956	ENSG00000025800-5	1000	+	1.31	1.067e-05	0.0005711	KPNA6	3UTR
chr1	32170956	32171056	ENSG00000025800-6	1000	+	1.38	6.917e-05	0.002249	KPNA6	3UTR
chr1	32170956	32171056	ENSG00000025800-6	1000	+	1.38	6.917e-05	0.002249	KPNA6	3UTR
chr1	32171356	32171456	ENSG00000025800-8	1000	+	1.47	0.0001061	0.002805	KPNA6	3UTR
chr1	32171356	32171456	ENSG00000025800-8	1000	+	1.47	0.0001061	0.002805	KPNA6	3UTR
chr1	32171756	32171856	ENSG00000025800-9	1000	+	1.54	0.000118	0.002805	KPNA6	3UTR
chr1	32171756	32171856	ENSG00000025800-9	1000	+	1.54	0.000118	0.002805	KPNA6	3UTR
chr1	32171856	32171956	ENSG00000025800-10	1000	+	1.55	9.522e-06	0.0005711	KPNA6	3UTR
chr1	32171856	32171956	ENSG00000025800-10	1000	+	1.55	9.522e-06	0.0005711	KPNA6	3UTR
chr1	32172056	32172156	ENSG00000025800-11	1000	+	1.43	0.0003172	0.004848	KPNA6	3UTR
chr1	32172056	32172156	ENSG00000025800-11	1000	+	1.43	0.0003172	0.004848	KPNA6	3UTR
chr1	32172456	32172556	ENSG00000025800-12	1000	+	1.03	0.003209	0.02861	KPNA6	3UTR
chr1	32172456	32172556	ENSG00000025800-12	1000	+	1.03	0.003209	0.02861	KPNA6	3UTR
chr1	32172556	32172656	ENSG00000025800-13	1000	+	1.13	0.003354	0.02871	KPNA6	3UTR
chr1	32172556	32172656	ENSG00000025800-13	1000	+	1.13	0.003354	0.02871	KPNA6	3UTR
chr1	32172756	32172856	ENSG00000025800-15	1000	+	1.11	0.0003036	0.004848	KPNA6	3UTR
chr1	32172756	32172856	ENSG00000025800-15	1000	+	1.11	0.0003036	0.004848	KPNA6	3UTR
chr1	32173156	32173256	ENSG00000025800-16	1000	+	1.43	0.0002055	0.003665	KPNA6	3UTR
chr1	32173156	32173256	ENSG00000025800-16	1000	+	1.43	0.0002055	0.003665	KPNA6	3UTR
chr1	32173556	32173656	ENSG00000025800-17	1000	+	1.47	2.229e-06	0.0002385	KPNA6	3UTR
chr1	32174156	32174256	ENSG00000025800-19	1000	+	1.06	7.357e-05	0.002249	KPNA6	3UTR
chr1	32174256	32174356	ENSG00000025800-20	1000	+	1.37	0.0004834	0.006897	KPNA6	3UTR
chr1	32175156	32175256	ENSG00000025800-22	1000	+	1.07	0.001404	0.01581	KPNA6	3UTR
chr1	32175656	32175756	ENSG00000025800-23	1000	+	1.39	0.0007897	0.009389	KPNA6	3UTR
chr1	32175756	32175856	ENSG00000025800-24	1000	+	1.37	0.000704	0.00926	KPNA6	3UTR
chr1	32175956	32176056	ENSG00000025800-25	1000	+	1.41	0.0001625	0.003162	KPNA6	3UTR
chr1	32176056	32176156	ENSG00000025800-26	1000	+	1.15	0.0007356	0.00926	KPNA6	3UTR
chr1	32196575	32196675	ENSG00000084652-9	1000	+	1.06	0.003354	0.04408	TXLNA	3UTR
chr1	32196575	32196675	ENSG00000084652-9	1000	+	1.06	0.003354	0.04408	TXLNA	3UTR
chr1	32226177	32226277	ENSG00000084623-1	1000	+	1.65	1.005e-09	4.288e-08	EIF3I	3UTR
chr1	32226177	32226277	ENSG00000084623-1	1000	+	1.65	1.005e-09	4.288e-08	EIF3I	3UTR
chr1	32226218	32226318	ENSG00000291132-2	1000	-	1.41	1.008e-07	5.345e-06	None	3UTR
chr1	32226218	32226318	ENSG00000291132-2	1000	-	1.41	1.008e-07	5.345e-06	None	3UTR
chr1	32226277	32226377	ENSG00000084623-2	1000	+	1.63	1.664e-05	0.000426	EIF3I	3UTR
chr1	32226277	32226377	ENSG00000084623-2	1000	+	1.63	1.664e-05	0.000426	EIF3I	3UTR
chr1	32226377	32226477	ENSG00000084623-3	1000	+	1.7	4.095e-08	1.31e-06	EIF3I	3UTR
chr1	32226377	32226477	ENSG00000084623-3	1000	+	1.7	4.095e-08	1.31e-06	EIF3I	3UTR
chr1	32226377	32226477	ENSG00000084623-3	1000	+	1.7	4.095e-08	1.31e-06	EIF3I	3UTR
chr1	32226418	32226518	ENSG00000291132-3	1000	-	3.06	0	0	None	3UTR
chr1	32226418	32226518	ENSG00000291132-3	1000	-	3.06	0	0	None	3UTR
chr1	32226418	32226518	ENSG00000291132-3	1000	-	3.06	0	0	None	3UTR
chr1	32226477	32226577	ENSG00000084623-4	1000	+	1.24	0.002956	0.03784	EIF3I	3UTR
chr1	32226477	32226577	ENSG00000084623-4	1000	+	1.24	0.002956	0.03784	EIF3I	3UTR
chr1	32226477	32226577	ENSG00000084623-4	1000	+	1.24	0.002956	0.03784	EIF3I	3UTR
chr1	32228677	32228777	ENSG00000084623-6	1000	+	1.42	0.0005689	0.0104	EIF3I	3UTR
chr1	32228677	32228777	ENSG00000084623-6	1000	+	1.42	0.0005689	0.0104	EIF3I	3UTR
chr1	32228677	32228777	ENSG00000084623-6	1000	+	1.42	0.0005689	0.0104	EIF3I	3UTR
chr1	32228677	32228777	ENSG00000084623-6	1000	+	1.42	0.0005689	0.0104	EIF3I	3UTR
chr1	32228677	32228777	ENSG00000084623-6	1000	+	1.42	0.0005689	0.0104	EIF3I	3UTR
chr1	32228677	32228777	ENSG00000084623-6	1000	+	1.42	0.0005689	0.0104	EIF3I	3UTR
chr1	32228677	32228777	ENSG00000084623-6	1000	+	1.42	0.0005689	0.0104	EIF3I	3UTR
chr1	32228677	32228777	ENSG00000084623-6	1000	+	1.42	0.0005689	0.0104	EIF3I	3UTR
chr1	32231077	32231177	ENSG00000084623-7	1000	+	1.22	0.001657	0.02652	EIF3I	3UTR
chr1	32231077	32231177	ENSG00000084623-7	1000	+	1.22	0.001657	0.02652	EIF3I	3UTR
chr1	32231077	32231177	ENSG00000084623-7	1000	+	1.22	0.001657	0.02652	EIF3I	3UTR
chr1	32231077	32231177	ENSG00000084623-7	1000	+	1.22	0.001657	0.02652	EIF3I	3UTR
chr1	32231077	32231177	ENSG00000084623-7	1000	+	1.22	0.001657	0.02652	EIF3I	3UTR
chr1	32231077	32231177	ENSG00000084623-7	1000	+	1.22	0.001657	0.02652	EIF3I	3UTR
chr1	32231077	32231177	ENSG00000084623-7	1000	+	1.22	0.001657	0.02652	EIF3I	3UTR
chr1	32231077	32231177	ENSG00000084623-7	1000	+	1.22	0.001657	0.02652	EIF3I	3UTR
chr1	32231077	32231177	ENSG00000084623-7	1000	+	1.22	0.001657	0.02652	EIF3I	3UTR
chr1	32231077	32231177	ENSG00000084623-7	1000	+	1.22	0.001657	0.02652	EIF3I	3UTR
chr1	32231077	32231177	ENSG00000084623-7	1000	+	1.22	0.001657	0.02652	EIF3I	3UTR
chr1	32231077	32231177	ENSG00000084623-7	1000	+	1.22	0.001657	0.02652	EIF3I	3UTR
chr1	32231377	32231477	ENSG00000084623-9	1000	+	1.54	7.244e-11	4.636e-09	EIF3I	3UTR
chr1	32231377	32231477	ENSG00000084623-9	1000	+	1.54	7.244e-11	4.636e-09	EIF3I	3UTR
chr1	32231377	32231477	ENSG00000084623-9	1000	+	1.54	7.244e-11	4.636e-09	EIF3I	3UTR
chr1	32231377	32231477	ENSG00000084623-9	1000	+	1.54	7.244e-11	4.636e-09	EIF3I	3UTR
chr1	32231377	32231477	ENSG00000084623-9	1000	+	1.54	7.244e-11	4.636e-09	EIF3I	3UTR
chr1	32231377	32231477	ENSG00000084623-9	1000	+	1.54	7.244e-11	4.636e-09	EIF3I	3UTR
chr1	32231377	32231477	ENSG00000084623-9	1000	+	1.54	7.244e-11	4.636e-09	EIF3I	3UTR
chr1	32231377	32231477	ENSG00000084623-9	1000	+	1.54	7.244e-11	4.636e-09	EIF3I	3UTR
chr1	32231377	32231477	ENSG00000084623-9	1000	+	1.54	7.244e-11	4.636e-09	EIF3I	3UTR
chr1	32231377	32231477	ENSG00000084623-9	1000	+	1.54	7.244e-11	4.636e-09	EIF3I	3UTR
chr1	32231377	32231477	ENSG00000084623-9	1000	+	1.54	7.244e-11	4.636e-09	EIF3I	3UTR
chr1	32231377	32231477	ENSG00000084623-9	1000	+	1.54	7.244e-11	4.636e-09	EIF3I	3UTR
chr1	32231377	32231477	ENSG00000084623-9	1000	+	1.54	7.244e-11	4.636e-09	EIF3I	3UTR
chr1	32231377	32231477	ENSG00000084623-9	1000	+	1.54	7.244e-11	4.636e-09	EIF3I	3UTR
chr1	32231377	32231477	ENSG00000084623-9	1000	+	1.54	7.244e-11	4.636e-09	EIF3I	3UTR
chr1	32231377	32231477	ENSG00000084623-9	1000	+	1.54	7.244e-11	4.636e-09	EIF3I	3UTR
chr1	32231377	32231477	ENSG00000084623-9	1000	+	1.54	7.244e-11	4.636e-09	EIF3I	3UTR
chr1	32231377	32231477	ENSG00000084623-9	1000	+	1.54	7.244e-11	4.636e-09	EIF3I	3UTR
chr1	32231377	32231477	ENSG00000084623-9	1000	+	1.54	7.244e-11	4.636e-09	EIF3I	3UTR
chr1	32231377	32231477	ENSG00000084623-9	1000	+	1.54	7.244e-11	4.636e-09	EIF3I	3UTR
chr1	32231377	32231477	ENSG00000084623-9	1000	+	1.54	7.244e-11	4.636e-09	EIF3I	3UTR
chr1	32231377	32231477	ENSG00000084623-9	1000	+	1.54	7.244e-11	4.636e-09	EIF3I	3UTR
chr1	32231377	32231477	ENSG00000084623-9	1000	+	1.54	7.244e-11	4.636e-09	EIF3I	3UTR
chr1	32231377	32231477	ENSG00000084623-9	1000	+	1.54	7.244e-11	4.636e-09	EIF3I	3UTR
chr1	32231377	32231477	ENSG00000084623-9	1000	+	1.54	7.244e-11	4.636e-09	EIF3I	3UTR
chr1	32276644	32276744	ENSG00000182866-1	1000	+	1.42	9.68e-06	0.0004937	LCK	3UTR
chr1	32327583	32327683	ENSG00000116478-3	1000	+	1.34	8.757e-06	0.0003094	HDAC1	3UTR
chr1	32332083	32332183	ENSG00000116478-5	1000	+	1.64	1.853e-08	9.821e-07	HDAC1	3UTR
chr1	32333283	32333383	ENSG00000116478-6	1000	+	1.24	7.212e-05	0.001911	HDAC1	3UTR
chr1	32333283	32333383	ENSG00000116478-6	1000	+	1.24	7.212e-05	0.001911	HDAC1	3UTR
chr1	32333283	32333383	ENSG00000116478-6	1000	+	1.24	7.212e-05	0.001911	HDAC1	3UTR
chr1	32366533	32366633	ENSG00000160058-1	1000	-	1.12	0.001714	0.04029	BSDC1	3UTR
chr1	32366533	32366633	ENSG00000160058-1	1000	-	1.12	0.001714	0.04029	BSDC1	3UTR
chr1	32366533	32366633	ENSG00000160058-1	1000	-	1.12	0.001714	0.04029	BSDC1	3UTR
chr1	32366533	32366633	ENSG00000160058-1	1000	-	1.12	0.001714	0.04029	BSDC1	3UTR
chr1	32366533	32366633	ENSG00000160058-1	1000	-	1.12	0.001714	0.04029	BSDC1	3UTR
chr1	32366533	32366633	ENSG00000160058-1	1000	-	1.12	0.001714	0.04029	BSDC1	3UTR
chr1	32368433	32368533	ENSG00000160058-2	1000	-	1.1	0.00056	0.01755	BSDC1	3UTR
chr1	32368433	32368533	ENSG00000160058-2	1000	-	1.1	0.00056	0.01755	BSDC1	3UTR
chr1	32383833	32383933	ENSG00000160058-4	1000	-	1.32	1.643e-05	0.0007722	BSDC1	3UTR
chr1	32603172	32603272	ENSG00000176261-1	1000	-	1.44	1.846e-06	0.0002215	ZBTB8OS	3UTR
chr1	32633972	32634072	ENSG00000176261-2	1000	-	1.43	5.418e-06	0.0004335	ZBTB8OS	3UTR
chr1	32633972	32634072	ENSG00000176261-2	1000	-	1.43	5.418e-06	0.0004335	ZBTB8OS	3UTR
chr1	32633972	32634072	ENSG00000176261-2	1000	-	1.43	5.418e-06	0.0004335	ZBTB8OS	3UTR
chr1	32672842	32672942	ENSG00000162521-3	1000	+	2.45	0	0	RBBP4	3UTR
chr1	32679742	32679842	ENSG00000162521-5	1000	+	1.21	0	0	RBBP4	3UTR
chr1	32679742	32679842	ENSG00000162521-5	1000	+	1.21	0	0	RBBP4	3UTR
chr1	32679742	32679842	ENSG00000162521-5	1000	+	1.21	0	0	RBBP4	3UTR
chr1	32679742	32679842	ENSG00000162521-5	1000	+	1.21	0	0	RBBP4	3UTR
chr1	32679742	32679842	ENSG00000162521-5	1000	+	1.21	0	0	RBBP4	3UTR
chr1	32679742	32679842	ENSG00000162521-5	1000	+	1.21	0	0	RBBP4	3UTR
chr1	32680006	32680106	ENSG00000162520-1	1000	-	1.49	0	0	SYNC	3UTR
chr1	32680006	32680106	ENSG00000162520-1	1000	-	1.49	0	0	SYNC	3UTR
chr1	32680006	32680106	ENSG00000162520-1	1000	-	1.49	0	0	SYNC	3UTR
chr1	32680006	32680106	ENSG00000162520-1	1000	-	1.49	0	0	SYNC	3UTR
chr1	32680006	32680106	ENSG00000162520-1	1000	-	1.49	0	0	SYNC	3UTR
chr1	32680242	32680342	ENSG00000162521-6	1000	+	1.12	8.582e-14	3.733e-12	RBBP4	3UTR
chr1	32680242	32680342	ENSG00000162521-6	1000	+	1.12	8.582e-14	3.733e-12	RBBP4	3UTR
chr1	32683406	32683506	ENSG00000162520-3	1000	-	3.51	0	0	SYNC	3UTR
chr1	32775337	32775437	ENSG00000134684-1	1000	-	2.55	0	0	YARS1	3UTR
chr1	32775337	32775437	ENSG00000134684-1	1000	-	2.55	0	0	YARS1	3UTR
chr1	32775337	32775437	ENSG00000134684-1	1000	-	2.55	0	0	YARS1	3UTR
chr1	32775337	32775437	ENSG00000134684-1	1000	-	2.55	0	0	YARS1	3UTR
chr1	32775337	32775437	ENSG00000134684-1	1000	-	2.55	0	0	YARS1	3UTR
chr1	32775937	32776037	ENSG00000134684-3	1000	-	2.17	0	0	YARS1	3UTR
chr1	32775937	32776037	ENSG00000134684-3	1000	-	2.17	0	0	YARS1	3UTR
chr1	32775937	32776037	ENSG00000134684-3	1000	-	2.17	0	0	YARS1	3UTR
chr1	32775937	32776037	ENSG00000134684-3	1000	-	2.17	0	0	YARS1	3UTR
chr1	32775937	32776037	ENSG00000134684-3	1000	-	2.17	0	0	YARS1	3UTR
chr1	32780137	32780237	ENSG00000134684-4	1000	-	1.08	8.025e-09	3.611e-07	YARS1	3UTR
chr1	32780137	32780237	ENSG00000134684-4	1000	-	1.08	8.025e-09	3.611e-07	YARS1	3UTR
chr1	32780137	32780237	ENSG00000134684-4	1000	-	1.08	8.025e-09	3.611e-07	YARS1	3UTR
chr1	32781037	32781137	ENSG00000134684-5	1000	-	1.29	1.886e-07	6.062e-06	YARS1	3UTR
chr1	32781037	32781137	ENSG00000134684-5	1000	-	1.29	1.886e-07	6.062e-06	YARS1	3UTR
chr1	32781037	32781137	ENSG00000134684-5	1000	-	1.29	1.886e-07	6.062e-06	YARS1	3UTR
chr1	32786937	32787037	ENSG00000134684-8	1000	-	1.23	4.786e-08	1.795e-06	YARS1	3UTR
chr1	32786937	32787037	ENSG00000134684-8	1000	-	1.23	4.786e-08	1.795e-06	YARS1	3UTR
chr1	32786937	32787037	ENSG00000134684-8	1000	-	1.23	4.786e-08	1.795e-06	YARS1	3UTR
chr1	32786937	32787037	ENSG00000134684-8	1000	-	1.23	4.786e-08	1.795e-06	YARS1	3UTR
chr1	32786937	32787037	ENSG00000134684-8	1000	-	1.23	4.786e-08	1.795e-06	YARS1	3UTR
chr1	32858167	32858267	ENSG00000116497-5	1000	+	1.35	0.0001705	0.01031	S100PBP	3UTR
chr1	33010386	33010486	ENSG00000004455-1	1000	-	1.16	4.766e-11	2.43e-09	AK2	3UTR
chr1	33010386	33010486	ENSG00000004455-1	1000	-	1.16	4.766e-11	2.43e-09	AK2	3UTR
chr1	33010386	33010486	ENSG00000004455-1	1000	-	1.16	4.766e-11	2.43e-09	AK2	3UTR
chr1	33010386	33010486	ENSG00000004455-1	1000	-	1.16	4.766e-11	2.43e-09	AK2	3UTR
chr1	33010386	33010486	ENSG00000004455-1	1000	-	1.16	4.766e-11	2.43e-09	AK2	3UTR
chr1	33010386	33010486	ENSG00000004455-1	1000	-	1.16	4.766e-11	2.43e-09	AK2	3UTR
chr1	33010386	33010486	ENSG00000004455-1	1000	-	1.16	4.766e-11	2.43e-09	AK2	3UTR
chr1	33010386	33010486	ENSG00000004455-1	1000	-	1.16	4.766e-11	2.43e-09	AK2	3UTR
chr1	33010386	33010486	ENSG00000004455-1	1000	-	1.16	4.766e-11	2.43e-09	AK2	3UTR
chr1	33010386	33010486	ENSG00000004455-1	1000	-	1.16	4.766e-11	2.43e-09	AK2	3UTR
chr1	33010439	33010539	ENSG00000236065-1	1000	+	2.06	0	0	None	3UTR
chr1	33010439	33010539	ENSG00000236065-1	1000	+	2.06	0	0	None	3UTR
chr1	33010439	33010539	ENSG00000236065-1	1000	+	2.06	0	0	None	3UTR
chr1	33010439	33010539	ENSG00000236065-1	1000	+	2.06	0	0	None	3UTR
chr1	33010439	33010539	ENSG00000236065-1	1000	+	2.06	0	0	None	3UTR
chr1	33010439	33010539	ENSG00000236065-1	1000	+	2.06	0	0	None	3UTR
chr1	33010439	33010539	ENSG00000236065-1	1000	+	2.06	0	0	None	3UTR
chr1	33010439	33010539	ENSG00000236065-1	1000	+	2.06	0	0	None	3UTR
chr1	33010439	33010539	ENSG00000236065-1	1000	+	2.06	0	0	None	3UTR
chr1	33010439	33010539	ENSG00000236065-1	1000	+	2.06	0	0	None	3UTR
chr1	33010486	33010586	ENSG00000004455-2	1000	-	1.05	6.103e-09	1.688e-07	AK2	3UTR
chr1	33010486	33010586	ENSG00000004455-2	1000	-	1.05	6.103e-09	1.688e-07	AK2	3UTR
chr1	33010486	33010586	ENSG00000004455-2	1000	-	1.05	6.103e-09	1.688e-07	AK2	3UTR
chr1	33010486	33010586	ENSG00000004455-2	1000	-	1.05	6.103e-09	1.688e-07	AK2	3UTR
chr1	33010486	33010586	ENSG00000004455-2	1000	-	1.05	6.103e-09	1.688e-07	AK2	3UTR
chr1	33010486	33010586	ENSG00000004455-2	1000	-	1.05	6.103e-09	1.688e-07	AK2	3UTR
chr1	33010486	33010586	ENSG00000004455-2	1000	-	1.05	6.103e-09	1.688e-07	AK2	3UTR
chr1	33010486	33010586	ENSG00000004455-2	1000	-	1.05	6.103e-09	1.688e-07	AK2	3UTR
chr1	33010486	33010586	ENSG00000004455-2	1000	-	1.05	6.103e-09	1.688e-07	AK2	3UTR
chr1	33010486	33010586	ENSG00000004455-2	1000	-	1.05	6.103e-09	1.688e-07	AK2	3UTR
chr1	33013286	33013386	ENSG00000004455-3	1000	-	2.22	0	0	AK2	3UTR
chr1	33013286	33013386	ENSG00000004455-3	1000	-	2.22	0	0	AK2	3UTR
chr1	33013286	33013386	ENSG00000004455-3	1000	-	2.22	0	0	AK2	3UTR
chr1	33013286	33013386	ENSG00000004455-3	1000	-	2.22	0	0	AK2	3UTR
chr1	33013286	33013386	ENSG00000004455-3	1000	-	2.22	0	0	AK2	3UTR
chr1	33013286	33013386	ENSG00000004455-3	1000	-	2.22	0	0	AK2	3UTR
chr1	33013286	33013386	ENSG00000004455-3	1000	-	2.22	0	0	AK2	3UTR
chr1	33013339	33013439	ENSG00000236065-2	1000	+	1.65	1.303e-11	4.733e-10	None	3UTR
chr1	33013339	33013439	ENSG00000236065-2	1000	+	1.65	1.303e-11	4.733e-10	None	3UTR
chr1	33013339	33013439	ENSG00000236065-2	1000	+	1.65	1.303e-11	4.733e-10	None	3UTR
chr1	33013339	33013439	ENSG00000236065-2	1000	+	1.65	1.303e-11	4.733e-10	None	3UTR
chr1	33013339	33013439	ENSG00000236065-2	1000	+	1.65	1.303e-11	4.733e-10	None	3UTR
chr1	33013339	33013439	ENSG00000236065-2	1000	+	1.65	1.303e-11	4.733e-10	None	3UTR
chr1	33013339	33013439	ENSG00000236065-2	1000	+	1.65	1.303e-11	4.733e-10	None	3UTR
chr1	33014539	33014639	ENSG00000236065-3	1000	+	1.59	8.695e-09	2.369e-07	None	3UTR
chr1	33014539	33014639	ENSG00000236065-3	1000	+	1.59	8.695e-09	2.369e-07	None	3UTR
chr1	33014539	33014639	ENSG00000236065-3	1000	+	1.59	8.695e-09	2.369e-07	None	3UTR
chr1	33014539	33014639	ENSG00000236065-3	1000	+	1.59	8.695e-09	2.369e-07	None	3UTR
chr1	33014539	33014639	ENSG00000236065-3	1000	+	1.59	8.695e-09	2.369e-07	None	3UTR
chr1	33014539	33014639	ENSG00000236065-3	1000	+	1.59	8.695e-09	2.369e-07	None	3UTR
chr1	33021539	33021639	ENSG00000236065-4	1000	+	2.94	0	0	None	3UTR
chr1	33021539	33021639	ENSG00000236065-4	1000	+	2.94	0	0	None	3UTR
chr1	33021539	33021639	ENSG00000236065-4	1000	+	2.94	0	0	None	3UTR
chr1	33021539	33021639	ENSG00000236065-4	1000	+	2.94	0	0	None	3UTR
chr1	33021539	33021639	ENSG00000236065-4	1000	+	2.94	0	0	None	3UTR
chr1	33021539	33021639	ENSG00000236065-4	1000	+	2.94	0	0	None	3UTR
chr1	33299592	33299692	ENSG00000160094-5	1000	+	1.42	8.156e-06	0.0005582	ZNF362	3UTR
chr1	33299592	33299692	ENSG00000160094-5	1000	+	1.42	8.156e-06	0.0005582	ZNF362	3UTR
chr1	33299992	33300092	ENSG00000160094-6	1000	+	1.19	0.000506	0.0183	ZNF362	3UTR
chr1	33299992	33300092	ENSG00000160094-6	1000	+	1.19	0.000506	0.0183	ZNF362	3UTR
chr1	34218883	34218983	ENSG00000142698-1	1000	+	3.65	0	0	C1orf94	3UTR
chr1	34218883	34218983	ENSG00000142698-1	1000	+	3.65	0	0	C1orf94	3UTR
chr1	34855437	34855537	ENSG00000163866-1	1000	-	1.44	1.467e-05	0.0004122	SMIM12	3UTR
chr1	34855437	34855537	ENSG00000163866-1	1000	-	1.44	1.467e-05	0.0004122	SMIM12	3UTR
chr1	34855437	34855537	ENSG00000163866-1	1000	-	1.44	1.467e-05	0.0004122	SMIM12	3UTR
chr1	34855437	34855537	ENSG00000163866-1	1000	-	1.44	1.467e-05	0.0004122	SMIM12	3UTR
chr1	34855537	34855637	ENSG00000163866-2	1000	-	1.44	1.508e-05	0.0004122	SMIM12	3UTR
chr1	34855537	34855637	ENSG00000163866-2	1000	-	1.44	1.508e-05	0.0004122	SMIM12	3UTR
chr1	34855537	34855637	ENSG00000163866-2	1000	-	1.44	1.508e-05	0.0004122	SMIM12	3UTR
chr1	34855537	34855637	ENSG00000163866-2	1000	-	1.44	1.508e-05	0.0004122	SMIM12	3UTR
chr1	35116872	35116972	ENSG00000197056-2	1000	+	3.51	0	0	ZMYM1	3UTR
chr1	35116972	35117072	ENSG00000197056-3	1000	+	5.43	0	0	ZMYM1	3UTR
chr1	35117272	35117372	ENSG00000197056-4	1000	+	3.34	0	0	ZMYM1	3UTR
chr1	35118172	35118272	ENSG00000197056-5	1000	+	3.56	0	0	ZMYM1	3UTR
chr1	35118472	35118572	ENSG00000197056-6	1000	+	4.07	0	0	ZMYM1	3UTR
chr1	35118572	35118672	ENSG00000197056-7	1000	+	1.91	9.967e-09	3.83e-07	ZMYM1	3UTR
chr1	35184378	35184478	ENSG00000116560-2	1000	-	1.04	3.236e-07	1.181e-05	SFPQ	3UTR
chr1	35184378	35184478	ENSG00000116560-2	1000	-	1.04	3.236e-07	1.181e-05	SFPQ	3UTR
chr1	35420983	35421083	ENSG00000142687-4	1000	-	1.32	0.001484	0.03663	KIAA0319L	3UTR
chr1	35420983	35421083	ENSG00000142687-4	1000	-	1.32	0.001484	0.03663	KIAA0319L	3UTR
chr1	35433683	35433783	ENSG00000142687-5	1000	-	1.32	0.0003587	0.01471	KIAA0319L	3UTR
chr1	35433683	35433783	ENSG00000142687-5	1000	-	1.32	0.0003587	0.01471	KIAA0319L	3UTR
chr1	35433683	35433783	ENSG00000142687-5	1000	-	1.32	0.0003587	0.01471	KIAA0319L	3UTR
chr1	35433683	35433783	ENSG00000142687-5	1000	-	1.32	0.0003587	0.01471	KIAA0319L	3UTR
chr1	35433883	35433983	ENSG00000142687-6	1000	-	1.17	0.0006391	0.02295	KIAA0319L	3UTR
chr1	35433883	35433983	ENSG00000142687-6	1000	-	1.17	0.0006391	0.02295	KIAA0319L	3UTR
chr1	35433883	35433983	ENSG00000142687-6	1000	-	1.17	0.0006391	0.02295	KIAA0319L	3UTR
chr1	35433883	35433983	ENSG00000142687-6	1000	-	1.17	0.0006391	0.02295	KIAA0319L	3UTR
chr1	35434883	35434983	ENSG00000142687-7	1000	-	1.4	8.884e-05	0.004386	KIAA0319L	3UTR
chr1	35434883	35434983	ENSG00000142687-7	1000	-	1.4	8.884e-05	0.004386	KIAA0319L	3UTR
chr1	35434883	35434983	ENSG00000142687-7	1000	-	1.4	8.884e-05	0.004386	KIAA0319L	3UTR
chr1	35434883	35434983	ENSG00000142687-7	1000	-	1.4	8.884e-05	0.004386	KIAA0319L	3UTR
chr1	35434883	35434983	ENSG00000142687-7	1000	-	1.4	8.884e-05	0.004386	KIAA0319L	3UTR
chr1	35434883	35434983	ENSG00000142687-7	1000	-	1.4	8.884e-05	0.004386	KIAA0319L	3UTR
chr1	35434883	35434983	ENSG00000142687-7	1000	-	1.4	8.884e-05	0.004386	KIAA0319L	3UTR
chr1	35434883	35434983	ENSG00000142687-7	1000	-	1.4	8.884e-05	0.004386	KIAA0319L	3UTR
chr1	35434883	35434983	ENSG00000142687-7	1000	-	1.4	8.884e-05	0.004386	KIAA0319L	3UTR
chr1	35434883	35434983	ENSG00000142687-7	1000	-	1.4	8.884e-05	0.004386	KIAA0319L	3UTR
chr1	35434883	35434983	ENSG00000142687-7	1000	-	1.4	8.884e-05	0.004386	KIAA0319L	3UTR
chr1	35434883	35434983	ENSG00000142687-7	1000	-	1.4	8.884e-05	0.004386	KIAA0319L	3UTR
chr1	35434883	35434983	ENSG00000142687-7	1000	-	1.4	8.884e-05	0.004386	KIAA0319L	3UTR
chr1	35434883	35434983	ENSG00000142687-7	1000	-	1.4	8.884e-05	0.004386	KIAA0319L	3UTR
chr1	35434883	35434983	ENSG00000142687-7	1000	-	1.4	8.884e-05	0.004386	KIAA0319L	3UTR
chr1	35434883	35434983	ENSG00000142687-7	1000	-	1.4	8.884e-05	0.004386	KIAA0319L	3UTR
chr1	35434883	35434983	ENSG00000142687-7	1000	-	1.4	8.884e-05	0.004386	KIAA0319L	3UTR
chr1	35434883	35434983	ENSG00000142687-7	1000	-	1.4	8.884e-05	0.004386	KIAA0319L	3UTR
chr1	35434883	35434983	ENSG00000142687-7	1000	-	1.4	8.884e-05	0.004386	KIAA0319L	3UTR
chr1	35434883	35434983	ENSG00000142687-7	1000	-	1.4	8.884e-05	0.004386	KIAA0319L	3UTR
chr1	35434883	35434983	ENSG00000142687-7	1000	-	1.4	8.884e-05	0.004386	KIAA0319L	3UTR
chr1	35434883	35434983	ENSG00000142687-7	1000	-	1.4	8.884e-05	0.004386	KIAA0319L	3UTR
chr1	35434883	35434983	ENSG00000142687-7	1000	-	1.4	8.884e-05	0.004386	KIAA0319L	3UTR
chr1	35434883	35434983	ENSG00000142687-7	1000	-	1.4	8.884e-05	0.004386	KIAA0319L	3UTR
chr1	35434883	35434983	ENSG00000142687-7	1000	-	1.4	8.884e-05	0.004386	KIAA0319L	3UTR
chr1	35434883	35434983	ENSG00000142687-7	1000	-	1.4	8.884e-05	0.004386	KIAA0319L	3UTR
chr1	35434883	35434983	ENSG00000142687-7	1000	-	1.4	8.884e-05	0.004386	KIAA0319L	3UTR
chr1	35434883	35434983	ENSG00000142687-7	1000	-	1.4	8.884e-05	0.004386	KIAA0319L	3UTR
chr1	35434883	35434983	ENSG00000142687-7	1000	-	1.4	8.884e-05	0.004386	KIAA0319L	3UTR
chr1	35434883	35434983	ENSG00000142687-7	1000	-	1.4	8.884e-05	0.004386	KIAA0319L	3UTR
chr1	35442883	35442983	ENSG00000142687-8	1000	-	1.31	0.0003724	0.01471	KIAA0319L	3UTR
[truncated: 161,259 more rows]

## Sheet: Sheet2
ENST00000243040
ENST00000257572
ENST00000260318
ENST00000262494
ENST00000263255
ENST00000293968
ENST00000298260
ENST00000304834
ENST00000307089
ENST00000308440
ENST00000311652
ENST00000314527
ENST00000323981
ENST00000334538
ENST00000338110
ENST00000339942
ENST00000341071
ENST00000353468
ENST00000355238
ENST00000357490
ENST00000358604
ENST00000358654
ENST00000359242
ENST00000360415
ENST00000368262
ENST00000368292
ENST00000370272
ENST00000370651
ENST00000371591
ENST00000373520
ENST00000374056
ENST00000377447
ENST00000379960
ENST00000380154
ENST00000380756
ENST00000382549
ENST00000382671
ENST00000392834
ENST00000393552
ENST00000393742
ENST00000394826
ENST00000395290
ENST00000395375
ENST00000395710
ENST00000397063
ENST00000399298
ENST00000400892
ENST00000403542
ENST00000403856
ENST00000405384
ENST00000405940
ENST00000406439
ENST00000407441
ENST00000407969
ENST00000409627
ENST00000412731
ENST00000412738
ENST00000413137
ENST00000413212
ENST00000414294
ENST00000415397
ENST00000415527
ENST00000415995
ENST00000416529
ENST00000416801
ENST00000417007
ENST00000417500
ENST00000418559
ENST00000418698
ENST00000419673
ENST00000420164
ENST00000420783
ENST00000421012
ENST00000421484
ENST00000422591
ENST00000423048
ENST00000423324
ENST00000423760
ENST00000423763
ENST00000425053
ENST00000425263
ENST00000425778
ENST00000425899
ENST00000426808
ENST00000426814
ENST00000427084
ENST00000427397
ENST00000429412
ENST00000429589
ENST00000431170
ENST00000431807
ENST00000432444
ENST00000433831
ENST00000433961
ENST00000434228
ENST00000434391
ENST00000434583
ENST00000434676
ENST00000436782
ENST00000436868
ENST00000437745
ENST00000438121
ENST00000438133
ENST00000439280
ENST00000440282
ENST00000440452
ENST00000440541
ENST00000440787
ENST00000441080
ENST00000442009
ENST00000442842
ENST00000443429
ENST00000443704
ENST00000443963
ENST00000444878
ENST00000444971
ENST00000445503
ENST00000445919
ENST00000445961
ENST00000446344
ENST00000446547
ENST00000446564
ENST00000447299
ENST00000447541
ENST00000447699
ENST00000448404
ENST00000448549
ENST00000448962
ENST00000450256
ENST00000451275
ENST00000453122
ENST00000454734
ENST00000455113
ENST00000456595
ENST00000457761
ENST00000457782
ENST00000458191
ENST00000460231
ENST00000460940
ENST00000461127
ENST00000462482
ENST00000462942
ENST00000463051
ENST00000463194
ENST00000463513
ENST00000463927
ENST00000464720
ENST00000466152
ENST00000467213
ENST00000467400
ENST00000467864
ENST00000468040
ENST00000468093
ENST00000468893
ENST00000469515
ENST00000469553
ENST00000469672
ENST00000469838
ENST00000469918
ENST00000470139
ENST00000470455
ENST00000470466
ENST00000471475
ENST00000472476
ENST00000472520
ENST00000472742
ENST00000472778
ENST00000472940
ENST00000474384
ENST00000474904
ENST00000475133
ENST00000477012
ENST00000477393
ENST00000477442
ENST00000477958
ENST00000478104
ENST00000478156
ENST00000478279
ENST00000478381
ENST00000479075
ENST00000479770
ENST00000480229
ENST00000481189
ENST00000481266
ENST00000481823
ENST00000482325
ENST00000483235
ENST00000483434
ENST00000483468
ENST00000483765
ENST00000483871
ENST00000484049
ENST00000484547
ENST00000484601
ENST00000485027
ENST00000485789
ENST00000486082
ENST00000486221
ENST00000486310
ENST00000486418
ENST00000486585
ENST00000487065
ENST00000487831
ENST00000487838
ENST00000488381
ENST00000488781
ENST00000489824
ENST00000490904
ENST00000491753
ENST00000492349
ENST00000492539
ENST00000493185
ENST00000493417
ENST00000494411
ENST00000495679
ENST00000495733
ENST00000495785
ENST00000496387
ENST00000497136
ENST00000497194
ENST00000497250
ENST00000498008
ENST00000498035
ENST00000498274
ENST00000504065
ENST00000504085
ENST00000504235
ENST00000504563
ENST00000505192
ENST00000506997
ENST00000507439
ENST00000508045
ENST00000508361
ENST00000509582
ENST00000510026
ENST00000510171
ENST00000510395
ENST00000510811
ENST00000511137
ENST00000511473
ENST00000512439
ENST00000513345
ENST00000513526
ENST00000513946
ENST00000517311
ENST00000517677
ENST00000517890
ENST00000518100
ENST00000518374
ENST00000518517
ENST00000519054
ENST00000519928
ENST00000519954
ENST00000520028
ENST00000520486
ENST00000520774
ENST00000521006
ENST00000521179
ENST00000521791
ENST00000521982
ENST00000522445
ENST00000522610
ENST00000522663
ENST00000522766
ENST00000523890
ENST00000524046
ENST00000524405
ENST00000524543
ENST00000524819
ENST00000525607
ENST00000525948
ENST00000526015
ENST00000526299
ENST00000526446
ENST00000526463
ENST00000526755
ENST00000526822
ENST00000527169
ENST00000527220
ENST00000527359
ENST00000527709
ENST00000527906
ENST00000528070
ENST00000528092
ENST00000528110
ENST00000528463
ENST00000528831
ENST00000528964
ENST00000529197
ENST00000529403
ENST00000529464
ENST00000529572
ENST00000530114
ENST00000530385
ENST00000530587
ENST00000530780
ENST00000531035
ENST00000531387
ENST00000531688
ENST00000531718
ENST00000531996
ENST00000532132
ENST00000532402
ENST00000532438
ENST00000533602
ENST00000534180
ENST00000534269
ENST00000534280
ENST00000534770
ENST00000534853
ENST00000535373
ENST00000536703
ENST00000537162
ENST00000537373
ENST00000537638
ENST00000537851
ENST00000538548
ENST00000538714
ENST00000538782
ENST00000540159
ENST00000540386
ENST00000540424
ENST00000540438
ENST00000540929
ENST00000541108
ENST00000541453
ENST00000541567
ENST00000543415
ENST00000543455
ENST00000543809
ENST00000544257
ENST00000544850
ENST00000545210
ENST00000545236
ENST00000546778
ENST00000546891
ENST00000547135
ENST00000547521
ENST00000547750
ENST00000548180
ENST00000548676
ENST00000549258
ENST00000549711
ENST00000549960
ENST00000551039
ENST00000551123
ENST00000551242
ENST00000551741
ENST00000552884
ENST00000552916
ENST00000552941
ENST00000553899
ENST00000554453
ENST00000554908
ENST00000555547
ENST00000555625
ENST00000555640
ENST00000555840
ENST00000555931
ENST00000555944
ENST00000556196
ENST00000556396
ENST00000556422
ENST00000556854
ENST00000557087
ENST00000557349
ENST00000557652
ENST00000558169
ENST00000558503
ENST00000559607
ENST00000560014
ENST00000560730
ENST00000560981
ENST00000561211
ENST00000561312
ENST00000561395
ENST00000561852
ENST00000562220
ENST00000562519
ENST00000563607
ENST00000564544
ENST00000564620
ENST00000564652
ENST00000564788
ENST00000564974
ENST00000565205
ENST00000565221
ENST00000566115
ENST00000566266
ENST00000566540
ENST00000566604
ENST00000567118
ENST00000567507
ENST00000567567
ENST00000568016
ENST00000568133
ENST00000568460
ENST00000568717
ENST00000569319
ENST00000569771
ENST00000570189
ENST00000570220
ENST00000570440
ENST00000571864
ENST00000573087
ENST00000573196
ENST00000573520
ENST00000574453
ENST00000574752
ENST00000575223
ENST00000575784
ENST00000575790
ENST00000578954
ENST00000579289
ENST00000580805
ENST00000580879
ENST00000580998
ENST00000582022
ENST00000582991
ENST00000583953
ENST00000584317
ENST00000584906
ENST00000585361
ENST00000585847
ENST00000585866
ENST00000585914
ENST00000586636
ENST00000586810
ENST00000587987
ENST00000587993
ENST00000588183
ENST00000588544
ENST00000589367
ENST00000590388
ENST00000590925
ENST00000591084
ENST00000591767
ENST00000592290
ENST00000593095
ENST00000593114
ENST00000593168
ENST00000593532
ENST00000594164
ENST00000596247
ENST00000597315
ENST00000597343
ENST00000597781
ENST00000599227
ENST00000599460
ENST00000600237
ENST00000601236
ENST00000603946
ENST00000604694
ENST00000610096
ENST00000610121
ENST00000610347
ENST00000610733
ENST00000611151
ENST00000612045
ENST00000613286
ENST00000614731
ENST00000616120
ENST00000616261
ENST00000616321
ENST00000618568
ENST00000618834
ENST00000619374
ENST00000619987
ENST00000619988
ENST00000620039
ENST00000620483
ENST00000621703
ENST00000622999
ENST00000624069
ENST00000625927
ENST00000628474
ENST00000628863
ENST00000629124
ENST00000629543
ENST00000629753
ENST00000635248
ENST00000635628
ENST00000636494
ENST00000636880
ENST00000637071
ENST00000637261
ENST00000638008
ENST00000638429
ENST00000638445
ENST00000638790
ENST00000638817
ENST00000639038
ENST00000639783
ENST00000640006
ENST00000640060
ENST00000640102
ENST00000640694
ENST00000640986
ENST00000642180
ENST00000642389
ENST00000642538
ENST00000642638
ENST00000642793
ENST00000643063
ENST00000644006
ENST00000644711
ENST00000645491
ENST00000646288
ENST00000647294
ENST00000647335
ENST00000647484
ENST00000647799
ENST00000647959
ENST00000648179
ENST00000648892
ENST00000649224
ENST00000649294
ENST00000649490
ENST00000649500
ENST00000649785
ENST00000649878
ENST00000649963
ENST00000650136
ENST00000650750
ENST00000650828
ENST00000651066
ENST00000651284
ENST00000651590
ENST00000651763
ENST00000652357
ENST00000653331
ENST00000654931
ENST00000659108
ENST00000663774
ENST00000672011
ENST00000672244
ENST00000673219
ENST00000673220
ENST00000673462
ENST00000673972
ENST00000673981
ENST00000674405
ENST00000674561
ENST00000674588
ENST00000674629
ENST00000674643
ENST00000674768
ENST00000674826
ENST00000674887
ENST00000674915
ENST00000674934
ENST00000675030
ENST00000675041
ENST00000675151
ENST00000675239
ENST00000675320
ENST00000675336
ENST00000675462
ENST00000675569
ENST00000675625
ENST00000675905
ENST00000676029
ENST00000676224
ENST00000676227
ENST00000676282
ENST00000676541
ENST00000676581
ENST00000676591
ENST00000676621
ENST00000676635
ENST00000676642
ENST00000676687
ENST00000676713
ENST00000676814
ENST00000676866
ENST00000676892
ENST00000676977
ENST00000676989
ENST00000677003
ENST00000677045
ENST00000677091
ENST00000677114
ENST00000677245
ENST00000677289
ENST00000677307
ENST00000677447
ENST00000677552
ENST00000677580
ENST00000677596
ENST00000677640
ENST00000677796
ENST00000677816
ENST00000677863
ENST00000677988
ENST00000678021
ENST00000678136
ENST00000678234
ENST00000678445
ENST00000678549
ENST00000678671
ENST00000678778
ENST00000678779
ENST00000678880
ENST00000678884
ENST00000678951
ENST00000679262
ENST00000679326
ENST00000679405
ENST00000679431
ENST00000679579
ENST00000679659
ENST00000679698
ENST00000679764
ENST00000679789
ENST00000679847
ENST00000679849
ENST00000679864
ENST00000679870
ENST00000679873
ENST00000679944
ENST00000680010
ENST00000680289
ENST00000680335
ENST00000680370
ENST00000680385
ENST00000680423
ENST00000680480
ENST00000680484
ENST00000680554
ENST00000680579
ENST00000680663
ENST00000680764
ENST00000680893
ENST00000680924
ENST00000680927
ENST00000680940
ENST00000681123
ENST00000681242
ENST00000681318
ENST00000681330
ENST00000681385
ENST00000681394
ENST00000681399
ENST00000681402
ENST00000681431
ENST00000681511
ENST00000681626
ENST00000681762
ENST00000681806
ENST00000681924
ENST00000681980
ENST00000682262
ENST00000682477
ENST00000682811
ENST00000683081
ENST00000683313
ENST00000683386
ENST00000683537
ENST00000683728
ENST00000683928
ENST00000684032
ENST00000684173
ENST00000684306
ENST00000684459
ENST00000684462
ENST00000684472
ENST00000684552
ENST00000684703
ENST00000684774
ENST00000685023
ENST00000685109
ENST00000685487
ENST00000685663
ENST00000685924
ENST00000686243
ENST00000686445
ENST00000686523
ENST00000686548
ENST00000686923
ENST00000687025
ENST00000687030
ENST00000688611
ENST00000688667
ENST00000689164
ENST00000689283
ENST00000689548
ENST00000689919
ENST00000690678
ENST00000690794
ENST00000690922
ENST00000690947
ENST00000691348
ENST00000691479
ENST00000691582
ENST00000691705
ENST00000691847
ENST00000691880
ENST00000691895
ENST00000691962
ENST00000692023
ENST00000692465
ENST00000692621
ENST00000692707
ENST00000692716
ENST00000692864
ENST00000693020
ENST00000693260
ENST00000693737
ENST00000693739

## Sheet: Sheet3
ENST00000167218
ENST00000261535
ENST00000304834
ENST00000307364
ENST00000308440
ENST00000308647
ENST00000322910
ENST00000343161
ENST00000344861
ENST00000349264
ENST00000358604
ENST00000382671
ENST00000383376
ENST00000391947
ENST00000392834
ENST00000395656
ENST00000403542
ENST00000403734
ENST00000409627
ENST00000413697
ENST00000414108
ENST00000419181
ENST00000420201
ENST00000420700
ENST00000421484
ENST00000422875
ENST00000425028
ENST00000425263
ENST00000427908
ENST00000431346
ENST00000431781
ENST00000434503
ENST00000435172
ENST00000436868
ENST00000437573
ENST00000437745
ENST00000440787
ENST00000441904
ENST00000443197
ENST00000443953
ENST00000446547
ENST00000447863
ENST00000448404
ENST00000454132
ENST00000455050
ENST00000461127
ENST00000464720
ENST00000465003
ENST00000465753
ENST00000471475
ENST00000471658
ENST00000472940
ENST00000474057
ENST00000474361
ENST00000474384
ENST00000479184
ENST00000480283
ENST00000481223
ENST00000481571
ENST00000482325
ENST00000483148
ENST00000483815
ENST00000489498
ENST00000490969
ENST00000491999
ENST00000492721
ENST00000493959
ENST00000496387
ENST00000505307
ENST00000505867
ENST00000509622
ENST00000510395
ENST00000510531
ENST00000510702
ENST00000512151
ENST00000513345
ENST00000513348
ENST00000513998
ENST00000518021
ENST00000519961
ENST00000521179
ENST00000523222
ENST00000526446
ENST00000526755
ENST00000528110
ENST00000529601
ENST00000531996
ENST00000534277
ENST00000538796
ENST00000540386
ENST00000541567
ENST00000543455
ENST00000545236
ENST00000546316
ENST00000547630
ENST00000548180
ENST00000553899
ENST00000555533
ENST00000555840
ENST00000555931
ENST00000555944
ENST00000557652
ENST00000560451
ENST00000560981
ENST00000561389
ENST00000562556
ENST00000563110
ENST00000564974
ENST00000567941
ENST00000570486
ENST00000571480
ENST00000571980
ENST00000574897
ENST00000575288
ENST00000580222
ENST00000582266
ENST00000585361
ENST00000585769
ENST00000585866
ENST00000585937
ENST00000586155
ENST00000586810
ENST00000586825
ENST00000586870
ENST00000588183
ENST00000588857
ENST00000589367
ENST00000589425
ENST00000589863
ENST00000590107
ENST00000590454
ENST00000592705
ENST00000593404
ENST00000594984
ENST00000597315
ENST00000603946
ENST00000605891
ENST00000609477
ENST00000609519
ENST00000610096
ENST00000613286
ENST00000614272
ENST00000616502
ENST00000625927
ENST00000628474
ENST00000628813
ENST00000628863
ENST00000636225
ENST00000636701
ENST00000640060
ENST00000640986
ENST00000644006
ENST00000644095
ENST00000644518
ENST00000644683
ENST00000645832
ENST00000646150
ENST00000646534
ENST00000646554
ENST00000647130
ENST00000649224
ENST00000649231
ENST00000649963
ENST00000650113
ENST00000650136
ENST00000650755
ENST00000659926
ENST00000673591
ENST00000674629
ENST00000674915
ENST00000675239
ENST00000675764
ENST00000675995
ENST00000676029
ENST00000676033
ENST00000676058
ENST00000676282
ENST00000676388
ENST00000676581
ENST00000676753
ENST00000676866
ENST00000676992
ENST00000677022
ENST00000677051
ENST00000677250
ENST00000677305
ENST00000677436
ENST00000677553
ENST00000677727
ENST00000678778
ENST00000679179
ENST00000679538
ENST00000679873
ENST00000679910
ENST00000680924
ENST00000681030
ENST00000681066
ENST00000681139
ENST00000681209
ENST00000681291
ENST00000681431
ENST00000681653
ENST00000681822
ENST00000683728
ENST00000683928
ENST00000683996
ENST00000684195
ENST00000684697
ENST00000684774
ENST00000686459
ENST00000687030
ENST00000687629
ENST00000688933
ENST00000690560
ENST00000690678
ENST00000690765
ENST00000691858
ENST00000692097
