# Supplementary material for: Cell type- and factor-specific nonsense-mediated RNA decay
Source: Nucleic Acids Res. 2025 May 14;53(9):gkaf395. doi: 10.1093/nar/gkaf395 (PMC12076418; doi:10.1093/nar/gkaf395)
Supplement: gkaf395_Supplemental_Files [file gkaf395_supplemental_files.zip › Supplementary Table S5.xlsx]

## Sheet: Legend
	Tables Content
	Sheet1. RNAs occupied by pUPF1 detected by RIPseq in NPCs (Peak signal value>1, q<0.01)
	Sheet2. High-confidence UPF2 target RNAs occupied by pUPF1 in NPCs
	Sheet3. Common NMD target RNAs identified from human ESCs and NPCs

## Sheet: Sheet1
## Column 1: Peak chromosome
## Column 2: Peak start
## Column 3: Peak end
## Column 4: Peak name
## Column 5: Peak score
## Column 6: Peak strand
## Column 7: Peak signal value
## Column 8: Peak pValue
## Column 9: Peak qValue
## Column 10: Gene symbol
## Column 11: Annotation Features (5UTR, 3UTR, or CDS)
Chromosome	Start	End	Peak Name	Peak Score	Peak Strand	Signal Value	pValue	qValue	Gene Symbol	Annotation Features (5UTR, 3UTR, or CDS)
chr1	923965	924065	ENSG00000223764-1	1000	-	1.53	0.0005708	0.009132	LINC02593	5UTR
chr1	923965	924065	ENSG00000223764-1	1000	-	1.53	0.0005708	0.009132	LINC02593	5UTR
chr1	924065	924165	ENSG00000223764-2	1000	-	1.31	0.004845	0.03876	LINC02593	5UTR
chr1	924065	924165	ENSG00000223764-2	1000	-	1.31	0.004845	0.03876	LINC02593	5UTR
chr1	924265	924365	ENSG00000223764-3	1000	-	1.8	0.000329	0.009132	LINC02593	5UTR
chr1	924265	924365	ENSG00000223764-3	1000	-	1.8	0.000329	0.009132	LINC02593	5UTR
chr1	924323	924423	ENSG00000187634-1	1000	+	1.16	6.444e-06	0.0001074	SAMD11	5UTR
chr1	924323	924423	ENSG00000187634-1	1000	+	1.16	6.444e-06	0.0001074	SAMD11	5UTR
chr1	924465	924565	ENSG00000223764-4	1000	-	1.61	0.002042	0.02179	LINC02593	CDS
chr1	924465	924565	ENSG00000223764-4	1000	-	1.61	0.002042	0.02179	LINC02593	CDS
chr1	930123	930223	ENSG00000187634-2	1000	+	3.22	0	0	SAMD11	CDS
chr1	930123	930223	ENSG00000187634-2	1000	+	3.22	0	0	SAMD11	CDS
chr1	930123	930223	ENSG00000187634-2	1000	+	3.22	0	0	SAMD11	CDS
chr1	930123	930223	ENSG00000187634-2	1000	+	3.22	0	0	SAMD11	CDS
chr1	930123	930223	ENSG00000187634-2	1000	+	3.22	0	0	SAMD11	CDS
chr1	930123	930223	ENSG00000187634-2	1000	+	3.22	0	0	SAMD11	CDS
chr1	930123	930223	ENSG00000187634-2	1000	+	3.22	0	0	SAMD11	CDS
chr1	930123	930223	ENSG00000187634-2	1000	+	3.22	0	0	SAMD11	CDS
chr1	930123	930223	ENSG00000187634-2	1000	+	3.22	0	0	SAMD11	CDS
chr1	941123	941223	ENSG00000187634-3	1000	+	4.25	0	0	SAMD11	CDS
chr1	941123	941223	ENSG00000187634-3	1000	+	4.25	0	0	SAMD11	CDS
chr1	941123	941223	ENSG00000187634-3	1000	+	4.25	0	0	SAMD11	CDS
chr1	941123	941223	ENSG00000187634-3	1000	+	4.25	0	0	SAMD11	CDS
chr1	941123	941223	ENSG00000187634-3	1000	+	4.25	0	0	SAMD11	CDS
chr1	941123	941223	ENSG00000187634-3	1000	+	4.25	0	0	SAMD11	CDS
chr1	941123	941223	ENSG00000187634-3	1000	+	4.25	0	0	SAMD11	CDS
chr1	941123	941223	ENSG00000187634-3	1000	+	4.25	0	0	SAMD11	CDS
chr1	945603	945703	ENSG00000188976-3	1000	-	1.06	0.001164	0.00776	NOC2L	CDS
chr1	946403	946503	ENSG00000188976-4	1000	-	3.56	0	0	NOC2L	CDS
chr1	952003	952103	ENSG00000188976-5	1000	-	1.19	3.868e-06	5.157e-05	NOC2L	CDS
chr1	957103	957203	ENSG00000188976-7	1000	-	1.16	1.737e-06	3.475e-05	NOC2L	CDS
chr1	960784	960884	ENSG00000187961-1	1000	+	1.08	0.005829	0.0408	KLHL17	CDS
chr1	961284	961384	ENSG00000187961-5	1000	+	1.4	0.0003638	0.003183	KLHL17	CDS
chr1	1014038	1014138	ENSG00000187608-3	1000	+	1.11	0.0006706	0.006483	ISG15	CDS
chr1	1014038	1014138	ENSG00000187608-3	1000	+	1.11	0.0006706	0.006483	ISG15	CDS
chr1	1014038	1014138	ENSG00000187608-3	1000	+	1.11	0.0006706	0.006483	ISG15	CDS
chr1	1014138	1014238	ENSG00000187608-4	1000	+	1.99	1.109e-10	3.216e-09	ISG15	CDS
chr1	1014138	1014238	ENSG00000187608-4	1000	+	1.99	1.109e-10	3.216e-09	ISG15	CDS
chr1	1014138	1014238	ENSG00000187608-4	1000	+	1.99	1.109e-10	3.216e-09	ISG15	CDS
chr1	1014338	1014438	ENSG00000187608-5	1000	+	1.13	0.001881	0.01091	ISG15	CDS
chr1	1014338	1014438	ENSG00000187608-5	1000	+	1.13	0.001881	0.01091	ISG15	CDS
chr1	1014338	1014438	ENSG00000187608-5	1000	+	1.13	0.001881	0.01091	ISG15	CDS
chr1	1020120	1020220	ENSG00000188157-1	1000	+	1.03	8.478e-05	0.0006876	AGRN	5UTR
chr1	1020120	1020220	ENSG00000188157-1	1000	+	1.03	8.478e-05	0.0006876	AGRN	5UTR
chr1	1020120	1020220	ENSG00000188157-1	1000	+	1.03	8.478e-05	0.0006876	AGRN	CDS
chr1	1022220	1022320	ENSG00000188157-3	1000	+	1.29	1.383e-06	1.442e-05	AGRN	5UTR
chr1	1022220	1022320	ENSG00000188157-3	1000	+	1.29	1.383e-06	1.442e-05	AGRN	CDS
chr1	1022320	1022420	ENSG00000188157-4	1000	+	1.57	2.896e-12	8.455e-11	AGRN	5UTR
chr1	1022320	1022420	ENSG00000188157-4	1000	+	1.57	2.896e-12	8.455e-11	AGRN	CDS
chr1	1022320	1022420	ENSG00000188157-4	1000	+	1.57	2.896e-12	8.455e-11	AGRN	CDS
chr1	1041220	1041320	ENSG00000188157-7	1000	+	1.64	8.64e-11	1.802e-09	AGRN	CDS
chr1	1041220	1041320	ENSG00000188157-7	1000	+	1.64	8.64e-11	1.802e-09	AGRN	CDS
chr1	1041220	1041320	ENSG00000188157-7	1000	+	1.64	8.64e-11	1.802e-09	AGRN	CDS
chr1	1041220	1041320	ENSG00000188157-7	1000	+	1.64	8.64e-11	1.802e-09	AGRN	CDS
chr1	1041520	1041620	ENSG00000188157-8	1000	+	1	0.0003137	0.00229	AGRN	CDS
chr1	1041520	1041620	ENSG00000188157-8	1000	+	1	0.0003137	0.00229	AGRN	CDS
chr1	1041520	1041620	ENSG00000188157-8	1000	+	1	0.0003137	0.00229	AGRN	CDS
chr1	1041520	1041620	ENSG00000188157-8	1000	+	1	0.0003137	0.00229	AGRN	CDS
chr1	1044320	1044420	ENSG00000188157-10	1000	+	1.33	2.534e-08	3.363e-07	AGRN	CDS
chr1	1044320	1044420	ENSG00000188157-10	1000	+	1.33	2.534e-08	3.363e-07	AGRN	CDS
chr1	1044320	1044420	ENSG00000188157-10	1000	+	1.33	2.534e-08	3.363e-07	AGRN	CDS
chr1	1044320	1044420	ENSG00000188157-10	1000	+	1.33	2.534e-08	3.363e-07	AGRN	CDS
chr1	1045420	1045520	ENSG00000188157-11	1000	+	1.17	2.43e-06	2.217e-05	AGRN	CDS
chr1	1045420	1045520	ENSG00000188157-11	1000	+	1.17	2.43e-06	2.217e-05	AGRN	CDS
chr1	1045420	1045520	ENSG00000188157-11	1000	+	1.17	2.43e-06	2.217e-05	AGRN	CDS
chr1	1045420	1045520	ENSG00000188157-11	1000	+	1.17	2.43e-06	2.217e-05	AGRN	CDS
chr1	1046820	1046920	ENSG00000188157-14	1000	+	1.39	2.663e-09	4.32e-08	AGRN	CDS
chr1	1046820	1046920	ENSG00000188157-14	1000	+	1.39	2.663e-09	4.32e-08	AGRN	CDS
chr1	1046820	1046920	ENSG00000188157-14	1000	+	1.39	2.663e-09	4.32e-08	AGRN	CDS
chr1	1046820	1046920	ENSG00000188157-14	1000	+	1.39	2.663e-09	4.32e-08	AGRN	CDS
chr1	1047320	1047420	ENSG00000188157-15	1000	+	1.47	7.98e-11	1.802e-09	AGRN	CDS
chr1	1047320	1047420	ENSG00000188157-15	1000	+	1.47	7.98e-11	1.802e-09	AGRN	CDS
chr1	1047320	1047420	ENSG00000188157-15	1000	+	1.47	7.98e-11	1.802e-09	AGRN	CDS
chr1	1047320	1047420	ENSG00000188157-15	1000	+	1.47	7.98e-11	1.802e-09	AGRN	CDS
chr1	1048020	1048120	ENSG00000188157-16	1000	+	1.21	1.314e-06	1.442e-05	AGRN	CDS
chr1	1048020	1048120	ENSG00000188157-16	1000	+	1.21	1.314e-06	1.442e-05	AGRN	CDS
chr1	1048020	1048120	ENSG00000188157-16	1000	+	1.21	1.314e-06	1.442e-05	AGRN	CDS
chr1	1048020	1048120	ENSG00000188157-16	1000	+	1.21	1.314e-06	1.442e-05	AGRN	CDS
chr1	1048220	1048320	ENSG00000188157-17	1000	+	1.77	3.242e-14	1.183e-12	AGRN	CDS
chr1	1048220	1048320	ENSG00000188157-17	1000	+	1.77	3.242e-14	1.183e-12	AGRN	CDS
chr1	1048220	1048320	ENSG00000188157-17	1000	+	1.77	3.242e-14	1.183e-12	AGRN	CDS
chr1	1048220	1048320	ENSG00000188157-17	1000	+	1.77	3.242e-14	1.183e-12	AGRN	CDS
chr1	1049220	1049320	ENSG00000188157-19	1000	+	1.04	0.0003012	0.00229	AGRN	CDS
chr1	1049220	1049320	ENSG00000188157-19	1000	+	1.04	0.0003012	0.00229	AGRN	CDS
chr1	1049220	1049320	ENSG00000188157-19	1000	+	1.04	0.0003012	0.00229	AGRN	CDS
chr1	1049220	1049320	ENSG00000188157-19	1000	+	1.04	0.0003012	0.00229	AGRN	CDS
chr1	1049620	1049720	ENSG00000188157-20	1000	+	1.2	1.942e-06	1.891e-05	AGRN	CDS
chr1	1049620	1049720	ENSG00000188157-20	1000	+	1.2	1.942e-06	1.891e-05	AGRN	CDS
chr1	1049620	1049720	ENSG00000188157-20	1000	+	1.2	1.942e-06	1.891e-05	AGRN	CDS
chr1	1049620	1049720	ENSG00000188157-20	1000	+	1.2	1.942e-06	1.891e-05	AGRN	CDS
chr1	1050520	1050620	ENSG00000188157-21	1000	+	1.41	2.42e-08	3.363e-07	AGRN	CDS
chr1	1050520	1050620	ENSG00000188157-21	1000	+	1.41	2.42e-08	3.363e-07	AGRN	CDS
chr1	1050520	1050620	ENSG00000188157-21	1000	+	1.41	2.42e-08	3.363e-07	AGRN	CDS
chr1	1050520	1050620	ENSG00000188157-21	1000	+	1.41	2.42e-08	3.363e-07	AGRN	CDS
chr1	1051720	1051820	ENSG00000188157-23	1000	+	1.43	1.157e-09	2.111e-08	AGRN	CDS
chr1	1051720	1051820	ENSG00000188157-23	1000	+	1.43	1.157e-09	2.111e-08	AGRN	CDS
chr1	1051720	1051820	ENSG00000188157-23	1000	+	1.43	1.157e-09	2.111e-08	AGRN	CDS
chr1	1051720	1051820	ENSG00000188157-23	1000	+	1.43	1.157e-09	2.111e-08	AGRN	CDS
chr1	1053820	1053920	ENSG00000188157-24	1000	+	1.25	3.488e-07	4.244e-06	AGRN	CDS
chr1	1053820	1053920	ENSG00000188157-24	1000	+	1.25	3.488e-07	4.244e-06	AGRN	CDS
chr1	1053820	1053920	ENSG00000188157-24	1000	+	1.25	3.488e-07	4.244e-06	AGRN	CDS
chr1	1053820	1053920	ENSG00000188157-24	1000	+	1.25	3.488e-07	4.244e-06	AGRN	CDS
chr1	1054820	1054920	ENSG00000188157-25	1000	+	1.88	0	0	AGRN	CDS
chr1	1054820	1054920	ENSG00000188157-25	1000	+	1.88	0	0	AGRN	CDS
chr1	1054820	1054920	ENSG00000188157-25	1000	+	1.88	0	0	AGRN	CDS
chr1	1054820	1054920	ENSG00000188157-25	1000	+	1.88	0	0	AGRN	CDS
chr1	1055220	1055320	ENSG00000188157-26	1000	+	1.13	3.971e-06	3.411e-05	AGRN	3UTR
chr1	1055220	1055320	ENSG00000188157-26	1000	+	1.13	3.971e-06	3.411e-05	AGRN	3UTR
chr1	1055220	1055320	ENSG00000188157-26	1000	+	1.13	3.971e-06	3.411e-05	AGRN	3UTR
chr1	1055220	1055320	ENSG00000188157-26	1000	+	1.13	3.971e-06	3.411e-05	AGRN	3UTR
chr1	1055233	1055333	ENSG00000242590-1	1000	+	1.14	1.457e-05	0.0001603	None	3UTR
chr1	1055233	1055333	ENSG00000242590-1	1000	+	1.14	1.457e-05	0.0001603	None	3UTR
chr1	1055233	1055333	ENSG00000242590-1	1000	+	1.14	1.457e-05	0.0001603	None	3UTR
chr1	1055233	1055333	ENSG00000242590-1	1000	+	1.14	1.457e-05	0.0001603	None	3UTR
chr1	1082118	1082218	ENSG00000131591-1	1000	-	1.48	2.104e-08	2.174e-07	C1orf159	3UTR
chr1	1082118	1082218	ENSG00000131591-1	1000	-	1.48	2.104e-08	2.174e-07	C1orf159	3UTR
chr1	1082118	1082218	ENSG00000131591-1	1000	-	1.48	2.104e-08	2.174e-07	C1orf159	3UTR
chr1	1082118	1082218	ENSG00000131591-1	1000	-	1.48	2.104e-08	2.174e-07	C1orf159	3UTR
chr1	1082118	1082218	ENSG00000131591-1	1000	-	1.48	2.104e-08	2.174e-07	C1orf159	3UTR
chr1	1082318	1082418	ENSG00000131591-2	1000	-	2.73	0	0	C1orf159	3UTR
chr1	1082318	1082418	ENSG00000131591-2	1000	-	2.73	0	0	C1orf159	3UTR
chr1	1082318	1082418	ENSG00000131591-2	1000	-	2.73	0	0	C1orf159	3UTR
chr1	1082318	1082418	ENSG00000131591-2	1000	-	2.73	0	0	C1orf159	3UTR
chr1	1082318	1082418	ENSG00000131591-2	1000	-	2.73	0	0	C1orf159	3UTR
chr1	1082318	1082418	ENSG00000131591-2	1000	-	2.73	0	0	C1orf159	3UTR
chr1	1082418	1082518	ENSG00000131591-3	1000	-	1.66	2.007e-11	2.667e-10	C1orf159	3UTR
chr1	1082418	1082518	ENSG00000131591-3	1000	-	1.66	2.007e-11	2.667e-10	C1orf159	3UTR
chr1	1082418	1082518	ENSG00000131591-3	1000	-	1.66	2.007e-11	2.667e-10	C1orf159	3UTR
chr1	1082418	1082518	ENSG00000131591-3	1000	-	1.66	2.007e-11	2.667e-10	C1orf159	3UTR
chr1	1082418	1082518	ENSG00000131591-3	1000	-	1.66	2.007e-11	2.667e-10	C1orf159	3UTR
chr1	1082418	1082518	ENSG00000131591-3	1000	-	1.66	2.007e-11	2.667e-10	C1orf159	3UTR
chr1	1082518	1082618	ENSG00000131591-4	1000	-	1.57	5.921e-10	6.883e-09	C1orf159	3UTR
chr1	1082518	1082618	ENSG00000131591-4	1000	-	1.57	5.921e-10	6.883e-09	C1orf159	3UTR
chr1	1082518	1082618	ENSG00000131591-4	1000	-	1.57	5.921e-10	6.883e-09	C1orf159	3UTR
chr1	1082518	1082618	ENSG00000131591-4	1000	-	1.57	5.921e-10	6.883e-09	C1orf159	3UTR
chr1	1082518	1082618	ENSG00000131591-4	1000	-	1.57	5.921e-10	6.883e-09	C1orf159	3UTR
chr1	1082518	1082618	ENSG00000131591-4	1000	-	1.57	5.921e-10	6.883e-09	C1orf159	3UTR
chr1	1082618	1082718	ENSG00000131591-5	1000	-	2.24	0	0	C1orf159	3UTR
chr1	1082618	1082718	ENSG00000131591-5	1000	-	2.24	0	0	C1orf159	3UTR
chr1	1082618	1082718	ENSG00000131591-5	1000	-	2.24	0	0	C1orf159	3UTR
chr1	1082618	1082718	ENSG00000131591-5	1000	-	2.24	0	0	C1orf159	3UTR
chr1	1082618	1082718	ENSG00000131591-5	1000	-	2.24	0	0	C1orf159	3UTR
chr1	1082618	1082718	ENSG00000131591-5	1000	-	2.24	0	0	C1orf159	3UTR
chr1	1082618	1082718	ENSG00000131591-5	1000	-	2.24	0	0	C1orf159	3UTR
chr1	1082718	1082818	ENSG00000131591-6	1000	-	2.14	0	0	C1orf159	3UTR
chr1	1082718	1082818	ENSG00000131591-6	1000	-	2.14	0	0	C1orf159	3UTR
chr1	1082718	1082818	ENSG00000131591-6	1000	-	2.14	0	0	C1orf159	3UTR
chr1	1082718	1082818	ENSG00000131591-6	1000	-	2.14	0	0	C1orf159	3UTR
chr1	1082718	1082818	ENSG00000131591-6	1000	-	2.14	0	0	C1orf159	3UTR
chr1	1082718	1082818	ENSG00000131591-6	1000	-	2.14	0	0	C1orf159	3UTR
chr1	1082718	1082818	ENSG00000131591-6	1000	-	2.14	0	0	C1orf159	3UTR
chr1	1082818	1082918	ENSG00000131591-7	1000	-	2.39	0	0	C1orf159	3UTR
chr1	1082818	1082918	ENSG00000131591-7	1000	-	2.39	0	0	C1orf159	3UTR
chr1	1082818	1082918	ENSG00000131591-7	1000	-	2.39	0	0	C1orf159	3UTR
chr1	1082818	1082918	ENSG00000131591-7	1000	-	2.39	0	0	C1orf159	3UTR
chr1	1082818	1082918	ENSG00000131591-7	1000	-	2.39	0	0	C1orf159	3UTR
chr1	1082818	1082918	ENSG00000131591-7	1000	-	2.39	0	0	C1orf159	3UTR
chr1	1082818	1082918	ENSG00000131591-7	1000	-	2.39	0	0	C1orf159	3UTR
chr1	1082818	1082918	ENSG00000131591-7	1000	-	2.39	0	0	C1orf159	CDS
chr1	1082818	1082918	ENSG00000131591-7	1000	-	2.39	0	0	C1orf159	CDS
chr1	1082818	1082918	ENSG00000131591-7	1000	-	2.39	0	0	C1orf159	CDS
chr1	1082818	1082918	ENSG00000131591-7	1000	-	2.39	0	0	C1orf159	CDS
chr1	1082818	1082918	ENSG00000131591-7	1000	-	2.39	0	0	C1orf159	CDS
chr1	1090318	1090418	ENSG00000131591-9	1000	-	1.21	2.557e-05	0.0002378	C1orf159	3UTR
chr1	1090318	1090418	ENSG00000131591-9	1000	-	1.21	2.557e-05	0.0002378	C1orf159	CDS
chr1	1090318	1090418	ENSG00000131591-9	1000	-	1.21	2.557e-05	0.0002378	C1orf159	CDS
chr1	1090318	1090418	ENSG00000131591-9	1000	-	1.21	2.557e-05	0.0002378	C1orf159	CDS
chr1	1090318	1090418	ENSG00000131591-9	1000	-	1.21	2.557e-05	0.0002378	C1orf159	CDS
chr1	1090318	1090418	ENSG00000131591-9	1000	-	1.21	2.557e-05	0.0002378	C1orf159	CDS
chr1	1090318	1090418	ENSG00000131591-9	1000	-	1.21	2.557e-05	0.0002378	C1orf159	CDS
chr1	1090318	1090418	ENSG00000131591-9	1000	-	1.21	2.557e-05	0.0002378	C1orf159	CDS
chr1	1090318	1090418	ENSG00000131591-9	1000	-	1.21	2.557e-05	0.0002378	C1orf159	CDS
chr1	1090318	1090418	ENSG00000131591-9	1000	-	1.21	2.557e-05	0.0002378	C1orf159	CDS
chr1	1090318	1090418	ENSG00000131591-9	1000	-	1.21	2.557e-05	0.0002378	C1orf159	CDS
chr1	1090318	1090418	ENSG00000131591-9	1000	-	1.21	2.557e-05	0.0002378	C1orf159	CDS
chr1	1217408	1217508	ENSG00000304412-2	1000	+	1.4	3.331e-16	1.632e-14	None	3UTR
chr1	1217408	1217508	ENSG00000304412-2	1000	+	1.4	3.331e-16	1.632e-14	None	3UTR
chr1	1217408	1217508	ENSG00000304412-2	1000	+	1.4	3.331e-16	1.632e-14	None	3UTR
chr1	1217631	1217731	ENSG00000078808-2	1000	-	1.12	0.0001178	0.001292	SDF4	3UTR
chr1	1217631	1217731	ENSG00000078808-2	1000	-	1.12	0.0001178	0.001292	SDF4	3UTR
chr1	1217631	1217731	ENSG00000078808-2	1000	-	1.12	0.0001178	0.001292	SDF4	CDS
chr1	1217631	1217731	ENSG00000078808-2	1000	-	1.12	0.0001178	0.001292	SDF4	CDS
chr1	1218831	1218931	ENSG00000078808-3	1000	-	1.45	1.028e-10	2.518e-09	SDF4	CDS
chr1	1218831	1218931	ENSG00000078808-3	1000	-	1.45	1.028e-10	2.518e-09	SDF4	CDS
chr1	1218831	1218931	ENSG00000078808-3	1000	-	1.45	1.028e-10	2.518e-09	SDF4	CDS
chr1	1218831	1218931	ENSG00000078808-3	1000	-	1.45	1.028e-10	2.518e-09	SDF4	CDS
chr1	1218908	1219008	ENSG00000304412-3	1000	+	1	0.005682	0.04965	None	CDS
chr1	1218908	1219008	ENSG00000304412-3	1000	+	1	0.005682	0.04965	None	CDS
chr1	1218908	1219008	ENSG00000304412-3	1000	+	1	0.005682	0.04965	None	CDS
chr1	1218908	1219008	ENSG00000304412-3	1000	+	1	0.005682	0.04965	None	CDS
chr1	1223208	1223308	ENSG00000304412-4	1000	+	1.47	2.022e-11	4.953e-10	None	CDS
chr1	1223208	1223308	ENSG00000304412-4	1000	+	1.47	2.022e-11	4.953e-10	None	CDS
chr1	1223208	1223308	ENSG00000304412-4	1000	+	1.47	2.022e-11	4.953e-10	None	CDS
chr1	1223208	1223308	ENSG00000304412-4	1000	+	1.47	2.022e-11	4.953e-10	None	CDS
chr1	1223908	1224008	ENSG00000304412-5	1000	+	1.02	3.502e-06	4.289e-05	None	CDS
chr1	1223908	1224008	ENSG00000304412-5	1000	+	1.02	3.502e-06	4.289e-05	None	CDS
chr1	1223908	1224008	ENSG00000304412-5	1000	+	1.02	3.502e-06	4.289e-05	None	CDS
chr1	1223908	1224008	ENSG00000304412-5	1000	+	1.02	3.502e-06	4.289e-05	None	CDS
chr1	1232337	1232437	ENSG00000176022-1	1000	+	2.07	5.792e-07	1.564e-05	B3GALT6	CDS
chr1	1232437	1232537	ENSG00000176022-2	1000	+	1.05	5.427e-05	0.0004884	B3GALT6	CDS
chr1	1232637	1232737	ENSG00000176022-3	1000	+	1.07	0.0001112	0.0007508	B3GALT6	CDS
chr1	1243946	1244046	ENSG00000184163-1	1000	-	1.49	0.003651	0.02921	C1QTNF12	CDS
chr1	1246546	1246646	ENSG00000184163-2	1000	-	1.33	0.008479	0.03392	C1QTNF12	CDS
chr1	1254109	1254209	ENSG00000160087-2	1000	-	1.16	9.37e-08	1.476e-06	UBE2J2	3UTR
chr1	1254109	1254209	ENSG00000160087-2	1000	-	1.16	9.37e-08	1.476e-06	UBE2J2	3UTR
chr1	1254109	1254209	ENSG00000160087-2	1000	-	1.16	9.37e-08	1.476e-06	UBE2J2	3UTR
chr1	1254709	1254809	ENSG00000160087-4	1000	-	1.21	5.222e-08	1.097e-06	UBE2J2	3UTR
chr1	1254709	1254809	ENSG00000160087-4	1000	-	1.21	5.222e-08	1.097e-06	UBE2J2	3UTR
chr1	1254709	1254809	ENSG00000160087-4	1000	-	1.21	5.222e-08	1.097e-06	UBE2J2	3UTR
chr1	1292790	1292890	ENSG00000131584-1	1000	-	1.2	0.00114	0.005232	ACAP3	3UTR
chr1	1293390	1293490	ENSG00000131584-2	1000	-	2.18	5.496e-14	7.537e-13	ACAP3	3UTR
chr1	1293490	1293590	ENSG00000131584-3	1000	-	2.53	0	0	ACAP3	3UTR
chr1	1293490	1293590	ENSG00000131584-3	1000	-	2.53	0	0	ACAP3	CDS
chr1	1293490	1293590	ENSG00000131584-3	1000	-	2.53	0	0	ACAP3	CDS
chr1	1293590	1293690	ENSG00000131584-4	1000	-	1.72	8.123e-07	6.499e-06	ACAP3	CDS
chr1	1293590	1293690	ENSG00000131584-4	1000	-	1.72	8.123e-07	6.499e-06	ACAP3	CDS
chr1	1293790	1293890	ENSG00000131584-5	1000	-	1.28	0.0003455	0.001746	ACAP3	CDS
chr1	1293790	1293890	ENSG00000131584-5	1000	-	1.28	0.0003455	0.001746	ACAP3	CDS
chr1	1294090	1294190	ENSG00000131584-6	1000	-	2.48	0	0	ACAP3	CDS
chr1	1294090	1294190	ENSG00000131584-6	1000	-	2.48	0	0	ACAP3	CDS
chr1	1294390	1294490	ENSG00000131584-7	1000	-	2.52	0	0	ACAP3	CDS
chr1	1294390	1294490	ENSG00000131584-7	1000	-	2.52	0	0	ACAP3	CDS
chr1	1294490	1294590	ENSG00000131584-8	1000	-	1.85	2.137e-10	2.279e-09	ACAP3	CDS
chr1	1294490	1294590	ENSG00000131584-8	1000	-	1.85	2.137e-10	2.279e-09	ACAP3	CDS
chr1	1295790	1295890	ENSG00000131584-9	1000	-	2.51	0	0	ACAP3	CDS
chr1	1295790	1295890	ENSG00000131584-9	1000	-	2.51	0	0	ACAP3	CDS
chr1	1296490	1296590	ENSG00000131584-10	1000	-	2.23	6.661e-16	1.066e-14	ACAP3	CDS
chr1	1296490	1296590	ENSG00000131584-10	1000	-	2.23	6.661e-16	1.066e-14	ACAP3	CDS
chr1	1297790	1297890	ENSG00000131584-11	1000	-	1.16	0.004856	0.01942	ACAP3	CDS
chr1	1297790	1297890	ENSG00000131584-11	1000	-	1.16	0.004856	0.01942	ACAP3	CDS
chr1	1298590	1298690	ENSG00000131584-12	1000	-	1	0.01179	0.04421	ACAP3	CDS
chr1	1298590	1298690	ENSG00000131584-12	1000	-	1	0.01179	0.04421	ACAP3	CDS
chr1	1299790	1299890	ENSG00000131584-14	1000	-	1.44	2.298e-05	0.0001576	ACAP3	CDS
chr1	1299790	1299890	ENSG00000131584-14	1000	-	1.44	2.298e-05	0.0001576	ACAP3	CDS
chr1	1300190	1300290	ENSG00000131584-15	1000	-	1.19	0.001222	0.005323	ACAP3	3UTR
chr1	1300190	1300290	ENSG00000131584-15	1000	-	1.19	0.001222	0.005323	ACAP3	CDS
chr1	1300190	1300290	ENSG00000131584-15	1000	-	1.19	0.001222	0.005323	ACAP3	CDS
chr1	1303190	1303290	ENSG00000131584-17	1000	-	1.51	9.828e-06	7.257e-05	ACAP3	3UTR
chr1	1303190	1303290	ENSG00000131584-17	1000	-	1.51	9.828e-06	7.257e-05	ACAP3	CDS
chr1	1303190	1303290	ENSG00000131584-17	1000	-	1.51	9.828e-06	7.257e-05	ACAP3	CDS
chr1	1303190	1303290	ENSG00000131584-17	1000	-	1.51	9.828e-06	7.257e-05	ACAP3	CDS
chr1	1307790	1307890	ENSG00000131584-21	1000	-	1.37	8.451e-05	0.000505	ACAP3	5UTR
chr1	1307790	1307890	ENSG00000131584-21	1000	-	1.37	8.451e-05	0.000505	ACAP3	5UTR
chr1	1307790	1307890	ENSG00000131584-21	1000	-	1.37	8.451e-05	0.000505	ACAP3	CDS
chr1	1307790	1307890	ENSG00000131584-21	1000	-	1.37	8.451e-05	0.000505	ACAP3	CDS
chr1	1308790	1308890	ENSG00000131584-23	1000	-	2.26	0	0	ACAP3	5UTR
chr1	1308890	1308990	ENSG00000131584-24	1000	-	1.7	1.03e-07	8.988e-07	ACAP3	5UTR
chr1	1308890	1308990	ENSG00000131584-24	1000	-	1.7	1.03e-07	8.988e-07	ACAP3	CDS
chr1	1309090	1309190	ENSG00000131584-25	1000	-	1.35	2.885e-05	0.0001846	ACAP3	5UTR
chr1	1309090	1309190	ENSG00000131584-25	1000	-	1.35	2.885e-05	0.0001846	ACAP3	CDS
chr1	1309190	1309290	ENSG00000131584-26	1000	-	1.91	1.336e-10	1.604e-09	ACAP3	5UTR
chr1	1309190	1309290	ENSG00000131584-26	1000	-	1.91	1.336e-10	1.604e-09	ACAP3	CDS
chr1	1311497	1311597	ENSG00000169972-1	1000	+	3.66	0	0	PUSL1	3UTR
chr1	1311497	1311597	ENSG00000169972-1	1000	+	3.66	0	0	PUSL1	3UTR
chr1	1311497	1311597	ENSG00000169972-1	1000	+	3.66	0	0	PUSL1	3UTR
chr1	1311497	1311597	ENSG00000169972-1	1000	+	3.66	0	0	PUSL1	3UTR
chr1	1311885	1311985	ENSG00000127054-2	1000	-	2.06	5.67e-09	1.405e-07	INTS11	3UTR
chr1	1311885	1311985	ENSG00000127054-2	1000	-	2.06	5.67e-09	1.405e-07	INTS11	3UTR
chr1	1311885	1311985	ENSG00000127054-2	1000	-	2.06	5.67e-09	1.405e-07	INTS11	3UTR
chr1	1311885	1311985	ENSG00000127054-2	1000	-	2.06	5.67e-09	1.405e-07	INTS11	CDS
chr1	1311885	1311985	ENSG00000127054-2	1000	-	2.06	5.67e-09	1.405e-07	INTS11	CDS
chr1	1311885	1311985	ENSG00000127054-2	1000	-	2.06	5.67e-09	1.405e-07	INTS11	CDS
chr1	1311885	1311985	ENSG00000127054-2	1000	-	2.06	5.67e-09	1.405e-07	INTS11	CDS
chr1	1311885	1311985	ENSG00000127054-2	1000	-	2.06	5.67e-09	1.405e-07	INTS11	CDS
chr1	1311885	1311985	ENSG00000127054-2	1000	-	2.06	5.67e-09	1.405e-07	INTS11	CDS
chr1	1311885	1311985	ENSG00000127054-2	1000	-	2.06	5.67e-09	1.405e-07	INTS11	CDS
chr1	1311885	1311985	ENSG00000127054-2	1000	-	2.06	5.67e-09	1.405e-07	INTS11	CDS
chr1	1311985	1312085	ENSG00000127054-3	1000	-	2.23	2.554e-15	1.098e-13	INTS11	3UTR
chr1	1311985	1312085	ENSG00000127054-3	1000	-	2.23	2.554e-15	1.098e-13	INTS11	3UTR
chr1	1311985	1312085	ENSG00000127054-3	1000	-	2.23	2.554e-15	1.098e-13	INTS11	3UTR
chr1	1311985	1312085	ENSG00000127054-3	1000	-	2.23	2.554e-15	1.098e-13	INTS11	CDS
chr1	1311985	1312085	ENSG00000127054-3	1000	-	2.23	2.554e-15	1.098e-13	INTS11	CDS
chr1	1311985	1312085	ENSG00000127054-3	1000	-	2.23	2.554e-15	1.098e-13	INTS11	CDS
chr1	1311985	1312085	ENSG00000127054-3	1000	-	2.23	2.554e-15	1.098e-13	INTS11	CDS
chr1	1311985	1312085	ENSG00000127054-3	1000	-	2.23	2.554e-15	1.098e-13	INTS11	CDS
chr1	1311985	1312085	ENSG00000127054-3	1000	-	2.23	2.554e-15	1.098e-13	INTS11	CDS
chr1	1311985	1312085	ENSG00000127054-3	1000	-	2.23	2.554e-15	1.098e-13	INTS11	CDS
chr1	1311985	1312085	ENSG00000127054-3	1000	-	2.23	2.554e-15	1.098e-13	INTS11	CDS
chr1	1312585	1312685	ENSG00000127054-4	1000	-	1.13	5.869e-05	0.0005608	INTS11	3UTR
chr1	1312585	1312685	ENSG00000127054-4	1000	-	1.13	5.869e-05	0.0005608	INTS11	3UTR
chr1	1312585	1312685	ENSG00000127054-4	1000	-	1.13	5.869e-05	0.0005608	INTS11	3UTR
chr1	1312585	1312685	ENSG00000127054-4	1000	-	1.13	5.869e-05	0.0005608	INTS11	3UTR
chr1	1312585	1312685	ENSG00000127054-4	1000	-	1.13	5.869e-05	0.0005608	INTS11	CDS
chr1	1312585	1312685	ENSG00000127054-4	1000	-	1.13	5.869e-05	0.0005608	INTS11	CDS
chr1	1312585	1312685	ENSG00000127054-4	1000	-	1.13	5.869e-05	0.0005608	INTS11	CDS
chr1	1312585	1312685	ENSG00000127054-4	1000	-	1.13	5.869e-05	0.0005608	INTS11	CDS
chr1	1312585	1312685	ENSG00000127054-4	1000	-	1.13	5.869e-05	0.0005608	INTS11	CDS
chr1	1312585	1312685	ENSG00000127054-4	1000	-	1.13	5.869e-05	0.0005608	INTS11	CDS
chr1	1312585	1312685	ENSG00000127054-4	1000	-	1.13	5.869e-05	0.0005608	INTS11	CDS
chr1	1312585	1312685	ENSG00000127054-4	1000	-	1.13	5.869e-05	0.0005608	INTS11	CDS
chr1	1312685	1312785	ENSG00000127054-5	1000	-	1.63	6.537e-09	1.405e-07	INTS11	3UTR
chr1	1312685	1312785	ENSG00000127054-5	1000	-	1.63	6.537e-09	1.405e-07	INTS11	3UTR
chr1	1312685	1312785	ENSG00000127054-5	1000	-	1.63	6.537e-09	1.405e-07	INTS11	3UTR
chr1	1312685	1312785	ENSG00000127054-5	1000	-	1.63	6.537e-09	1.405e-07	INTS11	3UTR
chr1	1312685	1312785	ENSG00000127054-5	1000	-	1.63	6.537e-09	1.405e-07	INTS11	CDS
chr1	1312685	1312785	ENSG00000127054-5	1000	-	1.63	6.537e-09	1.405e-07	INTS11	CDS
chr1	1312685	1312785	ENSG00000127054-5	1000	-	1.63	6.537e-09	1.405e-07	INTS11	CDS
chr1	1312685	1312785	ENSG00000127054-5	1000	-	1.63	6.537e-09	1.405e-07	INTS11	CDS
chr1	1312685	1312785	ENSG00000127054-5	1000	-	1.63	6.537e-09	1.405e-07	INTS11	CDS
chr1	1312685	1312785	ENSG00000127054-5	1000	-	1.63	6.537e-09	1.405e-07	INTS11	CDS
chr1	1312685	1312785	ENSG00000127054-5	1000	-	1.63	6.537e-09	1.405e-07	INTS11	CDS
chr1	1312685	1312785	ENSG00000127054-5	1000	-	1.63	6.537e-09	1.405e-07	INTS11	CDS
chr1	1312785	1312885	ENSG00000127054-6	1000	-	1.66	8.57e-08	1.474e-06	INTS11	3UTR
chr1	1312785	1312885	ENSG00000127054-6	1000	-	1.66	8.57e-08	1.474e-06	INTS11	3UTR
chr1	1312785	1312885	ENSG00000127054-6	1000	-	1.66	8.57e-08	1.474e-06	INTS11	3UTR
chr1	1312785	1312885	ENSG00000127054-6	1000	-	1.66	8.57e-08	1.474e-06	INTS11	3UTR
chr1	1312785	1312885	ENSG00000127054-6	1000	-	1.66	8.57e-08	1.474e-06	INTS11	3UTR
chr1	1312785	1312885	ENSG00000127054-6	1000	-	1.66	8.57e-08	1.474e-06	INTS11	CDS
chr1	1312785	1312885	ENSG00000127054-6	1000	-	1.66	8.57e-08	1.474e-06	INTS11	CDS
chr1	1312785	1312885	ENSG00000127054-6	1000	-	1.66	8.57e-08	1.474e-06	INTS11	CDS
chr1	1312785	1312885	ENSG00000127054-6	1000	-	1.66	8.57e-08	1.474e-06	INTS11	CDS
chr1	1312785	1312885	ENSG00000127054-6	1000	-	1.66	8.57e-08	1.474e-06	INTS11	CDS
chr1	1312785	1312885	ENSG00000127054-6	1000	-	1.66	8.57e-08	1.474e-06	INTS11	CDS
chr1	1312785	1312885	ENSG00000127054-6	1000	-	1.66	8.57e-08	1.474e-06	INTS11	CDS
chr1	1312785	1312885	ENSG00000127054-6	1000	-	1.66	8.57e-08	1.474e-06	INTS11	CDS
chr1	1312885	1312985	ENSG00000127054-7	1000	-	1.17	5.563e-05	0.0005608	INTS11	3UTR
chr1	1312885	1312985	ENSG00000127054-7	1000	-	1.17	5.563e-05	0.0005608	INTS11	3UTR
chr1	1312885	1312985	ENSG00000127054-7	1000	-	1.17	5.563e-05	0.0005608	INTS11	3UTR
chr1	1312885	1312985	ENSG00000127054-7	1000	-	1.17	5.563e-05	0.0005608	INTS11	3UTR
chr1	1312885	1312985	ENSG00000127054-7	1000	-	1.17	5.563e-05	0.0005608	INTS11	3UTR
chr1	1312885	1312985	ENSG00000127054-7	1000	-	1.17	5.563e-05	0.0005608	INTS11	CDS
chr1	1312885	1312985	ENSG00000127054-7	1000	-	1.17	5.563e-05	0.0005608	INTS11	CDS
chr1	1312885	1312985	ENSG00000127054-7	1000	-	1.17	5.563e-05	0.0005608	INTS11	CDS
chr1	1312885	1312985	ENSG00000127054-7	1000	-	1.17	5.563e-05	0.0005608	INTS11	CDS
chr1	1312885	1312985	ENSG00000127054-7	1000	-	1.17	5.563e-05	0.0005608	INTS11	CDS
chr1	1312885	1312985	ENSG00000127054-7	1000	-	1.17	5.563e-05	0.0005608	INTS11	CDS
chr1	1312885	1312985	ENSG00000127054-7	1000	-	1.17	5.563e-05	0.0005608	INTS11	CDS
chr1	1312885	1312985	ENSG00000127054-7	1000	-	1.17	5.563e-05	0.0005608	INTS11	CDS
chr1	1314785	1314885	ENSG00000127054-8	1000	-	1.54	7.018e-07	1.006e-05	INTS11	5UTR
chr1	1314785	1314885	ENSG00000127054-8	1000	-	1.54	7.018e-07	1.006e-05	INTS11	3UTR
chr1	1314785	1314885	ENSG00000127054-8	1000	-	1.54	7.018e-07	1.006e-05	INTS11	3UTR
chr1	1314785	1314885	ENSG00000127054-8	1000	-	1.54	7.018e-07	1.006e-05	INTS11	3UTR
chr1	1314785	1314885	ENSG00000127054-8	1000	-	1.54	7.018e-07	1.006e-05	INTS11	3UTR
chr1	1314785	1314885	ENSG00000127054-8	1000	-	1.54	7.018e-07	1.006e-05	INTS11	3UTR
chr1	1314785	1314885	ENSG00000127054-8	1000	-	1.54	7.018e-07	1.006e-05	INTS11	3UTR
chr1	1314785	1314885	ENSG00000127054-8	1000	-	1.54	7.018e-07	1.006e-05	INTS11	CDS
chr1	1314785	1314885	ENSG00000127054-8	1000	-	1.54	7.018e-07	1.006e-05	INTS11	CDS
chr1	1314785	1314885	ENSG00000127054-8	1000	-	1.54	7.018e-07	1.006e-05	INTS11	CDS
chr1	1314785	1314885	ENSG00000127054-8	1000	-	1.54	7.018e-07	1.006e-05	INTS11	CDS
chr1	1314785	1314885	ENSG00000127054-8	1000	-	1.54	7.018e-07	1.006e-05	INTS11	CDS
chr1	1314785	1314885	ENSG00000127054-8	1000	-	1.54	7.018e-07	1.006e-05	INTS11	CDS
chr1	1314785	1314885	ENSG00000127054-8	1000	-	1.54	7.018e-07	1.006e-05	INTS11	CDS
chr1	1314785	1314885	ENSG00000127054-8	1000	-	1.54	7.018e-07	1.006e-05	INTS11	CDS
chr1	1314785	1314885	ENSG00000127054-8	1000	-	1.54	7.018e-07	1.006e-05	INTS11	CDS
chr1	1314785	1314885	ENSG00000127054-8	1000	-	1.54	7.018e-07	1.006e-05	INTS11	CDS
chr1	1314885	1314985	ENSG00000127054-9	1000	-	1.42	0.0002119	0.001822	INTS11	5UTR
chr1	1314885	1314985	ENSG00000127054-9	1000	-	1.42	0.0002119	0.001822	INTS11	3UTR
chr1	1314885	1314985	ENSG00000127054-9	1000	-	1.42	0.0002119	0.001822	INTS11	3UTR
chr1	1314885	1314985	ENSG00000127054-9	1000	-	1.42	0.0002119	0.001822	INTS11	3UTR
chr1	1314885	1314985	ENSG00000127054-9	1000	-	1.42	0.0002119	0.001822	INTS11	3UTR
chr1	1314885	1314985	ENSG00000127054-9	1000	-	1.42	0.0002119	0.001822	INTS11	3UTR
chr1	1314885	1314985	ENSG00000127054-9	1000	-	1.42	0.0002119	0.001822	INTS11	3UTR
chr1	1314885	1314985	ENSG00000127054-9	1000	-	1.42	0.0002119	0.001822	INTS11	CDS
chr1	1314885	1314985	ENSG00000127054-9	1000	-	1.42	0.0002119	0.001822	INTS11	CDS
chr1	1314885	1314985	ENSG00000127054-9	1000	-	1.42	0.0002119	0.001822	INTS11	CDS
chr1	1314885	1314985	ENSG00000127054-9	1000	-	1.42	0.0002119	0.001822	INTS11	CDS
chr1	1314885	1314985	ENSG00000127054-9	1000	-	1.42	0.0002119	0.001822	INTS11	CDS
chr1	1314885	1314985	ENSG00000127054-9	1000	-	1.42	0.0002119	0.001822	INTS11	CDS
chr1	1314885	1314985	ENSG00000127054-9	1000	-	1.42	0.0002119	0.001822	INTS11	CDS
chr1	1314885	1314985	ENSG00000127054-9	1000	-	1.42	0.0002119	0.001822	INTS11	CDS
chr1	1314885	1314985	ENSG00000127054-9	1000	-	1.42	0.0002119	0.001822	INTS11	CDS
chr1	1314885	1314985	ENSG00000127054-9	1000	-	1.42	0.0002119	0.001822	INTS11	CDS
chr1	1314885	1314985	ENSG00000127054-9	1000	-	1.42	0.0002119	0.001822	INTS11	CDS
chr1	1314885	1314985	ENSG00000127054-9	1000	-	1.42	0.0002119	0.001822	INTS11	CDS
chr1	1314885	1314985	ENSG00000127054-9	1000	-	1.42	0.0002119	0.001822	INTS11	CDS
chr1	1314885	1314985	ENSG00000127054-9	1000	-	1.42	0.0002119	0.001822	INTS11	CDS
chr1	1319085	1319185	ENSG00000127054-13	1000	-	1.01	0.001337	0.007663	INTS11	CDS
chr1	1319085	1319185	ENSG00000127054-13	1000	-	1.01	0.001337	0.007663	INTS11	CDS
chr1	1319285	1319385	ENSG00000127054-14	1000	-	2.45	0	0	INTS11	5UTR
chr1	1319285	1319385	ENSG00000127054-14	1000	-	2.45	0	0	INTS11	3UTR
chr1	1319285	1319385	ENSG00000127054-14	1000	-	2.45	0	0	INTS11	3UTR
chr1	1319285	1319385	ENSG00000127054-14	1000	-	2.45	0	0	INTS11	3UTR
chr1	1319285	1319385	ENSG00000127054-14	1000	-	2.45	0	0	INTS11	3UTR
chr1	1319285	1319385	ENSG00000127054-14	1000	-	2.45	0	0	INTS11	3UTR
chr1	1319285	1319385	ENSG00000127054-14	1000	-	2.45	0	0	INTS11	CDS
chr1	1319285	1319385	ENSG00000127054-14	1000	-	2.45	0	0	INTS11	CDS
chr1	1319285	1319385	ENSG00000127054-14	1000	-	2.45	0	0	INTS11	CDS
chr1	1319285	1319385	ENSG00000127054-14	1000	-	2.45	0	0	INTS11	CDS
chr1	1319285	1319385	ENSG00000127054-14	1000	-	2.45	0	0	INTS11	CDS
chr1	1319285	1319385	ENSG00000127054-14	1000	-	2.45	0	0	INTS11	CDS
chr1	1319285	1319385	ENSG00000127054-14	1000	-	2.45	0	0	INTS11	CDS
chr1	1319285	1319385	ENSG00000127054-14	1000	-	2.45	0	0	INTS11	CDS
chr1	1319285	1319385	ENSG00000127054-14	1000	-	2.45	0	0	INTS11	CDS
chr1	1319285	1319385	ENSG00000127054-14	1000	-	2.45	0	0	INTS11	CDS
chr1	1319285	1319385	ENSG00000127054-14	1000	-	2.45	0	0	INTS11	CDS
chr1	1319285	1319385	ENSG00000127054-14	1000	-	2.45	0	0	INTS11	CDS
chr1	1319485	1319585	ENSG00000127054-15	1000	-	1.33	0.002949	0.01335	INTS11	5UTR
chr1	1319485	1319585	ENSG00000127054-15	1000	-	1.33	0.002949	0.01335	INTS11	3UTR
chr1	1319485	1319585	ENSG00000127054-15	1000	-	1.33	0.002949	0.01335	INTS11	3UTR
chr1	1319485	1319585	ENSG00000127054-15	1000	-	1.33	0.002949	0.01335	INTS11	3UTR
chr1	1319485	1319585	ENSG00000127054-15	1000	-	1.33	0.002949	0.01335	INTS11	3UTR
chr1	1319485	1319585	ENSG00000127054-15	1000	-	1.33	0.002949	0.01335	INTS11	3UTR
chr1	1319485	1319585	ENSG00000127054-15	1000	-	1.33	0.002949	0.01335	INTS11	CDS
chr1	1319485	1319585	ENSG00000127054-15	1000	-	1.33	0.002949	0.01335	INTS11	CDS
chr1	1319485	1319585	ENSG00000127054-15	1000	-	1.33	0.002949	0.01335	INTS11	CDS
chr1	1319485	1319585	ENSG00000127054-15	1000	-	1.33	0.002949	0.01335	INTS11	CDS
chr1	1319485	1319585	ENSG00000127054-15	1000	-	1.33	0.002949	0.01335	INTS11	CDS
chr1	1319485	1319585	ENSG00000127054-15	1000	-	1.33	0.002949	0.01335	INTS11	CDS
chr1	1319485	1319585	ENSG00000127054-15	1000	-	1.33	0.002949	0.01335	INTS11	CDS
chr1	1319485	1319585	ENSG00000127054-15	1000	-	1.33	0.002949	0.01335	INTS11	CDS
chr1	1319485	1319585	ENSG00000127054-15	1000	-	1.33	0.002949	0.01335	INTS11	CDS
chr1	1319485	1319585	ENSG00000127054-15	1000	-	1.33	0.002949	0.01335	INTS11	CDS
chr1	1319485	1319585	ENSG00000127054-15	1000	-	1.33	0.002949	0.01335	INTS11	CDS
chr1	1320385	1320485	ENSG00000127054-17	1000	-	1.26	0.001009	0.006199	INTS11	3UTR
chr1	1320385	1320485	ENSG00000127054-17	1000	-	1.26	0.001009	0.006199	INTS11	3UTR
chr1	1320385	1320485	ENSG00000127054-17	1000	-	1.26	0.001009	0.006199	INTS11	3UTR
chr1	1320385	1320485	ENSG00000127054-17	1000	-	1.26	0.001009	0.006199	INTS11	3UTR
chr1	1320385	1320485	ENSG00000127054-17	1000	-	1.26	0.001009	0.006199	INTS11	3UTR
chr1	1320385	1320485	ENSG00000127054-17	1000	-	1.26	0.001009	0.006199	INTS11	3UTR
chr1	1320385	1320485	ENSG00000127054-17	1000	-	1.26	0.001009	0.006199	INTS11	CDS
chr1	1320385	1320485	ENSG00000127054-17	1000	-	1.26	0.001009	0.006199	INTS11	CDS
chr1	1320385	1320485	ENSG00000127054-17	1000	-	1.26	0.001009	0.006199	INTS11	CDS
chr1	1320385	1320485	ENSG00000127054-17	1000	-	1.26	0.001009	0.006199	INTS11	CDS
chr1	1320385	1320485	ENSG00000127054-17	1000	-	1.26	0.001009	0.006199	INTS11	CDS
chr1	1320385	1320485	ENSG00000127054-17	1000	-	1.26	0.001009	0.006199	INTS11	CDS
chr1	1320385	1320485	ENSG00000127054-17	1000	-	1.26	0.001009	0.006199	INTS11	CDS
chr1	1320385	1320485	ENSG00000127054-17	1000	-	1.26	0.001009	0.006199	INTS11	CDS
chr1	1320385	1320485	ENSG00000127054-17	1000	-	1.26	0.001009	0.006199	INTS11	CDS
chr1	1320385	1320485	ENSG00000127054-17	1000	-	1.26	0.001009	0.006199	INTS11	CDS
chr1	1320385	1320485	ENSG00000127054-17	1000	-	1.26	0.001009	0.006199	INTS11	CDS
chr1	1320385	1320485	ENSG00000127054-17	1000	-	1.26	0.001009	0.006199	INTS11	CDS
chr1	1320385	1320485	ENSG00000127054-17	1000	-	1.26	0.001009	0.006199	INTS11	CDS
chr1	1320985	1321085	ENSG00000127054-19	1000	-	1.36	0.003559	0.0153	INTS11	5UTR
chr1	1320985	1321085	ENSG00000127054-19	1000	-	1.36	0.003559	0.0153	INTS11	3UTR
chr1	1320985	1321085	ENSG00000127054-19	1000	-	1.36	0.003559	0.0153	INTS11	3UTR
chr1	1320985	1321085	ENSG00000127054-19	1000	-	1.36	0.003559	0.0153	INTS11	3UTR
chr1	1320985	1321085	ENSG00000127054-19	1000	-	1.36	0.003559	0.0153	INTS11	CDS
chr1	1320985	1321085	ENSG00000127054-19	1000	-	1.36	0.003559	0.0153	INTS11	CDS
chr1	1320985	1321085	ENSG00000127054-19	1000	-	1.36	0.003559	0.0153	INTS11	CDS
chr1	1320985	1321085	ENSG00000127054-19	1000	-	1.36	0.003559	0.0153	INTS11	CDS
chr1	1320985	1321085	ENSG00000127054-19	1000	-	1.36	0.003559	0.0153	INTS11	CDS
chr1	1320985	1321085	ENSG00000127054-19	1000	-	1.36	0.003559	0.0153	INTS11	CDS
chr1	1320985	1321085	ENSG00000127054-19	1000	-	1.36	0.003559	0.0153	INTS11	CDS
chr1	1320985	1321085	ENSG00000127054-19	1000	-	1.36	0.003559	0.0153	INTS11	CDS
chr1	1320985	1321085	ENSG00000127054-19	1000	-	1.36	0.003559	0.0153	INTS11	CDS
chr1	1320985	1321085	ENSG00000127054-19	1000	-	1.36	0.003559	0.0153	INTS11	CDS
chr1	1320985	1321085	ENSG00000127054-19	1000	-	1.36	0.003559	0.0153	INTS11	CDS
chr1	1320985	1321085	ENSG00000127054-19	1000	-	1.36	0.003559	0.0153	INTS11	CDS
chr1	1320985	1321085	ENSG00000127054-19	1000	-	1.36	0.003559	0.0153	INTS11	CDS
chr1	1320985	1321085	ENSG00000127054-19	1000	-	1.36	0.003559	0.0153	INTS11	CDS
chr1	1320985	1321085	ENSG00000127054-19	1000	-	1.36	0.003559	0.0153	INTS11	CDS
chr1	1320985	1321085	ENSG00000127054-19	1000	-	1.36	0.003559	0.0153	INTS11	CDS
chr1	1320985	1321085	ENSG00000127054-19	1000	-	1.36	0.003559	0.0153	INTS11	CDS
chr1	1320985	1321085	ENSG00000127054-19	1000	-	1.36	0.003559	0.0153	INTS11	CDS
chr1	1324856	1324956	ENSG00000224051-1	1000	+	1.48	0.0001079	0.001619	CPTP	5UTR
chr1	1327356	1327456	ENSG00000224051-2	1000	+	2.28	0	0	CPTP	CDS
chr1	1327356	1327456	ENSG00000224051-2	1000	+	2.28	0	0	CPTP	CDS
chr1	1331580	1331680	ENSG00000169962-1	1000	+	1.31	0.006033	0.04223	TAS1R3	CDS
chr1	1339376	1339476	ENSG00000107404-1	1000	-	1.45	0.0001682	0.002313	DVL1	CDS
chr1	1339376	1339476	ENSG00000107404-1	1000	-	1.45	0.0001682	0.002313	DVL1	CDS
chr1	1339376	1339476	ENSG00000107404-1	1000	-	1.45	0.0001682	0.002313	DVL1	CDS
chr1	1339376	1339476	ENSG00000107404-1	1000	-	1.45	0.0001682	0.002313	DVL1	CDS
chr1	1348976	1349076	ENSG00000107404-2	1000	-	3.8	0	0	DVL1	5UTR
chr1	1348976	1349076	ENSG00000107404-2	1000	-	3.8	0	0	DVL1	5UTR
chr1	1348976	1349076	ENSG00000107404-2	1000	-	3.8	0	0	DVL1	CDS
chr1	1348976	1349076	ENSG00000107404-2	1000	-	3.8	0	0	DVL1	CDS
chr1	1349076	1349176	ENSG00000107404-3	1000	-	2.29	2.027e-10	5.573e-09	DVL1	5UTR
chr1	1349076	1349176	ENSG00000107404-3	1000	-	2.29	2.027e-10	5.573e-09	DVL1	5UTR
chr1	1349083	1349183	ENSG00000304860-1	1000	+	1.22	0.0002408	0.007946	None	5UTR
chr1	1349083	1349183	ENSG00000304860-1	1000	+	1.22	0.0002408	0.007946	None	5UTR
chr1	1349176	1349276	ENSG00000107404-4	1000	-	2.01	4.299e-07	7.882e-06	DVL1	5UTR
chr1	1349183	1349283	ENSG00000304860-2	1000	+	1.14	0.001538	0.03384	None	5UTR
chr1	1355089	1355189	ENSG00000162576-1	1000	-	1.28	0.0007962	0.007365	MXRA8	CDS
chr1	1355089	1355189	ENSG00000162576-1	1000	-	1.28	0.0007962	0.007365	MXRA8	CDS
chr1	1355089	1355189	ENSG00000162576-1	1000	-	1.28	0.0007962	0.007365	MXRA8	CDS
chr1	1355089	1355189	ENSG00000162576-1	1000	-	1.28	0.0007962	0.007365	MXRA8	CDS
chr1	1355289	1355389	ENSG00000162576-2	1000	-	1.58	5.578e-07	2.064e-05	MXRA8	CDS
chr1	1355289	1355389	ENSG00000162576-2	1000	-	1.58	5.578e-07	2.064e-05	MXRA8	CDS
chr1	1355289	1355389	ENSG00000162576-2	1000	-	1.58	5.578e-07	2.064e-05	MXRA8	CDS
chr1	1355289	1355389	ENSG00000162576-2	1000	-	1.58	5.578e-07	2.064e-05	MXRA8	CDS
chr1	1355389	1355489	ENSG00000162576-3	1000	-	1.2	0.005701	0.03516	MXRA8	CDS
chr1	1355389	1355489	ENSG00000162576-3	1000	-	1.2	0.005701	0.03516	MXRA8	CDS
chr1	1355389	1355489	ENSG00000162576-3	1000	-	1.2	0.005701	0.03516	MXRA8	CDS
chr1	1355589	1355689	ENSG00000162576-4	1000	-	1.53	0.0006142	0.007365	MXRA8	CDS
chr1	1355589	1355689	ENSG00000162576-4	1000	-	1.53	0.0006142	0.007365	MXRA8	CDS
chr1	1355589	1355689	ENSG00000162576-4	1000	-	1.53	0.0006142	0.007365	MXRA8	CDS
chr1	1355689	1355789	ENSG00000162576-5	1000	-	1.78	7.382e-05	0.001366	MXRA8	CDS
chr1	1355689	1355789	ENSG00000162576-5	1000	-	1.78	7.382e-05	0.001366	MXRA8	CDS
chr1	1355689	1355789	ENSG00000162576-5	1000	-	1.78	7.382e-05	0.001366	MXRA8	CDS
chr1	1356689	1356789	ENSG00000162576-6	1000	-	1.37	0.002913	0.02155	MXRA8	CDS
chr1	1356689	1356789	ENSG00000162576-6	1000	-	1.37	0.002913	0.02155	MXRA8	CDS
chr1	1356689	1356789	ENSG00000162576-6	1000	-	1.37	0.002913	0.02155	MXRA8	CDS
chr1	1356689	1356789	ENSG00000162576-6	1000	-	1.37	0.002913	0.02155	MXRA8	CDS
chr1	1374730	1374830	ENSG00000175756-2	1000	-	1.77	0.0001715	0.001115	AURKAIP1	5UTR
chr1	1374730	1374830	ENSG00000175756-2	1000	-	1.77	0.0001715	0.001115	AURKAIP1	5UTR
chr1	1374730	1374830	ENSG00000175756-2	1000	-	1.77	0.0001715	0.001115	AURKAIP1	5UTR
chr1	1374730	1374830	ENSG00000175756-2	1000	-	1.77	0.0001715	0.001115	AURKAIP1	5UTR
chr1	1374730	1374830	ENSG00000175756-2	1000	-	1.77	0.0001715	0.001115	AURKAIP1	CDS
chr1	1374730	1374830	ENSG00000175756-2	1000	-	1.77	0.0001715	0.001115	AURKAIP1	CDS
chr1	1374730	1374830	ENSG00000175756-2	1000	-	1.77	0.0001715	0.001115	AURKAIP1	CDS
chr1	1374730	1374830	ENSG00000175756-2	1000	-	1.77	0.0001715	0.001115	AURKAIP1	CDS
chr1	1388011	1388111	ENSG00000221978-1	1000	-	1.36	6.946e-07	4.708e-06	CCNL2	3UTR
chr1	1388011	1388111	ENSG00000221978-1	1000	-	1.36	6.946e-07	4.708e-06	CCNL2	3UTR
chr1	1388011	1388111	ENSG00000221978-1	1000	-	1.36	6.946e-07	4.708e-06	CCNL2	3UTR
chr1	1388011	1388111	ENSG00000221978-1	1000	-	1.36	6.946e-07	4.708e-06	CCNL2	CDS
chr1	1390211	1390311	ENSG00000221978-3	1000	-	1.25	3.079e-11	4.696e-10	CCNL2	3UTR
chr1	1390211	1390311	ENSG00000221978-3	1000	-	1.25	3.079e-11	4.696e-10	CCNL2	3UTR
chr1	1390211	1390311	ENSG00000221978-3	1000	-	1.25	3.079e-11	4.696e-10	CCNL2	3UTR
chr1	1390211	1390311	ENSG00000221978-3	1000	-	1.25	3.079e-11	4.696e-10	CCNL2	CDS
chr1	1390311	1390411	ENSG00000221978-4	1000	-	1.39	9.596e-09	9.756e-08	CCNL2	3UTR
chr1	1390311	1390411	ENSG00000221978-4	1000	-	1.39	9.596e-09	9.756e-08	CCNL2	3UTR
chr1	1390311	1390411	ENSG00000221978-4	1000	-	1.39	9.596e-09	9.756e-08	CCNL2	3UTR
chr1	1390311	1390411	ENSG00000221978-4	1000	-	1.39	9.596e-09	9.756e-08	CCNL2	CDS
chr1	1390411	1390511	ENSG00000221978-5	1000	-	1.23	2.28e-07	1.738e-06	CCNL2	3UTR
chr1	1390411	1390511	ENSG00000221978-5	1000	-	1.23	2.28e-07	1.738e-06	CCNL2	3UTR
chr1	1390411	1390511	ENSG00000221978-5	1000	-	1.23	2.28e-07	1.738e-06	CCNL2	3UTR
chr1	1390411	1390511	ENSG00000221978-5	1000	-	1.23	2.28e-07	1.738e-06	CCNL2	CDS
chr1	1390511	1390611	ENSG00000221978-6	1000	-	1.39	0.0002828	0.001725	CCNL2	3UTR
chr1	1390511	1390611	ENSG00000221978-6	1000	-	1.39	0.0002828	0.001725	CCNL2	3UTR
chr1	1390511	1390611	ENSG00000221978-6	1000	-	1.39	0.0002828	0.001725	CCNL2	3UTR
chr1	1390511	1390611	ENSG00000221978-6	1000	-	1.39	0.0002828	0.001725	CCNL2	CDS
chr1	1390711	1390811	ENSG00000221978-7	1000	-	1.66	8.545e-10	1.042e-08	CCNL2	3UTR
chr1	1390711	1390811	ENSG00000221978-7	1000	-	1.66	8.545e-10	1.042e-08	CCNL2	3UTR
chr1	1390711	1390811	ENSG00000221978-7	1000	-	1.66	8.545e-10	1.042e-08	CCNL2	3UTR
chr1	1390711	1390811	ENSG00000221978-7	1000	-	1.66	8.545e-10	1.042e-08	CCNL2	CDS
chr1	1390811	1390911	ENSG00000221978-8	1000	-	1.79	0	0	CCNL2	3UTR
chr1	1390811	1390911	ENSG00000221978-8	1000	-	1.79	0	0	CCNL2	3UTR
chr1	1390811	1390911	ENSG00000221978-8	1000	-	1.79	0	0	CCNL2	3UTR
chr1	1390811	1390911	ENSG00000221978-8	1000	-	1.79	0	0	CCNL2	CDS
chr1	1390811	1390911	ENSG00000221978-8	1000	-	1.79	0	0	CCNL2	CDS
chr1	1391311	1391411	ENSG00000221978-9	1000	-	1.46	0	0	CCNL2	3UTR
chr1	1391411	1391511	ENSG00000221978-10	1000	-	1.06	2.988e-08	2.603e-07	CCNL2	3UTR
chr1	1406809	1406909	ENSG00000242485-3	1000	-	2.25	9.659e-15	2.511e-13	MRPL20	CDS
chr1	1406809	1406909	ENSG00000242485-3	1000	-	2.25	9.659e-15	2.511e-13	MRPL20	CDS
chr1	1406809	1406909	ENSG00000242485-3	1000	-	2.25	9.659e-15	2.511e-13	MRPL20	CDS
chr1	1440261	1440361	ENSG00000179403-3	1000	+	1.1	7.803e-05	0.0016	VWA1	3UTR
chr1	1440261	1440361	ENSG00000179403-3	1000	+	1.1	7.803e-05	0.0016	VWA1	3UTR
chr1	1440561	1440661	ENSG00000179403-4	1000	+	1.34	3.625e-06	0.0001486	VWA1	3UTR
chr1	1440561	1440661	ENSG00000179403-4	1000	+	1.34	3.625e-06	0.0001486	VWA1	3UTR
chr1	1441261	1441361	ENSG00000179403-5	1000	+	1.29	0.001069	0.01461	VWA1	3UTR
chr1	1450689	1450789	ENSG00000215915-1	1000	+	2.11	0	0	ATAD3C	CDS
chr1	1450689	1450789	ENSG00000215915-1	1000	+	2.11	0	0	ATAD3C	CDS
chr1	1456289	1456389	ENSG00000215915-2	1000	+	3.54	0	0	ATAD3C	CDS
chr1	1471865	1471965	ENSG00000160072-1	1000	+	4.45	0	0	ATAD3B	5UTR
chr1	1471865	1471965	ENSG00000160072-1	1000	+	4.45	0	0	ATAD3B	5UTR
chr1	1471865	1471965	ENSG00000160072-1	1000	+	4.45	0	0	ATAD3B	CDS
chr1	1471865	1471965	ENSG00000160072-1	1000	+	4.45	0	0	ATAD3B	CDS
chr1	1471965	1472065	ENSG00000160072-2	1000	+	2.35	0	0	ATAD3B	CDS
chr1	1471965	1472065	ENSG00000160072-2	1000	+	2.35	0	0	ATAD3B	CDS
chr1	1486065	1486165	ENSG00000160072-5	1000	+	3.61	0	0	ATAD3B	CDS
chr1	1486065	1486165	ENSG00000160072-5	1000	+	3.61	0	0	ATAD3B	CDS
chr1	1490665	1490765	ENSG00000160072-8	1000	+	1.8	0	0	ATAD3B	3UTR
chr1	1490665	1490765	ENSG00000160072-8	1000	+	1.8	0	0	ATAD3B	CDS
chr1	1495665	1495765	ENSG00000160072-10	1000	+	1.59	0	0	ATAD3B	3UTR
chr1	1495665	1495765	ENSG00000160072-10	1000	+	1.59	0	0	ATAD3B	CDS
chr1	1512262	1512362	ENSG00000197785-1	1000	+	2.36	0	0	ATAD3A	5UTR
chr1	1512262	1512362	ENSG00000197785-1	1000	+	2.36	0	0	ATAD3A	5UTR
chr1	1512262	1512362	ENSG00000197785-1	1000	+	2.36	0	0	ATAD3A	CDS
chr1	1512262	1512362	ENSG00000197785-1	1000	+	2.36	0	0	ATAD3A	CDS
chr1	1512362	1512462	ENSG00000197785-2	1000	+	2.11	0	0	ATAD3A	CDS
chr1	1512362	1512462	ENSG00000197785-2	1000	+	2.11	0	0	ATAD3A	CDS
chr1	1512362	1512462	ENSG00000197785-2	1000	+	2.11	0	0	ATAD3A	CDS
chr1	1518862	1518962	ENSG00000197785-6	1000	+	4.03	0	0	ATAD3A	CDS
chr1	1518862	1518962	ENSG00000197785-6	1000	+	4.03	0	0	ATAD3A	CDS
chr1	1518862	1518962	ENSG00000197785-6	1000	+	4.03	0	0	ATAD3A	CDS
chr1	1518862	1518962	ENSG00000197785-6	1000	+	4.03	0	0	ATAD3A	CDS
chr1	1520262	1520362	ENSG00000197785-7	1000	+	2.41	0	0	ATAD3A	3UTR
chr1	1520262	1520362	ENSG00000197785-7	1000	+	2.41	0	0	ATAD3A	CDS
chr1	1520262	1520362	ENSG00000197785-7	1000	+	2.41	0	0	ATAD3A	CDS
chr1	1520262	1520362	ENSG00000197785-7	1000	+	2.41	0	0	ATAD3A	CDS
chr1	1529262	1529362	ENSG00000197785-9	1000	+	1.08	0	0	ATAD3A	3UTR
chr1	1529262	1529362	ENSG00000197785-9	1000	+	1.08	0	0	ATAD3A	CDS
chr1	1529262	1529362	ENSG00000197785-9	1000	+	1.08	0	0	ATAD3A	CDS
chr1	1529262	1529362	ENSG00000197785-9	1000	+	1.08	0	0	ATAD3A	CDS
chr1	1529262	1529362	ENSG00000197785-9	1000	+	1.08	0	0	ATAD3A	CDS
chr1	1534062	1534162	ENSG00000197785-12	1000	+	1.17	0	0	ATAD3A	3UTR
chr1	1534062	1534162	ENSG00000197785-12	1000	+	1.17	0	0	ATAD3A	3UTR
chr1	1534062	1534162	ENSG00000197785-12	1000	+	1.17	0	0	ATAD3A	3UTR
chr1	1534062	1534162	ENSG00000197785-12	1000	+	1.17	0	0	ATAD3A	3UTR
chr1	1534062	1534162	ENSG00000197785-12	1000	+	1.17	0	0	ATAD3A	3UTR
chr1	1534062	1534162	ENSG00000197785-12	1000	+	1.17	0	0	ATAD3A	CDS
chr1	1534062	1534162	ENSG00000197785-12	1000	+	1.17	0	0	ATAD3A	CDS
chr1	1534062	1534162	ENSG00000197785-12	1000	+	1.17	0	0	ATAD3A	CDS
chr1	1534062	1534162	ENSG00000197785-12	1000	+	1.17	0	0	ATAD3A	CDS
chr1	1540278	1540378	ENSG00000205090-1	1000	-	1.55	3.272e-06	3.763e-05	TMEM240	5UTR
chr1	1540278	1540378	ENSG00000205090-1	1000	-	1.55	3.272e-06	3.763e-05	TMEM240	5UTR
chr1	1540278	1540378	ENSG00000205090-1	1000	-	1.55	3.272e-06	3.763e-05	TMEM240	CDS
chr1	1540278	1540378	ENSG00000205090-1	1000	-	1.55	3.272e-06	3.763e-05	TMEM240	CDS
chr1	1540364	1540464	ENSG00000299413-1	1000	+	2.51	0	0	None	5UTR
chr1	1540378	1540478	ENSG00000205090-2	1000	-	1.78	5.713e-07	1.314e-05	TMEM240	5UTR
chr1	1542073	1542173	ENSG00000160075-1	1000	-	1	1.948e-05	0.0001806	SSU72	CDS
chr1	1561073	1561173	ENSG00000160075-6	1000	-	2.55	0	0	SSU72	3UTR
chr1	1561164	1561264	ENSG00000299413-9	1000	+	3.91	0	0	None	3UTR
chr1	1561173	1561273	ENSG00000160075-7	1000	-	4.43	0	0	SSU72	3UTR
chr1	1561264	1561364	ENSG00000299413-10	1000	+	3.81	0	0	None	3UTR
chr1	1561273	1561373	ENSG00000160075-8	1000	-	1.78	9.165e-09	1.335e-07	SSU72	3UTR
chr1	1562964	1563064	ENSG00000299413-11	1000	+	1.71	1.011e-12	1.605e-11	None	3UTR
chr1	1563264	1563364	ENSG00000299413-12	1000	+	1.02	0.002836	0.02001	None	3UTR
chr1	1563273	1563373	ENSG00000160075-10	1000	-	2.48	0	0	SSU72	3UTR
chr1	1563364	1563464	ENSG00000299413-13	1000	+	1.97	0	0	None	3UTR
chr1	1563373	1563473	ENSG00000160075-11	1000	-	1.4	5.209e-06	5.612e-05	SSU72	3UTR
chr1	1563464	1563564	ENSG00000299413-14	1000	+	1.13	2.581e-05	0.0003278	None	3UTR
chr1	1563573	1563673	ENSG00000160075-13	1000	-	3.04	0	0	SSU72	3UTR
chr1	1563664	1563764	ENSG00000299413-15	1000	+	2.86	0	0	None	3UTR
chr1	1563673	1563773	ENSG00000160075-14	1000	-	2.3	0	0	SSU72	3UTR
chr1	1563764	1563864	ENSG00000299413-16	1000	+	2.49	0	0	None	3UTR
chr1	1564473	1564573	ENSG00000160075-15	1000	-	1.11	5.502e-06	5.612e-05	SSU72	3UTR
chr1	1564473	1564573	ENSG00000160075-15	1000	-	1.11	5.502e-06	5.612e-05	SSU72	CDS
chr1	1574573	1574673	ENSG00000160075-17	1000	-	1.72	8.205e-13	1.395e-11	SSU72	5UTR
chr1	1574573	1574673	ENSG00000160075-17	1000	-	1.72	8.205e-13	1.395e-11	SSU72	5UTR
chr1	1599012	1599112	ENSG00000228594-3	1000	-	1.38	1.69e-05	0.0001014	FNDC10	3UTR
chr1	1599312	1599412	ENSG00000228594-4	1000	-	1.48	0.0003703	0.001667	FNDC10	3UTR
chr1	1599312	1599412	ENSG00000228594-4	1000	-	1.48	0.0003703	0.001667	FNDC10	CDS
chr1	1599912	1600012	ENSG00000228594-5	1000	-	1.68	1.408e-05	0.0001014	FNDC10	CDS
chr1	1600012	1600112	ENSG00000228594-6	1000	-	1.48	9.787e-06	0.0001014	FNDC10	5UTR
chr1	1600012	1600112	ENSG00000228594-6	1000	-	1.48	9.787e-06	0.0001014	FNDC10	CDS
chr1	1615458	1615558	ENSG00000272106-2	1000	-	2.14	2.907e-11	4.361e-10	None	5UTR
chr1	1615458	1615558	ENSG00000272106-2	1000	-	2.14	2.907e-11	4.361e-10	None	5UTR
chr1	1615458	1615558	ENSG00000272106-2	1000	-	2.14	2.907e-11	4.361e-10	None	5UTR
chr1	1615458	1615558	ENSG00000272106-2	1000	-	2.14	2.907e-11	4.361e-10	None	5UTR
chr1	1615458	1615558	ENSG00000272106-2	1000	-	2.14	2.907e-11	4.361e-10	None	5UTR
chr1	1615458	1615558	ENSG00000272106-2	1000	-	2.14	2.907e-11	4.361e-10	None	5UTR
chr1	1626854	1626954	ENSG00000197530-1	1000	+	1.36	1.958e-05	0.0004895	MIB2	3UTR
chr1	1626854	1626954	ENSG00000197530-1	1000	+	1.36	1.958e-05	0.0004895	MIB2	3UTR
chr1	1626854	1626954	ENSG00000197530-1	1000	+	1.36	1.958e-05	0.0004895	MIB2	CDS
chr1	1626854	1626954	ENSG00000197530-1	1000	+	1.36	1.958e-05	0.0004895	MIB2	CDS
chr1	1626854	1626954	ENSG00000197530-1	1000	+	1.36	1.958e-05	0.0004895	MIB2	CDS
chr1	1626854	1626954	ENSG00000197530-1	1000	+	1.36	1.958e-05	0.0004895	MIB2	CDS
chr1	1626854	1626954	ENSG00000197530-1	1000	+	1.36	1.958e-05	0.0004895	MIB2	CDS
chr1	1626854	1626954	ENSG00000197530-1	1000	+	1.36	1.958e-05	0.0004895	MIB2	CDS
chr1	1626854	1626954	ENSG00000197530-1	1000	+	1.36	1.958e-05	0.0004895	MIB2	CDS
chr1	1626854	1626954	ENSG00000197530-1	1000	+	1.36	1.958e-05	0.0004895	MIB2	CDS
chr1	1626854	1626954	ENSG00000197530-1	1000	+	1.36	1.958e-05	0.0004895	MIB2	CDS
chr1	1626854	1626954	ENSG00000197530-1	1000	+	1.36	1.958e-05	0.0004895	MIB2	CDS
chr1	1630354	1630454	ENSG00000197530-3	1000	+	1.15	2.809e-07	1.054e-05	MIB2	3UTR
chr1	1630354	1630454	ENSG00000197530-3	1000	+	1.15	2.809e-07	1.054e-05	MIB2	3UTR
chr1	1630354	1630454	ENSG00000197530-3	1000	+	1.15	2.809e-07	1.054e-05	MIB2	3UTR
chr1	1630354	1630454	ENSG00000197530-3	1000	+	1.15	2.809e-07	1.054e-05	MIB2	3UTR
chr1	1630354	1630454	ENSG00000197530-3	1000	+	1.15	2.809e-07	1.054e-05	MIB2	CDS
chr1	1630354	1630454	ENSG00000197530-3	1000	+	1.15	2.809e-07	1.054e-05	MIB2	CDS
chr1	1630354	1630454	ENSG00000197530-3	1000	+	1.15	2.809e-07	1.054e-05	MIB2	CDS
chr1	1630354	1630454	ENSG00000197530-3	1000	+	1.15	2.809e-07	1.054e-05	MIB2	CDS
chr1	1630354	1630454	ENSG00000197530-3	1000	+	1.15	2.809e-07	1.054e-05	MIB2	CDS
chr1	1630354	1630454	ENSG00000197530-3	1000	+	1.15	2.809e-07	1.054e-05	MIB2	CDS
chr1	1630354	1630454	ENSG00000197530-3	1000	+	1.15	2.809e-07	1.054e-05	MIB2	CDS
chr1	1630354	1630454	ENSG00000197530-3	1000	+	1.15	2.809e-07	1.054e-05	MIB2	CDS
chr1	1633563	1633663	ENSG00000189409-1	1000	+	2.11	0	0	MMP23B	3UTR
chr1	1633663	1633763	ENSG00000189409-2	1000	+	1.7	0	0	MMP23B	3UTR
chr1	1633663	1633763	ENSG00000189409-2	1000	+	1.7	0	0	MMP23B	CDS
chr1	1633663	1633763	ENSG00000189409-2	1000	+	1.7	0	0	MMP23B	CDS
chr1	1633663	1633763	ENSG00000189409-2	1000	+	1.7	0	0	MMP23B	CDS
chr1	1633663	1633763	ENSG00000189409-2	1000	+	1.7	0	0	MMP23B	CDS
chr1	1633663	1633763	ENSG00000189409-2	1000	+	1.7	0	0	MMP23B	CDS
chr1	1633963	1634063	ENSG00000189409-3	1000	+	2.09	0	0	MMP23B	3UTR
chr1	1633963	1634063	ENSG00000189409-3	1000	+	2.09	0	0	MMP23B	CDS
chr1	1633963	1634063	ENSG00000189409-3	1000	+	2.09	0	0	MMP23B	CDS
chr1	1633963	1634063	ENSG00000189409-3	1000	+	2.09	0	0	MMP23B	CDS
chr1	1633963	1634063	ENSG00000189409-3	1000	+	2.09	0	0	MMP23B	CDS
chr1	1633963	1634063	ENSG00000189409-3	1000	+	2.09	0	0	MMP23B	CDS
chr1	1634263	1634363	ENSG00000189409-4	1000	+	1.48	0	0	MMP23B	3UTR
chr1	1634263	1634363	ENSG00000189409-4	1000	+	1.48	0	0	MMP23B	CDS
chr1	1634263	1634363	ENSG00000189409-4	1000	+	1.48	0	0	MMP23B	CDS
chr1	1634263	1634363	ENSG00000189409-4	1000	+	1.48	0	0	MMP23B	CDS
chr1	1634263	1634363	ENSG00000189409-4	1000	+	1.48	0	0	MMP23B	CDS
chr1	1634263	1634363	ENSG00000189409-4	1000	+	1.48	0	0	MMP23B	CDS
chr1	1634263	1634363	ENSG00000189409-4	1000	+	1.48	0	0	MMP23B	CDS
chr1	1637125	1637225	ENSG00000248333-1	1000	-	1.1	0	0	CDK11B	3UTR
chr1	1637125	1637225	ENSG00000248333-1	1000	-	1.1	0	0	CDK11B	3UTR
chr1	1637125	1637225	ENSG00000248333-1	1000	-	1.1	0	0	CDK11B	CDS
chr1	1637125	1637225	ENSG00000248333-1	1000	-	1.1	0	0	CDK11B	CDS
chr1	1637125	1637225	ENSG00000248333-1	1000	-	1.1	0	0	CDK11B	CDS
chr1	1637125	1637225	ENSG00000248333-1	1000	-	1.1	0	0	CDK11B	CDS
chr1	1637125	1637225	ENSG00000248333-1	1000	-	1.1	0	0	CDK11B	CDS
chr1	1637125	1637225	ENSG00000248333-1	1000	-	1.1	0	0	CDK11B	CDS
chr1	1637425	1637525	ENSG00000248333-2	1000	-	1.58	0	0	CDK11B	3UTR
chr1	1637425	1637525	ENSG00000248333-2	1000	-	1.58	0	0	CDK11B	3UTR
chr1	1637425	1637525	ENSG00000248333-2	1000	-	1.58	0	0	CDK11B	CDS
chr1	1637425	1637525	ENSG00000248333-2	1000	-	1.58	0	0	CDK11B	CDS
chr1	1637425	1637525	ENSG00000248333-2	1000	-	1.58	0	0	CDK11B	CDS
chr1	1637425	1637525	ENSG00000248333-2	1000	-	1.58	0	0	CDK11B	CDS
chr1	1637425	1637525	ENSG00000248333-2	1000	-	1.58	0	0	CDK11B	CDS
chr1	1637425	1637525	ENSG00000248333-2	1000	-	1.58	0	0	CDK11B	CDS
chr1	1640225	1640325	ENSG00000248333-3	1000	-	1.03	0.004816	0.01858	CDK11B	3UTR
chr1	1640225	1640325	ENSG00000248333-3	1000	-	1.03	0.004816	0.01858	CDK11B	3UTR
chr1	1640225	1640325	ENSG00000248333-3	1000	-	1.03	0.004816	0.01858	CDK11B	CDS
chr1	1640225	1640325	ENSG00000248333-3	1000	-	1.03	0.004816	0.01858	CDK11B	CDS
chr1	1640225	1640325	ENSG00000248333-3	1000	-	1.03	0.004816	0.01858	CDK11B	CDS
chr1	1640225	1640325	ENSG00000248333-3	1000	-	1.03	0.004816	0.01858	CDK11B	CDS
chr1	1640225	1640325	ENSG00000248333-3	1000	-	1.03	0.004816	0.01858	CDK11B	CDS
chr1	1640225	1640325	ENSG00000248333-3	1000	-	1.03	0.004816	0.01858	CDK11B	CDS
chr1	1641625	1641725	ENSG00000248333-4	1000	-	1.44	0	0	CDK11B	3UTR
chr1	1641625	1641725	ENSG00000248333-4	1000	-	1.44	0	0	CDK11B	3UTR
chr1	1641625	1641725	ENSG00000248333-4	1000	-	1.44	0	0	CDK11B	CDS
chr1	1641625	1641725	ENSG00000248333-4	1000	-	1.44	0	0	CDK11B	CDS
chr1	1641625	1641725	ENSG00000248333-4	1000	-	1.44	0	0	CDK11B	CDS
chr1	1641625	1641725	ENSG00000248333-4	1000	-	1.44	0	0	CDK11B	CDS
chr1	1641625	1641725	ENSG00000248333-4	1000	-	1.44	0	0	CDK11B	CDS
chr1	1641625	1641725	ENSG00000248333-4	1000	-	1.44	0	0	CDK11B	CDS
chr1	1641725	1641825	ENSG00000248333-5	1000	-	2.94	0	0	CDK11B	3UTR
chr1	1641725	1641825	ENSG00000248333-5	1000	-	2.94	0	0	CDK11B	3UTR
chr1	1641725	1641825	ENSG00000248333-5	1000	-	2.94	0	0	CDK11B	CDS
chr1	1641725	1641825	ENSG00000248333-5	1000	-	2.94	0	0	CDK11B	CDS
chr1	1641725	1641825	ENSG00000248333-5	1000	-	2.94	0	0	CDK11B	CDS
chr1	1641725	1641825	ENSG00000248333-5	1000	-	2.94	0	0	CDK11B	CDS
chr1	1641725	1641825	ENSG00000248333-5	1000	-	2.94	0	0	CDK11B	CDS
chr1	1641725	1641825	ENSG00000248333-5	1000	-	2.94	0	0	CDK11B	CDS
chr1	1641725	1641825	ENSG00000248333-5	1000	-	2.94	0	0	CDK11B	CDS
chr1	1641725	1641825	ENSG00000248333-5	1000	-	2.94	0	0	CDK11B	CDS
chr1	1659529	1659629	ENSG00000189339-1	1000	-	2.46	0	0	SLC35E2B	3UTR
chr1	1659627	1659727	ENSG00000272004-2	1000	+	7.99	0	0	None	3UTR
chr1	1659629	1659729	ENSG00000189339-2	1000	-	2.16	0	0	SLC35E2B	3UTR
chr1	1659727	1659827	ENSG00000272004-3	1000	+	1.15	0	0	None	3UTR
chr1	1663329	1663429	ENSG00000189339-4	1000	-	1.52	0	0	SLC35E2B	3UTR
chr1	1663329	1663429	ENSG00000189339-4	1000	-	1.52	0	0	SLC35E2B	3UTR
chr1	1663629	1663729	ENSG00000189339-5	1000	-	2.38	0	0	SLC35E2B	3UTR
chr1	1663629	1663729	ENSG00000189339-5	1000	-	2.38	0	0	SLC35E2B	3UTR
chr1	1665629	1665729	ENSG00000189339-6	1000	-	1.85	0	0	SLC35E2B	3UTR
chr1	1665629	1665729	ENSG00000189339-6	1000	-	1.85	0	0	SLC35E2B	3UTR
chr1	1692728	1692828	ENSG00000310190-1	1000	+	1.28	0	0	None	5UTR
chr1	1704236	1704336	ENSG00000268575-1	1000	-	2.9	0	0	None	3UTR
chr1	1704236	1704336	ENSG00000268575-1	1000	-	2.9	0	0	None	3UTR
chr1	1704236	1704336	ENSG00000268575-1	1000	-	2.9	0	0	None	CDS
chr1	1704236	1704336	ENSG00000268575-1	1000	-	2.9	0	0	None	CDS
chr1	1704236	1704336	ENSG00000268575-1	1000	-	2.9	0	0	None	CDS
chr1	1704236	1704336	ENSG00000268575-1	1000	-	2.9	0	0	None	CDS
chr1	1704236	1704336	ENSG00000268575-1	1000	-	2.9	0	0	None	CDS
chr1	1704236	1704336	ENSG00000268575-1	1000	-	2.9	0	0	None	CDS
chr1	1704279	1704379	ENSG00000008128-1	1000	-	3.33	0	0	CDK11A	3UTR
chr1	1704279	1704379	ENSG00000008128-1	1000	-	3.33	0	0	CDK11A	3UTR
chr1	1704279	1704379	ENSG00000008128-1	1000	-	3.33	0	0	CDK11A	CDS
chr1	1704279	1704379	ENSG00000008128-1	1000	-	3.33	0	0	CDK11A	CDS
chr1	1704279	1704379	ENSG00000008128-1	1000	-	3.33	0	0	CDK11A	CDS
chr1	1704279	1704379	ENSG00000008128-1	1000	-	3.33	0	0	CDK11A	CDS
chr1	1704279	1704379	ENSG00000008128-1	1000	-	3.33	0	0	CDK11A	CDS
chr1	1704279	1704379	ENSG00000008128-1	1000	-	3.33	0	0	CDK11A	CDS
chr1	1704536	1704636	ENSG00000268575-2	1000	-	1.23	0	0	None	3UTR
chr1	1704536	1704636	ENSG00000268575-2	1000	-	1.23	0	0	None	3UTR
chr1	1704536	1704636	ENSG00000268575-2	1000	-	1.23	0	0	None	CDS
chr1	1704536	1704636	ENSG00000268575-2	1000	-	1.23	0	0	None	CDS
chr1	1704536	1704636	ENSG00000268575-2	1000	-	1.23	0	0	None	CDS
chr1	1704536	1704636	ENSG00000268575-2	1000	-	1.23	0	0	None	CDS
chr1	1704536	1704636	ENSG00000268575-2	1000	-	1.23	0	0	None	CDS
chr1	1704536	1704636	ENSG00000268575-2	1000	-	1.23	0	0	None	CDS
chr1	1704579	1704679	ENSG00000008128-2	1000	-	1.63	0	0	CDK11A	3UTR
chr1	1704579	1704679	ENSG00000008128-2	1000	-	1.63	0	0	CDK11A	3UTR
chr1	1704579	1704679	ENSG00000008128-2	1000	-	1.63	0	0	CDK11A	CDS
chr1	1704579	1704679	ENSG00000008128-2	1000	-	1.63	0	0	CDK11A	CDS
chr1	1704579	1704679	ENSG00000008128-2	1000	-	1.63	0	0	CDK11A	CDS
chr1	1704579	1704679	ENSG00000008128-2	1000	-	1.63	0	0	CDK11A	CDS
chr1	1704579	1704679	ENSG00000008128-2	1000	-	1.63	0	0	CDK11A	CDS
chr1	1704579	1704679	ENSG00000008128-2	1000	-	1.63	0	0	CDK11A	CDS
chr1	1704636	1704736	ENSG00000268575-3	1000	-	3.07	0	0	None	3UTR
chr1	1704636	1704736	ENSG00000268575-3	1000	-	3.07	0	0	None	3UTR
chr1	1704636	1704736	ENSG00000268575-3	1000	-	3.07	0	0	None	CDS
chr1	1704636	1704736	ENSG00000268575-3	1000	-	3.07	0	0	None	CDS
chr1	1704636	1704736	ENSG00000268575-3	1000	-	3.07	0	0	None	CDS
chr1	1704636	1704736	ENSG00000268575-3	1000	-	3.07	0	0	None	CDS
chr1	1704636	1704736	ENSG00000268575-3	1000	-	3.07	0	0	None	CDS
chr1	1704636	1704736	ENSG00000268575-3	1000	-	3.07	0	0	None	CDS
chr1	1704836	1704936	ENSG00000268575-4	1000	-	2.75	0	0	None	3UTR
chr1	1704836	1704936	ENSG00000268575-4	1000	-	2.75	0	0	None	3UTR
chr1	1704836	1704936	ENSG00000268575-4	1000	-	2.75	0	0	None	CDS
chr1	1704836	1704936	ENSG00000268575-4	1000	-	2.75	0	0	None	CDS
chr1	1704836	1704936	ENSG00000268575-4	1000	-	2.75	0	0	None	CDS
chr1	1704836	1704936	ENSG00000268575-4	1000	-	2.75	0	0	None	CDS
chr1	1704836	1704936	ENSG00000268575-4	1000	-	2.75	0	0	None	CDS
chr1	1704836	1704936	ENSG00000268575-4	1000	-	2.75	0	0	None	CDS
chr1	1704879	1704979	ENSG00000008128-4	1000	-	1.44	1.031e-09	4.124e-09	CDK11A	3UTR
chr1	1704879	1704979	ENSG00000008128-4	1000	-	1.44	1.031e-09	4.124e-09	CDK11A	3UTR
chr1	1704879	1704979	ENSG00000008128-4	1000	-	1.44	1.031e-09	4.124e-09	CDK11A	CDS
chr1	1704879	1704979	ENSG00000008128-4	1000	-	1.44	1.031e-09	4.124e-09	CDK11A	CDS
chr1	1704879	1704979	ENSG00000008128-4	1000	-	1.44	1.031e-09	4.124e-09	CDK11A	CDS
chr1	1704879	1704979	ENSG00000008128-4	1000	-	1.44	1.031e-09	4.124e-09	CDK11A	CDS
chr1	1704879	1704979	ENSG00000008128-4	1000	-	1.44	1.031e-09	4.124e-09	CDK11A	CDS
chr1	1704879	1704979	ENSG00000008128-4	1000	-	1.44	1.031e-09	4.124e-09	CDK11A	CDS
chr1	1708179	1708279	ENSG00000008128-5	1000	-	1.38	0	0	CDK11A	CDS
chr1	1708179	1708279	ENSG00000008128-5	1000	-	1.38	0	0	CDK11A	CDS
chr1	1708179	1708279	ENSG00000008128-5	1000	-	1.38	0	0	CDK11A	CDS
chr1	1708179	1708279	ENSG00000008128-5	1000	-	1.38	0	0	CDK11A	CDS
chr1	1708179	1708279	ENSG00000008128-5	1000	-	1.38	0	0	CDK11A	CDS
chr1	1708179	1708279	ENSG00000008128-5	1000	-	1.38	0	0	CDK11A	CDS
chr1	1708179	1708279	ENSG00000008128-5	1000	-	1.38	0	0	CDK11A	CDS
chr1	1708179	1708279	ENSG00000008128-5	1000	-	1.38	0	0	CDK11A	CDS
chr1	1708779	1708879	ENSG00000008128-6	1000	-	2.35	0	0	CDK11A	CDS
chr1	1708779	1708879	ENSG00000008128-6	1000	-	2.35	0	0	CDK11A	CDS
chr1	1708779	1708879	ENSG00000008128-6	1000	-	2.35	0	0	CDK11A	CDS
chr1	1708779	1708879	ENSG00000008128-6	1000	-	2.35	0	0	CDK11A	CDS
chr1	1708779	1708879	ENSG00000008128-6	1000	-	2.35	0	0	CDK11A	CDS
chr1	1708779	1708879	ENSG00000008128-6	1000	-	2.35	0	0	CDK11A	CDS
chr1	1708779	1708879	ENSG00000008128-6	1000	-	2.35	0	0	CDK11A	CDS
chr1	1708779	1708879	ENSG00000008128-6	1000	-	2.35	0	0	CDK11A	CDS
chr1	1708836	1708936	ENSG00000268575-5	1000	-	2.71	0	0	None	CDS
chr1	1708836	1708936	ENSG00000268575-5	1000	-	2.71	0	0	None	CDS
chr1	1708836	1708936	ENSG00000268575-5	1000	-	2.71	0	0	None	CDS
chr1	1708836	1708936	ENSG00000268575-5	1000	-	2.71	0	0	None	CDS
chr1	1708836	1708936	ENSG00000268575-5	1000	-	2.71	0	0	None	CDS
chr1	1708836	1708936	ENSG00000268575-5	1000	-	2.71	0	0	None	CDS
chr1	1708836	1708936	ENSG00000268575-5	1000	-	2.71	0	0	None	CDS
chr1	1708836	1708936	ENSG00000268575-5	1000	-	2.71	0	0	None	CDS
chr1	1708879	1708979	ENSG00000008128-7	1000	-	2.57	0	0	CDK11A	CDS
chr1	1708879	1708979	ENSG00000008128-7	1000	-	2.57	0	0	CDK11A	CDS
chr1	1708879	1708979	ENSG00000008128-7	1000	-	2.57	0	0	CDK11A	CDS
chr1	1708879	1708979	ENSG00000008128-7	1000	-	2.57	0	0	CDK11A	CDS
chr1	1708879	1708979	ENSG00000008128-7	1000	-	2.57	0	0	CDK11A	CDS
chr1	1708879	1708979	ENSG00000008128-7	1000	-	2.57	0	0	CDK11A	CDS
chr1	1708879	1708979	ENSG00000008128-7	1000	-	2.57	0	0	CDK11A	CDS
chr1	1708879	1708979	ENSG00000008128-7	1000	-	2.57	0	0	CDK11A	CDS
chr1	1724036	1724136	ENSG00000268575-9	1000	-	4.38	0	0	None	5UTR
chr1	1752332	1752432	ENSG00000008130-2	1000	-	1.16	2.619e-05	0.0001357	NADK	3UTR
chr1	1752332	1752432	ENSG00000008130-2	1000	-	1.16	2.619e-05	0.0001357	NADK	3UTR
chr1	1752332	1752432	ENSG00000008130-2	1000	-	1.16	2.619e-05	0.0001357	NADK	3UTR
chr1	1752432	1752532	ENSG00000008130-3	1000	-	1.29	4.144e-06	2.625e-05	NADK	3UTR
chr1	1752432	1752532	ENSG00000008130-3	1000	-	1.29	4.144e-06	2.625e-05	NADK	3UTR
chr1	1752432	1752532	ENSG00000008130-3	1000	-	1.29	4.144e-06	2.625e-05	NADK	3UTR
chr1	1752432	1752532	ENSG00000008130-3	1000	-	1.29	4.144e-06	2.625e-05	NADK	3UTR
chr1	1752532	1752632	ENSG00000008130-4	1000	-	3.34	0	0	NADK	3UTR
chr1	1752532	1752632	ENSG00000008130-4	1000	-	3.34	0	0	NADK	3UTR
chr1	1752532	1752632	ENSG00000008130-4	1000	-	3.34	0	0	NADK	3UTR
chr1	1752532	1752632	ENSG00000008130-4	1000	-	3.34	0	0	NADK	3UTR
chr1	1752832	1752932	ENSG00000008130-5	1000	-	1.52	6.396e-08	4.557e-07	NADK	3UTR
chr1	1752832	1752932	ENSG00000008130-5	1000	-	1.52	6.396e-08	4.557e-07	NADK	3UTR
chr1	1752832	1752932	ENSG00000008130-5	1000	-	1.52	6.396e-08	4.557e-07	NADK	3UTR
chr1	1752832	1752932	ENSG00000008130-5	1000	-	1.52	6.396e-08	4.557e-07	NADK	3UTR
chr1	1752832	1752932	ENSG00000008130-5	1000	-	1.52	6.396e-08	4.557e-07	NADK	CDS
chr1	1752832	1752932	ENSG00000008130-5	1000	-	1.52	6.396e-08	4.557e-07	NADK	CDS
chr1	1752832	1752932	ENSG00000008130-5	1000	-	1.52	6.396e-08	4.557e-07	NADK	CDS
chr1	1752832	1752932	ENSG00000008130-5	1000	-	1.52	6.396e-08	4.557e-07	NADK	CDS
chr1	1752932	1753032	ENSG00000008130-6	1000	-	1.7	2.798e-14	5.316e-13	NADK	3UTR
chr1	1752932	1753032	ENSG00000008130-6	1000	-	1.7	2.798e-14	5.316e-13	NADK	CDS
chr1	1752932	1753032	ENSG00000008130-6	1000	-	1.7	2.798e-14	5.316e-13	NADK	CDS
chr1	1752932	1753032	ENSG00000008130-6	1000	-	1.7	2.798e-14	5.316e-13	NADK	CDS
chr1	1752932	1753032	ENSG00000008130-6	1000	-	1.7	2.798e-14	5.316e-13	NADK	CDS
chr1	1754132	1754232	ENSG00000008130-7	1000	-	1.01	0.000532	0.002333	NADK	3UTR
chr1	1754132	1754232	ENSG00000008130-7	1000	-	1.01	0.000532	0.002333	NADK	3UTR
chr1	1754132	1754232	ENSG00000008130-7	1000	-	1.01	0.000532	0.002333	NADK	CDS
chr1	1754132	1754232	ENSG00000008130-7	1000	-	1.01	0.000532	0.002333	NADK	CDS
chr1	1754132	1754232	ENSG00000008130-7	1000	-	1.01	0.000532	0.002333	NADK	CDS
chr1	1754132	1754232	ENSG00000008130-7	1000	-	1.01	0.000532	0.002333	NADK	CDS
chr1	1754232	1754332	ENSG00000008130-8	1000	-	1.22	5.04e-06	2.873e-05	NADK	3UTR
chr1	1754232	1754332	ENSG00000008130-8	1000	-	1.22	5.04e-06	2.873e-05	NADK	3UTR
chr1	1754232	1754332	ENSG00000008130-8	1000	-	1.22	5.04e-06	2.873e-05	NADK	CDS
chr1	1754232	1754332	ENSG00000008130-8	1000	-	1.22	5.04e-06	2.873e-05	NADK	CDS
chr1	1754232	1754332	ENSG00000008130-8	1000	-	1.22	5.04e-06	2.873e-05	NADK	CDS
chr1	1754232	1754332	ENSG00000008130-8	1000	-	1.22	5.04e-06	2.873e-05	NADK	CDS
chr1	1754232	1754332	ENSG00000008130-8	1000	-	1.22	5.04e-06	2.873e-05	NADK	CDS
chr1	1754332	1754432	ENSG00000008130-9	1000	-	1.54	7.368e-11	6.999e-10	NADK	3UTR
chr1	1754332	1754432	ENSG00000008130-9	1000	-	1.54	7.368e-11	6.999e-10	NADK	3UTR
chr1	1754332	1754432	ENSG00000008130-9	1000	-	1.54	7.368e-11	6.999e-10	NADK	3UTR
chr1	1754332	1754432	ENSG00000008130-9	1000	-	1.54	7.368e-11	6.999e-10	NADK	CDS
chr1	1754332	1754432	ENSG00000008130-9	1000	-	1.54	7.368e-11	6.999e-10	NADK	CDS
chr1	1754332	1754432	ENSG00000008130-9	1000	-	1.54	7.368e-11	6.999e-10	NADK	CDS
chr1	1754332	1754432	ENSG00000008130-9	1000	-	1.54	7.368e-11	6.999e-10	NADK	CDS
chr1	1754332	1754432	ENSG00000008130-9	1000	-	1.54	7.368e-11	6.999e-10	NADK	CDS
chr1	1754532	1754632	ENSG00000008130-10	1000	-	1.36	4.606e-08	3.75e-07	NADK	3UTR
chr1	1754532	1754632	ENSG00000008130-10	1000	-	1.36	4.606e-08	3.75e-07	NADK	3UTR
chr1	1754532	1754632	ENSG00000008130-10	1000	-	1.36	4.606e-08	3.75e-07	NADK	3UTR
chr1	1754532	1754632	ENSG00000008130-10	1000	-	1.36	4.606e-08	3.75e-07	NADK	CDS
chr1	1754532	1754632	ENSG00000008130-10	1000	-	1.36	4.606e-08	3.75e-07	NADK	CDS
chr1	1754532	1754632	ENSG00000008130-10	1000	-	1.36	4.606e-08	3.75e-07	NADK	CDS
chr1	1754532	1754632	ENSG00000008130-10	1000	-	1.36	4.606e-08	3.75e-07	NADK	CDS
chr1	1754632	1754732	ENSG00000008130-11	1000	-	1.04	0.0002113	0.001003	NADK	3UTR
chr1	1754632	1754732	ENSG00000008130-11	1000	-	1.04	0.0002113	0.001003	NADK	3UTR
chr1	1754632	1754732	ENSG00000008130-11	1000	-	1.04	0.0002113	0.001003	NADK	3UTR
chr1	1754632	1754732	ENSG00000008130-11	1000	-	1.04	0.0002113	0.001003	NADK	CDS
chr1	1754632	1754732	ENSG00000008130-11	1000	-	1.04	0.0002113	0.001003	NADK	CDS
chr1	1754632	1754732	ENSG00000008130-11	1000	-	1.04	0.0002113	0.001003	NADK	CDS
chr1	1754632	1754732	ENSG00000008130-11	1000	-	1.04	0.0002113	0.001003	NADK	CDS
chr1	1754632	1754732	ENSG00000008130-11	1000	-	1.04	0.0002113	0.001003	NADK	CDS
chr1	1757232	1757332	ENSG00000008130-14	1000	-	1.68	2.714e-11	3.094e-10	NADK	CDS
chr1	1757232	1757332	ENSG00000008130-14	1000	-	1.68	2.714e-11	3.094e-10	NADK	CDS
chr1	1757232	1757332	ENSG00000008130-14	1000	-	1.68	2.714e-11	3.094e-10	NADK	CDS
chr1	1757232	1757332	ENSG00000008130-14	1000	-	1.68	2.714e-11	3.094e-10	NADK	CDS
chr1	1757232	1757332	ENSG00000008130-14	1000	-	1.68	2.714e-11	3.094e-10	NADK	CDS
chr1	1785685	1785785	ENSG00000078369-2	1000	-	1.01	5.143e-05	0.001139	GNB1	3UTR
chr1	1785685	1785785	ENSG00000078369-2	1000	-	1.01	5.143e-05	0.001139	GNB1	3UTR
chr1	1785685	1785785	ENSG00000078369-2	1000	-	1.01	5.143e-05	0.001139	GNB1	3UTR
chr1	1785685	1785785	ENSG00000078369-2	1000	-	1.01	5.143e-05	0.001139	GNB1	3UTR
chr1	1785685	1785785	ENSG00000078369-2	1000	-	1.01	5.143e-05	0.001139	GNB1	3UTR
chr1	1785685	1785785	ENSG00000078369-2	1000	-	1.01	5.143e-05	0.001139	GNB1	3UTR
chr1	1785685	1785785	ENSG00000078369-2	1000	-	1.01	5.143e-05	0.001139	GNB1	3UTR
chr1	1785685	1785785	ENSG00000078369-2	1000	-	1.01	5.143e-05	0.001139	GNB1	3UTR
chr1	1785685	1785785	ENSG00000078369-2	1000	-	1.01	5.143e-05	0.001139	GNB1	3UTR
chr1	1785685	1785785	ENSG00000078369-2	1000	-	1.01	5.143e-05	0.001139	GNB1	3UTR
chr1	1785685	1785785	ENSG00000078369-2	1000	-	1.01	5.143e-05	0.001139	GNB1	3UTR
chr1	1785685	1785785	ENSG00000078369-2	1000	-	1.01	5.143e-05	0.001139	GNB1	3UTR
chr1	1785685	1785785	ENSG00000078369-2	1000	-	1.01	5.143e-05	0.001139	GNB1	3UTR
chr1	1785685	1785785	ENSG00000078369-2	1000	-	1.01	5.143e-05	0.001139	GNB1	3UTR
chr1	1785685	1785785	ENSG00000078369-2	1000	-	1.01	5.143e-05	0.001139	GNB1	3UTR
chr1	1785685	1785785	ENSG00000078369-2	1000	-	1.01	5.143e-05	0.001139	GNB1	3UTR
chr1	1785685	1785785	ENSG00000078369-2	1000	-	1.01	5.143e-05	0.001139	GNB1	3UTR
chr1	1787285	1787385	ENSG00000078369-3	1000	-	1.48	2.257e-07	6.362e-06	GNB1	3UTR
chr1	1787285	1787385	ENSG00000078369-3	1000	-	1.48	2.257e-07	6.362e-06	GNB1	3UTR
chr1	1787285	1787385	ENSG00000078369-3	1000	-	1.48	2.257e-07	6.362e-06	GNB1	3UTR
chr1	1787285	1787385	ENSG00000078369-3	1000	-	1.48	2.257e-07	6.362e-06	GNB1	3UTR
chr1	1787285	1787385	ENSG00000078369-3	1000	-	1.48	2.257e-07	6.362e-06	GNB1	3UTR
chr1	1787285	1787385	ENSG00000078369-3	1000	-	1.48	2.257e-07	6.362e-06	GNB1	3UTR
chr1	1787285	1787385	ENSG00000078369-3	1000	-	1.48	2.257e-07	6.362e-06	GNB1	3UTR
chr1	1787285	1787385	ENSG00000078369-3	1000	-	1.48	2.257e-07	6.362e-06	GNB1	3UTR
chr1	1787285	1787385	ENSG00000078369-3	1000	-	1.48	2.257e-07	6.362e-06	GNB1	3UTR
chr1	1787285	1787385	ENSG00000078369-3	1000	-	1.48	2.257e-07	6.362e-06	GNB1	3UTR
chr1	1787285	1787385	ENSG00000078369-3	1000	-	1.48	2.257e-07	6.362e-06	GNB1	3UTR
chr1	1787285	1787385	ENSG00000078369-3	1000	-	1.48	2.257e-07	6.362e-06	GNB1	3UTR
chr1	1787285	1787385	ENSG00000078369-3	1000	-	1.48	2.257e-07	6.362e-06	GNB1	3UTR
chr1	1787285	1787385	ENSG00000078369-3	1000	-	1.48	2.257e-07	6.362e-06	GNB1	3UTR
chr1	1787285	1787385	ENSG00000078369-3	1000	-	1.48	2.257e-07	6.362e-06	GNB1	3UTR
chr1	1787285	1787385	ENSG00000078369-3	1000	-	1.48	2.257e-07	6.362e-06	GNB1	3UTR
chr1	1787285	1787385	ENSG00000078369-3	1000	-	1.48	2.257e-07	6.362e-06	GNB1	3UTR
chr1	1787285	1787385	ENSG00000078369-3	1000	-	1.48	2.257e-07	6.362e-06	GNB1	3UTR
chr1	1787285	1787385	ENSG00000078369-3	1000	-	1.48	2.257e-07	6.362e-06	GNB1	3UTR
chr1	1787285	1787385	ENSG00000078369-3	1000	-	1.48	2.257e-07	6.362e-06	GNB1	3UTR
chr1	1787285	1787385	ENSG00000078369-3	1000	-	1.48	2.257e-07	6.362e-06	GNB1	3UTR
chr1	1787285	1787385	ENSG00000078369-3	1000	-	1.48	2.257e-07	6.362e-06	GNB1	3UTR
chr1	1787285	1787385	ENSG00000078369-3	1000	-	1.48	2.257e-07	6.362e-06	GNB1	3UTR
chr1	1787285	1787385	ENSG00000078369-3	1000	-	1.48	2.257e-07	6.362e-06	GNB1	CDS
chr1	1787285	1787385	ENSG00000078369-3	1000	-	1.48	2.257e-07	6.362e-06	GNB1	CDS
chr1	1787285	1787385	ENSG00000078369-3	1000	-	1.48	2.257e-07	6.362e-06	GNB1	CDS
chr1	1787285	1787385	ENSG00000078369-3	1000	-	1.48	2.257e-07	6.362e-06	GNB1	CDS
chr1	1787285	1787385	ENSG00000078369-3	1000	-	1.48	2.257e-07	6.362e-06	GNB1	CDS
chr1	1787285	1787385	ENSG00000078369-3	1000	-	1.48	2.257e-07	6.362e-06	GNB1	CDS
chr1	1787285	1787385	ENSG00000078369-3	1000	-	1.48	2.257e-07	6.362e-06	GNB1	CDS
chr1	1787285	1787385	ENSG00000078369-3	1000	-	1.48	2.257e-07	6.362e-06	GNB1	CDS
chr1	1787285	1787385	ENSG00000078369-3	1000	-	1.48	2.257e-07	6.362e-06	GNB1	CDS
chr1	1787285	1787385	ENSG00000078369-3	1000	-	1.48	2.257e-07	6.362e-06	GNB1	CDS
chr1	1787285	1787385	ENSG00000078369-3	1000	-	1.48	2.257e-07	6.362e-06	GNB1	CDS
chr1	1787285	1787385	ENSG00000078369-3	1000	-	1.48	2.257e-07	6.362e-06	GNB1	CDS
chr1	1787285	1787385	ENSG00000078369-3	1000	-	1.48	2.257e-07	6.362e-06	GNB1	CDS
chr1	1787285	1787385	ENSG00000078369-3	1000	-	1.48	2.257e-07	6.362e-06	GNB1	CDS
chr1	1787285	1787385	ENSG00000078369-3	1000	-	1.48	2.257e-07	6.362e-06	GNB1	CDS
chr1	1787285	1787385	ENSG00000078369-3	1000	-	1.48	2.257e-07	6.362e-06	GNB1	CDS
chr1	1787285	1787385	ENSG00000078369-3	1000	-	1.48	2.257e-07	6.362e-06	GNB1	CDS
chr1	1787285	1787385	ENSG00000078369-3	1000	-	1.48	2.257e-07	6.362e-06	GNB1	CDS
chr1	1787285	1787385	ENSG00000078369-3	1000	-	1.48	2.257e-07	6.362e-06	GNB1	CDS
chr1	1787285	1787385	ENSG00000078369-3	1000	-	1.48	2.257e-07	6.362e-06	GNB1	CDS
chr1	1787285	1787385	ENSG00000078369-3	1000	-	1.48	2.257e-07	6.362e-06	GNB1	CDS
chr1	1787285	1787385	ENSG00000078369-3	1000	-	1.48	2.257e-07	6.362e-06	GNB1	CDS
chr1	1806485	1806585	ENSG00000078369-8	1000	-	3.76	0	0	GNB1	5UTR
chr1	1806485	1806585	ENSG00000078369-8	1000	-	3.76	0	0	GNB1	CDS
chr1	1806485	1806585	ENSG00000078369-8	1000	-	3.76	0	0	GNB1	CDS
chr1	1806485	1806585	ENSG00000078369-8	1000	-	3.76	0	0	GNB1	CDS
chr1	1806485	1806585	ENSG00000078369-8	1000	-	3.76	0	0	GNB1	CDS
chr1	1806485	1806585	ENSG00000078369-8	1000	-	3.76	0	0	GNB1	CDS
chr1	1806485	1806585	ENSG00000078369-8	1000	-	3.76	0	0	GNB1	CDS
chr1	1806485	1806585	ENSG00000078369-8	1000	-	3.76	0	0	GNB1	CDS
chr1	1806485	1806585	ENSG00000078369-8	1000	-	3.76	0	0	GNB1	CDS
chr1	1806485	1806585	ENSG00000078369-8	1000	-	3.76	0	0	GNB1	CDS
chr1	1806485	1806585	ENSG00000078369-8	1000	-	3.76	0	0	GNB1	CDS
chr1	1806485	1806585	ENSG00000078369-8	1000	-	3.76	0	0	GNB1	CDS
chr1	1806485	1806585	ENSG00000078369-8	1000	-	3.76	0	0	GNB1	CDS
chr1	1806485	1806585	ENSG00000078369-8	1000	-	3.76	0	0	GNB1	CDS
chr1	1806485	1806585	ENSG00000078369-8	1000	-	3.76	0	0	GNB1	CDS
chr1	1806485	1806585	ENSG00000078369-8	1000	-	3.76	0	0	GNB1	CDS
chr1	1806485	1806585	ENSG00000078369-8	1000	-	3.76	0	0	GNB1	CDS
chr1	1806485	1806585	ENSG00000078369-8	1000	-	3.76	0	0	GNB1	CDS
chr1	1806485	1806585	ENSG00000078369-8	1000	-	3.76	0	0	GNB1	CDS
chr1	1806485	1806585	ENSG00000078369-8	1000	-	3.76	0	0	GNB1	CDS
chr1	1806485	1806585	ENSG00000078369-8	1000	-	3.76	0	0	GNB1	CDS
chr1	1806485	1806585	ENSG00000078369-8	1000	-	3.76	0	0	GNB1	CDS
chr1	1806485	1806585	ENSG00000078369-8	1000	-	3.76	0	0	GNB1	CDS
chr1	1806485	1806585	ENSG00000078369-8	1000	-	3.76	0	0	GNB1	CDS
chr1	1806485	1806585	ENSG00000078369-8	1000	-	3.76	0	0	GNB1	CDS
chr1	1890385	1890485	ENSG00000078369-19	1000	-	1.18	0.0007926	0.01229	GNB1	5UTR
chr1	1890385	1890485	ENSG00000078369-19	1000	-	1.18	0.0007926	0.01229	GNB1	5UTR
chr1	1890385	1890485	ENSG00000078369-19	1000	-	1.18	0.0007926	0.01229	GNB1	5UTR
chr1	1890385	1890485	ENSG00000078369-19	1000	-	1.18	0.0007926	0.01229	GNB1	5UTR
chr1	1890385	1890485	ENSG00000078369-19	1000	-	1.18	0.0007926	0.01229	GNB1	5UTR
chr1	1890785	1890885	ENSG00000078369-20	1000	-	2.8	0	0	GNB1	5UTR
chr1	1890785	1890885	ENSG00000078369-20	1000	-	2.8	0	0	GNB1	5UTR
chr1	1890785	1890885	ENSG00000078369-20	1000	-	2.8	0	0	GNB1	5UTR
chr1	1890785	1890885	ENSG00000078369-20	1000	-	2.8	0	0	GNB1	5UTR
chr1	1890785	1890885	ENSG00000078369-20	1000	-	2.8	0	0	GNB1	5UTR
chr1	1890785	1890885	ENSG00000078369-20	1000	-	2.8	0	0	GNB1	5UTR
chr1	1890785	1890885	ENSG00000078369-20	1000	-	2.8	0	0	GNB1	5UTR
chr1	1890785	1890885	ENSG00000078369-20	1000	-	2.8	0	0	GNB1	5UTR
chr1	1890785	1890885	ENSG00000078369-20	1000	-	2.8	0	0	GNB1	5UTR
chr1	1890785	1890885	ENSG00000078369-20	1000	-	2.8	0	0	GNB1	5UTR
chr1	1890885	1890985	ENSG00000078369-21	1000	-	4.12	0	0	GNB1	5UTR
chr1	1890885	1890985	ENSG00000078369-21	1000	-	4.12	0	0	GNB1	5UTR
chr1	1890885	1890985	ENSG00000078369-21	1000	-	4.12	0	0	GNB1	5UTR
chr1	1890885	1890985	ENSG00000078369-21	1000	-	4.12	0	0	GNB1	5UTR
chr1	1890885	1890985	ENSG00000078369-21	1000	-	4.12	0	0	GNB1	5UTR
chr1	1890885	1890985	ENSG00000078369-21	1000	-	4.12	0	0	GNB1	5UTR
chr1	1890885	1890985	ENSG00000078369-21	1000	-	4.12	0	0	GNB1	5UTR
chr1	1890885	1890985	ENSG00000078369-21	1000	-	4.12	0	0	GNB1	5UTR
chr1	1890985	1891085	ENSG00000078369-22	1000	-	1.64	4.027e-08	1.248e-06	GNB1	5UTR
chr1	1890985	1891085	ENSG00000078369-22	1000	-	1.64	4.027e-08	1.248e-06	GNB1	5UTR
chr1	1890985	1891085	ENSG00000078369-22	1000	-	1.64	4.027e-08	1.248e-06	GNB1	5UTR
chr1	2104745	2104845	ENSG00000308181-1	1000	-	2.2	0.003417	0.003417	None	5UTR
chr1	2104745	2104845	ENSG00000308181-1	1000	-	2.2	0.003417	0.003417	None	5UTR
chr1	2228288	2228388	ENSG00000157933-3	1000	+	3	0	0	SKI	5UTR
chr1	2228388	2228488	ENSG00000157933-4	1000	+	2.67	5.907e-13	1.565e-11	SKI	5UTR
chr1	2228488	2228588	ENSG00000157933-5	1000	+	2.29	0	0	SKI	5UTR
chr1	2228588	2228688	ENSG00000157933-6	1000	+	1.19	0.0003045	0.005379	SKI	5UTR
chr1	2228688	2228788	ENSG00000157933-7	1000	+	3.41	5.174e-13	1.565e-11	SKI	5UTR
chr1	2228688	2228788	ENSG00000157933-7	1000	+	3.41	5.174e-13	1.565e-11	SKI	CDS
chr1	2228788	2228888	ENSG00000157933-8	1000	+	1.15	3.549e-06	6.84e-05	SKI	CDS
chr1	2303888	2303988	ENSG00000157933-11	1000	+	1.94	0	0	SKI	CDS
chr1	2321417	2321517	ENSG00000287356-1	1000	+	1.67	0.0002309	0.006696	None	CDS
chr1	2387475	2387575	ENSG00000295371-1	1000	+	1.21	0.003208	0.03208	None	CDS
chr1	2387475	2387575	ENSG00000295371-1	1000	+	1.21	0.003208	0.03208	None	CDS
chr1	2387475	2387575	ENSG00000295371-1	1000	+	1.21	0.003208	0.03208	None	CDS
chr1	2387475	2387575	ENSG00000295371-1	1000	+	1.21	0.003208	0.03208	None	CDS
chr1	2391875	2391975	ENSG00000157916-1	1000	+	1.23	0.0009081	0.007006	RER1	5UTR
chr1	2391875	2391975	ENSG00000157916-1	1000	+	1.23	0.0009081	0.007006	RER1	5UTR
chr1	2391875	2391975	ENSG00000157916-1	1000	+	1.23	0.0009081	0.007006	RER1	5UTR
chr1	2391875	2391975	ENSG00000157916-1	1000	+	1.23	0.0009081	0.007006	RER1	5UTR
chr1	2391875	2391975	ENSG00000157916-1	1000	+	1.23	0.0009081	0.007006	RER1	5UTR
chr1	2403375	2403475	ENSG00000157916-5	1000	+	1.53	1.881e-09	5.08e-08	RER1	3UTR
chr1	2403375	2403475	ENSG00000157916-5	1000	+	1.53	1.881e-09	5.08e-08	RER1	3UTR
chr1	2403375	2403475	ENSG00000157916-5	1000	+	1.53	1.881e-09	5.08e-08	RER1	3UTR
chr1	2403475	2403575	ENSG00000157916-6	1000	+	1.13	5.842e-06	6.31e-05	RER1	3UTR
chr1	2403475	2403575	ENSG00000157916-6	1000	+	1.13	5.842e-06	6.31e-05	RER1	3UTR
chr1	2403475	2403575	ENSG00000157916-6	1000	+	1.13	5.842e-06	6.31e-05	RER1	3UTR
chr1	2404964	2405064	ENSG00000157911-1	1000	-	1.25	9.837e-05	0.00118	PEX10	3UTR
chr1	2404964	2405064	ENSG00000157911-1	1000	-	1.25	9.837e-05	0.00118	PEX10	3UTR
chr1	2404964	2405064	ENSG00000157911-1	1000	-	1.25	9.837e-05	0.00118	PEX10	3UTR
chr1	2404964	2405064	ENSG00000157911-1	1000	-	1.25	9.837e-05	0.00118	PEX10	3UTR
chr1	2404964	2405064	ENSG00000157911-1	1000	-	1.25	9.837e-05	0.00118	PEX10	3UTR
chr1	2404964	2405064	ENSG00000157911-1	1000	-	1.25	9.837e-05	0.00118	PEX10	3UTR
chr1	2404975	2405075	ENSG00000157916-7	1000	+	1.32	3.086e-06	4.166e-05	RER1	3UTR
chr1	2404975	2405075	ENSG00000157916-7	1000	+	1.32	3.086e-06	4.166e-05	RER1	3UTR
chr1	2404975	2405075	ENSG00000157916-7	1000	+	1.32	3.086e-06	4.166e-05	RER1	3UTR
chr1	2404975	2405075	ENSG00000157916-7	1000	+	1.32	3.086e-06	4.166e-05	RER1	3UTR
chr1	2404975	2405075	ENSG00000157916-7	1000	+	1.32	3.086e-06	4.166e-05	RER1	3UTR
chr1	2404975	2405075	ENSG00000157916-7	1000	+	1.32	3.086e-06	4.166e-05	RER1	3UTR
chr1	2405175	2405275	ENSG00000157916-8	1000	+	1	0.000416	0.003744	RER1	3UTR
chr1	2405175	2405275	ENSG00000157916-8	1000	+	1	0.000416	0.003744	RER1	3UTR
chr1	2405175	2405275	ENSG00000157916-8	1000	+	1	0.000416	0.003744	RER1	3UTR
chr1	2405175	2405275	ENSG00000157916-8	1000	+	1	0.000416	0.003744	RER1	3UTR
chr1	2405175	2405275	ENSG00000157916-8	1000	+	1	0.000416	0.003744	RER1	3UTR
chr1	2405175	2405275	ENSG00000157916-8	1000	+	1	0.000416	0.003744	RER1	3UTR
chr1	2405264	2405364	ENSG00000157911-2	1000	-	1.03	1.79e-05	0.0003223	PEX10	3UTR
chr1	2405264	2405364	ENSG00000157911-2	1000	-	1.03	1.79e-05	0.0003223	PEX10	3UTR
chr1	2405264	2405364	ENSG00000157911-2	1000	-	1.03	1.79e-05	0.0003223	PEX10	3UTR
chr1	2405264	2405364	ENSG00000157911-2	1000	-	1.03	1.79e-05	0.0003223	PEX10	3UTR
chr1	2405264	2405364	ENSG00000157911-2	1000	-	1.03	1.79e-05	0.0003223	PEX10	3UTR
chr1	2405264	2405364	ENSG00000157911-2	1000	-	1.03	1.79e-05	0.0003223	PEX10	3UTR
chr1	2405275	2405375	ENSG00000157916-9	1000	+	1.84	1.11e-16	5.995e-15	RER1	3UTR
chr1	2405275	2405375	ENSG00000157916-9	1000	+	1.84	1.11e-16	5.995e-15	RER1	3UTR
chr1	2405275	2405375	ENSG00000157916-9	1000	+	1.84	1.11e-16	5.995e-15	RER1	3UTR
chr1	2405275	2405375	ENSG00000157916-9	1000	+	1.84	1.11e-16	5.995e-15	RER1	3UTR
chr1	2405275	2405375	ENSG00000157916-9	1000	+	1.84	1.11e-16	5.995e-15	RER1	3UTR
chr1	2405275	2405375	ENSG00000157916-9	1000	+	1.84	1.11e-16	5.995e-15	RER1	3UTR
chr1	2408564	2408664	ENSG00000157911-3	1000	-	1.23	0.0002214	0.001993	PEX10	5UTR
chr1	2408564	2408664	ENSG00000157911-3	1000	-	1.23	0.0002214	0.001993	PEX10	3UTR
chr1	2408564	2408664	ENSG00000157911-3	1000	-	1.23	0.0002214	0.001993	PEX10	CDS
chr1	2408564	2408664	ENSG00000157911-3	1000	-	1.23	0.0002214	0.001993	PEX10	CDS
chr1	2408564	2408664	ENSG00000157911-3	1000	-	1.23	0.0002214	0.001993	PEX10	CDS
chr1	2408564	2408664	ENSG00000157911-3	1000	-	1.23	0.0002214	0.001993	PEX10	CDS
chr1	2408564	2408664	ENSG00000157911-3	1000	-	1.23	0.0002214	0.001993	PEX10	CDS
chr1	2408564	2408664	ENSG00000157911-3	1000	-	1.23	0.0002214	0.001993	PEX10	CDS
chr1	2508837	2508937	ENSG00000157881-1	1000	-	2.06	2.662e-12	8.518e-11	PANK4	3UTR
chr1	2508837	2508937	ENSG00000157881-1	1000	-	2.06	2.662e-12	8.518e-11	PANK4	3UTR
chr1	2508837	2508937	ENSG00000157881-1	1000	-	2.06	2.662e-12	8.518e-11	PANK4	3UTR
chr1	2508837	2508937	ENSG00000157881-1	1000	-	2.06	2.662e-12	8.518e-11	PANK4	CDS
chr1	2508837	2508937	ENSG00000157881-1	1000	-	2.06	2.662e-12	8.518e-11	PANK4	CDS
chr1	2508937	2509037	ENSG00000157881-2	1000	-	1.53	9.919e-07	1.587e-05	PANK4	3UTR
chr1	2508937	2509037	ENSG00000157881-2	1000	-	1.53	9.919e-07	1.587e-05	PANK4	CDS
chr1	2508937	2509037	ENSG00000157881-2	1000	-	1.53	9.919e-07	1.587e-05	PANK4	CDS
chr1	2520737	2520837	ENSG00000157881-3	1000	-	1.28	0.0001471	0.001177	PANK4	3UTR
chr1	2520737	2520837	ENSG00000157881-3	1000	-	1.28	0.0001471	0.001177	PANK4	CDS
chr1	2520737	2520837	ENSG00000157881-3	1000	-	1.28	0.0001471	0.001177	PANK4	CDS
chr1	2520737	2520837	ENSG00000157881-3	1000	-	1.28	0.0001471	0.001177	PANK4	CDS
chr1	2521137	2521237	ENSG00000157881-4	1000	-	1.34	5.576e-05	0.0005948	PANK4	3UTR
chr1	2521137	2521237	ENSG00000157881-4	1000	-	1.34	5.576e-05	0.0005948	PANK4	3UTR
chr1	2521137	2521237	ENSG00000157881-4	1000	-	1.34	5.576e-05	0.0005948	PANK4	CDS
chr1	2521137	2521237	ENSG00000157881-4	1000	-	1.34	5.576e-05	0.0005948	PANK4	CDS
chr1	2588491	2588591	ENSG00000157870-1	1000	+	1.64	0.001039	0.007477	PRXL2B	CDS
chr1	2588491	2588591	ENSG00000157870-1	1000	+	1.64	0.001039	0.007477	PRXL2B	CDS
chr1	2588491	2588591	ENSG00000157870-1	1000	+	1.64	0.001039	0.007477	PRXL2B	CDS
chr1	2588491	2588591	ENSG00000157870-1	1000	+	1.64	0.001039	0.007477	PRXL2B	CDS
chr1	2588491	2588591	ENSG00000157870-1	1000	+	1.64	0.001039	0.007477	PRXL2B	CDS
chr1	2589691	2589791	ENSG00000157870-3	1000	+	1.38	9.189e-06	0.0001103	PRXL2B	3UTR
chr1	2589691	2589791	ENSG00000157870-3	1000	+	1.38	9.189e-06	0.0001103	PRXL2B	3UTR
chr1	2589691	2589791	ENSG00000157870-3	1000	+	1.38	9.189e-06	0.0001103	PRXL2B	3UTR
chr1	2589691	2589791	ENSG00000157870-3	1000	+	1.38	9.189e-06	0.0001103	PRXL2B	3UTR
chr1	2589691	2589791	ENSG00000157870-3	1000	+	1.38	9.189e-06	0.0001103	PRXL2B	3UTR
chr1	2589691	2589791	ENSG00000157870-3	1000	+	1.38	9.189e-06	0.0001103	PRXL2B	3UTR
chr1	2589791	2589891	ENSG00000157870-4	1000	+	1.42	1.059e-07	3.812e-06	PRXL2B	3UTR
chr1	2589791	2589891	ENSG00000157870-4	1000	+	1.42	1.059e-07	3.812e-06	PRXL2B	3UTR
chr1	2589791	2589891	ENSG00000157870-4	1000	+	1.42	1.059e-07	3.812e-06	PRXL2B	3UTR
chr1	2589791	2589891	ENSG00000157870-4	1000	+	1.42	1.059e-07	3.812e-06	PRXL2B	3UTR
chr1	2589791	2589891	ENSG00000157870-4	1000	+	1.42	1.059e-07	3.812e-06	PRXL2B	3UTR
chr1	2589791	2589891	ENSG00000157870-4	1000	+	1.42	1.059e-07	3.812e-06	PRXL2B	3UTR
chr1	2589891	2589991	ENSG00000157870-5	1000	+	1.18	3.456e-05	0.000311	PRXL2B	3UTR
chr1	2589891	2589991	ENSG00000157870-5	1000	+	1.18	3.456e-05	0.000311	PRXL2B	3UTR
chr1	2589891	2589991	ENSG00000157870-5	1000	+	1.18	3.456e-05	0.000311	PRXL2B	3UTR
chr1	2589891	2589991	ENSG00000157870-5	1000	+	1.18	3.456e-05	0.000311	PRXL2B	3UTR
chr1	2589891	2589991	ENSG00000157870-5	1000	+	1.18	3.456e-05	0.000311	PRXL2B	3UTR
chr1	2589891	2589991	ENSG00000157870-5	1000	+	1.18	3.456e-05	0.000311	PRXL2B	3UTR
chr1	3412068	3412168	ENSG00000142611-8	1000	+	1.34	2.304e-06	2.448e-05	PRDM16	CDS
chr1	3412068	3412168	ENSG00000142611-8	1000	+	1.34	2.304e-06	2.448e-05	PRDM16	CDS
chr1	3412068	3412168	ENSG00000142611-8	1000	+	1.34	2.304e-06	2.448e-05	PRDM16	CDS
chr1	3412068	3412168	ENSG00000142611-8	1000	+	1.34	2.304e-06	2.448e-05	PRDM16	CDS
chr1	3412068	3412168	ENSG00000142611-8	1000	+	1.34	2.304e-06	2.448e-05	PRDM16	CDS
chr1	3463265	3463365	ENSG00000130762-1	1000	+	1.48	2.188e-06	2.625e-05	ARHGEF16	CDS
chr1	3467265	3467365	ENSG00000130762-2	1000	+	1.14	0.0007025	0.004215	ARHGEF16	5UTR
chr1	3467265	3467365	ENSG00000130762-2	1000	+	1.14	0.0007025	0.004215	ARHGEF16	5UTR
chr1	3467265	3467365	ENSG00000130762-2	1000	+	1.14	0.0007025	0.004215	ARHGEF16	CDS
chr1	3480665	3480765	ENSG00000130762-3	1000	+	1.39	1.103e-05	8.821e-05	ARHGEF16	3UTR
chr1	3480665	3480765	ENSG00000130762-3	1000	+	1.39	1.103e-05	8.821e-05	ARHGEF16	3UTR
chr1	3480665	3480765	ENSG00000130762-3	1000	+	1.39	1.103e-05	8.821e-05	ARHGEF16	3UTR
chr1	3480765	3480865	ENSG00000130762-4	1000	+	1.63	4.117e-08	9.882e-07	ARHGEF16	3UTR
chr1	3480765	3480865	ENSG00000130762-4	1000	+	1.63	4.117e-08	9.882e-07	ARHGEF16	3UTR
chr1	3480765	3480865	ENSG00000130762-4	1000	+	1.63	4.117e-08	9.882e-07	ARHGEF16	3UTR
chr1	3494651	3494751	ENSG00000162591-1	1000	-	1.08	2.375e-06	3.389e-05	MEGF6	3UTR
chr1	3494651	3494751	ENSG00000162591-1	1000	-	1.08	2.375e-06	3.389e-05	MEGF6	CDS
chr1	3494651	3494751	ENSG00000162591-1	1000	-	1.08	2.375e-06	3.389e-05	MEGF6	CDS
chr1	3494651	3494751	ENSG00000162591-1	1000	-	1.08	2.375e-06	3.389e-05	MEGF6	CDS
chr1	3494651	3494751	ENSG00000162591-1	1000	-	1.08	2.375e-06	3.389e-05	MEGF6	CDS
chr1	3497251	3497351	ENSG00000162591-2	1000	-	1.41	2.842e-12	5.577e-11	MEGF6	CDS
chr1	3497251	3497351	ENSG00000162591-2	1000	-	1.41	2.842e-12	5.577e-11	MEGF6	CDS
chr1	3497251	3497351	ENSG00000162591-2	1000	-	1.41	2.842e-12	5.577e-11	MEGF6	CDS
chr1	3497251	3497351	ENSG00000162591-2	1000	-	1.41	2.842e-12	5.577e-11	MEGF6	CDS
chr1	3509151	3509251	ENSG00000162591-4	1000	-	1.18	5.564e-08	8.736e-07	MEGF6	CDS
chr1	3509151	3509251	ENSG00000162591-4	1000	-	1.18	5.564e-08	8.736e-07	MEGF6	CDS
chr1	3509151	3509251	ENSG00000162591-4	1000	-	1.18	5.564e-08	8.736e-07	MEGF6	CDS
chr1	3509151	3509251	ENSG00000162591-4	1000	-	1.18	5.564e-08	8.736e-07	MEGF6	CDS
chr1	3602451	3602551	ENSG00000162591-11	1000	-	2.87	0	0	MEGF6	CDS
chr1	3602451	3602551	ENSG00000162591-11	1000	-	2.87	0	0	MEGF6	CDS
chr1	3625115	3625215	ENSG00000158109-1	1000	+	1.1	0.004661	0.01771	TPRG1L	CDS
chr1	3625115	3625215	ENSG00000158109-1	1000	+	1.1	0.004661	0.01771	TPRG1L	CDS
chr1	3625215	3625315	ENSG00000158109-2	1000	+	1.46	2.504e-05	0.0002379	TPRG1L	CDS
chr1	3625215	3625315	ENSG00000158109-2	1000	+	1.46	2.504e-05	0.0002379	TPRG1L	CDS
chr1	3628615	3628715	ENSG00000158109-6	1000	+	1.46	0.0002788	0.001766	TPRG1L	3UTR
chr1	3628615	3628715	ENSG00000158109-6	1000	+	1.46	0.0002788	0.001766	TPRG1L	3UTR
chr1	3629515	3629615	ENSG00000158109-7	1000	+	1.49	7.389e-06	0.0001404	TPRG1L	3UTR
chr1	3629515	3629615	ENSG00000158109-7	1000	+	1.49	7.389e-06	0.0001404	TPRG1L	3UTR
chr1	3630867	3630967	ENSG00000116213-1	1000	-	1.11	0.0005526	0.003868	WRAP73	3UTR
chr1	3630867	3630967	ENSG00000116213-1	1000	-	1.11	0.0005526	0.003868	WRAP73	3UTR
chr1	3775349	3775449	ENSG00000235169-1	1000	+	2.25	0.007954	0.02386	SMIM1	5UTR
chr1	3775349	3775449	ENSG00000235169-1	1000	+	2.25	0.007954	0.02386	SMIM1	5UTR
chr1	3775349	3775449	ENSG00000235169-1	1000	+	2.25	0.007954	0.02386	SMIM1	5UTR
chr1	3775349	3775449	ENSG00000235169-1	1000	+	2.25	0.007954	0.02386	SMIM1	5UTR
chr1	3775349	3775449	ENSG00000235169-1	1000	+	2.25	0.007954	0.02386	SMIM1	CDS
chr1	3775349	3775449	ENSG00000235169-1	1000	+	2.25	0.007954	0.02386	SMIM1	CDS
chr1	3775349	3775449	ENSG00000235169-1	1000	+	2.25	0.007954	0.02386	SMIM1	CDS
chr1	3775349	3775449	ENSG00000235169-1	1000	+	2.25	0.007954	0.02386	SMIM1	CDS
chr1	3782659	3782759	ENSG00000130764-1	1000	-	3.4	0	0	LRRC47	3UTR
chr1	3782659	3782759	ENSG00000130764-1	1000	-	3.4	0	0	LRRC47	CDS
chr1	3785108	3785208	ENSG00000272153-1	1000	+	2.51	1.371e-05	4.113e-05	None	CDS
chr1	3796259	3796359	ENSG00000130764-3	1000	-	1.19	0.0002463	0.002771	LRRC47	CDS
chr1	3796359	3796459	ENSG00000130764-4	1000	-	1.23	1.317e-05	0.0002963	LRRC47	CDS
chr1	3813286	3813386	ENSG00000116198-1	1000	-	1.81	0	0	CEP104	3UTR
chr1	3813286	3813386	ENSG00000116198-1	1000	-	1.81	0	0	CEP104	3UTR
chr1	3813286	3813386	ENSG00000116198-1	1000	-	1.81	0	0	CEP104	3UTR
chr1	3813286	3813386	ENSG00000116198-1	1000	-	1.81	0	0	CEP104	3UTR
chr1	3813286	3813386	ENSG00000116198-1	1000	-	1.81	0	0	CEP104	3UTR
chr1	3813286	3813386	ENSG00000116198-1	1000	-	1.81	0	0	CEP104	3UTR
chr1	3813286	3813386	ENSG00000116198-1	1000	-	1.81	0	0	CEP104	3UTR
chr1	3813286	3813386	ENSG00000116198-1	1000	-	1.81	0	0	CEP104	3UTR
chr1	3813286	3813386	ENSG00000116198-1	1000	-	1.81	0	0	CEP104	3UTR
chr1	3813286	3813386	ENSG00000116198-1	1000	-	1.81	0	0	CEP104	3UTR
chr1	3813286	3813386	ENSG00000116198-1	1000	-	1.81	0	0	CEP104	3UTR
chr1	3813286	3813386	ENSG00000116198-1	1000	-	1.81	0	0	CEP104	3UTR
chr1	3813286	3813386	ENSG00000116198-1	1000	-	1.81	0	0	CEP104	3UTR
chr1	4654609	4654709	ENSG00000196581-1	1000	+	1.15	0.001725	0.008984	AJAP1	5UTR
chr1	4654709	4654809	ENSG00000196581-2	1000	+	2.12	1.221e-15	4.58e-14	AJAP1	5UTR
chr1	4654709	4654809	ENSG00000196581-2	1000	+	2.12	1.221e-15	4.58e-14	AJAP1	5UTR
chr1	4654809	4654909	ENSG00000196581-3	1000	+	1.82	5.097e-10	4.884e-09	AJAP1	5UTR
chr1	4654809	4654909	ENSG00000196581-3	1000	+	1.82	5.097e-10	4.884e-09	AJAP1	5UTR
chr1	4654909	4655009	ENSG00000196581-4	1000	+	1.24	0.000518	0.002988	AJAP1	5UTR
chr1	4654909	4655009	ENSG00000196581-4	1000	+	1.24	0.000518	0.002988	AJAP1	5UTR
chr1	4655209	4655309	ENSG00000196581-5	1000	+	1.25	0.0004764	0.002988	AJAP1	5UTR
chr1	4655209	4655309	ENSG00000196581-5	1000	+	1.25	0.0004764	0.002988	AJAP1	5UTR
chr1	4655309	4655409	ENSG00000196581-6	1000	+	2.08	9.437e-15	2.359e-13	AJAP1	5UTR
chr1	4655309	4655409	ENSG00000196581-6	1000	+	2.08	9.437e-15	2.359e-13	AJAP1	5UTR
chr1	4711909	4712009	ENSG00000196581-7	1000	+	1.82	5.21e-10	4.884e-09	AJAP1	CDS
chr1	4711909	4712009	ENSG00000196581-7	1000	+	1.82	5.21e-10	4.884e-09	AJAP1	CDS
chr1	4712009	4712109	ENSG00000196581-8	1000	+	1.24	0.0005149	0.002988	AJAP1	CDS
chr1	4712009	4712109	ENSG00000196581-8	1000	+	1.24	0.0005149	0.002988	AJAP1	CDS
chr1	4712109	4712209	ENSG00000196581-9	1000	+	1.91	1.684e-11	2.525e-10	AJAP1	CDS
chr1	4712109	4712209	ENSG00000196581-9	1000	+	1.91	1.684e-11	2.525e-10	AJAP1	CDS
chr1	4712209	4712309	ENSG00000196581-10	1000	+	2.04	6.073e-14	1.139e-12	AJAP1	CDS
chr1	4712209	4712309	ENSG00000196581-10	1000	+	2.04	6.073e-14	1.139e-12	AJAP1	CDS
chr1	4712309	4712409	ENSG00000196581-11	1000	+	2.87	0	0	AJAP1	CDS
chr1	4712309	4712409	ENSG00000196581-11	1000	+	2.87	0	0	AJAP1	CDS
chr1	4712509	4712609	ENSG00000196581-12	1000	+	1.53	2.003e-06	1.669e-05	AJAP1	CDS
chr1	4712509	4712609	ENSG00000196581-12	1000	+	1.53	2.003e-06	1.669e-05	AJAP1	CDS
chr1	4712609	4712709	ENSG00000196581-13	1000	+	1.87	7.843e-11	9.804e-10	AJAP1	CDS
chr1	4712609	4712709	ENSG00000196581-13	1000	+	1.87	7.843e-11	9.804e-10	AJAP1	CDS
chr1	4783309	4783409	ENSG00000196581-15	1000	+	1.41	3.1e-05	0.0002325	AJAP1	3UTR
chr1	4789109	4789209	ENSG00000196581-16	1000	+	1.15	0.001797	0.008984	AJAP1	3UTR
chr1	4790209	4790309	ENSG00000196581-17	1000	+	1.06	0.005301	0.02339	AJAP1	3UTR
chr1	6211875	6211975	ENSG00000158286-1	1000	+	1.24	0.0002729	0.00464	RNF207	CDS
chr1	6222093	6222193	ENSG00000116237-1	1000	-	1.2	0.0006823	0.006687	ICMT	3UTR
chr1	6222193	6222293	ENSG00000116237-2	1000	-	3.82	0	0	ICMT	3UTR
chr1	6223093	6223193	ENSG00000116237-4	1000	-	2.12	0	0	ICMT	3UTR
chr1	6223193	6223293	ENSG00000116237-5	1000	-	6.24	0	0	ICMT	3UTR
chr1	6223293	6223393	ENSG00000116237-6	1000	-	4.91	0	0	ICMT	3UTR
chr1	6235792	6235892	ENSG00000225077-1	1000	+	2.1	1.028e-05	3.083e-05	ICMT-DT	CDS
chr1	6235792	6235892	ENSG00000225077-1	1000	+	2.1	1.028e-05	3.083e-05	ICMT-DT	CDS
chr1	6235792	6235892	ENSG00000225077-1	1000	+	2.1	1.028e-05	3.083e-05	ICMT-DT	CDS
chr1	6249553	6249653	ENSG00000158292-1	1000	-	1.34	0.002054	0.04723	GPR153	CDS
chr1	6260853	6260953	ENSG00000158292-2	1000	-	2.35	5.252e-13	2.416e-11	GPR153	5UTR
chr1	6327269	6327369	ENSG00000097021-4	1000	-	2.97	0	0	ACOT7	CDS
chr1	6327269	6327369	ENSG00000097021-4	1000	-	2.97	0	0	ACOT7	CDS
chr1	6327269	6327369	ENSG00000097021-4	1000	-	2.97	0	0	ACOT7	CDS
chr1	6327269	6327369	ENSG00000097021-4	1000	-	2.97	0	0	ACOT7	CDS
chr1	6327269	6327369	ENSG00000097021-4	1000	-	2.97	0	0	ACOT7	CDS
chr1	6327269	6327369	ENSG00000097021-4	1000	-	2.97	0	0	ACOT7	CDS
chr1	6327269	6327369	ENSG00000097021-4	1000	-	2.97	0	0	ACOT7	CDS
chr1	6327269	6327369	ENSG00000097021-4	1000	-	2.97	0	0	ACOT7	CDS
chr1	6333469	6333569	ENSG00000097021-5	1000	-	1.22	8.674e-05	0.002053	ACOT7	CDS
chr1	6333469	6333569	ENSG00000097021-5	1000	-	1.22	8.674e-05	0.002053	ACOT7	CDS
chr1	6333469	6333569	ENSG00000097021-5	1000	-	1.22	8.674e-05	0.002053	ACOT7	CDS
chr1	6333469	6333569	ENSG00000097021-5	1000	-	1.22	8.674e-05	0.002053	ACOT7	CDS
chr1	6333469	6333569	ENSG00000097021-5	1000	-	1.22	8.674e-05	0.002053	ACOT7	CDS
chr1	6333469	6333569	ENSG00000097021-5	1000	-	1.22	8.674e-05	0.002053	ACOT7	CDS
chr1	6333469	6333569	ENSG00000097021-5	1000	-	1.22	8.674e-05	0.002053	ACOT7	CDS
chr1	6333469	6333569	ENSG00000097021-5	1000	-	1.22	8.674e-05	0.002053	ACOT7	CDS
chr1	6461186	6461286	ENSG00000215788-1	1000	-	1.75	6.294e-07	1.196e-05	TNFRSF25	3UTR
chr1	6461186	6461286	ENSG00000215788-1	1000	-	1.75	6.294e-07	1.196e-05	TNFRSF25	3UTR
chr1	6461186	6461286	ENSG00000215788-1	1000	-	1.75	6.294e-07	1.196e-05	TNFRSF25	3UTR
chr1	6461186	6461286	ENSG00000215788-1	1000	-	1.75	6.294e-07	1.196e-05	TNFRSF25	3UTR
chr1	6461186	6461286	ENSG00000215788-1	1000	-	1.75	6.294e-07	1.196e-05	TNFRSF25	3UTR
chr1	6461186	6461286	ENSG00000215788-1	1000	-	1.75	6.294e-07	1.196e-05	TNFRSF25	3UTR
chr1	6461186	6461286	ENSG00000215788-1	1000	-	1.75	6.294e-07	1.196e-05	TNFRSF25	3UTR
chr1	6465486	6465586	ENSG00000215788-2	1000	-	1.58	3.741e-05	0.0003554	TNFRSF25	5UTR
chr1	6465486	6465586	ENSG00000215788-2	1000	-	1.58	3.741e-05	0.0003554	TNFRSF25	CDS
chr1	6465486	6465586	ENSG00000215788-2	1000	-	1.58	3.741e-05	0.0003554	TNFRSF25	CDS
chr1	6465486	6465586	ENSG00000215788-2	1000	-	1.58	3.741e-05	0.0003554	TNFRSF25	CDS
chr1	6465486	6465586	ENSG00000215788-2	1000	-	1.58	3.741e-05	0.0003554	TNFRSF25	CDS
chr1	6465486	6465586	ENSG00000215788-2	1000	-	1.58	3.741e-05	0.0003554	TNFRSF25	CDS
chr1	6465486	6465586	ENSG00000215788-2	1000	-	1.58	3.741e-05	0.0003554	TNFRSF25	CDS
chr1	6465486	6465586	ENSG00000215788-2	1000	-	1.58	3.741e-05	0.0003554	TNFRSF25	CDS
chr1	6465486	6465586	ENSG00000215788-2	1000	-	1.58	3.741e-05	0.0003554	TNFRSF25	CDS
chr1	6465486	6465586	ENSG00000215788-2	1000	-	1.58	3.741e-05	0.0003554	TNFRSF25	CDS
chr1	6465486	6465586	ENSG00000215788-2	1000	-	1.58	3.741e-05	0.0003554	TNFRSF25	CDS
chr1	6465486	6465586	ENSG00000215788-2	1000	-	1.58	3.741e-05	0.0003554	TNFRSF25	CDS
chr1	6467822	6467922	ENSG00000171680-1	1000	-	2.8	0	0	PLEKHG5	3UTR
chr1	6467822	6467922	ENSG00000171680-1	1000	-	2.8	0	0	PLEKHG5	3UTR
chr1	6467822	6467922	ENSG00000171680-1	1000	-	2.8	0	0	PLEKHG5	3UTR
chr1	6467822	6467922	ENSG00000171680-1	1000	-	2.8	0	0	PLEKHG5	CDS
chr1	6467822	6467922	ENSG00000171680-1	1000	-	2.8	0	0	PLEKHG5	CDS
chr1	6467822	6467922	ENSG00000171680-1	1000	-	2.8	0	0	PLEKHG5	CDS
chr1	6467822	6467922	ENSG00000171680-1	1000	-	2.8	0	0	PLEKHG5	CDS
chr1	6467822	6467922	ENSG00000171680-1	1000	-	2.8	0	0	PLEKHG5	CDS
chr1	6467822	6467922	ENSG00000171680-1	1000	-	2.8	0	0	PLEKHG5	CDS
chr1	6467822	6467922	ENSG00000171680-1	1000	-	2.8	0	0	PLEKHG5	CDS
chr1	6467822	6467922	ENSG00000171680-1	1000	-	2.8	0	0	PLEKHG5	CDS
chr1	6467822	6467922	ENSG00000171680-1	1000	-	2.8	0	0	PLEKHG5	CDS
chr1	6467822	6467922	ENSG00000171680-1	1000	-	2.8	0	0	PLEKHG5	CDS
chr1	6467822	6467922	ENSG00000171680-1	1000	-	2.8	0	0	PLEKHG5	CDS
chr1	6467822	6467922	ENSG00000171680-1	1000	-	2.8	0	0	PLEKHG5	CDS
chr1	6467822	6467922	ENSG00000171680-1	1000	-	2.8	0	0	PLEKHG5	CDS
chr1	6467822	6467922	ENSG00000171680-1	1000	-	2.8	0	0	PLEKHG5	CDS
chr1	6468222	6468322	ENSG00000171680-2	1000	-	1.6	7.313e-05	0.001316	PLEKHG5	3UTR
chr1	6468222	6468322	ENSG00000171680-2	1000	-	1.6	7.313e-05	0.001316	PLEKHG5	3UTR
chr1	6468222	6468322	ENSG00000171680-2	1000	-	1.6	7.313e-05	0.001316	PLEKHG5	CDS
chr1	6468222	6468322	ENSG00000171680-2	1000	-	1.6	7.313e-05	0.001316	PLEKHG5	CDS
chr1	6468222	6468322	ENSG00000171680-2	1000	-	1.6	7.313e-05	0.001316	PLEKHG5	CDS
chr1	6468222	6468322	ENSG00000171680-2	1000	-	1.6	7.313e-05	0.001316	PLEKHG5	CDS
chr1	6468222	6468322	ENSG00000171680-2	1000	-	1.6	7.313e-05	0.001316	PLEKHG5	CDS
chr1	6468222	6468322	ENSG00000171680-2	1000	-	1.6	7.313e-05	0.001316	PLEKHG5	CDS
chr1	6468222	6468322	ENSG00000171680-2	1000	-	1.6	7.313e-05	0.001316	PLEKHG5	CDS
chr1	6468222	6468322	ENSG00000171680-2	1000	-	1.6	7.313e-05	0.001316	PLEKHG5	CDS
chr1	6468222	6468322	ENSG00000171680-2	1000	-	1.6	7.313e-05	0.001316	PLEKHG5	CDS
chr1	6468222	6468322	ENSG00000171680-2	1000	-	1.6	7.313e-05	0.001316	PLEKHG5	CDS
chr1	6468222	6468322	ENSG00000171680-2	1000	-	1.6	7.313e-05	0.001316	PLEKHG5	CDS
chr1	6468222	6468322	ENSG00000171680-2	1000	-	1.6	7.313e-05	0.001316	PLEKHG5	CDS
chr1	6468222	6468322	ENSG00000171680-2	1000	-	1.6	7.313e-05	0.001316	PLEKHG5	CDS
chr1	6485237	6485337	ENSG00000297749-1	1000	+	3.93	3.823e-08	7.646e-08	None	CDS
chr1	6485237	6485337	ENSG00000297749-1	1000	+	3.93	3.823e-08	7.646e-08	None	CDS
chr1	6522647	6522747	ENSG00000162408-1	1000	-	4.39	0	0	NOL9	3UTR
chr1	6522747	6522847	ENSG00000162408-2	1000	-	1.51	0.0003713	0.005644	NOL9	3UTR
chr1	6524747	6524847	ENSG00000162408-3	1000	-	5.95	0	0	NOL9	3UTR
chr1	6524847	6524947	ENSG00000162408-4	1000	-	7.27	0	0	NOL9	3UTR
chr1	6524947	6525047	ENSG00000162408-5	1000	-	2.66	0	0	NOL9	3UTR
chr1	6580994	6581094	ENSG00000204859-1	1000	+	1.57	6.281e-08	9.421e-07	ZBTB48	CDS
chr1	6580994	6581094	ENSG00000204859-1	1000	+	1.57	6.281e-08	9.421e-07	ZBTB48	CDS
chr1	6580994	6581094	ENSG00000204859-1	1000	+	1.57	6.281e-08	9.421e-07	ZBTB48	CDS
chr1	6587494	6587594	ENSG00000204859-2	1000	+	1.99	6.239e-14	1.872e-12	ZBTB48	CDS
chr1	6587494	6587594	ENSG00000204859-2	1000	+	1.99	6.239e-14	1.872e-12	ZBTB48	CDS
chr1	6587494	6587594	ENSG00000204859-2	1000	+	1.99	6.239e-14	1.872e-12	ZBTB48	CDS
chr1	6593524	6593624	ENSG00000162413-7	1000	-	1.16	6.947e-09	1.737e-07	KLHL21	3UTR
chr1	6593524	6593624	ENSG00000162413-7	1000	-	1.16	6.947e-09	1.737e-07	KLHL21	CDS
chr1	6593524	6593624	ENSG00000162413-7	1000	-	1.16	6.947e-09	1.737e-07	KLHL21	CDS
chr1	6593524	6593624	ENSG00000162413-7	1000	-	1.16	6.947e-09	1.737e-07	KLHL21	CDS
chr1	6599024	6599124	ENSG00000162413-8	1000	-	1.25	2.76e-08	5.519e-07	KLHL21	CDS
chr1	6599024	6599124	ENSG00000162413-8	1000	-	1.25	2.76e-08	5.519e-07	KLHL21	CDS
chr1	6599024	6599124	ENSG00000162413-8	1000	-	1.25	2.76e-08	5.519e-07	KLHL21	CDS
chr1	6599024	6599124	ENSG00000162413-8	1000	-	1.25	2.76e-08	5.519e-07	KLHL21	CDS
chr1	6599024	6599124	ENSG00000162413-8	1000	-	1.25	2.76e-08	5.519e-07	KLHL21	CDS
chr1	6602124	6602224	ENSG00000162413-13	1000	-	1.54	2.826e-11	1.413e-09	KLHL21	CDS
chr1	6602124	6602224	ENSG00000162413-13	1000	-	1.54	2.826e-11	1.413e-09	KLHL21	CDS
chr1	6602324	6602424	ENSG00000162413-14	1000	-	1.84	2.301e-10	7.67e-09	KLHL21	CDS
chr1	6602324	6602424	ENSG00000162413-14	1000	-	1.84	2.301e-10	7.67e-09	KLHL21	CDS
chr1	6613731	6613831	ENSG00000116273-1	1000	+	2.07	3.332e-12	5.22e-11	PHF13	5UTR
chr1	6613924	6614024	ENSG00000162413-18	1000	-	1.06	3.21e-05	0.0004012	KLHL21	5UTR
chr1	6613931	6614031	ENSG00000116273-2	1000	+	1.23	8.953e-07	7.013e-06	PHF13	5UTR
chr1	6620031	6620131	ENSG00000116273-6	1000	+	1.12	0.0007451	0.00393	PHF13	CDS
chr1	6621731	6621831	ENSG00000116273-7	1000	+	1.49	3.982e-07	3.743e-06	PHF13	3UTR
chr1	6622131	6622231	ENSG00000116273-8	1000	+	2.55	0	0	PHF13	3UTR
chr1	6622531	6622631	ENSG00000116273-9	1000	+	1.21	0.000151	0.001014	PHF13	3UTR
chr1	6622831	6622931	ENSG00000116273-10	1000	+	2.07	1.56e-11	1.833e-10	PHF13	3UTR
chr1	6628568	6628668	ENSG00000041988-3	1000	+	2.11	2.943e-09	1.766e-08	THAP3	CDS
chr1	6628568	6628668	ENSG00000041988-3	1000	+	2.11	2.943e-09	1.766e-08	THAP3	CDS
chr1	6628568	6628668	ENSG00000041988-3	1000	+	2.11	2.943e-09	1.766e-08	THAP3	CDS
chr1	6628568	6628668	ENSG00000041988-3	1000	+	2.11	2.943e-09	1.766e-08	THAP3	CDS
chr1	6628568	6628668	ENSG00000041988-3	1000	+	2.11	2.943e-09	1.766e-08	THAP3	CDS
chr1	6632368	6632468	ENSG00000041988-4	1000	+	2.02	3.182e-10	2.291e-09	THAP3	3UTR
chr1	6632368	6632468	ENSG00000041988-4	1000	+	2.02	3.182e-10	2.291e-09	THAP3	CDS
chr1	6632368	6632468	ENSG00000041988-4	1000	+	2.02	3.182e-10	2.291e-09	THAP3	CDS
chr1	6632368	6632468	ENSG00000041988-4	1000	+	2.02	3.182e-10	2.291e-09	THAP3	CDS
chr1	6632368	6632468	ENSG00000041988-4	1000	+	2.02	3.182e-10	2.291e-09	THAP3	CDS
chr1	6633268	6633368	ENSG00000041988-5	1000	+	1.43	0.0003249	0.001671	THAP3	3UTR
chr1	6633268	6633368	ENSG00000041988-5	1000	+	1.43	0.0003249	0.001671	THAP3	3UTR
chr1	6633368	6633468	ENSG00000041988-6	1000	+	2.55	1.11e-15	1.998e-14	THAP3	3UTR
chr1	6633468	6633568	ENSG00000041988-7	1000	+	1.46	0.000376	0.001692	THAP3	3UTR
chr1	6634768	6634868	ENSG00000007923-1	1000	-	1.39	5.869e-11	1.585e-09	DNAJC11	3UTR
chr1	6634768	6634868	ENSG00000007923-1	1000	-	1.39	5.869e-11	1.585e-09	DNAJC11	3UTR
chr1	6634768	6634868	ENSG00000007923-1	1000	-	1.39	5.869e-11	1.585e-09	DNAJC11	3UTR
chr1	6634768	6634868	ENSG00000007923-1	1000	-	1.39	5.869e-11	1.585e-09	DNAJC11	3UTR
chr1	6634768	6634868	ENSG00000007923-1	1000	-	1.39	5.869e-11	1.585e-09	DNAJC11	3UTR
chr1	6634768	6634868	ENSG00000007923-1	1000	-	1.39	5.869e-11	1.585e-09	DNAJC11	CDS
chr1	6634768	6634868	ENSG00000041988-8	1000	+	1.46	8.013e-12	7.212e-11	THAP3	3UTR
chr1	6634768	6634868	ENSG00000041988-8	1000	+	1.46	8.013e-12	7.212e-11	THAP3	3UTR
chr1	6634768	6634868	ENSG00000041988-8	1000	+	1.46	8.013e-12	7.212e-11	THAP3	3UTR
chr1	6634768	6634868	ENSG00000041988-8	1000	+	1.46	8.013e-12	7.212e-11	THAP3	3UTR
chr1	6634768	6634868	ENSG00000041988-8	1000	+	1.46	8.013e-12	7.212e-11	THAP3	3UTR
chr1	6634768	6634868	ENSG00000041988-8	1000	+	1.46	8.013e-12	7.212e-11	THAP3	CDS
chr1	6634868	6634968	ENSG00000007923-2	1000	-	1.01	8.874e-09	1.438e-07	DNAJC11	3UTR
chr1	6634868	6634968	ENSG00000007923-2	1000	-	1.01	8.874e-09	1.438e-07	DNAJC11	3UTR
chr1	6634868	6634968	ENSG00000007923-2	1000	-	1.01	8.874e-09	1.438e-07	DNAJC11	3UTR
chr1	6634868	6634968	ENSG00000007923-2	1000	-	1.01	8.874e-09	1.438e-07	DNAJC11	3UTR
chr1	6634868	6634968	ENSG00000007923-2	1000	-	1.01	8.874e-09	1.438e-07	DNAJC11	3UTR
chr1	6634868	6634968	ENSG00000041988-9	1000	+	1.62	1.11e-16	3.997e-15	THAP3	3UTR
chr1	6634868	6634968	ENSG00000041988-9	1000	+	1.62	1.11e-16	3.997e-15	THAP3	3UTR
chr1	6634868	6634968	ENSG00000041988-9	1000	+	1.62	1.11e-16	3.997e-15	THAP3	3UTR
chr1	6634868	6634968	ENSG00000041988-9	1000	+	1.62	1.11e-16	3.997e-15	THAP3	3UTR
chr1	6634868	6634968	ENSG00000041988-9	1000	+	1.62	1.11e-16	3.997e-15	THAP3	3UTR
chr1	6635368	6635468	ENSG00000041988-10	1000	+	1.47	4.632e-12	5.559e-11	THAP3	3UTR
chr1	6635368	6635468	ENSG00000041988-10	1000	+	1.47	4.632e-12	5.559e-11	THAP3	3UTR
chr1	6635368	6635468	ENSG00000041988-10	1000	+	1.47	4.632e-12	5.559e-11	THAP3	3UTR
chr1	6635368	6635468	ENSG00000041988-10	1000	+	1.47	4.632e-12	5.559e-11	THAP3	3UTR
chr1	6635368	6635468	ENSG00000041988-10	1000	+	1.47	4.632e-12	5.559e-11	THAP3	3UTR
chr1	6635368	6635468	ENSG00000041988-10	1000	+	1.47	4.632e-12	5.559e-11	THAP3	3UTR
chr1	6637268	6637368	ENSG00000007923-5	1000	-	1.31	9.299e-06	0.0001076	DNAJC11	3UTR
chr1	6637268	6637368	ENSG00000007923-5	1000	-	1.31	9.299e-06	0.0001076	DNAJC11	3UTR
chr1	6637268	6637368	ENSG00000007923-5	1000	-	1.31	9.299e-06	0.0001076	DNAJC11	3UTR
chr1	6637268	6637368	ENSG00000007923-5	1000	-	1.31	9.299e-06	0.0001076	DNAJC11	CDS
chr1	6637268	6637368	ENSG00000007923-5	1000	-	1.31	9.299e-06	0.0001076	DNAJC11	CDS
chr1	7736454	7736554	ENSG00000171735-14	1000	+	1.12	9.448e-14	2.362e-12	CAMTA1	3UTR
chr1	7736454	7736554	ENSG00000171735-14	1000	+	1.12	9.448e-14	2.362e-12	CAMTA1	3UTR
chr1	7736454	7736554	ENSG00000171735-14	1000	+	1.12	9.448e-14	2.362e-12	CAMTA1	CDS
chr1	7736454	7736554	ENSG00000171735-14	1000	+	1.12	9.448e-14	2.362e-12	CAMTA1	CDS
chr1	7736454	7736554	ENSG00000171735-14	1000	+	1.12	9.448e-14	2.362e-12	CAMTA1	CDS
chr1	7736454	7736554	ENSG00000171735-14	1000	+	1.12	9.448e-14	2.362e-12	CAMTA1	CDS
chr1	7736454	7736554	ENSG00000171735-14	1000	+	1.12	9.448e-14	2.362e-12	CAMTA1	CDS
chr1	7736454	7736554	ENSG00000171735-14	1000	+	1.12	9.448e-14	2.362e-12	CAMTA1	CDS
chr1	7736454	7736554	ENSG00000171735-14	1000	+	1.12	9.448e-14	2.362e-12	CAMTA1	CDS
chr1	7736454	7736554	ENSG00000171735-14	1000	+	1.12	9.448e-14	2.362e-12	CAMTA1	CDS
chr1	7736454	7736554	ENSG00000171735-14	1000	+	1.12	9.448e-14	2.362e-12	CAMTA1	CDS
chr1	7736454	7736554	ENSG00000171735-14	1000	+	1.12	9.448e-14	2.362e-12	CAMTA1	CDS
chr1	7736454	7736554	ENSG00000171735-14	1000	+	1.12	9.448e-14	2.362e-12	CAMTA1	CDS
chr1	7736454	7736554	ENSG00000171735-14	1000	+	1.12	9.448e-14	2.362e-12	CAMTA1	CDS
chr1	7736454	7736554	ENSG00000171735-14	1000	+	1.12	9.448e-14	2.362e-12	CAMTA1	CDS
chr1	7737354	7737454	ENSG00000171735-15	1000	+	1.17	3.805e-05	0.000654	CAMTA1	3UTR
chr1	7737354	7737454	ENSG00000171735-15	1000	+	1.17	3.805e-05	0.000654	CAMTA1	3UTR
chr1	7737354	7737454	ENSG00000171735-15	1000	+	1.17	3.805e-05	0.000654	CAMTA1	CDS
chr1	7737354	7737454	ENSG00000171735-15	1000	+	1.17	3.805e-05	0.000654	CAMTA1	CDS
chr1	7737354	7737454	ENSG00000171735-15	1000	+	1.17	3.805e-05	0.000654	CAMTA1	CDS
chr1	7737354	7737454	ENSG00000171735-15	1000	+	1.17	3.805e-05	0.000654	CAMTA1	CDS
chr1	7737354	7737454	ENSG00000171735-15	1000	+	1.17	3.805e-05	0.000654	CAMTA1	CDS
chr1	7737354	7737454	ENSG00000171735-15	1000	+	1.17	3.805e-05	0.000654	CAMTA1	CDS
chr1	7737354	7737454	ENSG00000171735-15	1000	+	1.17	3.805e-05	0.000654	CAMTA1	CDS
chr1	7737354	7737454	ENSG00000171735-15	1000	+	1.17	3.805e-05	0.000654	CAMTA1	CDS
chr1	7737354	7737454	ENSG00000171735-15	1000	+	1.17	3.805e-05	0.000654	CAMTA1	CDS
chr1	7737354	7737454	ENSG00000171735-15	1000	+	1.17	3.805e-05	0.000654	CAMTA1	CDS
chr1	7737354	7737454	ENSG00000171735-15	1000	+	1.17	3.805e-05	0.000654	CAMTA1	CDS
chr1	7737354	7737454	ENSG00000171735-15	1000	+	1.17	3.805e-05	0.000654	CAMTA1	CDS
chr1	7737354	7737454	ENSG00000171735-15	1000	+	1.17	3.805e-05	0.000654	CAMTA1	CDS
chr1	7737454	7737554	ENSG00000171735-16	1000	+	1.07	0.0002968	0.004534	CAMTA1	3UTR
chr1	7737454	7737554	ENSG00000171735-16	1000	+	1.07	0.0002968	0.004534	CAMTA1	3UTR
chr1	7737454	7737554	ENSG00000171735-16	1000	+	1.07	0.0002968	0.004534	CAMTA1	CDS
chr1	7737454	7737554	ENSG00000171735-16	1000	+	1.07	0.0002968	0.004534	CAMTA1	CDS
chr1	7737454	7737554	ENSG00000171735-16	1000	+	1.07	0.0002968	0.004534	CAMTA1	CDS
chr1	7737454	7737554	ENSG00000171735-16	1000	+	1.07	0.0002968	0.004534	CAMTA1	CDS
chr1	7737454	7737554	ENSG00000171735-16	1000	+	1.07	0.0002968	0.004534	CAMTA1	CDS
chr1	7737454	7737554	ENSG00000171735-16	1000	+	1.07	0.0002968	0.004534	CAMTA1	CDS
chr1	7737454	7737554	ENSG00000171735-16	1000	+	1.07	0.0002968	0.004534	CAMTA1	CDS
chr1	7737454	7737554	ENSG00000171735-16	1000	+	1.07	0.0002968	0.004534	CAMTA1	CDS
chr1	7737454	7737554	ENSG00000171735-16	1000	+	1.07	0.0002968	0.004534	CAMTA1	CDS
chr1	7737454	7737554	ENSG00000171735-16	1000	+	1.07	0.0002968	0.004534	CAMTA1	CDS
chr1	7737454	7737554	ENSG00000171735-16	1000	+	1.07	0.0002968	0.004534	CAMTA1	CDS
chr1	7737454	7737554	ENSG00000171735-16	1000	+	1.07	0.0002968	0.004534	CAMTA1	CDS
chr1	7737454	7737554	ENSG00000171735-16	1000	+	1.07	0.0002968	0.004534	CAMTA1	CDS
chr1	7768254	7768354	ENSG00000171735-18	1000	+	2.35	0	0	CAMTA1	3UTR
chr1	7769254	7769354	ENSG00000171735-19	1000	+	1.22	2.007e-05	0.000368	CAMTA1	3UTR
chr1	7772796	7772896	ENSG00000049245-3	1000	+	1.07	0.0016	0.0148	VAMP3	5UTR
chr1	7780696	7780796	ENSG00000049245-4	1000	+	1.27	0.0001862	0.003445	VAMP3	3UTR
chr1	7784891	7784991	ENSG00000049246-1	1000	+	1.26	0.0006076	0.0158	PER3	CDS
chr1	7784891	7784991	ENSG00000049246-1	1000	+	1.26	0.0006076	0.0158	PER3	CDS
chr1	7784891	7784991	ENSG00000049246-1	1000	+	1.26	0.0006076	0.0158	PER3	CDS
chr1	7784891	7784991	ENSG00000049246-1	1000	+	1.26	0.0006076	0.0158	PER3	CDS
chr1	7784891	7784991	ENSG00000049246-1	1000	+	1.26	0.0006076	0.0158	PER3	CDS
chr1	7843783	7843883	ENSG00000049247-1	1000	-	4.18	4.863e-08	9.726e-08	UTS2	3UTR
chr1	7843783	7843883	ENSG00000049247-1	1000	-	4.18	4.863e-08	9.726e-08	UTS2	3UTR
chr1	7843783	7843883	ENSG00000049247-1	1000	-	4.18	4.863e-08	9.726e-08	UTS2	3UTR
chr1	7843783	7843883	ENSG00000049247-1	1000	-	4.18	4.863e-08	9.726e-08	UTS2	3UTR
chr1	7843783	7843883	ENSG00000049247-1	1000	-	4.18	4.863e-08	9.726e-08	UTS2	3UTR
chr1	7977691	7977791	ENSG00000116288-1	1000	+	1.62	2.5e-08	2.5e-07	PARK7	CDS
chr1	7977691	7977791	ENSG00000116288-1	1000	+	1.62	2.5e-08	2.5e-07	PARK7	CDS
chr1	7977691	7977791	ENSG00000116288-1	1000	+	1.62	2.5e-08	2.5e-07	PARK7	CDS
chr1	7977691	7977791	ENSG00000116288-1	1000	+	1.62	2.5e-08	2.5e-07	PARK7	CDS
chr1	7977691	7977791	ENSG00000116288-1	1000	+	1.62	2.5e-08	2.5e-07	PARK7	CDS
chr1	7977691	7977791	ENSG00000116288-1	1000	+	1.62	2.5e-08	2.5e-07	PARK7	CDS
chr1	7977691	7977791	ENSG00000116288-1	1000	+	1.62	2.5e-08	2.5e-07	PARK7	CDS
chr1	7985091	7985191	ENSG00000116288-2	1000	+	2.57	0	0	PARK7	3UTR
chr1	7985091	7985191	ENSG00000116288-2	1000	+	2.57	0	0	PARK7	3UTR
chr1	7985091	7985191	ENSG00000116288-2	1000	+	2.57	0	0	PARK7	3UTR
chr1	7985091	7985191	ENSG00000116288-2	1000	+	2.57	0	0	PARK7	3UTR
chr1	7985091	7985191	ENSG00000116288-2	1000	+	2.57	0	0	PARK7	3UTR
chr1	7985091	7985191	ENSG00000116288-2	1000	+	2.57	0	0	PARK7	3UTR
chr1	8011704	8011804	ENSG00000116285-1	1000	-	1.34	5.87e-05	0.0003404	ERRFI1	3UTR
chr1	8012504	8012604	ENSG00000116285-5	1000	-	1.27	5.137e-09	8.939e-08	ERRFI1	3UTR
chr1	8012904	8013004	ENSG00000116285-7	1000	-	1.17	4.928e-07	6.125e-06	ERRFI1	3UTR
chr1	8013104	8013204	ENSG00000116285-9	1000	-	1.15	5.549e-08	8.046e-07	ERRFI1	3UTR
chr1	8015304	8015404	ENSG00000116285-11	1000	-	1.26	4.49e-05	0.0003005	ERRFI1	3UTR
chr1	8015304	8015404	ENSG00000116285-11	1000	-	1.26	4.49e-05	0.0003005	ERRFI1	CDS
chr1	8015304	8015404	ENSG00000116285-11	1000	-	1.26	4.49e-05	0.0003005	ERRFI1	CDS
chr1	8015304	8015404	ENSG00000116285-11	1000	-	1.26	4.49e-05	0.0003005	ERRFI1	CDS
chr1	8015604	8015704	ENSG00000116285-13	1000	-	1.56	1.388e-14	1.207e-12	ERRFI1	5UTR
chr1	8015604	8015704	ENSG00000116285-13	1000	-	1.56	1.388e-14	1.207e-12	ERRFI1	5UTR
chr1	8015604	8015704	ENSG00000116285-13	1000	-	1.56	1.388e-14	1.207e-12	ERRFI1	5UTR
chr1	8015604	8015704	ENSG00000116285-13	1000	-	1.56	1.388e-14	1.207e-12	ERRFI1	5UTR
chr1	8015604	8015704	ENSG00000116285-13	1000	-	1.56	1.388e-14	1.207e-12	ERRFI1	5UTR
chr1	8015604	8015704	ENSG00000116285-13	1000	-	1.56	1.388e-14	1.207e-12	ERRFI1	CDS
chr1	8015604	8015704	ENSG00000116285-13	1000	-	1.56	1.388e-14	1.207e-12	ERRFI1	CDS
chr1	8015604	8015704	ENSG00000116285-13	1000	-	1.56	1.388e-14	1.207e-12	ERRFI1	CDS
chr1	8015604	8015704	ENSG00000116285-13	1000	-	1.56	1.388e-14	1.207e-12	ERRFI1	CDS
chr1	8015604	8015704	ENSG00000116285-13	1000	-	1.56	1.388e-14	1.207e-12	ERRFI1	CDS
chr1	8026104	8026204	ENSG00000116285-20	1000	-	1.45	4.791e-06	4.168e-05	ERRFI1	5UTR
chr1	8026104	8026204	ENSG00000116285-20	1000	-	1.45	4.791e-06	4.168e-05	ERRFI1	5UTR
chr1	8026104	8026204	ENSG00000116285-20	1000	-	1.45	4.791e-06	4.168e-05	ERRFI1	5UTR
chr1	8026104	8026204	ENSG00000116285-20	1000	-	1.45	4.791e-06	4.168e-05	ERRFI1	5UTR
chr1	8026204	8026304	ENSG00000116285-21	1000	-	1.27	0.00065	0.002976	ERRFI1	5UTR
chr1	8026204	8026304	ENSG00000116285-21	1000	-	1.27	0.00065	0.002976	ERRFI1	5UTR
chr1	8026204	8026304	ENSG00000116285-21	1000	-	1.27	0.00065	0.002976	ERRFI1	5UTR
chr1	8026204	8026304	ENSG00000116285-21	1000	-	1.27	0.00065	0.002976	ERRFI1	5UTR
chr1	8358297	8358397	ENSG00000142599-1	1000	-	1.11	2.845e-06	8.536e-05	RERE	CDS
chr1	8358297	8358397	ENSG00000142599-1	1000	-	1.11	2.845e-06	8.536e-05	RERE	CDS
chr1	8358297	8358397	ENSG00000142599-1	1000	-	1.11	2.845e-06	8.536e-05	RERE	CDS
chr1	8358297	8358397	ENSG00000142599-1	1000	-	1.11	2.845e-06	8.536e-05	RERE	CDS
chr1	8358297	8358397	ENSG00000142599-1	1000	-	1.11	2.845e-06	8.536e-05	RERE	CDS
chr1	8358697	8358797	ENSG00000142599-2	1000	-	1.25	1.889e-12	6.883e-11	RERE	CDS
chr1	8358697	8358797	ENSG00000142599-2	1000	-	1.25	1.889e-12	6.883e-11	RERE	CDS
chr1	8358697	8358797	ENSG00000142599-2	1000	-	1.25	1.889e-12	6.883e-11	RERE	CDS
chr1	8358697	8358797	ENSG00000142599-2	1000	-	1.25	1.889e-12	6.883e-11	RERE	CDS
chr1	8358697	8358797	ENSG00000142599-2	1000	-	1.25	1.889e-12	6.883e-11	RERE	CDS
chr1	8361397	8361497	ENSG00000142599-6	1000	-	1.02	2.347e-06	7.479e-05	RERE	CDS
chr1	8361397	8361497	ENSG00000142599-6	1000	-	1.02	2.347e-06	7.479e-05	RERE	CDS
chr1	8361397	8361497	ENSG00000142599-6	1000	-	1.02	2.347e-06	7.479e-05	RERE	CDS
chr1	8361397	8361497	ENSG00000142599-6	1000	-	1.02	2.347e-06	7.479e-05	RERE	CDS
chr1	8361397	8361497	ENSG00000142599-6	1000	-	1.02	2.347e-06	7.479e-05	RERE	CDS
chr1	8361397	8361497	ENSG00000142599-6	1000	-	1.02	2.347e-06	7.479e-05	RERE	CDS
chr1	8361397	8361497	ENSG00000142599-6	1000	-	1.02	2.347e-06	7.479e-05	RERE	CDS
chr1	8361797	8361897	ENSG00000142599-7	1000	-	1.06	1.154e-05	0.0003097	RERE	CDS
chr1	8361797	8361897	ENSG00000142599-7	1000	-	1.06	1.154e-05	0.0003097	RERE	CDS
chr1	8361797	8361897	ENSG00000142599-7	1000	-	1.06	1.154e-05	0.0003097	RERE	CDS
chr1	8361797	8361897	ENSG00000142599-7	1000	-	1.06	1.154e-05	0.0003097	RERE	CDS
chr1	8361797	8361897	ENSG00000142599-7	1000	-	1.06	1.154e-05	0.0003097	RERE	CDS
chr1	8361797	8361897	ENSG00000142599-7	1000	-	1.06	1.154e-05	0.0003097	RERE	CDS
chr1	8361797	8361897	ENSG00000142599-7	1000	-	1.06	1.154e-05	0.0003097	RERE	CDS
chr1	8362697	8362797	ENSG00000142599-8	1000	-	1.84	0	0	RERE	CDS
chr1	8362697	8362797	ENSG00000142599-8	1000	-	1.84	0	0	RERE	CDS
chr1	8362697	8362797	ENSG00000142599-8	1000	-	1.84	0	0	RERE	CDS
chr1	8362697	8362797	ENSG00000142599-8	1000	-	1.84	0	0	RERE	CDS
chr1	8362697	8362797	ENSG00000142599-8	1000	-	1.84	0	0	RERE	CDS
chr1	8362697	8362797	ENSG00000142599-8	1000	-	1.84	0	0	RERE	CDS
chr1	8362697	8362797	ENSG00000142599-8	1000	-	1.84	0	0	RERE	CDS
chr1	8364097	8364197	ENSG00000142599-9	1000	-	1.25	5.298e-13	2.078e-11	RERE	5UTR
chr1	8364097	8364197	ENSG00000142599-9	1000	-	1.25	5.298e-13	2.078e-11	RERE	5UTR
chr1	8364097	8364197	ENSG00000142599-9	1000	-	1.25	5.298e-13	2.078e-11	RERE	5UTR
chr1	8364097	8364197	ENSG00000142599-9	1000	-	1.25	5.298e-13	2.078e-11	RERE	CDS
chr1	8364097	8364197	ENSG00000142599-9	1000	-	1.25	5.298e-13	2.078e-11	RERE	CDS
chr1	8364097	8364197	ENSG00000142599-9	1000	-	1.25	5.298e-13	2.078e-11	RERE	CDS
chr1	8364097	8364197	ENSG00000142599-9	1000	-	1.25	5.298e-13	2.078e-11	RERE	CDS
chr1	8364097	8364197	ENSG00000142599-9	1000	-	1.25	5.298e-13	2.078e-11	RERE	CDS
chr1	8364097	8364197	ENSG00000142599-9	1000	-	1.25	5.298e-13	2.078e-11	RERE	CDS
chr1	8364097	8364197	ENSG00000142599-9	1000	-	1.25	5.298e-13	2.078e-11	RERE	CDS
chr1	8364097	8364197	ENSG00000142599-9	1000	-	1.25	5.298e-13	2.078e-11	RERE	CDS
chr1	8364797	8364897	ENSG00000142599-10	1000	-	1.18	0.0003299	0.006691	RERE	5UTR
chr1	8364797	8364897	ENSG00000142599-10	1000	-	1.18	0.0003299	0.006691	RERE	5UTR
chr1	8364797	8364897	ENSG00000142599-10	1000	-	1.18	0.0003299	0.006691	RERE	5UTR
chr1	8364797	8364897	ENSG00000142599-10	1000	-	1.18	0.0003299	0.006691	RERE	CDS
chr1	8364797	8364897	ENSG00000142599-10	1000	-	1.18	0.0003299	0.006691	RERE	CDS
chr1	8364797	8364897	ENSG00000142599-10	1000	-	1.18	0.0003299	0.006691	RERE	CDS
chr1	8364797	8364897	ENSG00000142599-10	1000	-	1.18	0.0003299	0.006691	RERE	CDS
chr1	8364797	8364897	ENSG00000142599-10	1000	-	1.18	0.0003299	0.006691	RERE	CDS
chr1	8364797	8364897	ENSG00000142599-10	1000	-	1.18	0.0003299	0.006691	RERE	CDS
chr1	8656097	8656197	ENSG00000142599-28	1000	-	1.42	0	0	RERE	CDS
chr1	8656097	8656197	ENSG00000142599-28	1000	-	1.42	0	0	RERE	CDS
chr1	8656097	8656197	ENSG00000142599-28	1000	-	1.42	0	0	RERE	CDS
chr1	8656097	8656197	ENSG00000142599-28	1000	-	1.42	0	0	RERE	CDS
chr1	8656097	8656197	ENSG00000142599-28	1000	-	1.42	0	0	RERE	CDS
chr1	8656097	8656197	ENSG00000142599-28	1000	-	1.42	0	0	RERE	CDS
chr1	8656097	8656197	ENSG00000142599-28	1000	-	1.42	0	0	RERE	CDS
chr1	9102205	9102305	ENSG00000180758-1	1000	-	3.43	0	0	GPR157	3UTR
chr1	9103405	9103505	ENSG00000180758-2	1000	-	2.53	0	0	GPR157	3UTR
chr1	9234874	9234974	ENSG00000049239-1	1000	+	1.07	0.004792	0.01804	H6PD	5UTR
chr1	9244974	9245074	ENSG00000049239-2	1000	+	1.26	0.001186	0.005478	H6PD	CDS
chr1	9244974	9245074	ENSG00000049239-2	1000	+	1.26	0.001186	0.005478	H6PD	CDS
chr1	9245274	9245374	ENSG00000049239-3	1000	+	1.02	0.0007145	0.003465	H6PD	CDS
chr1	9245274	9245374	ENSG00000049239-3	1000	+	1.02	0.0007145	0.003465	H6PD	CDS
chr1	9262174	9262274	ENSG00000049239-5	1000	+	1.72	3.358e-07	3.258e-06	H6PD	CDS
chr1	9262174	9262274	ENSG00000049239-5	1000	+	1.72	3.358e-07	3.258e-06	H6PD	CDS
chr1	9263474	9263574	ENSG00000049239-7	1000	+	1.17	0.001478	0.006518	H6PD	CDS
chr1	9263474	9263574	ENSG00000049239-7	1000	+	1.17	0.001478	0.006518	H6PD	CDS
chr1	9263674	9263774	ENSG00000049239-8	1000	+	1.07	0.004835	0.01804	H6PD	CDS
chr1	9263674	9263774	ENSG00000049239-8	1000	+	1.07	0.004835	0.01804	H6PD	CDS
chr1	9264474	9264574	ENSG00000049239-9	1000	+	2.18	7.11e-13	2.299e-11	H6PD	CDS
chr1	9264474	9264574	ENSG00000049239-9	1000	+	2.18	7.11e-13	2.299e-11	H6PD	CDS
chr1	9264674	9264774	ENSG00000049239-10	1000	+	1.52	2.869e-06	2.319e-05	H6PD	CDS
chr1	9264674	9264774	ENSG00000049239-10	1000	+	1.52	2.869e-06	2.319e-05	H6PD	CDS
chr1	9266474	9266574	ENSG00000049239-11	1000	+	1.08	0.004697	0.01804	H6PD	3UTR
chr1	9266474	9266574	ENSG00000049239-11	1000	+	1.08	0.004697	0.01804	H6PD	3UTR
chr1	9266874	9266974	ENSG00000049239-12	1000	+	1.34	0.0002698	0.001539	H6PD	3UTR
chr1	9266874	9266974	ENSG00000049239-12	1000	+	1.34	0.0002698	0.001539	H6PD	3UTR
chr1	9266974	9267074	ENSG00000049239-13	1000	+	1.77	2.162e-08	2.933e-07	H6PD	3UTR
chr1	9266974	9267074	ENSG00000049239-13	1000	+	1.77	2.162e-08	2.933e-07	H6PD	3UTR
chr1	9267174	9267274	ENSG00000049239-14	1000	+	1.72	2.722e-08	2.933e-07	H6PD	3UTR
chr1	9267174	9267274	ENSG00000049239-14	1000	+	1.72	2.722e-08	2.933e-07	H6PD	3UTR
chr1	9267274	9267374	ENSG00000049239-15	1000	+	1.92	6.05e-09	9.78e-08	H6PD	3UTR
chr1	9267274	9267374	ENSG00000049239-15	1000	+	1.92	6.05e-09	9.78e-08	H6PD	3UTR
chr1	9267874	9267974	ENSG00000049239-17	1000	+	1.24	0.0005218	0.002664	H6PD	3UTR
chr1	9267874	9267974	ENSG00000049239-17	1000	+	1.24	0.0005218	0.002664	H6PD	3UTR
chr1	9268074	9268174	ENSG00000049239-18	1000	+	2.04	6.789e-13	2.299e-11	H6PD	3UTR
chr1	9268174	9268274	ENSG00000049239-19	1000	+	1.26	0.000427	0.002301	H6PD	3UTR
chr1	9268374	9268474	ENSG00000049239-20	1000	+	1.12	0.001579	0.006659	H6PD	3UTR
chr1	9269674	9269774	ENSG00000049239-21	1000	+	1.4	0.0001752	0.001133	H6PD	3UTR
chr1	9269774	9269874	ENSG00000049239-22	1000	+	1.42	2.965e-05	0.0002054	H6PD	3UTR
chr1	9269874	9269974	ENSG00000049239-23	1000	+	1.99	4.667e-10	9.055e-09	H6PD	3UTR
chr1	9270374	9270474	ENSG00000049239-24	1000	+	1.58	1.257e-06	1.108e-05	H6PD	3UTR
chr1	9270774	9270874	ENSG00000049239-25	1000	+	1.39	0.0002302	0.001396	H6PD	3UTR
chr1	9270974	9271074	ENSG00000049239-26	1000	+	1.6	2.538e-08	2.933e-07	H6PD	3UTR
chr1	9271074	9271174	ENSG00000049239-27	1000	+	2.12	1.931e-13	1.873e-11	H6PD	3UTR
chr1	9355894	9355994	ENSG00000171621-5	1000	+	1.45	6.51e-08	7.016e-07	SPSB1	CDS
chr1	9355894	9355994	ENSG00000171621-5	1000	+	1.45	6.51e-08	7.016e-07	SPSB1	CDS
chr1	9355894	9355994	ENSG00000171621-5	1000	+	1.45	6.51e-08	7.016e-07	SPSB1	CDS
chr1	9355894	9355994	ENSG00000171621-5	1000	+	1.45	6.51e-08	7.016e-07	SPSB1	CDS
chr1	9355994	9356094	ENSG00000171621-6	1000	+	1.7	2.628e-10	4.248e-09	SPSB1	CDS
chr1	9355994	9356094	ENSG00000171621-6	1000	+	1.7	2.628e-10	4.248e-09	SPSB1	CDS
chr1	9355994	9356094	ENSG00000171621-6	1000	+	1.7	2.628e-10	4.248e-09	SPSB1	CDS
chr1	9355994	9356094	ENSG00000171621-6	1000	+	1.7	2.628e-10	4.248e-09	SPSB1	CDS
chr1	9367594	9367694	ENSG00000171621-10	1000	+	1.49	3.216e-08	3.899e-07	SPSB1	3UTR
chr1	9367594	9367694	ENSG00000171621-10	1000	+	1.49	3.216e-08	3.899e-07	SPSB1	3UTR
chr1	9367694	9367794	ENSG00000171621-11	1000	+	1.61	4.882e-10	6.765e-09	SPSB1	3UTR
chr1	9367694	9367794	ENSG00000171621-11	1000	+	1.61	4.882e-10	6.765e-09	SPSB1	3UTR
chr1	9368694	9368794	ENSG00000171621-12	1000	+	1.08	0.0003837	0.003722	SPSB1	3UTR
chr1	9539665	9539765	ENSG00000171612-1	1000	+	3.75	0	0	SLC25A33	5UTR
chr1	9539665	9539765	ENSG00000171612-1	1000	+	3.75	0	0	SLC25A33	CDS
chr1	9553765	9553865	ENSG00000171612-2	1000	+	1.54	2.22e-16	3.997e-15	SLC25A33	CDS
chr1	9570265	9570365	ENSG00000171612-3	1000	+	1.3	3.642e-14	4.916e-13	SLC25A33	CDS
chr1	9583065	9583165	ENSG00000171612-4	1000	+	1.42	2.4e-10	2.593e-09	SLC25A33	3UTR
chr1	9584565	9584665	ENSG00000171612-5	1000	+	5.71	0	0	SLC25A33	3UTR
chr1	9588911	9589011	ENSG00000188807-1	1000	+	1.33	2.519e-05	0.0008313	TMEM201	5UTR
chr1	9588911	9589011	ENSG00000188807-1	1000	+	1.33	2.519e-05	0.0008313	TMEM201	5UTR
chr1	9588911	9589011	ENSG00000188807-1	1000	+	1.33	2.519e-05	0.0008313	TMEM201	CDS
chr1	9588911	9589011	ENSG00000188807-1	1000	+	1.33	2.519e-05	0.0008313	TMEM201	CDS
chr1	9596811	9596911	ENSG00000188807-3	1000	+	1.23	0.002341	0.01931	TMEM201	CDS
chr1	9596811	9596911	ENSG00000188807-3	1000	+	1.23	0.002341	0.01931	TMEM201	CDS
chr1	9596811	9596911	ENSG00000188807-3	1000	+	1.23	0.002341	0.01931	TMEM201	CDS
chr1	9596911	9597011	ENSG00000188807-4	1000	+	1.07	4.053e-05	0.0008917	TMEM201	CDS
chr1	9596911	9597011	ENSG00000188807-4	1000	+	1.07	4.053e-05	0.0008917	TMEM201	CDS
chr1	9596911	9597011	ENSG00000188807-4	1000	+	1.07	4.053e-05	0.0008917	TMEM201	CDS
chr1	9601211	9601311	ENSG00000188807-5	1000	+	1.23	1.392e-09	9.189e-08	TMEM201	CDS
chr1	9601211	9601311	ENSG00000188807-5	1000	+	1.23	1.392e-09	9.189e-08	TMEM201	CDS
chr1	9601211	9601311	ENSG00000188807-5	1000	+	1.23	1.392e-09	9.189e-08	TMEM201	CDS
chr1	9602411	9602511	ENSG00000188807-6	1000	+	1.04	0.0007143	0.007857	TMEM201	3UTR
chr1	9602711	9602811	ENSG00000188807-7	1000	+	1.23	0.00453	0.0299	TMEM201	3UTR
chr1	9603111	9603211	ENSG00000188807-8	1000	+	1.19	0.0001194	0.001576	TMEM201	3UTR
chr1	9613411	9613511	ENSG00000188807-9	1000	+	1.25	6.178e-05	0.001019	TMEM201	3UTR
chr1	9613411	9613511	ENSG00000188807-9	1000	+	1.25	6.178e-05	0.001019	TMEM201	3UTR
chr1	9614711	9614811	ENSG00000188807-10	1000	+	1.25	0.001129	0.01064	TMEM201	3UTR
chr1	9614711	9614811	ENSG00000188807-10	1000	+	1.25	0.001129	0.01064	TMEM201	3UTR
chr1	9729726	9729826	ENSG00000171603-1	1000	-	2.97	0	0	CLSTN1	3UTR
chr1	9729726	9729826	ENSG00000171603-1	1000	-	2.97	0	0	CLSTN1	3UTR
chr1	9729726	9729826	ENSG00000171603-1	1000	-	2.97	0	0	CLSTN1	3UTR
chr1	9729726	9729826	ENSG00000171603-1	1000	-	2.97	0	0	CLSTN1	3UTR
chr1	9730426	9730526	ENSG00000171603-2	1000	-	1.33	7.105e-15	1.705e-13	CLSTN1	3UTR
chr1	9730426	9730526	ENSG00000171603-2	1000	-	1.33	7.105e-15	1.705e-13	CLSTN1	3UTR
chr1	9730426	9730526	ENSG00000171603-2	1000	-	1.33	7.105e-15	1.705e-13	CLSTN1	3UTR
chr1	9730426	9730526	ENSG00000171603-2	1000	-	1.33	7.105e-15	1.705e-13	CLSTN1	3UTR
chr1	9730426	9730526	ENSG00000171603-2	1000	-	1.33	7.105e-15	1.705e-13	CLSTN1	CDS
chr1	9730426	9730526	ENSG00000171603-2	1000	-	1.33	7.105e-15	1.705e-13	CLSTN1	CDS
chr1	9730426	9730526	ENSG00000171603-2	1000	-	1.33	7.105e-15	1.705e-13	CLSTN1	CDS
chr1	9730626	9730726	ENSG00000171603-3	1000	-	2.08	0	0	CLSTN1	3UTR
chr1	9730626	9730726	ENSG00000171603-3	1000	-	2.08	0	0	CLSTN1	CDS
chr1	9730626	9730726	ENSG00000171603-3	1000	-	2.08	0	0	CLSTN1	CDS
chr1	9730626	9730726	ENSG00000171603-3	1000	-	2.08	0	0	CLSTN1	CDS
chr1	9733926	9734026	ENSG00000171603-4	1000	-	1.13	0.0005043	0.006724	CLSTN1	3UTR
chr1	9733926	9734026	ENSG00000171603-4	1000	-	1.13	0.0005043	0.006724	CLSTN1	CDS
chr1	9733926	9734026	ENSG00000171603-4	1000	-	1.13	0.0005043	0.006724	CLSTN1	CDS
chr1	9733926	9734026	ENSG00000171603-4	1000	-	1.13	0.0005043	0.006724	CLSTN1	CDS
chr1	9749726	9749826	ENSG00000171603-8	1000	-	1.57	3.117e-08	6.233e-07	CLSTN1	CDS
chr1	9749726	9749826	ENSG00000171603-8	1000	-	1.57	3.117e-08	6.233e-07	CLSTN1	CDS
chr1	9749726	9749826	ENSG00000171603-8	1000	-	1.57	3.117e-08	6.233e-07	CLSTN1	CDS
chr1	9749726	9749826	ENSG00000171603-8	1000	-	1.57	3.117e-08	6.233e-07	CLSTN1	CDS
chr1	9773326	9773426	ENSG00000171603-9	1000	-	1.09	0.0007772	0.008479	CLSTN1	CDS
chr1	9773326	9773426	ENSG00000171603-9	1000	-	1.09	0.0007772	0.008479	CLSTN1	CDS
chr1	9773326	9773426	ENSG00000171603-9	1000	-	1.09	0.0007772	0.008479	CLSTN1	CDS
chr1	9849076	9849176	ENSG00000178585-1	1000	-	1.82	5.321e-10	1.942e-08	CTNNBIP1	3UTR
chr1	9849118	9849218	ENSG00000223989-1	1000	+	1.22	2.551e-07	4.591e-06	None	3UTR
chr1	9927708	9927808	ENSG00000228150-1	1000	+	1.38	1.663e-05	0.0001413	None	3UTR
chr1	9927713	9927813	ENSG00000162441-2	1000	-	2.74	0	0	LZIC	3UTR
chr1	9927808	9927908	ENSG00000228150-2	1000	+	3.44	0	0	None	3UTR
chr1	9927813	9927913	ENSG00000162441-3	1000	-	4.73	0	0	LZIC	3UTR
chr1	9927908	9928008	ENSG00000228150-3	1000	+	3.42	0	0	None	3UTR
chr1	9928113	9928213	ENSG00000162441-4	1000	-	1.84	5.384e-07	3.589e-06	LZIC	3UTR
chr1	9928208	9928308	ENSG00000228150-4	1000	+	4.57	0	0	None	3UTR
chr1	9928213	9928313	ENSG00000162441-5	1000	-	3.98	0	0	LZIC	3UTR
chr1	9982828	9982928	ENSG00000173614-6	1000	+	1.78	1.03e-05	4.349e-05	NMNAT1	3UTR
chr1	9982828	9982928	ENSG00000173614-6	1000	+	1.78	1.03e-05	4.349e-05	NMNAT1	3UTR
chr1	9982928	9983028	ENSG00000173614-7	1000	+	1.02	0.000572	0.001672	NMNAT1	3UTR
chr1	9982928	9983028	ENSG00000173614-7	1000	+	1.02	0.000572	0.001672	NMNAT1	3UTR
chr1	9983428	9983528	ENSG00000173614-8	1000	+	1.59	0.0001102	0.0003808	NMNAT1	3UTR
chr1	9983428	9983528	ENSG00000173614-8	1000	+	1.59	0.0001102	0.0003808	NMNAT1	3UTR
chr1	9983528	9983628	ENSG00000173614-9	1000	+	2.84	0	0	NMNAT1	3UTR
chr1	9983528	9983628	ENSG00000173614-9	1000	+	2.84	0	0	NMNAT1	3UTR
chr1	9984028	9984128	ENSG00000173614-10	1000	+	1.3	2.423e-05	9.207e-05	NMNAT1	3UTR
chr1	9984128	9984228	ENSG00000173614-11	1000	+	2.17	2.662e-11	2.528e-10	NMNAT1	3UTR
chr1	9984228	9984328	ENSG00000173614-12	1000	+	3.35	0	0	NMNAT1	3UTR
chr1	9984241	9984341	ENSG00000241326-2	1000	+	1.58	3.703e-05	0.0004074	None	3UTR
chr1	9984328	9984428	ENSG00000173614-13	1000	+	2.35	4.376e-13	5.544e-12	NMNAT1	3UTR
chr1	10180132	10180232	ENSG00000130939-7	1000	+	1.06	0.0005219	0.009544	UBE4B	3UTR
chr1	10180132	10180232	ENSG00000130939-7	1000	+	1.06	0.0005219	0.009544	UBE4B	3UTR
chr1	10180132	10180232	ENSG00000130939-7	1000	+	1.06	0.0005219	0.009544	UBE4B	3UTR
chr1	10180232	10180332	ENSG00000130939-8	1000	+	1.16	9.386e-05	0.002002	UBE4B	3UTR
chr1	10180232	10180332	ENSG00000130939-8	1000	+	1.16	9.386e-05	0.002002	UBE4B	3UTR
chr1	10180232	10180332	ENSG00000130939-8	1000	+	1.16	9.386e-05	0.002002	UBE4B	3UTR
chr1	10431202	10431302	ENSG00000251503-1	1000	+	1.42	1.442e-06	5.191e-05	CENPS-CORT	5UTR
chr1	10431202	10431302	ENSG00000251503-1	1000	+	1.42	1.442e-06	5.191e-05	CENPS-CORT	5UTR
chr1	10431202	10431302	ENSG00000251503-1	1000	+	1.42	1.442e-06	5.191e-05	CENPS-CORT	5UTR
chr1	10431202	10431302	ENSG00000251503-1	1000	+	1.42	1.442e-06	5.191e-05	CENPS-CORT	5UTR
chr1	10431202	10431302	ENSG00000251503-1	1000	+	1.42	1.442e-06	5.191e-05	CENPS-CORT	CDS
chr1	10431202	10431302	ENSG00000251503-1	1000	+	1.42	1.442e-06	5.191e-05	CENPS-CORT	CDS
chr1	10431202	10431302	ENSG00000251503-1	1000	+	1.42	1.442e-06	5.191e-05	CENPS-CORT	CDS
chr1	10431202	10431302	ENSG00000251503-1	1000	+	1.42	1.442e-06	5.191e-05	CENPS-CORT	CDS
chr1	10451431	10451531	ENSG00000241563-1	1000	+	1.9	0.0006826	0.00273	CORT	3UTR
chr1	10451431	10451531	ENSG00000241563-1	1000	+	1.9	0.0006826	0.00273	CORT	3UTR
chr1	10451431	10451531	ENSG00000241563-1	1000	+	1.9	0.0006826	0.00273	CORT	CDS
chr1	10451431	10451531	ENSG00000241563-1	1000	+	1.9	0.0006826	0.00273	CORT	CDS
chr1	10451431	10451531	ENSG00000241563-1	1000	+	1.9	0.0006826	0.00273	CORT	CDS
chr1	10457422	10457522	ENSG00000160049-1	1000	-	1.96	3.405e-08	2.511e-07	DFFA	3UTR
chr1	10458655	10458755	ENSG00000203469-1	1000	+	1.53	0.0004574	0.002744	None	3UTR
chr1	10459055	10459155	ENSG00000203469-2	1000	+	1.09	0.009144	0.02743	None	3UTR
chr1	10459622	10459722	ENSG00000160049-2	1000	-	1.33	1.665e-09	1.404e-08	DFFA	3UTR
chr1	10459922	10460022	ENSG00000160049-3	1000	-	3.4	0	0	DFFA	3UTR
chr1	10460022	10460122	ENSG00000160049-4	1000	-	5.19	0	0	DFFA	3UTR
chr1	10460122	10460222	ENSG00000160049-5	1000	-	4.17	0	0	DFFA	3UTR
chr1	10460322	10460422	ENSG00000160049-6	1000	-	1.48	2.096e-12	2.061e-11	DFFA	3UTR
chr1	10460422	10460522	ENSG00000160049-7	1000	-	1.71	4.586e-13	5.412e-12	DFFA	3UTR
chr1	10460922	10461022	ENSG00000160049-8	1000	-	1.64	0	0	DFFA	3UTR
chr1	10461022	10461122	ENSG00000160049-9	1000	-	1.52	1.249e-06	8.189e-06	DFFA	3UTR
chr1	10599212	10599312	ENSG00000307253-1	1000	-	2.53	0	0	None	CDS
chr1	10599212	10599312	ENSG00000307253-1	1000	-	2.53	0	0	None	CDS
chr1	10629588	10629688	ENSG00000142655-5	1000	+	1.7	2.513e-11	3.482e-10	PEX14	CDS
chr1	10629688	10629788	ENSG00000142655-6	1000	+	1.12	0.0003272	0.003174	PEX14	CDS
chr1	10629888	10629988	ENSG00000142655-7	1000	+	2.06	0	0	PEX14	3UTR
chr1	10629888	10629988	ENSG00000142655-7	1000	+	2.06	0	0	PEX14	CDS
chr1	10629988	10630088	ENSG00000142655-8	1000	+	1.44	9.324e-08	1.131e-06	PEX14	3UTR
chr1	10630088	10630188	ENSG00000142655-9	1000	+	1.93	5.94e-14	9.603e-13	PEX14	3UTR
chr1	10630188	10630288	ENSG00000142655-10	1000	+	1.02	0.0002656	0.002862	PEX14	3UTR
chr1	10638904	10639004	ENSG00000130940-1	1000	-	2.51	0	0	CASZ1	3UTR
chr1	10638904	10639004	ENSG00000130940-1	1000	-	2.51	0	0	CASZ1	CDS
chr1	10639004	10639104	ENSG00000130940-2	1000	-	3.05	0	0	CASZ1	CDS
chr1	10639104	10639204	ENSG00000130940-3	1000	-	2.62	0	0	CASZ1	CDS
chr1	10665304	10665404	ENSG00000130940-4	1000	-	1.32	3.416e-06	4.384e-05	CASZ1	CDS
chr1	10665304	10665404	ENSG00000130940-4	1000	-	1.32	3.416e-06	4.384e-05	CASZ1	CDS
chr1	11016844	11016944	ENSG00000120948-2	1000	+	1.05	3.104e-05	0.0001733	TARDBP	3UTR
chr1	11016844	11016944	ENSG00000120948-2	1000	+	1.05	3.104e-05	0.0001733	TARDBP	CDS
chr1	11016844	11016944	ENSG00000120948-2	1000	+	1.05	3.104e-05	0.0001733	TARDBP	CDS
chr1	11016844	11016944	ENSG00000120948-2	1000	+	1.05	3.104e-05	0.0001733	TARDBP	CDS
chr1	11016844	11016944	ENSG00000120948-2	1000	+	1.05	3.104e-05	0.0001733	TARDBP	CDS
chr1	11016844	11016944	ENSG00000120948-2	1000	+	1.05	3.104e-05	0.0001733	TARDBP	CDS
chr1	11016844	11016944	ENSG00000120948-2	1000	+	1.05	3.104e-05	0.0001733	TARDBP	CDS
chr1	11016844	11016944	ENSG00000120948-2	1000	+	1.05	3.104e-05	0.0001733	TARDBP	CDS
chr1	11016844	11016944	ENSG00000120948-2	1000	+	1.05	3.104e-05	0.0001733	TARDBP	CDS
chr1	11016844	11016944	ENSG00000120948-2	1000	+	1.05	3.104e-05	0.0001733	TARDBP	CDS
chr1	11016844	11016944	ENSG00000120948-2	1000	+	1.05	3.104e-05	0.0001733	TARDBP	CDS
chr1	11016844	11016944	ENSG00000120948-2	1000	+	1.05	3.104e-05	0.0001733	TARDBP	CDS
chr1	11016844	11016944	ENSG00000120948-2	1000	+	1.05	3.104e-05	0.0001733	TARDBP	CDS
chr1	11016844	11016944	ENSG00000120948-2	1000	+	1.05	3.104e-05	0.0001733	TARDBP	CDS
chr1	11016844	11016944	ENSG00000120948-2	1000	+	1.05	3.104e-05	0.0001733	TARDBP	CDS
chr1	11016844	11016944	ENSG00000120948-2	1000	+	1.05	3.104e-05	0.0001733	TARDBP	CDS
chr1	11018744	11018844	ENSG00000120948-3	1000	+	1.17	6.927e-06	5.398e-05	TARDBP	3UTR
chr1	11018744	11018844	ENSG00000120948-3	1000	+	1.17	6.927e-06	5.398e-05	TARDBP	3UTR
chr1	11018744	11018844	ENSG00000120948-3	1000	+	1.17	6.927e-06	5.398e-05	TARDBP	CDS
chr1	11018744	11018844	ENSG00000120948-3	1000	+	1.17	6.927e-06	5.398e-05	TARDBP	CDS
chr1	11018744	11018844	ENSG00000120948-3	1000	+	1.17	6.927e-06	5.398e-05	TARDBP	CDS
chr1	11018744	11018844	ENSG00000120948-3	1000	+	1.17	6.927e-06	5.398e-05	TARDBP	CDS
chr1	11018744	11018844	ENSG00000120948-3	1000	+	1.17	6.927e-06	5.398e-05	TARDBP	CDS
chr1	11018744	11018844	ENSG00000120948-3	1000	+	1.17	6.927e-06	5.398e-05	TARDBP	CDS
chr1	11018744	11018844	ENSG00000120948-3	1000	+	1.17	6.927e-06	5.398e-05	TARDBP	CDS
chr1	11018744	11018844	ENSG00000120948-3	1000	+	1.17	6.927e-06	5.398e-05	TARDBP	CDS
chr1	11018744	11018844	ENSG00000120948-3	1000	+	1.17	6.927e-06	5.398e-05	TARDBP	CDS
chr1	11018744	11018844	ENSG00000120948-3	1000	+	1.17	6.927e-06	5.398e-05	TARDBP	CDS
chr1	11018744	11018844	ENSG00000120948-3	1000	+	1.17	6.927e-06	5.398e-05	TARDBP	CDS
chr1	11018744	11018844	ENSG00000120948-3	1000	+	1.17	6.927e-06	5.398e-05	TARDBP	CDS
chr1	11018744	11018844	ENSG00000120948-3	1000	+	1.17	6.927e-06	5.398e-05	TARDBP	CDS
chr1	11018744	11018844	ENSG00000120948-3	1000	+	1.17	6.927e-06	5.398e-05	TARDBP	CDS
chr1	11018744	11018844	ENSG00000120948-3	1000	+	1.17	6.927e-06	5.398e-05	TARDBP	CDS
chr1	11018744	11018844	ENSG00000120948-3	1000	+	1.17	6.927e-06	5.398e-05	TARDBP	CDS
chr1	11018744	11018844	ENSG00000120948-3	1000	+	1.17	6.927e-06	5.398e-05	TARDBP	CDS
chr1	11018744	11018844	ENSG00000120948-3	1000	+	1.17	6.927e-06	5.398e-05	TARDBP	CDS
chr1	11018744	11018844	ENSG00000120948-3	1000	+	1.17	6.927e-06	5.398e-05	TARDBP	CDS
chr1	11020444	11020544	ENSG00000120948-4	1000	+	2.53	0	0	TARDBP	3UTR
chr1	11020444	11020544	ENSG00000120948-4	1000	+	2.53	0	0	TARDBP	3UTR
chr1	11020444	11020544	ENSG00000120948-4	1000	+	2.53	0	0	TARDBP	CDS
chr1	11020444	11020544	ENSG00000120948-4	1000	+	2.53	0	0	TARDBP	CDS
chr1	11020444	11020544	ENSG00000120948-4	1000	+	2.53	0	0	TARDBP	CDS
chr1	11020444	11020544	ENSG00000120948-4	1000	+	2.53	0	0	TARDBP	CDS
chr1	11020444	11020544	ENSG00000120948-4	1000	+	2.53	0	0	TARDBP	CDS
chr1	11020444	11020544	ENSG00000120948-4	1000	+	2.53	0	0	TARDBP	CDS
chr1	11020444	11020544	ENSG00000120948-4	1000	+	2.53	0	0	TARDBP	CDS
chr1	11020444	11020544	ENSG00000120948-4	1000	+	2.53	0	0	TARDBP	CDS
chr1	11020444	11020544	ENSG00000120948-4	1000	+	2.53	0	0	TARDBP	CDS
chr1	11020444	11020544	ENSG00000120948-4	1000	+	2.53	0	0	TARDBP	CDS
chr1	11020444	11020544	ENSG00000120948-4	1000	+	2.53	0	0	TARDBP	CDS
chr1	11020444	11020544	ENSG00000120948-4	1000	+	2.53	0	0	TARDBP	CDS
chr1	11020444	11020544	ENSG00000120948-4	1000	+	2.53	0	0	TARDBP	CDS
chr1	11020444	11020544	ENSG00000120948-4	1000	+	2.53	0	0	TARDBP	CDS
chr1	11020444	11020544	ENSG00000120948-4	1000	+	2.53	0	0	TARDBP	CDS
chr1	11020444	11020544	ENSG00000120948-4	1000	+	2.53	0	0	TARDBP	CDS
chr1	11020444	11020544	ENSG00000120948-4	1000	+	2.53	0	0	TARDBP	CDS
chr1	11020444	11020544	ENSG00000120948-4	1000	+	2.53	0	0	TARDBP	CDS
chr1	11020444	11020544	ENSG00000120948-4	1000	+	2.53	0	0	TARDBP	CDS
chr1	11020444	11020544	ENSG00000120948-4	1000	+	2.53	0	0	TARDBP	CDS
chr1	11020544	11020644	ENSG00000120948-5	1000	+	1.26	5.122e-06	4.902e-05	TARDBP	3UTR
chr1	11020544	11020644	ENSG00000120948-5	1000	+	1.26	5.122e-06	4.902e-05	TARDBP	3UTR
chr1	11020544	11020644	ENSG00000120948-5	1000	+	1.26	5.122e-06	4.902e-05	TARDBP	CDS
chr1	11020544	11020644	ENSG00000120948-5	1000	+	1.26	5.122e-06	4.902e-05	TARDBP	CDS
chr1	11020544	11020644	ENSG00000120948-5	1000	+	1.26	5.122e-06	4.902e-05	TARDBP	CDS
chr1	11020544	11020644	ENSG00000120948-5	1000	+	1.26	5.122e-06	4.902e-05	TARDBP	CDS
chr1	11020544	11020644	ENSG00000120948-5	1000	+	1.26	5.122e-06	4.902e-05	TARDBP	CDS
chr1	11020544	11020644	ENSG00000120948-5	1000	+	1.26	5.122e-06	4.902e-05	TARDBP	CDS
chr1	11020544	11020644	ENSG00000120948-5	1000	+	1.26	5.122e-06	4.902e-05	TARDBP	CDS
chr1	11020544	11020644	ENSG00000120948-5	1000	+	1.26	5.122e-06	4.902e-05	TARDBP	CDS
chr1	11020544	11020644	ENSG00000120948-5	1000	+	1.26	5.122e-06	4.902e-05	TARDBP	CDS
chr1	11020544	11020644	ENSG00000120948-5	1000	+	1.26	5.122e-06	4.902e-05	TARDBP	CDS
chr1	11020544	11020644	ENSG00000120948-5	1000	+	1.26	5.122e-06	4.902e-05	TARDBP	CDS
chr1	11020544	11020644	ENSG00000120948-5	1000	+	1.26	5.122e-06	4.902e-05	TARDBP	CDS
chr1	11020544	11020644	ENSG00000120948-5	1000	+	1.26	5.122e-06	4.902e-05	TARDBP	CDS
chr1	11020544	11020644	ENSG00000120948-5	1000	+	1.26	5.122e-06	4.902e-05	TARDBP	CDS
chr1	11020544	11020644	ENSG00000120948-5	1000	+	1.26	5.122e-06	4.902e-05	TARDBP	CDS
chr1	11020544	11020644	ENSG00000120948-5	1000	+	1.26	5.122e-06	4.902e-05	TARDBP	CDS
chr1	11020544	11020644	ENSG00000120948-5	1000	+	1.26	5.122e-06	4.902e-05	TARDBP	CDS
chr1	11020544	11020644	ENSG00000120948-5	1000	+	1.26	5.122e-06	4.902e-05	TARDBP	CDS
chr1	11020544	11020644	ENSG00000120948-5	1000	+	1.26	5.122e-06	4.902e-05	TARDBP	CDS
chr1	11020544	11020644	ENSG00000120948-5	1000	+	1.26	5.122e-06	4.902e-05	TARDBP	CDS
chr1	11022409	11022509	ENSG00000009724-1	1000	-	1.03	5.33e-05	0.0004904	MASP2	3UTR
chr1	11022409	11022509	ENSG00000009724-1	1000	-	1.03	5.33e-05	0.0004904	MASP2	CDS
chr1	11022409	11022509	ENSG00000009724-1	1000	-	1.03	5.33e-05	0.0004904	MASP2	CDS
chr1	11022409	11022509	ENSG00000009724-1	1000	-	1.03	5.33e-05	0.0004904	MASP2	CDS
chr1	11022444	11022544	ENSG00000120948-8	1000	+	1.57	1.604e-08	2.687e-07	TARDBP	3UTR
chr1	11022444	11022544	ENSG00000120948-8	1000	+	1.57	1.604e-08	2.687e-07	TARDBP	CDS
chr1	11022444	11022544	ENSG00000120948-8	1000	+	1.57	1.604e-08	2.687e-07	TARDBP	CDS
chr1	11022444	11022544	ENSG00000120948-8	1000	+	1.57	1.604e-08	2.687e-07	TARDBP	CDS
chr1	11022709	11022809	ENSG00000009724-2	1000	-	1.78	0	0	MASP2	3UTR
chr1	11022709	11022809	ENSG00000009724-2	1000	-	1.78	0	0	MASP2	3UTR
chr1	11022709	11022809	ENSG00000009724-2	1000	-	1.78	0	0	MASP2	3UTR
chr1	11022709	11022809	ENSG00000009724-2	1000	-	1.78	0	0	MASP2	3UTR
chr1	11022709	11022809	ENSG00000009724-2	1000	-	1.78	0	0	MASP2	3UTR
chr1	11022844	11022944	ENSG00000120948-9	1000	+	1.72	0	0	TARDBP	3UTR
chr1	11022844	11022944	ENSG00000120948-9	1000	+	1.72	0	0	TARDBP	3UTR
chr1	11022844	11022944	ENSG00000120948-9	1000	+	1.72	0	0	TARDBP	3UTR
chr1	11022844	11022944	ENSG00000120948-9	1000	+	1.72	0	0	TARDBP	3UTR
chr1	11023409	11023509	ENSG00000009724-3	1000	-	1.17	5.384e-07	8.256e-06	MASP2	3UTR
chr1	11023409	11023509	ENSG00000009724-3	1000	-	1.17	5.384e-07	8.256e-06	MASP2	3UTR
chr1	11023409	11023509	ENSG00000009724-3	1000	-	1.17	5.384e-07	8.256e-06	MASP2	3UTR
chr1	11023409	11023509	ENSG00000009724-3	1000	-	1.17	5.384e-07	8.256e-06	MASP2	3UTR
chr1	11023544	11023644	ENSG00000120948-11	1000	+	1.03	3.988e-05	0.0001978	TARDBP	3UTR
chr1	11023544	11023644	ENSG00000120948-11	1000	+	1.03	3.988e-05	0.0001978	TARDBP	3UTR
chr1	11023544	11023644	ENSG00000120948-11	1000	+	1.03	3.988e-05	0.0001978	TARDBP	3UTR
chr1	11023544	11023644	ENSG00000120948-11	1000	+	1.03	3.988e-05	0.0001978	TARDBP	3UTR
chr1	11024009	11024109	ENSG00000009724-5	1000	-	1.2	0.0004575	0.003006	MASP2	3UTR
chr1	11024009	11024109	ENSG00000009724-5	1000	-	1.2	0.0004575	0.003006	MASP2	3UTR
chr1	11024009	11024109	ENSG00000009724-5	1000	-	1.2	0.0004575	0.003006	MASP2	3UTR
chr1	11024009	11024109	ENSG00000009724-5	1000	-	1.2	0.0004575	0.003006	MASP2	3UTR
chr1	11024009	11024109	ENSG00000009724-5	1000	-	1.2	0.0004575	0.003006	MASP2	3UTR
chr1	11024009	11024109	ENSG00000009724-5	1000	-	1.2	0.0004575	0.003006	MASP2	3UTR
chr1	11024009	11024109	ENSG00000009724-5	1000	-	1.2	0.0004575	0.003006	MASP2	3UTR
chr1	11024009	11024109	ENSG00000009724-5	1000	-	1.2	0.0004575	0.003006	MASP2	3UTR
chr1	11024009	11024109	ENSG00000009724-5	1000	-	1.2	0.0004575	0.003006	MASP2	3UTR
chr1	11024009	11024109	ENSG00000009724-5	1000	-	1.2	0.0004575	0.003006	MASP2	3UTR
chr1	11024009	11024109	ENSG00000009724-5	1000	-	1.2	0.0004575	0.003006	MASP2	3UTR
chr1	11024009	11024109	ENSG00000009724-5	1000	-	1.2	0.0004575	0.003006	MASP2	3UTR
chr1	11024144	11024244	ENSG00000120948-14	1000	+	1.54	9.494e-07	1.272e-05	TARDBP	3UTR
chr1	11024144	11024244	ENSG00000120948-14	1000	+	1.54	9.494e-07	1.272e-05	TARDBP	3UTR
chr1	11024144	11024244	ENSG00000120948-14	1000	+	1.54	9.494e-07	1.272e-05	TARDBP	3UTR
chr1	11024144	11024244	ENSG00000120948-14	1000	+	1.54	9.494e-07	1.272e-05	TARDBP	3UTR
chr1	11024144	11024244	ENSG00000120948-14	1000	+	1.54	9.494e-07	1.272e-05	TARDBP	3UTR
chr1	11024144	11024244	ENSG00000120948-14	1000	+	1.54	9.494e-07	1.272e-05	TARDBP	3UTR
chr1	11024144	11024244	ENSG00000120948-14	1000	+	1.54	9.494e-07	1.272e-05	TARDBP	3UTR
chr1	11024144	11024244	ENSG00000120948-14	1000	+	1.54	9.494e-07	1.272e-05	TARDBP	3UTR
chr1	11024144	11024244	ENSG00000120948-14	1000	+	1.54	9.494e-07	1.272e-05	TARDBP	3UTR
chr1	11024144	11024244	ENSG00000120948-14	1000	+	1.54	9.494e-07	1.272e-05	TARDBP	3UTR
chr1	11024409	11024509	ENSG00000009724-6	1000	-	1.23	0.0004505	0.003006	MASP2	3UTR
chr1	11024409	11024509	ENSG00000009724-6	1000	-	1.23	0.0004505	0.003006	MASP2	3UTR
chr1	11024544	11024644	ENSG00000120948-15	1000	+	1.26	0.0001459	0.0006519	TARDBP	3UTR
chr1	11024544	11024644	ENSG00000120948-15	1000	+	1.26	0.0001459	0.0006519	TARDBP	3UTR
chr1	11024809	11024909	ENSG00000009724-8	1000	-	1.11	0.001045	0.005673	MASP2	3UTR
chr1	11024809	11024909	ENSG00000009724-8	1000	-	1.11	0.001045	0.005673	MASP2	3UTR
chr1	11024944	11025044	ENSG00000120948-16	1000	+	1.49	7.746e-06	5.398e-05	TARDBP	3UTR
chr1	11024944	11025044	ENSG00000120948-16	1000	+	1.49	7.746e-06	5.398e-05	TARDBP	3UTR
chr1	11025409	11025509	ENSG00000009724-9	1000	-	1.3	3.537e-05	0.0004068	MASP2	3UTR
chr1	11025644	11025744	ENSG00000120948-17	1000	+	1.38	1.309e-05	7.974e-05	TARDBP	3UTR
chr1	11054884	11054984	ENSG00000116649-2	1000	-	1.18	0.001456	0.003734	SRM	CDS
chr1	11054884	11054984	ENSG00000116649-2	1000	-	1.18	0.001456	0.003734	SRM	CDS
chr1	11054884	11054984	ENSG00000116649-2	1000	-	1.18	0.001456	0.003734	SRM	CDS
chr1	11055684	11055784	ENSG00000116649-4	1000	-	1.17	0.001527	0.003734	SRM	CDS
chr1	11055684	11055784	ENSG00000116649-4	1000	-	1.17	0.001527	0.003734	SRM	CDS
chr1	11055984	11056084	ENSG00000116649-5	1000	-	1.91	1.988e-10	4.374e-09	SRM	3UTR
chr1	11055984	11056084	ENSG00000116649-5	1000	-	1.91	1.988e-10	4.374e-09	SRM	CDS
chr1	11055984	11056084	ENSG00000116649-5	1000	-	1.91	1.988e-10	4.374e-09	SRM	CDS
chr1	11058784	11058884	ENSG00000116649-7	1000	-	1.26	0.001043	0.003277	SRM	3UTR
chr1	11058784	11058884	ENSG00000116649-7	1000	-	1.26	0.001043	0.003277	SRM	CDS
chr1	11058784	11058884	ENSG00000116649-7	1000	-	1.26	0.001043	0.003277	SRM	CDS
chr1	11058784	11058884	ENSG00000116649-7	1000	-	1.26	0.001043	0.003277	SRM	CDS
chr1	11059584	11059684	ENSG00000116649-8	1000	-	1.5	1.251e-05	9.173e-05	SRM	5UTR
chr1	11059884	11059984	ENSG00000116649-9	1000	-	1.69	9.416e-06	9.173e-05	SRM	5UTR
chr1	11059884	11059984	ENSG00000116649-9	1000	-	1.69	9.416e-06	9.173e-05	SRM	5UTR
chr1	11059884	11059984	ENSG00000116649-9	1000	-	1.69	9.416e-06	9.173e-05	SRM	CDS
chr1	11059884	11059984	ENSG00000116649-9	1000	-	1.69	9.416e-06	9.173e-05	SRM	CDS
chr1	11069618	11069718	ENSG00000171824-1	1000	-	1.44	2.732e-07	7.239e-06	EXOSC10	CDS
chr1	11069618	11069718	ENSG00000171824-1	1000	-	1.44	2.732e-07	7.239e-06	EXOSC10	CDS
chr1	11069628	11069728	ENSG00000230337-1	1000	+	1.21	6.679e-05	0.0008282	EXOSC10-AS1	CDS
chr1	11069628	11069728	ENSG00000230337-1	1000	+	1.21	6.679e-05	0.0008282	EXOSC10-AS1	CDS
chr1	11079718	11079818	ENSG00000171824-4	1000	-	1.05	0.0004833	0.005123	EXOSC10	CDS
chr1	11079718	11079818	ENSG00000171824-4	1000	-	1.05	0.0004833	0.005123	EXOSC10	CDS
chr1	11079728	11079828	ENSG00000230337-4	1000	+	1.28	1.739e-05	0.0002871	EXOSC10-AS1	CDS
chr1	11079728	11079828	ENSG00000230337-4	1000	+	1.28	1.739e-05	0.0002871	EXOSC10-AS1	CDS
chr1	11081128	11081228	ENSG00000230337-5	1000	+	1	0.001432	0.01268	EXOSC10-AS1	CDS
chr1	11081128	11081228	ENSG00000230337-5	1000	+	1	0.001432	0.01268	EXOSC10-AS1	CDS
chr1	11082728	11082828	ENSG00000230337-6	1000	+	1.23	1.852e-05	0.0002871	EXOSC10-AS1	CDS
chr1	11082728	11082828	ENSG00000230337-6	1000	+	1.23	1.852e-05	0.0002871	EXOSC10-AS1	CDS
chr1	11087828	11087928	ENSG00000230337-7	1000	+	1.04	0.001348	0.01268	EXOSC10-AS1	CDS
chr1	11087828	11087928	ENSG00000230337-7	1000	+	1.04	0.001348	0.01268	EXOSC10-AS1	CDS
chr1	11146698	11146798	ENSG00000225602-1	1000	+	3.02	9.044e-05	9.044e-05	MTOR-AS1	3UTR
chr1	11146698	11146798	ENSG00000225602-1	1000	+	3.02	9.044e-05	9.044e-05	MTOR-AS1	3UTR
chr1	11146698	11146798	ENSG00000225602-1	1000	+	3.02	9.044e-05	9.044e-05	MTOR-AS1	CDS
chr1	11146698	11146798	ENSG00000225602-1	1000	+	3.02	9.044e-05	9.044e-05	MTOR-AS1	CDS
chr1	11146698	11146798	ENSG00000225602-1	1000	+	3.02	9.044e-05	9.044e-05	MTOR-AS1	CDS
chr1	11146698	11146798	ENSG00000225602-1	1000	+	3.02	9.044e-05	9.044e-05	MTOR-AS1	CDS
chr1	11146698	11146798	ENSG00000225602-1	1000	+	3.02	9.044e-05	9.044e-05	MTOR-AS1	CDS
chr1	11146698	11146798	ENSG00000225602-1	1000	+	3.02	9.044e-05	9.044e-05	MTOR-AS1	CDS
chr1	11228835	11228935	ENSG00000198793-3	1000	-	2.36	0	0	MTOR	CDS
chr1	11228835	11228935	ENSG00000198793-3	1000	-	2.36	0	0	MTOR	CDS
chr1	11228835	11228935	ENSG00000198793-3	1000	-	2.36	0	0	MTOR	CDS
chr1	11228835	11228935	ENSG00000198793-3	1000	-	2.36	0	0	MTOR	CDS
chr1	11228835	11228935	ENSG00000198793-3	1000	-	2.36	0	0	MTOR	CDS
chr1	11228835	11228935	ENSG00000198793-3	1000	-	2.36	0	0	MTOR	CDS
chr1	11228835	11228935	ENSG00000198793-3	1000	-	2.36	0	0	MTOR	CDS
chr1	11295098	11295198	ENSG00000120942-1	1000	+	1.38	0.0001101	0.003413	UBIAD1	3UTR
chr1	11295098	11295198	ENSG00000120942-1	1000	+	1.38	0.0001101	0.003413	UBIAD1	3UTR
chr1	11295098	11295198	ENSG00000120942-1	1000	+	1.38	0.0001101	0.003413	UBIAD1	3UTR
chr1	11655975	11656075	ENSG00000132879-1	1000	+	1.9	0	0	FBXO44	CDS
chr1	11655975	11656075	ENSG00000132879-1	1000	+	1.9	0	0	FBXO44	CDS
chr1	11655975	11656075	ENSG00000132879-1	1000	+	1.9	0	0	FBXO44	CDS
chr1	11655975	11656075	ENSG00000132879-1	1000	+	1.9	0	0	FBXO44	CDS
chr1	11655975	11656075	ENSG00000132879-1	1000	+	1.9	0	0	FBXO44	CDS
chr1	11655975	11656075	ENSG00000132879-1	1000	+	1.9	0	0	FBXO44	CDS
chr1	11655975	11656075	ENSG00000132879-1	1000	+	1.9	0	0	FBXO44	CDS
chr1	11655975	11656075	ENSG00000132879-1	1000	+	1.9	0	0	FBXO44	CDS
chr1	11658775	11658875	ENSG00000132879-2	1000	+	1.28	4.453e-05	0.0005343	FBXO44	3UTR
chr1	11658775	11658875	ENSG00000132879-2	1000	+	1.28	4.453e-05	0.0005343	FBXO44	CDS
chr1	11658775	11658875	ENSG00000132879-2	1000	+	1.28	4.453e-05	0.0005343	FBXO44	CDS
chr1	11658775	11658875	ENSG00000132879-2	1000	+	1.28	4.453e-05	0.0005343	FBXO44	CDS
chr1	11658775	11658875	ENSG00000132879-2	1000	+	1.28	4.453e-05	0.0005343	FBXO44	CDS
chr1	11658775	11658875	ENSG00000132879-2	1000	+	1.28	4.453e-05	0.0005343	FBXO44	CDS
chr1	11658775	11658875	ENSG00000132879-2	1000	+	1.28	4.453e-05	0.0005343	FBXO44	CDS
chr1	11658775	11658875	ENSG00000132879-2	1000	+	1.28	4.453e-05	0.0005343	FBXO44	CDS
chr1	11658775	11658875	ENSG00000132879-2	1000	+	1.28	4.453e-05	0.0005343	FBXO44	CDS
chr1	11658775	11658875	ENSG00000132879-2	1000	+	1.28	4.453e-05	0.0005343	FBXO44	CDS
chr1	11668830	11668930	ENSG00000116670-3	1000	-	2.91	0	0	MAD2L2	CDS
chr1	11668830	11668930	ENSG00000116670-3	1000	-	2.91	0	0	MAD2L2	CDS
chr1	11674030	11674130	ENSG00000116670-4	1000	-	3.85	0	0	MAD2L2	3UTR
chr1	11709310	11709410	ENSG00000162490-2	1000	+	1.24	0.00077	0.004928	DRAXIN	CDS
chr1	11720410	11720510	ENSG00000162490-3	1000	+	1.83	5.673e-09	9.077e-08	DRAXIN	3UTR
chr1	11720510	11720610	ENSG00000162490-4	1000	+	1.7	1.105e-07	8.842e-07	DRAXIN	3UTR
chr1	11722010	11722110	ENSG00000162490-5	1000	+	1.79	1.023e-08	1.091e-07	DRAXIN	3UTR
chr1	11723010	11723110	ENSG00000162490-6	1000	+	2.32	2.554e-15	8.171e-14	DRAXIN	3UTR
chr1	11785787	11785887	ENSG00000215910-2	1000	+	1.66	4.304e-09	4.735e-08	C1orf167	3UTR
chr1	11785787	11785887	ENSG00000215910-2	1000	+	1.66	4.304e-09	4.735e-08	C1orf167	3UTR
chr1	11785787	11785887	ENSG00000215910-2	1000	+	1.66	4.304e-09	4.735e-08	C1orf167	3UTR
chr1	11785787	11785887	ENSG00000215910-2	1000	+	1.66	4.304e-09	4.735e-08	C1orf167	3UTR
chr1	11785823	11785923	ENSG00000177000-1	1000	-	4.78	0	0	MTHFR	3UTR
chr1	11785823	11785923	ENSG00000177000-1	1000	-	4.78	0	0	MTHFR	3UTR
chr1	11785823	11785923	ENSG00000177000-1	1000	-	4.78	0	0	MTHFR	3UTR
chr1	11785823	11785923	ENSG00000177000-1	1000	-	4.78	0	0	MTHFR	3UTR
chr1	11785887	11785987	ENSG00000215910-3	1000	+	4.54	0	0	C1orf167	3UTR
chr1	11785887	11785987	ENSG00000215910-3	1000	+	4.54	0	0	C1orf167	3UTR
chr1	11785887	11785987	ENSG00000215910-3	1000	+	4.54	0	0	C1orf167	3UTR
chr1	11785887	11785987	ENSG00000215910-3	1000	+	4.54	0	0	C1orf167	3UTR
chr1	11787223	11787323	ENSG00000177000-2	1000	-	1.18	0.002462	0.0317	MTHFR	3UTR
chr1	11787223	11787323	ENSG00000177000-2	1000	-	1.18	0.002462	0.0317	MTHFR	3UTR
chr1	11787223	11787323	ENSG00000177000-2	1000	-	1.18	0.002462	0.0317	MTHFR	3UTR
chr1	11787223	11787323	ENSG00000177000-2	1000	-	1.18	0.002462	0.0317	MTHFR	3UTR
chr1	11789523	11789623	ENSG00000177000-3	1000	-	1.35	0.0008457	0.01522	MTHFR	3UTR
chr1	11789523	11789623	ENSG00000177000-3	1000	-	1.35	0.0008457	0.01522	MTHFR	3UTR
chr1	11789523	11789623	ENSG00000177000-3	1000	-	1.35	0.0008457	0.01522	MTHFR	3UTR
chr1	11789523	11789623	ENSG00000177000-3	1000	-	1.35	0.0008457	0.01522	MTHFR	3UTR
chr1	11789523	11789623	ENSG00000177000-3	1000	-	1.35	0.0008457	0.01522	MTHFR	3UTR
chr1	11789523	11789623	ENSG00000177000-3	1000	-	1.35	0.0008457	0.01522	MTHFR	3UTR
chr1	11789523	11789623	ENSG00000177000-3	1000	-	1.35	0.0008457	0.01522	MTHFR	3UTR
chr1	11804123	11804223	ENSG00000177000-5	1000	-	1.8	3.305e-09	7.931e-08	MTHFR	5UTR
chr1	11804123	11804223	ENSG00000177000-5	1000	-	1.8	3.305e-09	7.931e-08	MTHFR	5UTR
chr1	11804223	11804323	ENSG00000177000-6	1000	-	4.08	0	0	MTHFR	5UTR
chr1	11804223	11804323	ENSG00000177000-6	1000	-	4.08	0	0	MTHFR	5UTR
chr1	11840196	11840296	ENSG00000011021-3	1000	+	1.53	2.519e-10	2.72e-09	CLCN6	3UTR
chr1	11840196	11840296	ENSG00000011021-3	1000	+	1.53	2.519e-10	2.72e-09	CLCN6	3UTR
chr1	11840196	11840296	ENSG00000011021-3	1000	+	1.53	2.519e-10	2.72e-09	CLCN6	3UTR
chr1	11840196	11840296	ENSG00000011021-3	1000	+	1.53	2.519e-10	2.72e-09	CLCN6	CDS
chr1	11840196	11840296	ENSG00000011021-3	1000	+	1.53	2.519e-10	2.72e-09	CLCN6	CDS
chr1	11840296	11840396	ENSG00000011021-4	1000	+	1.13	3.418e-05	0.0003076	CLCN6	3UTR
chr1	11840296	11840396	ENSG00000011021-4	1000	+	1.13	3.418e-05	0.0003076	CLCN6	3UTR
chr1	11840296	11840396	ENSG00000011021-4	1000	+	1.13	3.418e-05	0.0003076	CLCN6	3UTR
chr1	11920040	11920140	ENSG00000285646-2	1000	+	1.91	0	0	None	3UTR
chr1	11922091	11922191	ENSG00000116685-2	1000	-	2.79	0	0	KIAA2013	3UTR
chr1	11922140	11922240	ENSG00000285646-5	1000	+	1.85	0	0	None	3UTR
chr1	11925491	11925591	ENSG00000116685-3	1000	-	1.13	1.998e-15	1.299e-14	KIAA2013	CDS
chr1	11925491	11925591	ENSG00000116685-3	1000	-	1.13	1.998e-15	1.299e-14	KIAA2013	CDS
chr1	11925791	11925891	ENSG00000116685-4	1000	-	2.33	0	0	KIAA2013	CDS
chr1	11925791	11925891	ENSG00000116685-4	1000	-	2.33	0	0	KIAA2013	CDS
chr1	11925891	11925991	ENSG00000116685-5	1000	-	2.24	0	0	KIAA2013	CDS
chr1	11925891	11925991	ENSG00000116685-5	1000	-	2.24	0	0	KIAA2013	CDS
chr1	11926291	11926391	ENSG00000116685-7	1000	-	1.9	0	0	KIAA2013	5UTR
chr1	11926291	11926391	ENSG00000116685-7	1000	-	1.9	0	0	KIAA2013	5UTR
chr1	11950305	11950405	ENSG00000083444-2	1000	+	1.26	0.001448	0.01388	PLOD1	CDS
chr1	11950305	11950405	ENSG00000083444-2	1000	+	1.26	0.001448	0.01388	PLOD1	CDS
chr1	11950305	11950405	ENSG00000083444-2	1000	+	1.26	0.001448	0.01388	PLOD1	CDS
chr1	11957805	11957905	ENSG00000083444-4	1000	+	1.68	6.534e-08	1.394e-06	PLOD1	CDS
chr1	11957805	11957905	ENSG00000083444-4	1000	+	1.68	6.534e-08	1.394e-06	PLOD1	CDS
chr1	11967005	11967105	ENSG00000083444-6	1000	+	1.61	2.776e-09	8.883e-08	PLOD1	CDS
chr1	11974705	11974805	ENSG00000083444-8	1000	+	1.14	1.018e-06	1.629e-05	PLOD1	CDS
chr1	11974805	11974905	ENSG00000083444-9	1000	+	1.63	9.415e-14	6.025e-12	PLOD1	3UTR
chr1	11974805	11974905	ENSG00000083444-9	1000	+	1.63	9.415e-14	6.025e-12	PLOD1	CDS
chr1	11989181	11989281	ENSG00000116688-1	1000	+	1.22	9.93e-07	8.937e-06	MFN2	CDS
chr1	11989181	11989281	ENSG00000116688-1	1000	+	1.22	9.93e-07	8.937e-06	MFN2	CDS
chr1	11989181	11989281	ENSG00000116688-1	1000	+	1.22	9.93e-07	8.937e-06	MFN2	CDS
chr1	11989181	11989281	ENSG00000116688-1	1000	+	1.22	9.93e-07	8.937e-06	MFN2	CDS
chr1	11989181	11989281	ENSG00000116688-1	1000	+	1.22	9.93e-07	8.937e-06	MFN2	CDS
chr1	11989181	11989281	ENSG00000116688-1	1000	+	1.22	9.93e-07	8.937e-06	MFN2	CDS
chr1	11989181	11989281	ENSG00000116688-1	1000	+	1.22	9.93e-07	8.937e-06	MFN2	CDS
chr1	11989181	11989281	ENSG00000116688-1	1000	+	1.22	9.93e-07	8.937e-06	MFN2	CDS
chr1	11989181	11989281	ENSG00000116688-1	1000	+	1.22	9.93e-07	8.937e-06	MFN2	CDS
chr1	11989181	11989281	ENSG00000116688-1	1000	+	1.22	9.93e-07	8.937e-06	MFN2	CDS
chr1	11989181	11989281	ENSG00000116688-1	1000	+	1.22	9.93e-07	8.937e-06	MFN2	CDS
chr1	11989181	11989281	ENSG00000116688-1	1000	+	1.22	9.93e-07	8.937e-06	MFN2	CDS
chr1	11989181	11989281	ENSG00000116688-1	1000	+	1.22	9.93e-07	8.937e-06	MFN2	CDS
chr1	11989181	11989281	ENSG00000116688-1	1000	+	1.22	9.93e-07	8.937e-06	MFN2	CDS
chr1	11989181	11989281	ENSG00000116688-1	1000	+	1.22	9.93e-07	8.937e-06	MFN2	CDS
chr1	11989181	11989281	ENSG00000116688-1	1000	+	1.22	9.93e-07	8.937e-06	MFN2	CDS
chr1	11989181	11989281	ENSG00000116688-1	1000	+	1.22	9.93e-07	8.937e-06	MFN2	CDS
chr1	11989181	11989281	ENSG00000116688-1	1000	+	1.22	9.93e-07	8.937e-06	MFN2	CDS
chr1	11989181	11989281	ENSG00000116688-1	1000	+	1.22	9.93e-07	8.937e-06	MFN2	CDS
chr1	11989181	11989281	ENSG00000116688-1	1000	+	1.22	9.93e-07	8.937e-06	MFN2	CDS
chr1	11992581	11992681	ENSG00000116688-2	1000	+	1.57	1.287e-08	1.622e-07	MFN2	3UTR
chr1	11992581	11992681	ENSG00000116688-2	1000	+	1.57	1.287e-08	1.622e-07	MFN2	3UTR
chr1	11992581	11992681	ENSG00000116688-2	1000	+	1.57	1.287e-08	1.622e-07	MFN2	CDS
chr1	11992581	11992681	ENSG00000116688-2	1000	+	1.57	1.287e-08	1.622e-07	MFN2	CDS
chr1	11992581	11992681	ENSG00000116688-2	1000	+	1.57	1.287e-08	1.622e-07	MFN2	CDS
chr1	11992581	11992681	ENSG00000116688-2	1000	+	1.57	1.287e-08	1.622e-07	MFN2	CDS
chr1	11992581	11992681	ENSG00000116688-2	1000	+	1.57	1.287e-08	1.622e-07	MFN2	CDS
chr1	11992581	11992681	ENSG00000116688-2	1000	+	1.57	1.287e-08	1.622e-07	MFN2	CDS
chr1	11992581	11992681	ENSG00000116688-2	1000	+	1.57	1.287e-08	1.622e-07	MFN2	CDS
chr1	11992581	11992681	ENSG00000116688-2	1000	+	1.57	1.287e-08	1.622e-07	MFN2	CDS
chr1	11992581	11992681	ENSG00000116688-2	1000	+	1.57	1.287e-08	1.622e-07	MFN2	CDS
chr1	11992581	11992681	ENSG00000116688-2	1000	+	1.57	1.287e-08	1.622e-07	MFN2	CDS
chr1	11992581	11992681	ENSG00000116688-2	1000	+	1.57	1.287e-08	1.622e-07	MFN2	CDS
chr1	11992581	11992681	ENSG00000116688-2	1000	+	1.57	1.287e-08	1.622e-07	MFN2	CDS
chr1	11992581	11992681	ENSG00000116688-2	1000	+	1.57	1.287e-08	1.622e-07	MFN2	CDS
chr1	11992581	11992681	ENSG00000116688-2	1000	+	1.57	1.287e-08	1.622e-07	MFN2	CDS
chr1	11992581	11992681	ENSG00000116688-2	1000	+	1.57	1.287e-08	1.622e-07	MFN2	CDS
chr1	11992581	11992681	ENSG00000116688-2	1000	+	1.57	1.287e-08	1.622e-07	MFN2	CDS
chr1	11992581	11992681	ENSG00000116688-2	1000	+	1.57	1.287e-08	1.622e-07	MFN2	CDS
chr1	11992581	11992681	ENSG00000116688-2	1000	+	1.57	1.287e-08	1.622e-07	MFN2	CDS
chr1	12009581	12009681	ENSG00000116688-5	1000	+	1.37	1.026e-07	1.077e-06	MFN2	3UTR
chr1	12009581	12009681	ENSG00000116688-5	1000	+	1.37	1.026e-07	1.077e-06	MFN2	3UTR
chr1	12009581	12009681	ENSG00000116688-5	1000	+	1.37	1.026e-07	1.077e-06	MFN2	3UTR
chr1	12009581	12009681	ENSG00000116688-5	1000	+	1.37	1.026e-07	1.077e-06	MFN2	CDS
chr1	12009581	12009681	ENSG00000116688-5	1000	+	1.37	1.026e-07	1.077e-06	MFN2	CDS
chr1	12009581	12009681	ENSG00000116688-5	1000	+	1.37	1.026e-07	1.077e-06	MFN2	CDS
chr1	12009581	12009681	ENSG00000116688-5	1000	+	1.37	1.026e-07	1.077e-06	MFN2	CDS
chr1	12009581	12009681	ENSG00000116688-5	1000	+	1.37	1.026e-07	1.077e-06	MFN2	CDS
chr1	12009581	12009681	ENSG00000116688-5	1000	+	1.37	1.026e-07	1.077e-06	MFN2	CDS
chr1	12009581	12009681	ENSG00000116688-5	1000	+	1.37	1.026e-07	1.077e-06	MFN2	CDS
chr1	12009581	12009681	ENSG00000116688-5	1000	+	1.37	1.026e-07	1.077e-06	MFN2	CDS
chr1	12009581	12009681	ENSG00000116688-5	1000	+	1.37	1.026e-07	1.077e-06	MFN2	CDS
chr1	12009581	12009681	ENSG00000116688-5	1000	+	1.37	1.026e-07	1.077e-06	MFN2	CDS
chr1	12009581	12009681	ENSG00000116688-5	1000	+	1.37	1.026e-07	1.077e-06	MFN2	CDS
chr1	12009581	12009681	ENSG00000116688-5	1000	+	1.37	1.026e-07	1.077e-06	MFN2	CDS
chr1	12009581	12009681	ENSG00000116688-5	1000	+	1.37	1.026e-07	1.077e-06	MFN2	CDS
chr1	12011981	12012081	ENSG00000116688-7	1000	+	1.18	9.111e-06	6.378e-05	MFN2	3UTR
chr1	12011981	12012081	ENSG00000116688-7	1000	+	1.18	9.111e-06	6.378e-05	MFN2	3UTR
chr1	12011981	12012081	ENSG00000116688-7	1000	+	1.18	9.111e-06	6.378e-05	MFN2	3UTR
chr1	12011981	12012081	ENSG00000116688-7	1000	+	1.18	9.111e-06	6.378e-05	MFN2	3UTR
[truncated: 213,002+ more rows]

## Sheet: Sheet2
ENST00000680480
ENST00000679491
ENST00000418559
ENST00000677704
ENST00000677381
ENST00000616250
ENST00000481848
ENST00000688070
ENST00000686576
ENST00000506997
ENST00000680924
ENST00000686548
ENST00000693409
ENST00000676814
ENST00000675412
ENST00000683594
ENST00000684774
ENST00000683728
ENST00000678721
ENST00000534277
ENST00000666307
ENST00000674170
ENST00000686222
ENST00000559192
ENST00000652570
ENST00000693020
ENST00000674467
ENST00000649963
ENST00000683796
ENST00000674992
ENST00000681402
ENST00000675951
ENST00000677693
ENST00000681641
ENST00000519928
ENST00000677003
ENST00000648130
ENST00000677988
ENST00000680842
ENST00000379152
ENST00000677553
ENST00000617192
ENST00000681576
ENST00000682209
ENST00000679405
ENST00000683252
ENST00000660432
ENST00000680828
ENST00000681494
ENST00000678263
ENST00000681257
ENST00000683192
ENST00000680045
ENST00000563969
ENST00000645910
ENST00000682504
ENST00000680246
ENST00000533482
ENST00000433430
ENST00000542935
ENST00000679797
ENST00000679574
ENST00000422906
ENST00000676139
ENST00000548882
ENST00000678630
ENST00000511739
ENST00000552674
ENST00000457196
ENST00000679641
ENST00000681504
ENST00000370651
ENST00000678601
ENST00000307089
ENST00000545763
ENST00000682748
ENST00000426481
ENST00000676965
ENST00000675811
ENST00000409617
ENST00000361758
ENST00000515853
ENST00000684542
ENST00000557423
ENST00000433818
ENST00000644769
ENST00000673858
ENST00000395594
ENST00000391947
ENST00000558046
ENST00000679526
ENST00000689921
ENST00000651763
ENST00000482399
ENST00000429888
ENST00000482914
ENST00000187830
ENST00000557924
ENST00000564844
ENST00000540269
ENST00000678548
ENST00000549258
ENST00000690849
ENST00000556551
ENST00000534269
ENST00000676895
ENST00000679916
ENST00000676713
ENST00000642793
ENST00000375403
ENST00000555330
ENST00000391623
ENST00000437844
ENST00000690420
ENST00000678120
ENST00000678863
ENST00000681144
ENST00000576863
ENST00000403542
ENST00000681689
ENST00000443197
ENST00000434391
ENST00000437626
ENST00000492259
ENST00000553956
ENST00000360415
ENST00000678814
ENST00000675057
ENST00000489041
ENST00000673863
ENST00000635598
ENST00000503687
ENST00000589225
ENST00000682688
ENST00000495265
ENST00000519721
ENST00000650149
ENST00000511945
ENST00000486652
ENST00000635248
ENST00000678228
ENST00000478381
ENST00000639880
ENST00000651410
ENST00000679457
ENST00000228862
ENST00000683495
ENST00000448404
ENST00000437808
ENST00000683119
ENST00000677137
ENST00000552872
ENST00000688039
ENST00000685726
ENST00000418032
ENST00000648304
ENST00000507392
ENST00000417750
ENST00000358971
ENST00000495421
ENST00000647915
ENST00000678590
ENST00000509705
ENST00000470466
ENST00000529146
ENST00000512465
ENST00000678501
ENST00000509731
ENST00000674768
ENST00000649557
ENST00000530200
ENST00000680743
ENST00000679789
ENST00000414108
ENST00000445816
ENST00000530529
ENST00000493583
ENST00000515770
ENST00000676581
ENST00000680115
ENST00000598597
ENST00000474361
ENST00000658393
ENST00000468065
ENST00000686615
ENST00000651591
ENST00000645042
ENST00000424705
ENST00000688452
ENST00000287771
ENST00000570932
ENST00000513526
ENST00000412735
ENST00000643994
ENST00000475298
ENST00000532234
ENST00000678853
ENST00000555774
ENST00000492395
ENST00000664564
ENST00000653331
ENST00000509622
ENST00000680691
ENST00000556825
ENST00000538367
ENST00000405384
ENST00000675937
ENST00000369857
ENST00000523234
ENST00000605952
ENST00000681651
ENST00000394150
ENST00000683734
ENST00000368258
ENST00000340537
ENST00000631619
ENST00000650210
ENST00000678519
ENST00000396827
ENST00000638076
ENST00000678036
ENST00000640233
ENST00000679111
ENST00000674081
ENST00000510026
ENST00000394606
ENST00000541507
ENST00000356613
ENST00000676282
ENST00000291839
ENST00000647418
ENST00000414996
ENST00000425778
ENST00000686242
ENST00000677528
ENST00000673310
ENST00000684325
ENST00000611150
ENST00000424805
ENST00000622645
ENST00000650969
ENST00000683023
ENST00000472823
ENST00000640272
ENST00000415955
ENST00000456655
ENST00000691479
ENST00000428369
ENST00000371075
ENST00000393966
ENST00000420266
ENST00000679138
ENST00000469078
ENST00000524711
ENST00000441832
ENST00000438354
ENST00000443963
ENST00000426808
ENST00000392834
ENST00000379917
ENST00000676669
ENST00000638487
ENST00000453292
ENST00000683143
ENST00000676846
ENST00000677437
ENST00000528413
ENST00000462949
ENST00000657706
ENST00000546531
ENST00000498240
ENST00000379384
ENST00000547670
ENST00000676617
ENST00000651066
ENST00000547967
ENST00000684032
ENST00000530994
ENST00000677801
ENST00000540424
ENST00000566540
ENST00000677631
ENST00000532623
ENST00000482061
ENST00000528964
ENST00000676989
ENST00000334075
ENST00000688611
ENST00000678595
ENST00000420246
ENST00000553837
ENST00000535724
ENST00000537638
ENST00000677480
ENST00000580805
ENST00000382671
ENST00000501463
ENST00000470592
ENST00000447096
ENST00000647294
ENST00000415397
ENST00000680554
ENST00000593114
ENST00000681001
ENST00000679557
ENST00000690461
ENST00000679291
ENST00000644227
ENST00000677403
ENST00000684483
ENST00000483871
ENST00000425034
ENST00000586313
ENST00000680338
ENST00000342392
ENST00000680960
ENST00000308214
ENST00000377349
ENST00000437140
ENST00000468435
ENST00000651160
ENST00000413809
ENST00000444971
ENST00000674196
ENST00000506824
ENST00000690580
ENST00000618568
ENST00000674955
ENST00000680797
ENST00000626996
ENST00000676554
ENST00000509818
ENST00000525861
ENST00000409033
ENST00000521659
ENST00000646536
ENST00000527298
ENST00000540894
ENST00000606248
ENST00000439080
ENST00000460465
ENST00000675905
ENST00000587296
ENST00000680152
ENST00000586810
ENST00000642890
ENST00000679214
ENST00000591767
ENST00000538888
ENST00000509359
ENST00000638917
ENST00000533907
ENST00000679690
ENST00000253513
ENST00000650136
ENST00000588732
ENST00000304834
ENST00000422678
ENST00000676168
ENST00000675011
ENST00000691238
ENST00000598987
ENST00000513869
ENST00000404284
ENST00000683036
ENST00000472940
ENST00000676746
ENST00000523933
ENST00000628863
ENST00000683994
ENST00000480814
ENST00000423973
ENST00000537323
ENST00000252527
ENST00000680579
ENST00000483012
ENST00000483235
ENST00000678829
ENST00000523890
ENST00000573070
ENST00000548381
ENST00000481284
ENST00000683313
ENST00000529403
ENST00000616467
ENST00000477127
ENST00000543455
ENST00000469048
ENST00000565425
ENST00000437355
ENST00000681227
ENST00000677640
ENST00000677396
ENST00000416144
ENST00000489816
ENST00000439280
ENST00000590454
ENST00000438264
ENST00000648914
ENST00000586335
ENST00000638927
ENST00000640870
ENST00000444666
ENST00000678234
ENST00000601065
ENST00000477030
ENST00000675591
ENST00000533123
ENST00000482958
ENST00000469741
ENST00000683135
ENST00000580055
ENST00000421364
ENST00000489394
ENST00000472528
ENST00000425053
ENST00000682811
ENST00000588869
ENST00000378727
ENST00000433010
ENST00000441194
ENST00000646025
ENST00000587439
ENST00000674915
ENST00000562583
ENST00000354870
ENST00000525948
ENST00000651352
ENST00000674887
ENST00000674163
ENST00000519665
ENST00000306049
ENST00000646322
ENST00000560981
ENST00000491231
ENST00000562318
ENST00000555840
ENST00000485789
ENST00000626459
ENST00000416380
ENST00000465045
ENST00000556196
ENST00000643073
ENST00000652762
ENST00000640986
ENST00000673551
ENST00000508682
ENST00000566035
ENST00000536703
ENST00000557884
ENST00000472476
ENST00000449565
ENST00000567118
ENST00000452732
ENST00000676913
ENST00000572235
ENST00000690705
ENST00000686857
ENST00000657098
ENST00000522894
ENST00000681672
ENST00000672406
ENST00000460277
ENST00000494877
ENST00000488165
ENST00000638445
ENST00000481823
ENST00000534180
ENST00000638978
ENST00000558914
ENST00000638671
ENST00000447468
ENST00000554228
ENST00000382214
ENST00000546272
ENST00000688279
ENST00000380340
ENST00000677454
ENST00000483281
ENST00000596962
ENST00000358129
ENST00000564652
ENST00000634486
ENST00000647984
ENST00000483896
ENST00000538086
ENST00000546556
ENST00000522136
ENST00000453764
ENST00000530385
ENST00000562362
ENST00000674153
ENST00000559607
ENST00000682379
ENST00000557652
ENST00000552109
ENST00000637184
ENST00000418939
ENST00000454323
ENST00000560852
ENST00000685069
ENST00000471753
ENST00000676496
ENST00000684312
ENST00000531028
ENST00000557390
ENST00000447699
ENST00000480608
ENST00000427407
ENST00000412924
ENST00000469918
ENST00000443233
ENST00000588457
ENST00000553360
ENST00000555116
ENST00000560106
ENST00000432444
ENST00000522965
ENST00000519534
ENST00000508361
ENST00000545215
ENST00000493610
ENST00000432809
ENST00000447927
ENST00000529905
ENST00000588086
ENST00000535222
ENST00000558533
ENST00000674807
ENST00000556162
ENST00000507532
ENST00000434583
ENST00000573487
ENST00000523504
ENST00000596916
ENST00000371871
ENST00000553179
ENST00000542934
ENST00000489656
ENST00000468093
ENST00000678779
ENST00000680866
ENST00000313949
ENST00000581448
ENST00000504668
ENST00000522310
ENST00000439512
ENST00000534280
ENST00000461304
ENST00000504576
ENST00000600297
ENST00000494538
ENST00000293208
ENST00000578272
ENST00000448520
ENST00000435164
ENST00000619299
ENST00000536668
ENST00000510558
ENST00000680284
ENST00000643063
ENST00000677053
ENST00000693111
ENST00000676358
ENST00000610805
ENST00000523214
ENST00000612116
ENST00000450256
ENST00000620039
ENST00000539417
ENST00000679179
ENST00000437745
ENST00000554697
ENST00000551268
ENST00000436868
ENST00000640549
ENST00000566693
ENST00000260058
ENST00000461272
ENST00000439676
ENST00000679765
ENST00000446547
ENST00000585202
ENST00000565417
ENST00000484601
ENST00000548171
ENST00000454871
ENST00000559309
ENST00000432343
ENST00000549572
ENST00000448177
ENST00000647446
ENST00000441501
ENST00000530474
ENST00000559361
ENST00000489945
ENST00000651235
ENST00000677580
ENST00000549412
ENST00000520610
ENST00000417723
ENST00000478961
ENST00000600806
ENST00000422279
ENST00000648890
ENST00000507302
ENST00000303996
ENST00000587993
ENST00000567530
ENST00000562235
ENST00000445961
ENST00000510395
ENST00000645491
ENST00000514911
ENST00000481690
ENST00000550095
ENST00000550992
ENST00000580218
ENST00000396503
ENST00000441905
ENST00000555931
ENST00000545210
ENST00000557110
ENST00000635293
ENST00000641247
ENST00000541273
ENST00000419156
ENST00000378601
ENST00000651465
ENST00000530726
ENST00000409627
ENST00000535036
ENST00000561813
ENST00000349655
ENST00000525763
ENST00000505568
ENST00000519054
ENST00000420201
ENST00000641491
ENST00000420440
ENST00000567391
ENST00000582744
ENST00000507539
ENST00000432425
ENST00000674080
ENST00000447929
ENST00000417413
ENST00000530731
ENST00000391952
ENST00000487559
ENST00000540232
ENST00000681822
ENST00000514314
ENST00000591903
ENST00000645039
ENST00000614757
ENST00000573326
ENST00000531972
ENST00000550195
ENST00000556536
ENST00000392686
ENST00000553652
ENST00000571986
ENST00000243040
ENST00000454046
ENST00000561211
ENST00000419015
ENST00000568460
ENST00000550376
ENST00000567188
ENST00000455905
ENST00000324987
ENST00000474052
ENST00000491617
ENST00000556575
ENST00000487819
ENST00000496465
ENST00000531387
ENST00000689006
ENST00000514133
ENST00000378809
ENST00000379594
ENST00000531571
ENST00000641213
ENST00000520938
ENST00000568319
ENST00000557349
ENST00000531688
ENST00000443429
ENST00000595856
ENST00000693069
ENST00000358954
ENST00000503494
ENST00000533602
ENST00000676862
ENST00000634363
ENST00000553273
ENST00000600523
ENST00000647926
ENST00000493905
ENST00000677756
ENST00000520140
ENST00000368292
ENST00000676164
ENST00000636880
ENST00000674643
ENST00000527330
ENST00000440755
ENST00000537400
ENST00000476545
ENST00000167218
ENST00000493230
ENST00000415374
ENST00000418431
ENST00000427499
ENST00000682317
ENST00000493197
ENST00000517576
ENST00000506644
ENST00000505470
ENST00000395652
ENST00000339942
ENST00000544970
ENST00000597315
ENST00000555269
ENST00000379257
ENST00000685881
ENST00000469476
ENST00000600654
ENST00000475836
ENST00000379707
ENST00000579040
ENST00000426712
ENST00000522577
ENST00000526299
ENST00000498311
ENST00000674928
ENST00000674997
ENST00000595980
ENST00000526015
ENST00000523573
ENST00000492741
ENST00000567564
ENST00000554683
ENST00000681801
ENST00000466813
ENST00000426814
ENST00000557348
ENST00000460669
ENST00000680330
ENST00000373230
ENST00000495509
ENST00000585866
ENST00000586636
ENST00000285124
ENST00000446496
ENST00000504781
ENST00000443704
ENST00000518374
ENST00000592068
ENST00000440812
ENST00000648071
ENST00000680465
ENST00000683681
ENST00000563607
ENST00000466905
ENST00000651342
ENST00000549960
ENST00000522766
ENST00000520579
ENST00000488679
ENST00000646171
ENST00000593729
ENST00000509576
ENST00000440787
ENST00000485444
ENST00000576008
ENST00000476521
ENST00000512589
ENST00000590388
ENST00000448549
ENST00000497582
ENST00000557347
ENST00000481189
ENST00000579860
ENST00000424135
ENST00000494339
ENST00000536145
ENST00000425118
ENST00000652380
ENST00000435721
ENST00000470316
ENST00000456584
ENST00000592481
ENST00000412717
ENST00000619374
ENST00000533076
ENST00000585359
ENST00000534599
ENST00000664852
ENST00000565455
ENST00000475050
ENST00000521385
ENST00000505012
ENST00000529920
ENST00000619981
ENST00000472742
ENST00000537237
ENST00000547501
ENST00000383779
ENST00000468985
ENST00000532266
ENST00000522445
ENST00000559831
ENST00000525317
ENST00000484769
ENST00000676210
ENST00000644006
ENST00000420442
ENST00000457498
ENST00000490484
ENST00000474384
ENST00000466593
ENST00000593095
ENST00000436445
ENST00000678745
ENST00000552147
ENST00000505232
ENST00000553855
ENST00000480240
ENST00000646888
ENST00000163678
ENST00000558700
ENST00000415116
ENST00000504325
ENST00000511473
ENST00000596247
ENST00000541279
ENST00000651302
ENST00000498702
ENST00000561152
ENST00000510870
ENST00000559127
ENST00000678884
ENST00000426966
ENST00000492498
ENST00000597691
ENST00000576914
ENST00000471520
ENST00000526446
ENST00000412636
ENST00000525079
ENST00000429769
ENST00000498236
ENST00000359614
ENST00000686787
ENST00000556854
ENST00000447768
ENST00000533037
ENST00000681581
ENST00000613424
ENST00000564279
ENST00000356819
ENST00000314332
ENST00000677447
ENST00000440692
ENST00000610733
ENST00000671102
ENST00000440282
ENST00000436408
ENST00000374056
ENST00000511217
ENST00000680859
ENST00000497160
ENST00000651785
ENST00000395148
ENST00000652201
ENST00000637071
ENST00000529819
ENST00000475361
ENST00000526731
ENST00000530106
ENST00000674191
ENST00000244815
ENST00000686247
ENST00000690067
ENST00000445193
ENST00000600044
ENST00000648892
ENST00000534264
ENST00000307564
ENST00000396667
ENST00000463407
ENST00000406341
ENST00000684641
ENST00000682456
ENST00000383694
ENST00000314527
ENST00000396048
ENST00000689300
ENST00000443029
ENST00000451657
ENST00000582059
ENST00000495625
ENST00000275262
ENST00000260506
ENST00000680313
ENST00000676220
ENST00000674786
ENST00000676158
ENST00000416081
ENST00000676488
ENST00000650673
ENST00000676146
ENST00000650805
ENST00000685189
ENST00000680193
ENST00000679309
ENST00000690292
ENST00000683364
ENST00000684451
ENST00000663749
ENST00000460371
ENST00000687420
ENST00000369070
ENST00000417403
ENST00000436674
ENST00000674380
ENST00000648971
ENST00000645080
ENST00000638135
ENST00000684667
ENST00000579197
ENST00000667800
ENST00000416801
ENST00000470669
ENST00000334271
ENST00000680926
ENST00000669332
ENST00000678262
ENST00000372916
ENST00000469105
ENST00000679889
ENST00000693743
ENST00000491829
ENST00000487647
ENST00000419558
ENST00000466995
ENST00000522126
ENST00000681830
ENST00000683386
ENST00000672002
ENST00000448828
ENST00000528078
ENST00000635861
ENST00000525895
ENST00000648872
ENST00000676635
ENST00000531037
ENST00000511137
ENST00000560155
ENST00000345721
ENST00000569936
ENST00000652738
ENST00000666018
ENST00000679320
ENST00000639992
ENST00000450414
ENST00000534853
ENST00000679318
ENST00000557659
ENST00000449617
ENST00000480963
ENST00000580718
ENST00000569857
ENST00000493348
ENST00000453942
ENST00000435079
ENST00000489434
ENST00000419184
ENST00000439308
ENST00000582907
ENST00000678004
ENST00000528268
ENST00000409167
ENST00000393350
ENST00000688436
ENST00000376521
ENST00000355797
ENST00000597937
ENST00000690920
ENST00000541363
ENST00000685497
ENST00000399577
ENST00000257897
ENST00000535373
ENST00000691556
ENST00000687865
ENST00000643625
ENST00000681605
ENST00000554604
ENST00000338163
ENST00000648630
ENST00000684095
ENST00000679256
ENST00000540717
ENST00000684322
ENST00000648271
ENST00000476352
ENST00000681218
ENST00000672244
ENST00000553673
ENST00000646391
ENST00000684223
ENST00000495305
ENST00000357048
ENST00000456993
ENST00000683573
ENST00000474756
ENST00000678468
ENST00000675540
ENST00000678545
ENST00000624354
ENST00000425570
ENST00000673072
ENST00000645415
ENST00000430730
ENST00000592077
ENST00000529464
ENST00000316848
ENST00000441556
ENST00000419516
ENST00000450178
ENST00000680228
ENST00000649294
ENST00000671397
ENST00000425941
ENST00000538782
ENST00000589753
ENST00000442215
ENST00000578386
ENST00000398622
ENST00000330198
ENST00000690794
ENST00000688285
ENST00000614459
ENST00000571841
ENST00000638115
ENST00000599293
ENST00000368357
ENST00000455836
ENST00000593767
ENST00000504477
ENST00000380875
ENST00000651042
ENST00000691158
ENST00000546260
ENST00000332853
ENST00000395715
ENST00000637174
ENST00000523872
ENST00000559471
ENST00000376395
ENST00000391881
ENST00000379325
ENST00000651899
ENST00000555005
ENST00000360787
ENST00000638426
ENST00000470472
ENST00000396043
ENST00000473040
ENST00000561312
ENST00000680373
ENST00000448723
ENST00000265641
ENST00000674280
ENST00000396912
ENST00000631375
ENST00000532993
ENST00000407780
ENST00000319778
ENST00000340004
ENST00000521288
ENST00000620254
ENST00000577830
ENST00000623535
ENST00000402291

## Sheet: Sheet3
Gene symbol	NMD-insensitive Isoform	NMD-sensitive isoform
FLOT2	ENST00000394908	ENST00000580805
PALM2AKAP2	ENST00000374530	ENST00000314527
KNSTRN	ENST00000249776	ENST00000560981
TMEM258	ENST00000537328	ENST00000545210
SLC38A2	ENST00000256689	ENST00000549258
STARD4	ENST00000296632	ENST00000511137
MAP1B	ENST00000296755	ENST00000513526
PLS3	ENST00000355899	ENST00000481823
HSPA9	ENST00000297185	ENST00000677988
IFITM3	ENST00000399808	ENST00000531688
SRSF7	ENST00000313117	ENST00000425778
RBM39	ENST00000253363	ENST00000403542
NOP58	ENST00000264279	ENST00000426814
RHOC	ENST00000339083	ENST00000468093
TCF25	ENST00000263346	ENST00000564652
EIF4A2	ENST00000323963	ENST00000426808
UQCC1	ENST00000374385	ENST00000443429
TRA2A	ENST00000297071	ENST00000448549
STAG1	ENST00000383202	ENST00000483235
EIF3E	ENST00000220849	ENST00000522445
STAMBP	ENST00000394070	ENST00000684774
HARS1	ENST00000504156	ENST00000645491
DDX3X	ENST00000644876	ENST00000642793
TUBB6	ENST00000317702	ENST00000586810
RUVBL2	ENST00000595090	ENST00000596247
ZNF131	ENST00000682664	ENST00000510026
BZW2	ENST00000258761	ENST00000436868
USP8	ENST00000307179	ENST00000561211
CRCP	ENST00000395326	ENST00000360415
EIF3G	ENST00000253108	ENST00000593095
SUMO1	ENST00000392246	ENST00000409627
RPS6KB2	ENST00000312629	ENST00000528964
FAM133B	ENST00000445716	ENST00000415397
TPM1	ENST00000403994	ENST00000610733
UQCC6	ENST00000378090	ENST00000549960
TVP23C-CDRT4	ENST00000522212	ENST00000557349
RPS6KB1	ENST00000225577	ENST00000472940
PIGT	ENST00000279036	ENST00000640986
NDUFS8	ENST00000313468	ENST00000526446
RABGAP1L	ENST00000681986	ENST00000635248
ECHDC1	ENST00000454859	ENST00000368292
DDX19B	ENST00000288071	ENST00000568460
RPS9	ENST00000302907	ENST00000445961
TRMU	ENST00000645190	ENST00000644006
POLR2E	ENST00000615234	ENST00000591767
DTNBP1	ENST00000344537	ENST00000510395
HNRNPA2B1	ENST00000618183	ENST00000678779
HNRNPA2B1	ENST00000618183	ENST00000678884
DPAGT1	ENST00000354202	ENST00000392834
IFRD1	ENST00000403825	ENST00000674887
FTH1	ENST00000273550	ENST00000534180
FAM136A	ENST00000430566	ENST00000450256
GMPPA	ENST00000313597	ENST00000683386
EIF3I	ENST00000677711	ENST00000677580
GARS1	ENST00000389266	ENST00000674643
RABEPK	ENST00000373538	ENST00000628863
ENY2	ENST00000521688	ENST00000339942
EIF4A2	ENST00000323963	ENST00000443963
RIMKLB	ENST00000535829	ENST00000619374
BRD4	ENST00000679869	ENST00000597315
COPA	ENST00000241704	ENST00000649963
SRP19	ENST00000505459	ENST00000506997
