# Supplementary material for: Cell type- and factor-specific nonsense-mediated RNA decay
Source: Nucleic Acids Res. 2025 May 14;53(9):gkaf395. doi: 10.1093/nar/gkaf395 (PMC12076418; doi:10.1093/nar/gkaf395)
Supplement: gkaf395_Supplemental_Files [file gkaf395_supplemental_files.zip › Supplementary Table S7.xlsx]

## Sheet: Sheet1
Primers used in this study
ID	forward	reverse
non-NMD HNRNPL	CAATCTCAGTGGACAAGGTG	CCTCCATATTCTGCGGGGTGA
NMD HNRNPL	GGTCGCAGTGTATGTTTGATG	GGCGTTTGTTGGGGTTGCT
non-NMD PTBP2	TTACGCCCCAAAGTCTGTTT	TCCATCAGCCATCTGTATTAG
NMD PTBP2	GAGTCTCAGCTGGTGGCAAT	TGCACATCTCCATAAACACCTC
non-NMD TRA2B	GAGGTTGGCAGCTTCGATTG	AAGCAGAACGGGATTCCC
NMD TRA2B	TGGAATCAGAAAGCACTACGC	GGAATCTTCCTTGGAGCGAGA
UPF2	CAAGACAAACCAACACCAGAAG	AATTCCGAGCATCTTCATCTTCC
CCNL1-226	GAATCGGGGACTAACAGGAC	CATCATGGACTACCCAGGC
EIF2AK2-207	CGACACACATGTTAGAGCCC	GGTGACAGAGTGAGATCCTG
UBE2W-202	GTTCAAAATTCAATTACACAGTCATG	GGTCACTTCCAGTCAAAGG
METTL6-203	CTGACCTTTCATGAGGTCTC	AGGCAAAATTAGGGTTGAGG
DBF4B-205	GCTATCAGAAACCAGAAATGATG	TGTTCTTGACTCTGCTGC
GADD45B	ACCCATGAACTCCCAGTTTG	GCTGGGAGTTGTGTACTGC
SMG6-211	CTCGTGGAGCTGTTGAGAAC	ATCTCGCTCTCAGTGGTTCG
non-NMD SRSF7	GATGCAGAAGATGCAGTACG	CTAGACCGTGACCTGCTT
NMD SRSF7	GATGCAGAAGATGCAGTACG	TCAAACGAAGAAACCTGCTT
non-NMD RBM39	GCTCCTTACAAGAAGGATGAG	CTTCGCTTCCGTTCCTTAC
NMD RBM39	TCCTTACAAGAAGACTTGCC	CTTCGCTTCCGTTCCTTAC
non-NMD EIF4A2	CAGCAGAGAGCTATTATTCCC	AATTACCTTTTGGATCTGTTGAG
NMD EIF4A2	TCCCTGTATTAAAGATCCAAAAG	CGGCTCAACATTTCATCTG
non-NMD BRD4	CGTCAAGCTGAACCTCCC	TGTCATCTCCAGGCTTGTTG
NMD BRD4	CGTCAAGCTGAACCTCCC	CACATCTGTGGTCTGAACTTG
non-NMD SUMO1	ATCATGTCTGACCAGGAGG	ATTCATTGGAACACCCTGTC
NMD SUMO1	CAGTCTGGAGTGCAGTGG	TGAATCTCACTGCTATCCTGTC
RNF10-202	CTAAACCCAAGAGCGAATTAC	GGTAGGAAAGTTCACGTTTG
STAU2-207	GCTTCAAATAAATCAGCTTCTC	GGAGTTATACTGCCTGGG
FBXO7-204	TCAGCTACCCCTCAGCTC	GAAGAATGCTCTGAATCTGTACC
EPHB4-210	AACACCAAGTGCCGAGGG	GGACCACACCCACGACTG
IFITM1-207	GCCTACTCCGTGAAGACTG	CATCTTCCTGTCCCTAGACC
KIF11-202	GCACAATCTCTGGCTCAC	GGTCAACTGCCTTCTTACG
NME7-211	GTATTCTGGCCCTTGTGTAG	GCAATTTCGGAACAGAGATG
