# Supplementary material for: Cell type- and factor-specific nonsense-mediated RNA decay
Source: Nucleic Acids Res. 2025 May 14;53(9):gkaf395. doi: 10.1093/nar/gkaf395 (PMC12076418; doi:10.1093/nar/gkaf395)
Supplement: gkaf395_Supplemental_Files [file gkaf395_supplemental_files.zip › Supplementary_Table_S1.xlsx]

## Sheet: Legend
	Tables Content
	Sheet1. Differentially expressed genes identified from UPF2-KD vs Ctrl human ESCs
	Sheet2. Differentially expressed genes identified from UPF2-iKO vs Ctrl human ESCs
	Sheet3. Differentially expressed genes identified from UPF2-iKO&KD vs Ctrl human ESCs
	Sheet4. Differentially expressed transcripts identified from UPF2-KD vs Ctrl human ESCs
	Sheet5. Differentially expressed transcripts identified from UPF2-iKO vs Ctrl human ESCs
	Sheet6. Differentially expressed transcripts identified from UPF2-iKO&KD vs Ctrl human ESCs
	Sheet7. Identification of UPF2-target RNAs based on modified long 3'UTR feature
	Sheet8. Significant alteration in isoform usage in UPF2-KD vs Ctrl human ESCs (q < 0.01)
	Sheet9. Significant alteration in isoform usage in UPF2-iKO vs Ctrl human ESCs (q < 0.01)
	Sheet10. Significant alteration in isoform usage in UPF2-iKO&KD vs Ctrl human ESCs (q < 0.01)
	Sheet11. High-confidence UPF2-target RNAs identified from RNAseq analysis (fold-change > 2)
	Sheet12. High-confidence UPF2-target RNAs identified from RNAseq analysis (fold-change > 1.5)

## Sheet: Sheet1
Differentially expressed genes identified from UPF2-KD vs Ctrl human ESCs
	baseMean	log2FoldChange	pvalue	padj	symbol		Downregulated genes associated with 'Nervous system development'
ENSG00000113739	1398.26	1.86482	0	0	STC2		ID	Gene Symbol
ENSG00000151461	1406.28	-2.81984	0	0	UPF2		ENSG00000198797	BRINP2
ENSG00000180573	2271.89	-1.6486	1.54996e-245	1.19104e-241	H2AC6		ENSG00000196159	FAT4
ENSG00000185432	1138.97	-1.28804	1.95337e-163	1.12578e-159	TMT1A		ENSG00000234289	H2BC12L
ENSG00000197903	396.757	-1.75369	1.75132e-146	8.07464e-143	H2BC12		ENSG00000163666	HESX1
ENSG00000254339	723.638	-1.45112	1.26063e-144	4.84355e-141	NA		ENSG00000162624	LHX8
ENSG00000240230	1071.99	1.33688	2.73553e-142	9.00888e-139	COX19		ENSG00000184564	SLITRK6
ENSG00000177108	2662.02	-0.909027	1.99286e-122	5.74267e-119	ZDHHC22		ENSG00000156925	ZIC3
ENSG00000147596	2421.53	-1.15604	2.5095e-120	6.42794e-117	PRDM14		ENSG00000125845	BMP2
ENSG00000139112	2934.41	1.05969	2.16986e-115	5.00217e-112	GABARAPL1		ENSG00000184524	CEND1
ENSG00000127022	43869.3	-0.406516	2.04011e-104	4.2755e-101	CANX		ENSG00000163492	CCDC141
ENSG00000124762	628.27	1.43787	8.08921e-102	1.43447e-98	CDKN1A		ENSG00000165617	DACT1
ENSG00000038427	11341.5	-0.898483	7.51152e-102	1.43447e-98	VCAN		ENSG00000149557	FEZ1
ENSG00000151239	2731.55	0.652785	5.46773e-99	9.0034e-96	TWF1		ENSG00000162344	FGF19
ENSG00000088305	7979	-0.74735	1.32541e-97	2.03698e-94	DNMT3B		ENSG00000125968	ID1
ENSG00000163735	4489.95	-0.611018	5.42509e-95	7.81654e-92	CXCL5		ENSG00000106341	PPP1R17
ENSG00000124613	592.671	1.28869	1.76506e-93	2.39352e-90	ZNF391		ENSG00000184226	PCDH9
ENSG00000140830	954.527	1.28308	3.04921e-92	3.90519e-89	TXNL4B		ENSG00000120328	PCDHB12
ENSG00000159388	352.561	1.6946	2.07749e-91	2.52066e-88	BTG2		ENSG00000169860	P2RY1
ENSG00000087087	7949.15	-0.604714	1.02421e-89	1.18055e-86	SRRT		ENSG00000153993	SEMA3D
ENSG00000248605	1005.72	1.28793	7.57643e-89	8.31712e-86	NA		ENSG00000041982	TNC
ENSG00000242242	2953.89	0.818638	5.6448e-85	5.91498e-82	NA
ENSG00000136110	4606.06	-0.943857	1.70889e-82	1.71283e-79	CNMD
ENSG00000131791	2587.92	0.82856	2.85082e-82	2.73834e-79	PRKAB2
ENSG00000143632	470.313	-1.15808	8.73202e-82	7.91898e-79	ACTA1
ENSG00000186340	488.826	-1.51511	8.93131e-82	7.91898e-79	THBS2
ENSG00000138772	1168.79	1.02528	2.00566e-81	1.71247e-78	ANXA3
ENSG00000236714	378.196	-1.57555	5.77483e-79	4.75454e-76	LINC01844
ENSG00000168906	11975.3	-0.554061	2.56881e-78	2.04202e-75	MAT2A
ENSG00000113657	9882.39	-0.750057	7.25606e-78	5.5758e-75	DPYSL3
ENSG00000088356	2750.3	0.992222	1.11981e-76	8.32741e-74	PDRG1
ENSG00000089280	23676.6	-0.558041	1.19894e-76	8.63723e-74	FUS
ENSG00000215717	1739.46	0.919582	5.73018e-76	4.00297e-73	TMEM167B
ENSG00000184110	32658.2	-0.505749	8.79997e-75	5.96664e-72	EIF3C
ENSG00000070718	1858.19	0.939379	1.15702e-73	7.62081e-71	AP3M2
ENSG00000107554	2221.17	0.839209	2.64369e-73	1.69291e-70	DNMBP
ENSG00000115306	11330.6	-0.56143	8.76556e-73	5.46142e-70	SPTBN1
ENSG00000205609	30601.7	-0.50607	1.29362e-72	7.84784e-70	EIF3CL
ENSG00000106341	289.591	-1.53343	2.16316e-72	1.27865e-69	PPP1R17
ENSG00000135720	4501.88	0.714797	1.16493e-71	6.71378e-69	DYNC1LI2
ENSG00000139269	225.041	1.81161	3.59574e-71	2.02177e-68	INHBE
ENSG00000163666	373.966	-1.50339	3.78413e-71	2.07704e-68	HESX1
ENSG00000168615	2306.14	0.652532	4.50204e-70	2.41362e-67	ADAM9
ENSG00000198797	166.859	-1.67253	1.23778e-69	6.48513e-67	BRINP2
ENSG00000157106	1889.78	0.690437	2.60864e-67	1.33638e-64	SMG1
ENSG00000120889	3258.72	0.641746	4.37816e-67	2.19413e-64	TNFRSF10B
ENSG00000106771	1555.97	0.823223	3.91669e-66	1.92109e-63	TMEM245
ENSG00000149716	423.049	1.08605	3.13034e-65	1.50341e-62	LTO1
ENSG00000170271	161.882	1.75645	1.49834e-64	7.04924e-62	FAXDC2
ENSG00000234741	3043.34	1.07428	3.50864e-64	1.61769e-61	GAS5
ENSG00000204843	6966.15	-0.460138	1.08965e-62	4.92544e-60	DCTN1
ENSG00000146938	7055.44	-0.625985	1.53421e-62	6.80157e-60	NLGN4X
ENSG00000114867	17982.1	-0.464081	3.88e-62	1.68765e-59	EIF4G1
ENSG00000204592	1802.78	0.759996	2.49262e-61	1.06412e-58	HLA-E
ENSG00000172007	799.643	0.81736	5.20946e-61	2.18352e-58	RAB33B
ENSG00000144824	2439.51	-0.655971	9.60296e-61	3.95316e-58	PHLDB2
ENSG00000166024	2402.95	0.882783	1.18965e-60	4.81141e-58	R3HCC1L
ENSG00000128272	10004.5	0.711084	3.11723e-60	1.23899e-57	ATF4
ENSG00000111704	5870.39	-0.600529	6.55227e-60	2.56016e-57	NANOG
ENSG00000157150	151.669	-1.63696	5.96975e-58	2.29368e-55	TIMP4
ENSG00000156475	1970.89	-0.557958	6.07649e-58	2.29642e-55	PPP2R2B
ENSG00000170949	2082.23	0.745031	7.90274e-58	2.93842e-55	ZNF160
ENSG00000111674	2817.36	0.526657	1.47101e-57	5.38272e-55	ENO2
ENSG00000139174	1380.54	-0.928176	1.66273e-57	5.98921e-55	PRICKLE1
ENSG00000251562	10119.8	0.501867	1.86724e-57	6.62238e-55	MALAT1
ENSG00000173530	1540.7	0.87577	2.64933e-57	9.2538e-55	TNFRSF10D
ENSG00000168209	1257.52	1.71049	8.78683e-57	3.02333e-54	DDIT4
ENSG00000100297	12166.7	-0.577417	1.63105e-56	5.52949e-54	MCM5
ENSG00000158373	216.727	-1.2986	1.66587e-56	5.5657e-54	H2BC5
ENSG00000044574	51853.6	-0.480845	2.86828e-56	9.44607e-54	HSPA5
ENSG00000014216	4164.12	-0.672849	3.46624e-56	1.12546e-53	CAPN1
ENSG00000178381	341.29	1.3104	3.68495e-55	1.17985e-52	ZFAND2A
ENSG00000277149	1533.64	0.897039	1.08144e-54	3.41512e-52	TYW1B
ENSG00000115414	2821.69	-0.520345	2.43521e-54	7.58633e-52	FN1
ENSG00000100889	2213.72	0.584772	8.64062e-54	2.6559e-51	PCK2
ENSG00000251022	1487.65	0.849164	1.7944e-53	5.44295e-51	THAP9-AS1
ENSG00000184588	1202.6	-0.853078	2.23752e-53	6.69889e-51	PDE4B
ENSG00000136450	11244.2	-0.581631	3.61383e-53	1.06807e-50	SRSF1
ENSG00000154144	1104.39	0.74823	1.28264e-52	3.74286e-50	TBRG1
ENSG00000178394	117.071	-1.94465	1.96165e-52	5.65273e-50	HTR1A
ENSG00000289527	2303.19	0.793018	1.9984e-52	5.68754e-50	NA
ENSG00000160710	12948.3	-0.356513	2.51405e-52	7.06786e-50	ADAR
ENSG00000189143	2130.41	0.672402	2.81525e-52	7.81928e-50	CLDN4
ENSG00000112159	2839.15	-0.505984	2.87388e-52	7.8871e-50	MDN1
ENSG00000143569	12930.5	-0.427071	3.35107e-52	9.0885e-50	UBAP2L
ENSG00000104221	463.494	1.00834	3.85689e-52	1.03387e-49	BRF2
ENSG00000138496	486.652	-0.999948	4.02749e-52	1.06719e-49	PARP9
ENSG00000166206	7133.63	-0.402173	1.55463e-51	4.07261e-49	GABRB3
ENSG00000067369	4916.17	-0.751642	3.50774e-51	9.08583e-49	TP53BP1
ENSG00000076003	8431.8	-0.423304	5.21264e-51	1.33519e-48	MCM6
ENSG00000163041	34413.4	-0.346508	2.97681e-50	7.54113e-48	H3-3A
ENSG00000125633	978.725	0.67281	6.80775e-50	1.70586e-47	CCDC93
ENSG00000105894	1556.88	-0.706542	7.91792e-50	1.96271e-47	PTN
ENSG00000115677	14120	-0.410675	8.09515e-50	1.98529e-47	HDLBP
ENSG00000197024	738.982	-0.794082	9.6621e-50	2.34464e-47	ZNF398
ENSG00000184524	139.914	-1.63869	1.32563e-49	3.18331e-47	CEND1
ENSG00000083799	1134.6	-0.636978	1.38338e-49	3.28775e-47	CYLD
ENSG00000186470	120.825	1.8257	1.20257e-48	2.82885e-46	BTN3A2
ENSG00000135926	1577.55	0.628537	2.34955e-48	5.47112e-46	TMBIM1
ENSG00000153201	9736.23	-0.385471	7.18291e-48	1.65588e-45	RANBP2
ENSG00000139636	1251.89	0.668769	7.79002e-48	1.77805e-45	LMBR1L
ENSG00000163931	19994.3	-0.435561	8.17909e-48	1.84855e-45	TKT
ENSG00000114268	1115.02	0.763667	1.15021e-47	2.57436e-45	PFKFB4
ENSG00000196756	1300.17	0.739782	5.67444e-47	1.25782e-44	SNHG17
ENSG00000197312	1121.87	0.714607	9.27545e-47	2.03645e-44	DDI2
ENSG00000289069	505.431	0.92111	1.02171e-46	2.22203e-44	NA
ENSG00000128849	1471.74	-0.63362	1.50938e-46	3.25193e-44	CGNL1
ENSG00000103021	715.164	0.812503	6.96255e-46	1.48618e-43	CCDC113
ENSG00000235655	16068	-0.34649	7.97408e-46	1.68648e-43	NA
ENSG00000122884	2681.02	0.618087	8.8097e-46	1.84627e-43	P4HA1
ENSG00000151233	455.918	0.893298	1.96028e-45	4.0712e-43	GXYLT1
ENSG00000180611	1299.68	-0.605003	2.02965e-45	4.17764e-43	MB21D2
ENSG00000011638	1040.99	0.742161	3.48891e-45	7.11768e-43	LDAF1
ENSG00000124635	97.2497	-1.86925	3.85812e-45	7.80186e-43	H2BC11
ENSG00000133398	2063.25	0.780557	8.55057e-45	1.71405e-42	MED10
ENSG00000101161	6937.36	-0.425603	9.1031e-45	1.80908e-42	PRPF6
ENSG00000280780	500.438	-1.18127	1.0906e-44	2.14885e-42	JAKMIP2-AS1
ENSG00000142864	33254.8	-0.355592	3.73648e-44	7.29975e-42	SERBP1
ENSG00000286339	241.199	1.25397	5.13354e-44	9.94484e-42	LOC107986524
ENSG00000134324	1184.13	0.75885	1.15471e-43	2.21829e-41	LPIN1
ENSG00000169242	193.19	1.45288	1.22161e-43	2.32742e-41	EFNA1
ENSG00000166105	681.013	-1.12265	1.5006e-43	2.83552e-41	GLB1L3
ENSG00000164434	448.284	-0.878092	1.76917e-43	3.31582e-41	FABP7
ENSG00000258609	79.1259	-1.94745	2.10049e-43	3.90504e-41	LINC-ROR
ENSG00000100292	2058.92	-0.507443	2.44627e-43	4.51151e-41	HMOX1
ENSG00000124233	260.629	-1.38609	3.22639e-43	5.90301e-41	SEMG1
ENSG00000119328	1233.34	0.554563	3.74846e-43	6.80419e-41	ABITRAM
ENSG00000114439	2237.54	0.639442	4.43415e-43	7.98598e-41	BBX
ENSG00000136504	7275.42	-0.427405	4.63355e-43	8.28041e-41	KAT7
ENSG00000111266	2577.1	-0.617194	5.99708e-43	1.06347e-40	DUSP16
ENSG00000144136	8976.78	-0.550258	8.07374e-43	1.42079e-40	SLC20A1
ENSG00000116922	3038.54	0.559814	8.17456e-43	1.42764e-40	C1orf109
ENSG00000278540	6454.62	-0.401407	1.19314e-42	2.06808e-40	ACACA
ENSG00000121207	1062.02	-0.639977	1.29856e-42	2.23401e-40	LRAT
ENSG00000183337	2482.21	-0.478926	1.62269e-42	2.77096e-40	BCOR
ENSG00000106610	618.666	0.86782	4.08391e-42	6.92254e-40	NA
ENSG00000133818	2753.09	-0.487529	5.13157e-42	8.63489e-40	RRAS2
ENSG00000106278	13828.1	-0.338351	5.36004e-42	8.95398e-40	PTPRZ1
ENSG00000130985	15624.1	-0.437942	6.38079e-42	1.05825e-39	UBA1
ENSG00000102271	2739.2	-0.825127	8.31557e-42	1.36928e-39	KLHL4
ENSG00000171160	1369.44	0.805914	1.2039e-41	1.96833e-39	MORN4
ENSG00000288967	154.568	-1.35588	2.44799e-41	3.97418e-39	NA
ENSG00000157514	1488.9	0.923398	7.85037e-41	1.26556e-38	TSC22D3
ENSG00000101493	177.848	1.2477	1.14572e-40	1.83419e-38	ZNF516
ENSG00000255192	3461.05	-0.598319	3.83567e-40	6.09818e-38	NANOGP8
ENSG00000119772	10975	-0.511083	5.19635e-40	8.20489e-38	DNMT3A
ENSG00000001084	839.109	-0.631045	5.44627e-40	8.54101e-38	GCLC
ENSG00000135636	652.469	-0.737317	9.02066e-40	1.40509e-37	DYSF
ENSG00000188732	852.967	0.838715	1.02052e-39	1.57893e-37	FAM221A
ENSG00000136603	6568.96	-0.540959	1.02996e-39	1.58292e-37	SKIL
ENSG00000134954	2124.61	-0.633803	1.79444e-39	2.73955e-37	ETS1
ENSG00000068028	436.728	0.823092	5.08583e-39	7.7134e-37	RASSF1
ENSG00000115548	2337.4	0.428878	7.64486e-39	1.15188e-36	KDM3A
ENSG00000280707	1202.26	-0.626394	8.89878e-39	1.3321e-36	HPAT5
ENSG00000156966	844.411	0.631436	9.70202e-39	1.44297e-36	B3GNT7
ENSG00000104765	4977.44	0.538697	1.47457e-38	2.17906e-36	BNIP3L
ENSG00000163053	405.052	0.90129	1.92948e-38	2.83314e-36	SLC16A14
ENSG00000156925	613.896	-1.13294	2.41986e-38	3.5307e-36	ZIC3
ENSG00000035499	5446.51	-0.393028	3.37353e-38	4.8912e-36	DEPDC1B
ENSG00000197183	1205.99	0.660125	6.74635e-38	9.72022e-36	NOL4L
ENSG00000101115	8658.36	-0.378271	7.56252e-38	1.08285e-35	SALL4
ENSG00000074219	4747.35	-0.399983	1.07374e-37	1.52795e-35	TEAD2
ENSG00000112972	26274.5	-0.521574	1.3935e-37	1.97083e-35	HMGCS1
ENSG00000133026	16467.1	-0.315851	1.60011e-37	2.24923e-35	MYH10
ENSG00000080345	6942.3	-0.340779	1.99646e-37	2.78936e-35	RIF1
ENSG00000186162	321.957	0.975851	2.06891e-37	2.86638e-35	CIDECP1
ENSG00000288595	716.27	0.714203	2.07646e-37	2.86638e-35	NA
ENSG00000117408	1384.53	-0.545605	2.39096e-37	3.28088e-35	IPO13
ENSG00000144645	991.419	-0.571898	2.41736e-37	3.29749e-35	OSBPL10
ENSG00000008838	4113.2	-0.440602	3.01179e-37	4.08416e-35	MED24
ENSG00000165588	3081.75	-0.57597	3.07643e-37	4.14743e-35	OTX2
ENSG00000068654	2613.76	-0.494318	3.19668e-37	4.28448e-35	POLR1A
ENSG00000104327	1479.17	-0.664903	3.4795e-37	4.63658e-35	CALB1
ENSG00000132434	901.404	-0.631251	3.79997e-37	5.03452e-35	LANCL2
ENSG00000211455	4412.77	-0.392856	4.27932e-37	5.63722e-35	STK38L
ENSG00000131473	28661.4	-0.446496	7.40483e-37	9.69907e-35	ACLY
ENSG00000077235	8498.53	-0.428489	7.50017e-37	9.76844e-35	GTF3C1
ENSG00000114686	12731	-0.394499	8.58732e-37	1.11215e-34	MRPL3
ENSG00000128965	698.372	0.749377	1.0138e-36	1.30565e-34	CHAC1
ENSG00000065911	4816.35	0.556283	1.38266e-36	1.7708e-34	MTHFD2
ENSG00000091651	3567.68	0.576243	1.41531e-36	1.80261e-34	ORC6
ENSG00000122965	2253.12	-0.520704	1.91168e-36	2.42143e-34	RBM19
ENSG00000153832	534.838	0.964032	2.66439e-36	3.35641e-34	FBXO36
ENSG00000157654	3439.74	-0.699191	4.62839e-36	5.79882e-34	PALM2AKAP2
ENSG00000134853	75.2923	-1.80586	6.26212e-36	7.80327e-34	PDGFRA
ENSG00000188529	13940.2	-0.348244	1.28557e-35	1.59335e-33	SRSF10
ENSG00000067248	3900.79	-0.4158	1.75117e-35	2.1588e-33	DHX29
ENSG00000119673	331.53	0.795938	1.9795e-35	2.42731e-33	ACOT2
ENSG00000120686	4351.81	0.62762	2.2753e-35	2.77526e-33	UFM1
ENSG00000163492	237.25	-1.08854	2.7236e-35	3.30459e-33	CCDC141
ENSG00000269713	917.251	0.671549	4.00251e-35	4.83089e-33	NBPF9
ENSG00000100147	1145.24	0.659806	4.05463e-35	4.8683e-33	CCDC134
ENSG00000265992	30770.9	-0.616827	4.12945e-35	4.93245e-33	ESRG
ENSG00000150768	6238.47	-0.391854	5.90752e-35	7.0199e-33	DLAT
ENSG00000117748	7034.45	0.665796	6.65784e-35	7.87094e-33	RPA2
ENSG00000266338	781.776	0.627432	1.46793e-34	1.72654e-32	NBPF15
ENSG00000108852	5023.93	-0.449371	2.43349e-34	2.84767e-32	MPP2
ENSG00000163683	1360.08	0.65007	2.4873e-34	2.88191e-32	SMIM14
ENSG00000018236	704.878	-0.786807	2.48775e-34	2.88191e-32	CNTN1
ENSG00000214765	482.619	1.15425	2.82107e-34	3.25171e-32	NA
ENSG00000117569	4203.93	-0.57371	3.63313e-34	4.16689e-32	PTBP2
ENSG00000110955	56316.1	-0.387333	4.93052e-34	5.6269e-32	ATP5F1B
ENSG00000143815	8624.05	-0.449746	6.1406e-34	6.97336e-32	LBR
ENSG00000125629	1207.94	0.697641	6.23435e-34	7.04512e-32	INSIG2
ENSG00000170325	1025.02	0.599884	6.82086e-34	7.67031e-32	PRDM10
ENSG00000181222	6456.59	-0.403795	8.15432e-34	9.11086e-32	POLR2A
ENSG00000104522	2032.11	-0.444288	8.18092e-34	9.11086e-32	GFUS
ENSG00000273136	832.736	0.575667	8.65206e-34	9.58923e-32	NBPF26
ENSG00000204789	416.172	1.0806	8.88273e-34	9.79778e-32	NA
ENSG00000215712	1693.55	0.705073	1.19826e-33	1.31541e-31	TMEM242
ENSG00000214174	518.164	0.837527	1.35941e-33	1.48523e-31	NA
ENSG00000176654	1178.58	-0.571939	1.65257e-33	1.79701e-31	NA
ENSG00000174231	19600.6	-0.399029	1.66579e-33	1.80288e-31	PRPF8
ENSG00000106261	2375.55	0.526168	3.09126e-33	3.33004e-31	ZKSCAN1
ENSG00000104320	3660.68	-0.434088	3.18442e-33	3.41444e-31	NBN
ENSG00000007392	2923.37	-0.55929	4.95275e-33	5.28591e-31	LUC7L
ENSG00000143858	444.719	-0.776749	5.44045e-33	5.77966e-31	SYT2
ENSG00000100285	247.538	0.931784	5.83241e-33	6.16764e-31	NEFH
ENSG00000153093	544.644	-0.898594	8.43191e-33	8.87584e-31	ACOXL
ENSG00000150401	682.985	0.775638	1.12159e-32	1.17527e-30	DCUN1D2
ENSG00000100209	643.986	0.682293	1.70663e-32	1.78022e-30	HSCB
ENSG00000204516	675.71	0.771179	2.73893e-32	2.84417e-30	MICB
ENSG00000113369	2931.02	-0.580397	2.95827e-32	3.05816e-30	ARRDC3
ENSG00000168827	4278.48	-0.373242	3.15233e-32	3.24422e-30	GFM1
ENSG00000140987	1225.78	0.755229	3.68944e-32	3.78011e-30	ZSCAN32
ENSG00000065154	8255.6	-0.521734	3.91134e-32	3.98974e-30	OAT
ENSG00000149557	566.217	-1.21294	4.18224e-32	4.24728e-30	FEZ1
ENSG00000176204	439.849	-0.777041	6.31862e-32	6.38873e-30	LRRTM4
ENSG00000123552	1336.17	0.581796	6.96497e-32	7.0115e-30	USP45
ENSG00000118523	534.859	0.835076	7.46371e-32	7.48091e-30	CCN2
ENSG00000156697	1862.72	-0.632437	1.18673e-31	1.18432e-29	UTP14A
ENSG00000187231	822.564	-0.565178	1.21414e-31	1.20645e-29	SESTD1
ENSG00000134824	32706.4	-0.587435	1.33716e-31	1.32298e-29	FADS2
ENSG00000170035	2570.05	-0.413722	1.57994e-31	1.55651e-29	UBE2E3
ENSG00000026950	181.443	1.25953	1.87801e-31	1.84229e-29	BTN3A1
ENSG00000124596	2835.47	0.563256	1.95485e-31	1.90954e-29	OARD1
ENSG00000141526	49.9776	2.79437	1.96472e-31	1.91108e-29	SLC16A3
ENSG00000156976	8496.49	0.582977	2.03371e-31	1.96988e-29	EIF4A2
ENSG00000164692	4529.45	0.472192	2.10622e-31	2.03157e-29	COL1A2
ENSG00000136997	2935.6	-0.519009	3.00934e-31	2.89059e-29	MYC
ENSG00000100058	1228.24	0.65601	3.26905e-31	3.12176e-29	NA
ENSG00000242265	3705	-0.386981	3.27708e-31	3.12176e-29	PEG10
ENSG00000137814	1548.67	0.512082	3.49518e-31	3.31582e-29	HAUS2
ENSG00000144028	17301.9	-0.459003	3.65769e-31	3.45577e-29	SNRNP200
ENSG00000108599	1213.89	0.496321	4.59668e-31	4.3252e-29	AKAP10
ENSG00000104691	461.175	-0.680565	5.35694e-31	5.02006e-29	UBXN8
ENSG00000110107	1480.55	-0.560053	5.83501e-31	5.44593e-29	PRPF19
ENSG00000162344	129.23	-1.56917	6.83946e-31	6.35767e-29	FGF19
ENSG00000158406	125.478	-1.3119	8.40578e-31	7.78227e-29	H4C8
ENSG00000131467	20327.7	-0.320957	9.35123e-31	8.62296e-29	PSME3
ENSG00000174456	433.957	0.748333	1.22958e-30	1.1293e-28	C12orf76
ENSG00000214293	475.58	0.822367	1.42686e-30	1.30013e-28	APTR
ENSG00000196189	402.13	-0.828181	1.42347e-30	1.30013e-28	SEMA4A
ENSG00000134444	2432.21	-0.446588	1.48419e-30	1.34705e-28	RELCH
ENSG00000184481	414.876	-0.804664	1.5791e-30	1.42756e-28	FOXO4
ENSG00000010165	3594.29	-0.499747	1.84092e-30	1.65776e-28	METTL13
ENSG00000102172	10476.1	-0.425076	1.97383e-30	1.77053e-28	SMS
ENSG00000184344	540.896	-0.892065	2.30902e-30	2.06317e-28	GDF3
ENSG00000120705	11358.4	-0.30074	2.32005e-30	2.06503e-28	ETF1
ENSG00000163293	352.57	0.787983	2.54221e-30	2.25406e-28	NIPAL1
ENSG00000113013	34856.5	-0.38058	2.79401e-30	2.46783e-28	HSPA9
ENSG00000119922	46.3984	2.59602	3.08492e-30	2.71438e-28	IFIT2
ENSG00000152661	14798.9	-0.603133	3.11884e-30	2.73379e-28	GJA1
ENSG00000072682	426.22	0.943849	3.26759e-30	2.85332e-28	P4HA2
ENSG00000167721	11641.1	-0.482237	3.47979e-30	3.02716e-28	TSR1
ENSG00000125351	2572.62	0.652523	4.76029e-30	4.12552e-28	UPF3B
ENSG00000039319	1585.89	0.608512	5.26666e-30	4.54727e-28	ZFYVE16
ENSG00000011201	1189.97	-0.520492	5.34545e-30	4.59808e-28	ANOS1
ENSG00000152952	515.195	0.670986	6.65855e-30	5.7063e-28	PLOD2
ENSG00000173227	264.814	1.03282	7.16787e-30	6.12003e-28	SYT12
ENSG00000197157	11727.1	-0.345906	7.92451e-30	6.7411e-28	SND1
ENSG00000279800	3913.3	-0.506801	8.11465e-30	6.87747e-28	BCLAF1P2
ENSG00000138363	11523.9	-0.382541	8.37051e-30	7.06833e-28	ATIC
ENSG00000162433	16603.1	-0.382494	8.94256e-30	7.52383e-28	AK4
ENSG00000289426	61.2141	1.7296	9.82529e-30	8.23645e-28	NA
ENSG00000100439	2764.59	0.605126	1.03866e-29	8.6441e-28	ABHD4
ENSG00000006652	905.629	0.503721	1.03624e-29	8.6441e-28	IFRD1
ENSG00000165029	333.25	-0.767487	1.12179e-29	9.3024e-28	ABCA1
ENSG00000130303	1779.84	0.668922	1.15613e-29	9.55282e-28	BST2
ENSG00000100814	2189.86	0.626585	1.36638e-29	1.12497e-27	CCNB1IP1
ENSG00000111605	11573.6	-0.249473	2.43275e-29	1.9958e-27	CPSF6
ENSG00000204262	981.189	-0.690835	2.67119e-29	2.18365e-27	COL5A2
ENSG00000141741	798.173	0.646491	3.11467e-29	2.53719e-27	MIEN1
ENSG00000183077	481.146	0.73204	3.2814e-29	2.66359e-27	AFMID
ENSG00000166224	4031.55	0.3721	4.79758e-29	3.88065e-27	SGPL1
ENSG00000164050	1490.5	-0.605041	5.46274e-29	4.40323e-27	PLXNB1
ENSG00000255717	1314.39	0.633054	6.23722e-29	5.00999e-27	SNHG1
ENSG00000104368	408.067	-0.792452	6.54948e-29	5.24254e-27	PLAT
ENSG00000182872	3842.23	-0.342301	6.86879e-29	5.47911e-27	RBM10
ENSG00000108312	3078.76	-0.559163	7.69577e-29	6.1176e-27	UBTF
ENSG00000152818	1451.51	-0.446291	8.06831e-29	6.39171e-27	UTRN
ENSG00000145555	4074.01	-0.365766	8.52694e-29	6.7319e-27	MYO10
ENSG00000091947	907.349	0.705386	8.59474e-29	6.76227e-27	TMEM101
ENSG00000180398	6391.63	0.512457	1.00595e-28	7.88783e-27	MCFD2
ENSG00000162496	529.482	-0.663807	1.09219e-28	8.53503e-27	DHRS3
ENSG00000153993	154.221	-1.07892	1.18296e-28	9.21312e-27	SEMA3D
ENSG00000173599	956.55	-0.606226	1.34919e-28	1.04723e-26	PC
ENSG00000204569	3284.5	-0.347899	1.57537e-28	1.2187e-26	PPP1R10
ENSG00000102038	6902.49	-0.370874	1.60023e-28	1.23378e-26	SMARCA1
ENSG00000204711	417.364	-0.690641	1.65388e-28	1.27089e-26	CFAP95
ENSG00000198420	2585.4	0.523501	1.96544e-28	1.5047e-26	TCAF1
ENSG00000070814	12858.7	-0.356105	1.97119e-28	1.5047e-26	TCOF1
ENSG00000179950	9321.32	-0.373305	2.17854e-28	1.65204e-26	PUF60
ENSG00000148180	2472.13	-0.387277	2.17151e-28	1.65204e-26	GSN
ENSG00000052749	4360.41	-0.41912	2.3033e-28	1.74092e-26	RRP12
ENSG00000165671	4403.61	-0.312915	2.32822e-28	1.754e-26	NSD1
ENSG00000050426	457.71	0.844119	2.44557e-28	1.8364e-26	LETMD1
ENSG00000175906	484.298	0.74783	2.89278e-28	2.16517e-26	ARL4D
ENSG00000156671	1002.9	0.528155	3.29651e-28	2.45937e-26	SAMD8
ENSG00000164331	622.39	0.591079	3.31148e-28	2.46257e-26	ANKRA2
ENSG00000166794	3133.73	-0.348802	4.60569e-28	3.41399e-26	PPIB
ENSG00000143624	4459.34	-0.482856	6.04586e-28	4.46715e-26	INTS3
ENSG00000129351	16800.4	-0.478233	7.04714e-28	5.19035e-26	ILF3
ENSG00000215021	10014.7	-0.381832	7.28652e-28	5.34956e-26	PHB2
ENSG00000170417	406.083	0.864954	7.45106e-28	5.45299e-26	TMEM182
ENSG00000111725	2251.57	0.438794	1.03558e-27	7.55483e-26	PRKAB1
ENSG00000176974	2365.75	-0.387152	1.09084e-27	7.93284e-26	SHMT1
ENSG00000177707	438.443	-0.666898	1.27256e-27	9.22525e-26	NECTIN3
ENSG00000117305	849.22	0.696612	1.36705e-27	9.84835e-26	HMGCL
ENSG00000270276	531.17	-0.774051	1.36524e-27	9.84835e-26	H4C15
ENSG00000142528	1006.36	0.57218	1.52445e-27	1.09481e-25	ZNF473
ENSG00000164930	753.391	0.762718	1.77907e-27	1.27369e-25	FZD6
ENSG00000248329	987.156	-0.571664	2.10102e-27	1.49953e-25	APELA
ENSG00000167554	525.191	0.797785	2.31531e-27	1.64737e-25	ZNF610
ENSG00000101265	991.152	0.487029	2.4949e-27	1.76969e-25	RASSF2
ENSG00000196235	6116.08	-0.421486	3.13995e-27	2.22041e-25	SUPT5H
ENSG00000088325	13117.6	-0.334781	3.19224e-27	2.25048e-25	TPX2
ENSG00000138674	7546.93	-0.398585	3.2218e-27	2.2644e-25	SEC31A
ENSG00000188191	2340.62	-0.478916	3.64835e-27	2.5564e-25	PRKAR1B
ENSG00000155621	824.341	0.652185	4.47289e-27	3.12465e-25	C9orf85
ENSG00000251095	257.85	0.983091	5.45683e-27	3.8005e-25	NA
ENSG00000109065	1256.39	0.630685	5.84352e-27	4.05755e-25	NAT9
ENSG00000108370	733.078	0.595532	7.17601e-27	4.96782e-25	RGS9
ENSG00000270882	547.634	-0.781381	8.79479e-27	6.07025e-25	H4C14
ENSG00000104738	19328.2	-0.589967	9.7025e-27	6.67677e-25	MCM4
ENSG00000172731	1274.71	0.525862	1.04067e-26	7.14005e-25	LRRC20
ENSG00000177034	1956.33	0.522079	1.34595e-26	9.20721e-25	MTX3
ENSG00000178458	5078.89	-0.341856	1.44776e-26	9.87431e-25	NA
ENSG00000101040	7206.14	-0.3813	1.48757e-26	1.01159e-24	ZMYND8
ENSG00000082516	4352.6	-0.521859	1.49982e-26	1.01692e-24	GEMIN5
ENSG00000033867	895.908	0.588244	1.57016e-26	1.06149e-24	SLC4A7
ENSG00000105612	849.165	0.685488	1.95844e-26	1.32011e-24	DNASE2
ENSG00000197429	479.752	0.645142	1.9732e-26	1.32618e-24	IPP
ENSG00000159374	279.303	0.837471	2.19871e-26	1.47345e-24	M1AP
ENSG00000174353	735.286	0.647103	2.98229e-26	1.99277e-24	NA
ENSG00000179335	1369.41	0.63729	3.29713e-26	2.19679e-24	CLK3
ENSG00000250337	675.12	0.60691	3.55336e-26	2.36068e-24	PURPL
ENSG00000113282	7371.41	-0.303233	4.84367e-26	3.20865e-24	CLINT1
ENSG00000120925	952.562	0.446502	5.42516e-26	3.58356e-24	RNF170
ENSG00000128563	1411.55	0.480911	5.91506e-26	3.896e-24	PRKRIP1
ENSG00000184743	2117.26	0.426405	6.57569e-26	4.31879e-24	ATL3
ENSG00000197712	461.571	0.722809	8.54014e-26	5.59306e-24	FAM114A1
ENSG00000105771	1551.92	0.495129	8.59869e-26	5.61546e-24	SMG9
ENSG00000135503	534.291	0.630465	9.1359e-26	5.94943e-24	ACVR1B
ENSG00000167565	936.532	0.586513	1.57638e-25	1.02367e-23	SERTAD3
ENSG00000196911	1052.21	0.563676	1.62293e-25	1.05094e-23	KPNA5
ENSG00000094880	6296.28	0.517098	1.73e-25	1.11713e-23	CDC23
ENSG00000182050	224.467	-0.871818	2.31446e-25	1.49037e-23	MGAT4C
ENSG00000178028	1745.67	-0.421896	2.79222e-25	1.79301e-23	DMAP1
ENSG00000090339	191.493	1.11262	3.02937e-25	1.93989e-23	ICAM1
ENSG00000116754	9946.63	-0.290857	3.68912e-25	2.35582e-23	SRSF11
ENSG00000141232	857.722	0.550256	5.11649e-25	3.2583e-23	TOB1
ENSG00000106153	3493.52	-0.405797	5.26678e-25	3.34198e-23	CHCHD2
ENSG00000147257	1601.52	-0.591733	5.27688e-25	3.34198e-23	GPC3
ENSG00000152904	1513.81	0.545696	6.31265e-25	3.987e-23	GGPS1
ENSG00000234608	1375.84	0.573187	6.55756e-25	4.13037e-23	MAPKAPK5-AS1
ENSG00000272645	290.556	0.829735	6.74674e-25	4.23794e-23	NA
ENSG00000241186	45266.9	-0.482836	6.90665e-25	4.32661e-23	TDGF1
ENSG00000280511	474.735	-0.744905	7.24863e-25	4.52853e-23	NA
ENSG00000160588	472.367	0.697235	7.62383e-25	4.75006e-23	MPZL3
ENSG00000087460	7773.5	-0.235869	8.95699e-25	5.56565e-23	GNAS
ENSG00000185670	1887.75	-0.451321	9.97832e-25	6.18361e-23	ZBTB3
ENSG00000165410	2118.32	0.483064	1.06946e-24	6.60971e-23	CFL2
ENSG00000232956	1351.31	0.602673	1.10325e-24	6.80034e-23	SNHG15
ENSG00000135763	3136.44	-0.443547	1.16682e-24	7.17301e-23	URB2
ENSG00000131652	2526.82	-0.394236	1.22003e-24	7.48013e-23	THOC6
ENSG00000008283	1394.54	0.535827	1.24493e-24	7.61257e-23	CYB561
ENSG00000147121	717.892	0.528805	1.52758e-24	9.3162e-23	KRBOX4
ENSG00000244462	7710.61	-0.339479	1.54638e-24	9.40602e-23	RBM12
ENSG00000136527	16626	-0.324017	1.60017e-24	9.70757e-23	TRA2B
ENSG00000078018	698.95	-0.52851	1.64541e-24	9.9558e-23	MAP2
ENSG00000091483	3500.9	-0.369675	2.01473e-24	1.21585e-22	FH
ENSG00000177189	339.593	0.751998	2.13349e-24	1.28416e-22	RPS6KA3
ENSG00000107798	2426.58	-0.525828	2.68764e-24	1.61349e-22	LIPA
ENSG00000184678	203.664	-0.867763	2.80688e-24	1.6807e-22	H2BC21
ENSG00000139800	1609.29	-0.447952	3.09059e-24	1.84579e-22	ZIC5
ENSG00000166012	1109.09	0.626298	3.57196e-24	2.12776e-22	TAF1D
ENSG00000146776	1476.04	-0.437564	3.91972e-24	2.3289e-22	ATXN7L1
ENSG00000187522	2728.26	-0.418277	4.78375e-24	2.83495e-22	HSPA14
ENSG00000116205	930.933	0.680161	5.21836e-24	3.08458e-22	TCEANC2
ENSG00000108861	1560.91	0.490616	5.29264e-24	3.12049e-22	DUSP3
ENSG00000104549	16757.3	-0.678857	5.37102e-24	3.15863e-22	SQLE
ENSG00000057935	2468.74	-0.394935	5.58641e-24	3.27693e-22	MTA3
ENSG00000178409	1121.18	-0.70959	5.66682e-24	3.31566e-22	BEND3
ENSG00000259203	818.309	0.522166	6.34696e-24	3.70421e-22	LOC101928499
ENSG00000011454	2095.23	0.416187	6.44309e-24	3.75082e-22	RABGAP1
ENSG00000198146	3974.5	-0.364424	6.46642e-24	3.75492e-22	ZNF770
ENSG00000083067	311.779	-0.703214	6.81854e-24	3.94944e-22	TRPM3
ENSG00000109618	356.702	0.758096	7.07479e-24	4.0876e-22	SEPSECS
ENSG00000204344	430.476	0.642283	7.72435e-24	4.45174e-22	STK19
ENSG00000168421	549.551	-0.644389	8.1873e-24	4.70678e-22	RHOH
ENSG00000289168	150.36	1.12488	8.21344e-24	4.71006e-22	LOC124904294
ENSG00000198382	1286.95	0.425147	9.10444e-24	5.20806e-22	UVRAG
ENSG00000173545	2254.56	-0.336067	1.05559e-23	6.02337e-22	ZNF622
ENSG00000102802	257.724	0.826598	1.08655e-23	6.18473e-22	MEDAG
ENSG00000101347	2446.29	-0.386089	1.12133e-23	6.36698e-22	SAMHD1
ENSG00000174842	3207.14	-0.401749	1.22656e-23	6.94739e-22	GLMN
ENSG00000164985	4356.39	-0.404894	1.33421e-23	7.53864e-22	PSIP1
ENSG00000146904	9219.12	-0.513961	1.41134e-23	7.95494e-22	EPHA1
ENSG00000090520	3078.54	-0.34906	1.68278e-23	9.46174e-22	DNAJB11
ENSG00000253719	5743.51	-0.379666	1.73878e-23	9.75282e-22	ATXN7L3B
ENSG00000151012	1197.61	0.534288	1.86539e-23	1.04376e-21	SLC7A11
ENSG00000156471	6840.04	-0.31453	2.04696e-23	1.14258e-21	PTDSS1
ENSG00000118971	20847.5	0.238976	2.09189e-23	1.16484e-21	CCND2
ENSG00000240563	38373.8	-0.457475	2.10448e-23	1.16902e-21	L1TD1
ENSG00000075213	2949.65	-0.499651	2.48215e-23	1.3755e-21	SEMA3A
ENSG00000154134	200.928	0.907615	2.49273e-23	1.37805e-21	ROBO3
ENSG00000145220	2962.49	-0.363762	3.40547e-23	1.87814e-21	LYAR
ENSG00000172888	577.738	0.585544	3.5786e-23	1.96891e-21	ZNF621
ENSG00000172893	12155	-0.425954	3.79332e-23	2.08208e-21	DHCR7
ENSG00000179409	4336.42	-0.278703	3.84441e-23	2.10511e-21	GEMIN4
ENSG00000135829	24682.5	-0.443281	4.01954e-23	2.19579e-21	DHX9
ENSG00000186767	1069.17	-0.467976	4.68668e-23	2.55418e-21	SPIN4
ENSG00000001460	614.102	0.608312	5.11732e-23	2.7823e-21	STPG1
ENSG00000181026	7990.98	0.3138	5.35293e-23	2.90355e-21	AEN
ENSG00000205583	621.805	0.654552	5.59497e-23	3.02772e-21	NA
ENSG00000173535	116.175	1.03962	5.75381e-23	3.10638e-21	TNFRSF10C
ENSG00000144161	657.583	0.690734	5.7831e-23	3.1149e-21	ZC3H8
ENSG00000159164	3695.43	-0.407029	5.93106e-23	3.18715e-21	SV2A
ENSG00000168256	3314.32	0.472612	6.47656e-23	3.47219e-21	NKIRAS2
ENSG00000130768	1504.31	-0.440386	7.19961e-23	3.85087e-21	SMPDL3B
ENSG00000114023	2983.25	0.486622	7.98628e-23	4.26175e-21	FAM162A
ENSG00000101146	5631.4	0.527824	8.70609e-23	4.63514e-21	RAE1
ENSG00000119927	2524.41	0.477374	8.98959e-23	4.77505e-21	GPAM
ENSG00000005961	123.625	0.978077	9.12736e-23	4.83708e-21	ITGA2B
ENSG00000205726	4570.05	-0.394602	1.28015e-22	6.76863e-21	ITSN1
ENSG00000275700	3954.24	-0.309337	1.42063e-22	7.49423e-21	AATF
ENSG00000140057	205.255	0.817641	1.52881e-22	8.04651e-21	AK7
ENSG00000108588	8983.66	-0.405101	1.74266e-22	9.15117e-21	CCDC47
ENSG00000168228	781.806	0.737423	1.76513e-22	9.2481e-21	ZCCHC4
ENSG00000187987	51.2229	1.59861	1.80911e-22	9.45701e-21	ZSCAN23
ENSG00000134107	56.8075	1.56116	1.90996e-22	9.96163e-21	BHLHE40
ENSG00000112419	2100.61	-0.40026	2.45214e-22	1.27605e-20	PHACTR2
ENSG00000120837	4461.3	-0.524626	2.63242e-22	1.36678e-20	NFYB
ENSG00000089050	1405.47	0.437881	2.9842e-22	1.54595e-20	RBBP9
ENSG00000161940	418.344	0.600449	3.35023e-22	1.73168e-20	BCL6B
ENSG00000103995	961.771	0.668087	4.08965e-22	2.10914e-20	CEP152
ENSG00000196705	1980.1	0.46903	4.28413e-22	2.20451e-20	ZNF431
ENSG00000029363	16447.7	-0.48066	4.34575e-22	2.23124e-20	BCLAF1
ENSG00000146376	614.13	-0.677954	4.58227e-22	2.34744e-20	ARHGAP18
ENSG00000267278	296.58	0.767216	4.65164e-22	2.3777e-20	NA
ENSG00000138768	7734.75	-0.389432	5.00033e-22	2.55028e-20	USO1
ENSG00000002919	1700.98	0.540254	5.13149e-22	2.6114e-20	SNX11
ENSG00000173575	1731.54	0.532142	5.15492e-22	2.61754e-20	CHD2
ENSG00000119862	1067.01	0.431132	5.20453e-22	2.63693e-20	LGALSL
ENSG00000078674	6445.25	-0.287528	5.87738e-22	2.9713e-20	PCM1
ENSG00000186260	895.422	0.540385	6.11641e-22	3.08537e-20	MRTFB
ENSG00000148158	276.488	0.705789	7.71058e-22	3.88105e-20	SNX30
ENSG00000134369	2343.23	-0.345707	8.1489e-22	4.09273e-20	NAV1
ENSG00000177410	654.06	0.661515	8.4886e-22	4.25408e-20	ZFAS1
ENSG00000100714	12368.3	-0.428498	1.03401e-21	5.17072e-20	MTHFD1
ENSG00000124222	1125.75	0.66108	1.06473e-21	5.31284e-20	STX16
ENSG00000282048	112.846	-1.02818	1.14938e-21	5.72282e-20	NA
ENSG00000263535	1235.51	-0.511748	1.18337e-21	5.87935e-20	NA
ENSG00000268658	419.5	0.566063	1.18807e-21	5.88999e-20	LINC00664
ENSG00000102103	1946.86	-0.524321	1.30915e-21	6.47638e-20	PQBP1
ENSG00000087301	1272.47	-0.469642	1.3219e-21	6.52542e-20	TXNDC16
ENSG00000236438	423.116	0.575096	1.34226e-21	6.61177e-20	NA
ENSG00000145782	3252.83	0.454659	1.34729e-21	6.62239e-20	ATG12
ENSG00000115459	533.113	0.653713	1.37559e-21	6.73282e-20	ELMOD3
ENSG00000135476	2286.28	-0.349831	1.37433e-21	6.73282e-20	ESPL1
ENSG00000141002	1626.56	-0.483314	1.55594e-21	7.59939e-20	TCF25
ENSG00000165806	335.903	0.758774	1.61169e-21	7.8529e-20	CASP7
ENSG00000174227	1378.97	-0.376345	1.61466e-21	7.8529e-20	PIGG
ENSG00000123427	312.798	0.704026	1.83537e-21	8.90754e-20	EEF1AKMT3
ENSG00000076108	3439.99	-0.330205	1.84939e-21	8.95674e-20	BAZ2A
ENSG00000106366	230.435	0.862905	1.93295e-21	9.34176e-20	SERPINE1
ENSG00000188976	8254.08	-0.302198	1.94223e-21	9.36699e-20	NOC2L
ENSG00000125746	260.092	0.70797	2.02047e-21	9.72399e-20	EML2
ENSG00000131203	390.683	-0.87895	2.33302e-21	1.12048e-19	IDO1
ENSG00000189057	1643.68	-0.479789	2.54719e-21	1.2208e-19	FAM111B
ENSG00000154079	474.432	0.682366	3.36855e-21	1.6111e-19	SDHAF4
ENSG00000055130	6529.04	-0.29982	3.41588e-21	1.63036e-19	CUL1
ENSG00000042317	393.729	0.657852	3.77403e-21	1.79758e-19	SPATA7
ENSG00000077274	760.056	-0.572626	3.96316e-21	1.88377e-19	CAPN6
ENSG00000205659	653.786	0.578555	4.0801e-21	1.93536e-19	LIN52
ENSG00000152457	905.423	0.522752	4.16775e-21	1.97288e-19	DCLRE1C
ENSG00000084073	7210.14	-0.471618	4.20763e-21	1.98767e-19	ZMPSTE24
ENSG00000270231	563.371	0.565557	4.2931e-21	2.0239e-19	NBPF8
ENSG00000228327	914.85	0.501875	4.31341e-21	2.02933e-19	NA
ENSG00000065600	904.255	0.429559	4.41632e-21	2.07351e-19	PACC1
ENSG00000164649	6529.35	-0.355536	4.53683e-21	2.12576e-19	CDCA7L
ENSG00000178252	7979.06	-0.349286	4.70769e-21	2.20135e-19	WDR6
ENSG00000067064	12621.4	-0.4319	5.69496e-21	2.65761e-19	IDI1
ENSG00000083457	1353.6	0.582555	5.75504e-21	2.68022e-19	ITGAE
ENSG00000111981	43.5849	1.61463	6.0572e-21	2.81525e-19	ULBP1
ENSG00000211459	13452.1	0.538329	6.37583e-21	2.95738e-19	NA
ENSG00000162493	2740.65	-0.470028	6.63437e-21	3.07113e-19	PDPN
ENSG00000186523	647.8	0.54478	6.97025e-21	3.22014e-19	FAM86B1
ENSG00000278828	160.08	-0.930672	7.31492e-21	3.37262e-19	H3C10
ENSG00000102531	2078.63	0.39077	7.76884e-21	3.56763e-19	FNDC3A
ENSG00000189067	4330.87	-0.441274	7.75615e-21	3.56763e-19	LITAF
ENSG00000100401	5436.53	-0.37561	7.86382e-21	3.60407e-19	RANGAP1
ENSG00000179119	1199.38	0.465769	7.88683e-21	3.60744e-19	SPTY2D1
ENSG00000120306	1164.32	0.613002	8.20216e-21	3.74425e-19	CYSTM1
ENSG00000167862	1121.15	-0.373456	8.40413e-21	3.82886e-19	MRPL58
ENSG00000107105	304.356	-0.645538	9.05022e-21	4.11508e-19	ELAVL2
ENSG00000248049	655.658	0.574253	9.1479e-21	4.15131e-19	UBA6-DT
ENSG00000206337	299.266	0.666263	9.22177e-21	4.17661e-19	HCP5
ENSG00000112715	251.97	0.944534	9.33048e-21	4.21756e-19	VEGFA
ENSG00000170899	1410.09	0.575082	9.35056e-21	4.21836e-19	GSTA4
ENSG00000154760	960.33	0.669025	1.07841e-20	4.85559e-19	SLFN13
ENSG00000131459	8489.27	0.3067	1.22823e-20	5.51937e-19	GFPT2
ENSG00000247095	49.7214	1.62172	1.59216e-20	7.14086e-19	MIR210HG
ENSG00000104112	5512.29	-0.525555	1.72758e-20	7.7332e-19	SCG3
ENSG00000189195	182.738	0.870243	1.74114e-20	7.77876e-19	BTBD8
ENSG00000274559	30.729	-2.18747	2.03477e-20	9.07301e-19	LOC102724334
ENSG00000124508	658.177	0.549421	2.06126e-20	9.17342e-19	BTN2A2
ENSG00000174446	904.238	0.508389	2.65257e-20	1.17822e-18	SNAPC5
ENSG00000006712	2031.16	-0.326077	2.92844e-20	1.2971e-18	PAF1
ENSG00000233381	877.672	-0.511865	2.93146e-20	1.2971e-18	NA
ENSG00000213995	1971.74	0.405004	3.12509e-20	1.38013e-18	NAXD
ENSG00000145907	43733.2	-0.370225	3.13287e-20	1.38092e-18	G3BP1
ENSG00000100483	644.23	0.569806	3.52216e-20	1.54955e-18	VCPKMT
ENSG00000248932	122.84	1.00303	3.59086e-20	1.57676e-18	COPB2-DT
ENSG00000101017	898.044	0.600357	3.81795e-20	1.67329e-18	CD40
ENSG00000169045	12583.1	-0.419047	3.84956e-20	1.68395e-18	HNRNPH1
ENSG00000211584	500.399	0.601571	3.95741e-20	1.72784e-18	SLC48A1
ENSG00000092445	879.44	-0.414263	4.37112e-20	1.90487e-18	TYRO3
ENSG00000041982	115.855	-1.16636	4.44022e-20	1.93133e-18	TNC
ENSG00000149428	8524.24	-0.317472	4.52046e-20	1.96253e-18	HYOU1
ENSG00000125414	42.3908	-1.72142	4.66611e-20	2.02195e-18	MYH2
ENSG00000099194	72769.8	-0.535139	4.97303e-20	2.15091e-18	SCD
ENSG00000175197	189.477	0.876981	5.25666e-20	2.26932e-18	DDIT3
ENSG00000134109	355.425	0.615152	5.27376e-20	2.27245e-18	EDEM1
ENSG00000048740	1139.56	-0.48772	5.33764e-20	2.29569e-18	CELF2
ENSG00000180488	547.312	0.482757	5.65043e-20	2.42569e-18	MIGA1
ENSG00000117533	609.307	0.477665	5.96588e-20	2.55635e-18	VAMP4
ENSG00000113161	27300.3	-0.39939	6.04478e-20	2.58535e-18	HMGCR
ENSG00000188177	116.575	1.08379	6.78712e-20	2.89747e-18	ZC3H6
ENSG00000125868	11288.9	-0.252787	6.97047e-20	2.97024e-18	DSTN
ENSG00000218739	979.063	0.500699	7.1174e-20	3.02726e-18	CEBPZOS
ENSG00000234289	30.227	-2.18849	7.45598e-20	3.16543e-18	H2BC12L
ENSG00000113638	1031.95	0.51731	7.91468e-20	3.35399e-18	TTC33
ENSG00000256008	88.4162	1.08659	8.20255e-20	3.4696e-18	NA
ENSG00000137073	3217.03	-0.343971	8.34908e-20	3.52512e-18	UBAP2
ENSG00000160285	7480.19	-0.813486	8.64796e-20	3.64463e-18	LSS
ENSG00000085063	1815.72	0.52449	8.8889e-20	3.73934e-18	CD59
ENSG00000143727	10081.5	0.450971	1.01464e-19	4.26056e-18	ACP1
ENSG00000134287	8255.84	-0.278176	1.08885e-19	4.55559e-18	ARF3
ENSG00000149269	5243.91	-0.278287	1.08728e-19	4.55559e-18	PAK1
ENSG00000063244	629.263	-0.517491	1.18026e-19	4.92907e-18	U2AF2
ENSG00000185650	4987.1	0.358396	1.20379e-19	5.01826e-18	ZFP36L1
ENSG00000170088	939.468	0.599718	1.2554e-19	5.22396e-18	TMEM192
ENSG00000110318	159.838	0.966142	1.33488e-19	5.5447e-18	CEP126
ENSG00000205423	825.101	0.452919	1.35281e-19	5.60907e-18	CNEP1R1
ENSG00000119640	395.097	0.626534	1.40045e-19	5.79613e-18	ACYP1
ENSG00000176171	2850.05	0.797855	1.54948e-19	6.40145e-18	BNIP3
ENSG00000282508	316.299	0.64907	1.55898e-19	6.42918e-18	NA
ENSG00000276256	683.35	0.62053	1.68198e-19	6.92407e-18	LOC389831
ENSG00000196584	1551.23	0.464852	1.68993e-19	6.94437e-18	XRCC2
ENSG00000010803	938.66	0.395835	1.75727e-19	7.20826e-18	SCMH1
ENSG00000187837	405.404	-0.633612	1.7634e-19	7.22056e-18	H1-2
ENSG00000171224	1194.98	0.556479	1.82814e-19	7.47235e-18	FAM241B
ENSG00000203705	1233.96	0.517285	1.97804e-19	8.07074e-18	TATDN3
ENSG00000130921	625.397	0.500356	2.12955e-19	8.66647e-18	MTRFR
ENSG00000179218	10470.3	-0.53016	2.13156e-19	8.66647e-18	CALR
ENSG00000151116	551.325	0.567378	2.16471e-19	8.75494e-18	UEVLD
ENSG00000204531	54181.3	-0.384589	2.15797e-19	8.75494e-18	POU5F1
ENSG00000075391	546.981	-0.583892	2.16325e-19	8.75494e-18	RASAL2
ENSG00000148218	719.115	0.613077	2.21725e-19	8.9517e-18	ALAD
ENSG00000270629	767.902	0.529698	2.23365e-19	9.00216e-18	NBPF14
ENSG00000082512	444.511	0.570218	2.29397e-19	9.22911e-18	TRAF5
ENSG00000169118	599.169	0.468513	2.35004e-19	9.43825e-18	CSNK1G1
ENSG00000104497	301.861	0.693823	2.55396e-19	1.02394e-17	SNX16
ENSG00000163545	937.643	0.679544	2.59668e-19	1.03926e-17	NUAK2
ENSG00000084072	2463.76	0.538135	2.64396e-19	1.05635e-17	PPIE
ENSG00000109111	2975.37	-0.339475	2.86025e-19	1.14078e-17	SUPT6H
ENSG00000108799	673.922	0.54821	2.91624e-19	1.16111e-17	EZH1
ENSG00000100813	4525.81	-0.293076	2.93693e-19	1.16733e-17	ACIN1
ENSG00000196591	28318.3	-0.404037	3.05125e-19	1.21068e-17	HDAC2
ENSG00000288825	175.957	-0.93222	3.41411e-19	1.35233e-17	H2AC18
ENSG00000136014	17653.2	-0.352585	3.46943e-19	1.37188e-17	USP44
ENSG00000181666	1586.41	0.48137	3.62633e-19	1.43147e-17	ZNF875
ENSG00000234420	294.975	0.951015	3.6796e-19	1.448e-17	ZNF37BP
ENSG00000120833	1050.65	-0.641152	3.68076e-19	1.448e-17	SOCS2
ENSG00000173674	7891.88	-0.387927	3.70788e-19	1.45618e-17	EIF1AX
ENSG00000197497	194.92	0.805498	3.76622e-19	1.47657e-17	ZNF665
ENSG00000163346	1047.47	0.4044	4.13991e-19	1.62033e-17	PBXIP1
ENSG00000101311	188.634	-0.80814	4.33061e-19	1.69209e-17	FERMT1
ENSG00000158481	22.9727	-2.54872	4.34732e-19	1.69575e-17	CD1C
ENSG00000006468	7577.59	-0.390432	4.46849e-19	1.74007e-17	ETV1
ENSG00000119812	6195.14	-0.397239	4.63558e-19	1.80209e-17	FAM98A
ENSG00000106443	1935.71	-0.309542	4.74846e-19	1.84286e-17	PHF14
ENSG00000273983	69.2418	-1.21081	5.26086e-19	2.03829e-17	H3C8
ENSG00000288859	195.278	-0.898824	5.29408e-19	2.04772e-17	H2AC19
ENSG00000162521	15429.8	-0.381811	5.3878e-19	2.08049e-17	RBBP4
ENSG00000141367	29236.4	-0.291368	5.59588e-19	2.15722e-17	CLTC
ENSG00000182919	641.554	0.581911	5.65188e-19	2.17517e-17	C11orf54
ENSG00000250682	98.1147	1.23685	6.01998e-19	2.31298e-17	LINC00491
ENSG00000179101	1488.23	-0.345816	6.22915e-19	2.38936e-17	NA
ENSG00000046604	5136.12	-0.281469	6.31725e-19	2.41913e-17	DSG2
ENSG00000137992	2416.18	0.477006	6.41116e-19	2.45102e-17	DBT
ENSG00000001561	412.163	0.596464	6.50076e-19	2.48116e-17	ENPP4
ENSG00000214087	1927.56	0.452857	6.66942e-19	2.54132e-17	ARL16
ENSG00000115762	10094.6	0.367464	7.07122e-19	2.68998e-17	PLEKHB2
ENSG00000272886	1699.13	0.471291	7.14761e-19	2.71456e-17	DCP1A
ENSG00000160199	1364.85	-0.401462	7.26758e-19	2.75558e-17	PKNOX1
ENSG00000128694	672.664	0.578813	7.41758e-19	2.80784e-17	OSGEPL1
ENSG00000115738	3427.72	0.42545	8.48797e-19	3.20776e-17	ID2
ENSG00000145002	541.648	0.551473	8.7061e-19	3.28481e-17	FAM86B2
ENSG00000170522	6945.09	-0.349887	8.82361e-19	3.32371e-17	ELOVL6
ENSG00000198786	13954.9	0.47839	9.77411e-19	3.67573e-17	ND5
ENSG00000125814	876.072	0.463813	9.97436e-19	3.74493e-17	NAPB
ENSG00000011422	422.258	0.549552	1.00973e-18	3.78494e-17	PLAUR
ENSG00000111860	326.348	0.593612	1.07226e-18	4.0128e-17	CEP85L
ENSG00000179115	5260.4	-0.346202	1.07925e-18	4.03242e-17	FARSA
ENSG00000113407	21904.4	-0.408639	1.17678e-18	4.3897e-17	TARS1
ENSG00000122335	1101.72	0.417162	1.17879e-18	4.39009e-17	SERAC1
ENSG00000278023	194.595	0.765948	1.2052e-18	4.48121e-17	RDM1
ENSG00000267383	1075.27	-0.418345	1.23807e-18	4.59602e-17	NA
ENSG00000188283	274.128	0.675369	1.26877e-18	4.70241e-17	ZNF383
ENSG00000138760	1134.29	0.449542	1.27379e-18	4.71342e-17	SCARB2
ENSG00000161692	759.121	0.447748	1.29255e-18	4.77518e-17	DBF4B
ENSG00000143622	984.516	0.538712	1.335e-18	4.92412e-17	RIT1
ENSG00000105486	3551.79	-0.418424	1.34308e-18	4.94599e-17	LIG1
ENSG00000116761	1008.74	0.45586	1.52534e-18	5.60824e-17	CTH
ENSG00000164070	532.416	0.534766	1.55408e-18	5.70482e-17	HSPA4L
ENSG00000132356	1203.58	0.3991	1.6037e-18	5.86826e-17	PRKAA1
ENSG00000102241	3852.33	-0.251583	1.60274e-18	5.86826e-17	HTATSF1
ENSG00000167555	461.211	0.565517	1.66964e-18	6.09986e-17	ZNF528
ENSG00000124374	2089.93	0.424601	1.7038e-18	6.21481e-17	PAIP2B
ENSG00000049245	2481.94	0.480798	1.71061e-18	6.22981e-17	VAMP3
ENSG00000277072	244.956	0.695787	1.73665e-18	6.31465e-17	NA
ENSG00000169116	275.921	-0.814773	1.85485e-18	6.73382e-17	PARM1
ENSG00000257337	141.237	0.93081	1.86878e-18	6.77374e-17	TNS2-AS1
ENSG00000101193	2715.48	-0.358968	1.90452e-18	6.89243e-17	GID8
ENSG00000119912	4965.38	-0.26242	2.05812e-18	7.43664e-17	IDE
ENSG00000117360	3479.16	-0.421822	2.14162e-18	7.72626e-17	PRPF3
ENSG00000183161	1688.01	-0.361599	2.24576e-18	8.08929e-17	FANCF
ENSG00000174718	4992.16	-0.372447	2.34944e-18	8.44956e-17	RESF1
ENSG00000196730	4414.51	-0.630118	2.45387e-18	8.81138e-17	DAPK1
ENSG00000118960	596.661	0.578761	2.47028e-18	8.85652e-17	HS1BP3
ENSG00000143493	2519.3	-0.349508	2.59439e-18	9.28702e-17	INTS7
ENSG00000163507	1959.18	-0.328528	3.01844e-18	1.07882e-16	CIP2A
ENSG00000261324	39.9994	-1.77397	3.05695e-18	1.0909e-16	NA
ENSG00000173281	988.244	0.429096	3.09169e-18	1.09989e-16	PPP1R3B
ENSG00000147383	2845.78	-0.458732	3.08931e-18	1.09989e-16	NSDHL
ENSG00000180817	5586.7	-0.404691	3.17309e-18	1.12711e-16	PPA1
ENSG00000188342	2281.17	-0.318952	3.19015e-18	1.13142e-16	GTF2F2
ENSG00000198814	948.267	-0.437211	3.43314e-18	1.21387e-16	GK
ENSG00000124749	132.78	-0.902393	3.43091e-18	1.21387e-16	COL21A1
ENSG00000105568	18979.8	-0.330452	3.58286e-18	1.26486e-16	PPP2R1A
ENSG00000138621	1148.79	0.570771	3.73917e-18	1.31803e-16	PPCDC
ENSG00000101868	6630.37	-0.401481	3.88198e-18	1.36628e-16	POLA1
ENSG00000171552	1347.36	-0.438614	3.96116e-18	1.39202e-16	BCL2L1
ENSG00000163902	14103.1	-0.328604	4.0278e-18	1.41329e-16	RPN1
ENSG00000236673	4162.53	-0.473744	4.03723e-18	1.41444e-16	NA
ENSG00000198739	31.3031	-1.86884	4.19111e-18	1.46613e-16	LRRTM3
ENSG00000165271	2896.54	-0.374152	4.22442e-18	1.47554e-16	NOL6
ENSG00000041988	387.336	0.579118	4.23993e-18	1.47872e-16	THAP3
ENSG00000147601	42385.5	-0.341378	4.261e-18	1.48382e-16	TERF1
ENSG00000163636	7686.74	-0.277525	4.52406e-18	1.57305e-16	PSMD6
ENSG00000144635	4151.64	-0.351606	4.71796e-18	1.638e-16	DYNC1LI1
ENSG00000111203	1059.63	0.502814	4.77592e-18	1.65563e-16	ITFG2
ENSG00000162409	677.78	0.431162	4.8932e-18	1.69374e-16	PRKAA2
ENSG00000134758	6713.8	-0.366318	5.0282e-18	1.73565e-16	RNF138
ENSG00000152092	520.112	-0.628685	5.02934e-18	1.73565e-16	ASTN1
ENSG00000167658	16128	-0.326597	5.7799e-18	1.99169e-16	EEF2
ENSG00000116455	4382.95	-0.343375	5.8077e-18	1.99828e-16	WDR77
ENSG00000100722	6408.89	-0.227431	6.15185e-18	2.11354e-16	ZC3H14
ENSG00000170954	669.555	0.522071	6.40252e-18	2.19639e-16	ZNF415
ENSG00000060339	9787.07	-0.377853	6.639e-18	2.27413e-16	CCAR1
ENSG00000078699	273.819	0.636278	6.84556e-18	2.34141e-16	CBFA2T2
ENSG00000167904	1616.07	0.482483	7.02179e-18	2.39812e-16	TMEM68
ENSG00000127191	2708.3	0.336944	7.03753e-18	2.39994e-16	TRAF2
ENSG00000160049	4280.37	0.402956	7.58957e-18	2.58356e-16	DFFA
ENSG00000198276	526.167	-0.636588	7.59839e-18	2.58356e-16	UCKL1
ENSG00000154832	2552.21	-0.326766	8.29369e-18	2.81582e-16	CXXC1
ENSG00000136160	591.425	0.498692	8.45561e-18	2.86657e-16	EDNRB
ENSG00000234964	3278.05	-0.443642	8.81442e-18	2.98383e-16	NA
ENSG00000065989	223.137	0.715834	9.05923e-18	3.06221e-16	PDE4A
ENSG00000143367	1027.16	0.520548	9.72024e-18	3.28083e-16	TUFT1
ENSG00000143590	211.2	0.756014	1.06868e-17	3.60181e-16	EFNA3
ENSG00000102226	9471.86	-0.342098	1.14167e-17	3.84219e-16	USP11
ENSG00000131470	496.903	0.683528	1.18366e-17	3.97768e-16	PSMC3IP
ENSG00000173226	2496.24	0.433533	1.23645e-17	4.14904e-16	IQCB1
ENSG00000117000	2483.8	0.355013	1.23939e-17	4.15285e-16	RLF
ENSG00000167778	579.357	0.524195	1.24403e-17	4.16234e-16	SPRYD3
ENSG00000204252	1530.55	0.405486	1.25515e-17	4.19348e-16	HLA-DOA
ENSG00000134371	4577.14	-0.300054	1.26122e-17	4.20766e-16	CDC73
ENSG00000109971	101152	-0.416868	1.30076e-17	4.33328e-16	HSPA8
ENSG00000072952	270.993	0.615899	1.35643e-17	4.51223e-16	IRAG1
ENSG00000158966	801.368	-0.460186	1.35985e-17	4.5171e-16	CACHD1
ENSG00000160214	3277.63	-0.350227	1.36742e-17	4.53569e-16	RRP1
ENSG00000157502	181.907	0.788268	1.39095e-17	4.60712e-16	PWWP3B
ENSG00000010292	8737.71	-0.299133	1.58607e-17	5.24585e-16	NCAPD2
ENSG00000123908	1640.53	0.408691	1.60191e-17	5.29068e-16	AGO2
ENSG00000237094	463.114	0.570471	1.61065e-17	5.31193e-16	NA
ENSG00000151743	189.005	0.722767	1.64571e-17	5.41978e-16	AMN1
ENSG00000138835	699.276	0.423132	1.86015e-17	6.11726e-16	RGS3
ENSG00000184227	243.564	0.698404	1.88319e-17	6.18422e-16	ACOT1
ENSG00000176371	1629.98	-0.394198	1.98481e-17	6.50865e-16	ZSCAN2
ENSG00000250994	135.362	-0.949541	2.08088e-17	6.81401e-16	NA
ENSG00000114503	9209.66	0.41572	2.18461e-17	7.14352e-16	NCBP2
ENSG00000148737	2009.9	-0.326374	2.22532e-17	7.26634e-16	TCF7L2
ENSG00000226510	34.7296	1.70165	2.26508e-17	7.38571e-16	UPK1A-AS1
ENSG00000241860	250.266	0.613396	2.34645e-17	7.64023e-16	NA
ENSG00000109861	26195.7	-0.369157	2.49974e-17	8.12787e-16	CTSC
ENSG00000180917	968.46	0.406453	2.62296e-17	8.51649e-16	CMTR2
ENSG00000013364	46.9855	1.44689	2.68527e-17	8.70653e-16	MVP
ENSG00000137075	1305.82	0.397646	2.78151e-17	9.00592e-16	RNF38
ENSG00000167333	685.8	0.451247	2.79693e-17	9.04313e-16	TRIM68
ENSG00000111328	1797.34	-0.42636	2.84266e-17	9.17813e-16	CDK2AP1
ENSG00000068366	3486.64	-0.24737	3.16643e-17	1.02092e-15	ACSL4
ENSG00000169914	172.697	0.77961	3.42348e-17	1.10077e-15	OTUD3
ENSG00000171988	5522.13	-0.271144	3.42365e-17	1.10077e-15	JMJD1C
ENSG00000168300	880.963	0.415459	3.48008e-17	1.11736e-15	PCMTD1
ENSG00000006432	596.808	0.495059	3.79195e-17	1.2158e-15	MAP3K9
ENSG00000156711	226.159	0.636122	3.95521e-17	1.26638e-15	MAPK13
ENSG00000172572	148.274	-0.855156	4.22879e-17	1.3521e-15	PDE3A
ENSG00000204650	1243.19	0.425321	4.6151e-17	1.47164e-15	LINC02210
ENSG00000139641	6551.16	-0.287012	4.61542e-17	1.47164e-15	ESYT1
ENSG00000005483	1839.72	0.426338	4.74381e-17	1.5084e-15	KMT2E
ENSG00000095002	22709	-0.265589	4.74045e-17	1.5084e-15	MSH2
ENSG00000140990	2976.1	-0.383563	4.81374e-17	1.52853e-15	NDUFB10
ENSG00000180336	171.653	0.864392	4.84039e-17	1.53488e-15	MEIOC
ENSG00000118298	2487.54	0.521985	5.13368e-17	1.62564e-15	CA14
ENSG00000263528	707.959	-0.478384	5.44713e-17	1.72253e-15	IKBKE
ENSG00000236534	2673.31	-0.355417	5.52531e-17	1.74462e-15	H3P36
ENSG00000114480	588.505	-0.46186	5.5321e-17	1.74462e-15	GBE1
ENSG00000103549	2126.94	-0.317145	5.70929e-17	1.79804e-15	RNF40
ENSG00000052126	2193.45	-0.336791	5.7742e-17	1.816e-15	PLEKHA5
ENSG00000126432	6629.88	-0.211859	6.25167e-17	1.96348e-15	PRDX5
ENSG00000281852	142.901	0.905386	6.53799e-17	2.05062e-15	NA
ENSG00000242779	482.418	0.540974	6.65886e-17	2.08569e-15	ZNF702P
ENSG00000258743	81.1549	1.14609	6.73582e-17	2.10693e-15	LINC02301
ENSG00000117114	3526.97	-0.255583	6.83741e-17	2.13581e-15	ADGRL2
ENSG00000169604	1562.5	-0.353776	6.89578e-17	2.15113e-15	ANTXR1
ENSG00000109189	2766.09	0.274953	6.94069e-17	2.16221e-15	USP46
ENSG00000250746	646.026	-0.520179	6.99705e-17	2.17683e-15	LOC100288073
ENSG00000144736	2151.4	-0.342805	7.17433e-17	2.22897e-15	SHQ1
ENSG00000164659	2019.82	0.463304	7.41974e-17	2.30212e-15	ELAPOR2
ENSG00000249395	180.56	0.900678	7.56435e-17	2.34383e-15	CASC9
ENSG00000081913	572.617	-0.424569	7.63234e-17	2.36172e-15	PHLPP1
ENSG00000169288	2121.86	-0.454782	7.89565e-17	2.43992e-15	MRPL1
ENSG00000223459	953.665	0.49342	8.03501e-17	2.47967e-15	TCAF1P1
ENSG00000162971	1076.18	0.439568	8.22275e-17	2.53421e-15	TYW5
ENSG00000105220	9930.16	-0.294493	8.60161e-17	2.64744e-15	GPI
ENSG00000135048	1508.57	-0.448645	9.09957e-17	2.79696e-15	CEMIP2
ENSG00000120800	4437.78	-0.360335	9.33771e-17	2.86634e-15	UTP20
ENSG00000219626	78.8128	1.0693	9.47345e-17	2.90414e-15	FAM228B
ENSG00000124171	1638.01	0.412985	9.92185e-17	3.03756e-15	PARD6B
ENSG00000221955	737.087	-0.497913	1.01471e-16	3.1024e-15	SLC12A8
ENSG00000102401	1719.25	0.449183	1.0388e-16	3.17185e-15	ARMCX3
ENSG00000049759	1417.34	-0.356316	1.05891e-16	3.22897e-15	NEDD4L
ENSG00000169860	763.263	-1.06435	1.07155e-16	3.26321e-15	P2RY1
ENSG00000163754	1553.1	-0.361453	1.07554e-16	3.27103e-15	GYG1
ENSG00000172794	136.011	0.840842	1.07902e-16	3.27729e-15	RAB37
ENSG00000120942	1970.47	-0.394568	1.08189e-16	3.28168e-15	UBIAD1
ENSG00000081051	67.5782	-1.26285	1.12718e-16	3.41457e-15	AFP
ENSG00000166225	1696.99	0.359636	1.13569e-16	3.43585e-15	FRS2
ENSG00000013503	1658.58	-0.473008	1.17502e-16	3.55017e-15	POLR3B
ENSG00000117280	601.723	0.556622	1.2383e-16	3.73647e-15	RAB29
ENSG00000135535	12273.7	0.286514	1.27037e-16	3.82821e-15	CD164
ENSG00000075142	6228.03	-0.323706	1.27245e-16	3.82948e-15	SRI
ENSG00000182944	28330.6	-0.397762	1.29115e-16	3.88068e-15	EWSR1
ENSG00000164687	8572.65	-0.461052	1.34726e-16	4.04407e-15	FABP5
ENSG00000235750	800.53	0.491704	1.48584e-16	4.45423e-15	KIAA0040
ENSG00000206535	455.299	0.663497	1.49878e-16	4.48718e-15	LNP1
ENSG00000250046	173.551	-0.736486	1.56932e-16	4.6923e-15	NA
ENSG00000169964	421.911	0.557113	1.60576e-16	4.79503e-15	TMEM42
ENSG00000196312	170.682	0.790671	1.62211e-16	4.83757e-15	NA
ENSG00000197461	244.906	0.617425	1.62739e-16	4.84705e-15	PDGFA
ENSG00000007314	370.37	0.525568	1.69142e-16	5.03127e-15	SCN4A
ENSG00000155849	1253.27	0.384613	1.84783e-16	5.48944e-15	ELMO1
ENSG00000163617	48.284	1.4403	1.89716e-16	5.62873e-15	CCDC191
ENSG00000197841	975.217	-0.374259	1.90714e-16	5.65107e-15	ZNF181
ENSG00000115129	1317.61	-0.421521	1.98726e-16	5.88092e-15	TP53I3
ENSG00000137801	1155.44	0.407615	2.06111e-16	6.09164e-15	THBS1
ENSG00000155858	92.1139	1.00986	2.135e-16	6.30194e-15	LSM11
ENSG00000117399	9103.97	-0.409615	2.28427e-16	6.73392e-15	CDC20
ENSG00000073050	1233.25	-0.365128	2.51245e-16	7.39712e-15	XRCC1
ENSG00000128052	2309.3	-0.509387	2.52111e-16	7.41314e-15	KDR
ENSG00000184634	1532.75	-0.358444	2.56913e-16	7.54474e-15	MED12
ENSG00000185745	135.372	0.909634	2.64881e-16	7.76884e-15	IFIT1
ENSG00000138821	226.006	-0.838451	2.87429e-16	8.41944e-15	SLC39A8
ENSG00000131725	1215.25	-0.436961	3.25261e-16	9.51552e-15	WDR44
ENSG00000179630	280.339	0.719932	3.3539e-16	9.79942e-15	LACC1
ENSG00000272398	89791.2	-0.242918	3.39221e-16	9.89881e-15	CD24
ENSG00000048544	5154.74	0.40196	3.44141e-16	1.00297e-14	MRPS10
ENSG00000077254	9154.72	-0.310687	3.67736e-16	1.07038e-14	USP33
ENSG00000145626	389.984	0.669585	3.78768e-16	1.1011e-14	UGT3A1
ENSG00000130363	235.637	0.691936	3.86402e-16	1.12188e-14	RSPH3
ENSG00000091136	1066.33	-0.433604	3.88013e-16	1.12514e-14	LAMB1
ENSG00000163517	708.296	0.551586	3.96447e-16	1.14815e-14	HDAC11
ENSG00000169019	818.791	0.529736	4.37442e-16	1.26529e-14	COMMD8
ENSG00000198695	3636.15	0.510899	4.45359e-16	1.28658e-14	ND6
ENSG00000145794	967.871	-0.386078	5.25396e-16	1.51589e-14	MEGF10
ENSG00000163482	1527.91	-0.378502	5.41425e-16	1.56018e-14	STK36
ENSG00000166450	199.974	0.765806	5.48811e-16	1.57949e-14	PRTG
ENSG00000198727	24703.8	0.482121	5.73338e-16	1.64802e-14	CYTB
ENSG00000100280	3484	-0.381316	6.97963e-16	2.00375e-14	AP1B1
ENSG00000144306	588.987	0.497588	7.12687e-16	2.04094e-14	SCRN3
ENSG00000054118	9461.68	-0.302856	7.11936e-16	2.04094e-14	THRAP3
ENSG00000099256	818.448	-0.449545	7.24712e-16	2.0728e-14	PRTFDC1
ENSG00000168575	1157.92	-0.432504	7.31573e-16	2.08983e-14	SLC20A2
ENSG00000167851	30.1416	1.74194	7.3997e-16	2.1112e-14	CD300A
ENSG00000169813	23480.1	-0.291512	7.41988e-16	2.11435e-14	HNRNPF
ENSG00000075415	13968.8	-0.314511	7.48485e-16	2.13023e-14	SLC25A3
ENSG00000139613	2129.78	-0.284322	7.8838e-16	2.241e-14	SMARCC2
ENSG00000225366	5838.68	-0.485085	8.07459e-16	2.29241e-14	TDGF1P3
ENSG00000092068	11903.3	-0.32661	8.24761e-16	2.33865e-14	SLC7A8
ENSG00000112685	4462.73	-0.227653	8.81385e-16	2.49614e-14	EXOC2
ENSG00000133858	1214.17	0.340364	8.88747e-16	2.5139e-14	ZFC3H1
ENSG00000230623	2080.96	0.487829	9.14338e-16	2.58312e-14	NA
ENSG00000100271	292.721	0.646045	9.32438e-16	2.63103e-14	TTLL1
ENSG00000112796	727.999	0.503663	9.43135e-16	2.65796e-14	ENPP5
ENSG00000124299	3399.05	-0.51373	9.49295e-16	2.67205e-14	PEPD
ENSG00000184208	297.104	0.570591	9.79476e-16	2.75364e-14	C22orf46P
ENSG00000075702	1882.03	-0.414835	9.92254e-16	2.78617e-14	WDR62
ENSG00000187790	721.408	0.444039	1.0486e-15	2.94081e-14	FANCM
ENSG00000142227	141.743	0.82706	1.06246e-15	2.97604e-14	EMP3
ENSG00000226361	840.222	-0.43607	1.06663e-15	2.98411e-14	NA
ENSG00000130816	5035.1	-0.539246	1.08547e-15	3.03313e-14	DNMT1
ENSG00000243244	208.6	0.688327	1.11901e-15	3.12306e-14	STON1
ENSG00000169223	6295.53	-0.283957	1.12841e-15	3.14549e-14	LMAN2
ENSG00000120696	1290.52	-0.337383	1.15294e-15	3.21e-14	KBTBD7
ENSG00000063978	6317.11	0.405043	1.17193e-15	3.25894e-14	RNF4
ENSG00000117016	286.483	0.627193	1.20483e-15	3.34637e-14	RIMS3
ENSG00000198799	1302.27	0.346952	1.27719e-15	3.54308e-14	LRIG2
ENSG00000122008	549.276	0.567866	1.29742e-15	3.59489e-14	POLK
ENSG00000254986	3825.61	-0.325182	1.30386e-15	3.6084e-14	DPP3
ENSG00000167315	6275.76	-0.295308	1.33033e-15	3.67724e-14	ACAA2
ENSG00000205978	1243.37	-0.397374	1.35288e-15	3.73509e-14	NYNRIN
ENSG00000065150	14558.9	-0.314601	1.37048e-15	3.77914e-14	IPO5
ENSG00000263956	890.803	0.432831	1.37982e-15	3.80036e-14	NBPF11
ENSG00000133107	625.82	-0.519548	1.42312e-15	3.91494e-14	TRPC4
ENSG00000246705	803.398	-0.510274	1.44675e-15	3.97519e-14	H2AJ
ENSG00000175928	2590.68	-0.692736	1.66048e-15	4.55703e-14	LRRN1
ENSG00000105705	1567	-0.394485	1.76754e-15	4.84509e-14	SUGP1
ENSG00000205643	497.972	0.510092	1.90326e-15	5.2109e-14	CDPF1
ENSG00000144659	2089.12	0.358715	1.97178e-15	5.39212e-14	SLC25A38
ENSG00000149573	229.185	0.632998	2.03517e-15	5.55886e-14	MPZL2
ENSG00000206503	5258.52	-0.228591	2.06609e-15	5.63665e-14	HLA-A
ENSG00000166016	114.091	-0.862902	2.10342e-15	5.7317e-14	ABTB2
ENSG00000120437	17377.3	-0.385853	2.11551e-15	5.75783e-14	ACAT2
ENSG00000061656	51.4362	1.3314	2.12842e-15	5.78615e-14	SPAG4
ENSG00000163584	1184.55	-0.511036	2.27055e-15	6.16525e-14	RPL22L1
ENSG00000137693	1334.74	-0.332304	2.37229e-15	6.43393e-14	YAP1
ENSG00000196724	462.97	0.511477	2.45419e-15	6.64823e-14	ZNF418
ENSG00000274750	98.3689	-0.855814	2.46836e-15	6.67877e-14	H3C6
ENSG00000198231	2539.49	-0.406216	2.4735e-15	6.68484e-14	DDX42
ENSG00000105202	6767.71	-0.267391	2.56925e-15	6.93547e-14	FBL
ENSG00000255356	327.957	-0.561296	2.6174e-15	7.05717e-14	NA
ENSG00000154188	30.7859	-1.70696	2.68164e-15	7.22195e-14	ANGPT1
ENSG00000167552	39625	-0.394328	2.71174e-15	7.29448e-14	TUBA1A
ENSG00000289643	726.665	0.486914	2.86376e-15	7.69445e-14	LOC124900697
ENSG00000113734	567.495	0.669285	2.88031e-15	7.72989e-14	BNIP1
ENSG00000150990	1172.64	-0.395184	3.21956e-15	8.6303e-14	DHX37
ENSG00000051341	1732.75	0.330105	3.24352e-15	8.68442e-14	POLQ
ENSG00000185864	1154.06	0.398132	3.36002e-15	8.9859e-14	NPIPB4
ENSG00000004864	5548.1	-0.383488	3.39609e-15	9.07186e-14	SLC25A13
ENSG00000272655	178.27	-0.756794	3.41562e-15	9.11345e-14	NA
ENSG00000175832	6178.51	-0.303447	3.43954e-15	9.16669e-14	ETV4
ENSG00000116741	1066.6	0.485665	3.45529e-15	9.19802e-14	RGS2
ENSG00000125304	10933.2	-0.365926	3.46625e-15	9.21654e-14	TM9SF2
ENSG00000198467	5271.4	-0.283958	3.47238e-15	9.2222e-14	TPM2
ENSG00000095319	9566.01	-0.276891	3.59915e-15	9.5479e-14	NUP188
ENSG00000133640	77.6996	1.00179	3.64703e-15	9.6638e-14	LRRIQ1
ENSG00000123136	5457.98	-0.437655	4.08151e-15	1.08027e-13	DDX39A
ENSG00000164124	141.742	1.04663	4.27353e-15	1.12979e-13	TMEM144
ENSG00000105248	1071.05	-0.428785	4.36374e-15	1.15232e-13	YJU2
ENSG00000130528	101.221	0.944282	4.50475e-15	1.18819e-13	HRC
ENSG00000198468	521.133	0.488033	4.58235e-15	1.20728e-13	FLVCR1-DT
ENSG00000175449	184.646	0.726136	4.61684e-15	1.21498e-13	RFESD
ENSG00000103061	413.29	0.488155	4.6674e-15	1.22688e-13	SLC7A6OS
ENSG00000168152	1351.07	0.393271	4.93928e-15	1.29687e-13	THAP9
ENSG00000089220	22310	-0.543341	5.03866e-15	1.32146e-13	PEBP1
ENSG00000133835	12870.9	-0.376723	5.0483e-15	1.32248e-13	HSD17B4
ENSG00000116560	4288.75	-0.590316	5.16418e-15	1.3513e-13	SFPQ
ENSG00000086300	673.626	0.541392	5.28609e-15	1.38164e-13	SNX10
ENSG00000197905	1525.15	-0.601259	5.34147e-15	1.39453e-13	TEAD4
ENSG00000170412	371.549	0.589199	5.38507e-15	1.40432e-13	GPRC5C
ENSG00000137460	531.996	-0.491247	5.55461e-15	1.4469e-13	FHDC1
ENSG00000198846	732.722	-0.408009	5.70192e-15	1.48359e-13	TOX
ENSG00000136960	104.316	-0.901491	5.87991e-15	1.52818e-13	ENPP2
ENSG00000106853	2157.06	0.43037	5.93724e-15	1.54134e-13	PTGR1
ENSG00000143315	870.611	-0.437234	6.19437e-15	1.60629e-13	PIGM
ENSG00000173801	4518.24	-0.670794	6.25156e-15	1.61929e-13	JUP
ENSG00000269893	892.283	0.561279	6.40515e-15	1.65722e-13	SNHG8
ENSG00000077684	6709.14	-0.217311	6.47283e-15	1.67098e-13	JADE1
ENSG00000003436	372.734	-0.66088	6.47249e-15	1.67098e-13	TFPI
ENSG00000251369	496.653	0.538711	6.50001e-15	1.67612e-13	ZNF550
ENSG00000068745	4148.8	0.368686	6.57105e-15	1.69254e-13	IP6K2
ENSG00000226950	4822.4	-0.380159	6.67246e-15	1.71674e-13	DANCR
ENSG00000266904	33.1208	1.59769	6.89995e-15	1.77329e-13	NA
ENSG00000172667	296.769	0.676158	6.96953e-15	1.78918e-13	ZMAT3
ENSG00000198189	462.396	0.602401	7.2951e-15	1.87068e-13	HSD17B11
ENSG00000182551	2134.64	-0.826369	7.31938e-15	1.87482e-13	ADI1
ENSG00000124160	2004.33	-0.8151	7.78608e-15	1.99215e-13	NCOA5
ENSG00000165246	225.331	-0.664009	7.96067e-15	2.03456e-13	NLGN4Y
ENSG00000164076	3165.35	-0.542606	8.08273e-15	2.06347e-13	CAMKV
ENSG00000184640	7539.53	-0.290637	8.16976e-15	2.08338e-13	SEPTIN9
ENSG00000237945	170.648	0.723481	8.28355e-15	2.11006e-13	LINC00649
ENSG00000179299	422.713	0.636754	8.38684e-15	2.13402e-13	NSUN7
ENSG00000117010	319.442	0.60651	8.45747e-15	2.14962e-13	ZNF684
ENSG00000123374	2020.95	0.300389	8.51278e-15	2.16129e-13	CDK2
ENSG00000058262	7764.79	-0.550991	8.62623e-15	2.18768e-13	SEC61A1
ENSG00000101997	525.468	-0.435346	8.89916e-15	2.25442e-13	CCDC22
ENSG00000143178	35.3886	1.52148	8.92648e-15	2.25886e-13	TBX19
ENSG00000143126	285.207	-0.52719	8.94541e-15	2.26117e-13	CELSR2
ENSG00000090013	554.716	0.408781	9.23628e-15	2.33214e-13	BLVRB
ENSG00000100246	750.186	0.539983	1.03961e-14	2.62212e-13	DNAL4
ENSG00000137078	308.301	-0.563688	1.0417e-14	2.62453e-13	SIT1
ENSG00000169908	18.1278	-2.26243	1.07085e-14	2.69501e-13	TM4SF1
ENSG00000050405	2607.32	0.444248	1.09119e-14	2.7432e-13	LIMA1
ENSG00000154639	16132.6	-0.295974	1.12351e-14	2.82139e-13	CXADR
ENSG00000163104	6000.57	-0.367024	1.19291e-14	2.9924e-13	SMARCAD1
ENSG00000177359	84.0121	1.02015	1.20807e-14	3.02712e-13	OVOS2
ENSG00000243335	217.304	0.68449	1.25623e-14	3.14439e-13	KCTD7
ENSG00000173401	56.1476	-1.17405	1.28091e-14	3.20268e-13	GLIPR1L1
ENSG00000172936	2294.24	-0.319736	1.30679e-14	3.26334e-13	MYD88
ENSG00000188112	611.932	-0.401701	1.308e-14	3.26334e-13	C6orf132
ENSG00000171055	731.189	0.384454	1.31347e-14	3.27346e-13	FEZ2
ENSG00000134900	6521.96	-0.346264	1.31624e-14	3.27682e-13	TPP2
ENSG00000153395	1209.13	-0.638214	1.32172e-14	3.2869e-13	LPCAT1
ENSG00000184939	1040.36	0.424331	1.36564e-14	3.39246e-13	ZFP90
ENSG00000160973	1472.7	-0.727698	1.37115e-14	3.40248e-13	FOXH1
ENSG00000134247	449.14	0.431061	1.44258e-14	3.5759e-13	PTGFRN
ENSG00000149136	5121.32	-0.450552	1.60978e-14	3.98606e-13	SSRP1
ENSG00000118689	481.115	0.445766	1.65751e-14	4.09984e-13	FOXO3
ENSG00000167986	18656.7	-0.311808	1.697e-14	4.19303e-13	DDB1
ENSG00000129103	2006.65	0.37487	1.7549e-14	4.33145e-13	SUMF2
ENSG00000186469	1289.27	-0.43397	1.83034e-14	4.51282e-13	GNG2
ENSG00000127720	466.086	-0.51546	1.84324e-14	4.53977e-13	METTL25
ENSG00000197694	5780.92	-0.303246	1.87276e-14	4.60755e-13	SPTAN1
ENSG00000136824	5069.59	-0.45377	1.88153e-14	4.62419e-13	SMC2
ENSG00000151694	1861.81	0.369556	1.89051e-14	4.64132e-13	ADAM17
ENSG00000069345	9183.65	-0.220776	1.90839e-14	4.68022e-13	DNAJA2
ENSG00000172531	10716.8	-0.247458	2.09238e-14	5.12599e-13	PPP1CA
ENSG00000156869	216.324	0.654704	2.18653e-14	5.35096e-13	FRRS1
ENSG00000162972	1306.5	-0.366362	2.39731e-14	5.86058e-13	MAIP1
ENSG00000104518	469.313	-0.454441	2.47155e-14	6.03566e-13	GSDMD
ENSG00000178162	935.445	0.37539	2.64007e-14	6.44038e-13	NA
ENSG00000145147	327.641	0.611614	2.65252e-14	6.46391e-13	SLIT2
ENSG00000082781	885.297	-0.357275	2.69868e-14	6.56944e-13	ITGB5
ENSG00000089693	15117.5	-0.249138	2.75516e-14	6.69987e-13	MLF2
ENSG00000143498	533.727	0.499537	2.80144e-14	6.79091e-13	TAF1A
ENSG00000188229	11906.3	-0.253572	2.79955e-14	6.79091e-13	TUBB4B
ENSG00000102096	8249.38	-0.718457	2.79972e-14	6.79091e-13	PIM2
ENSG00000121481	3069.5	-0.266664	2.93595e-14	7.10951e-13	RNF2
ENSG00000242485	3347.94	-0.336986	3.08804e-14	7.46996e-13	MRPL20
ENSG00000224078	18607.3	-0.317617	3.24659e-14	7.84525e-13	NA
ENSG00000136891	9887.01	-0.33732	3.25582e-14	7.8593e-13	TEX10
ENSG00000100580	995.063	0.451943	3.36339e-14	8.11048e-13	TMED8
ENSG00000084774	6027.3	-0.330954	3.4358e-14	8.27643e-13	CAD
ENSG00000276170	423.872	0.503366	3.50713e-14	8.43945e-13	LOC101929494
ENSG00000070759	209.443	0.606106	3.53289e-14	8.48371e-13	TESK2
ENSG00000007062	6909.84	-0.33878	3.53112e-14	8.48371e-13	PROM1
ENSG00000204264	595.987	0.468217	3.54696e-14	8.50864e-13	PSMB8
ENSG00000143294	4379.52	-0.374937	3.59294e-14	8.60998e-13	PRCC
ENSG00000198963	160.459	-0.666223	3.59977e-14	8.6174e-13	RORB
ENSG00000172943	1552.39	-0.38549	3.69349e-14	8.83257e-13	PHF8
ENSG00000124787	1136.31	-0.43297	3.91864e-14	9.36129e-13	RPP40
ENSG00000118705	17713.6	-0.265644	4.35553e-14	1.03942e-12	RPN2
ENSG00000204599	501.455	0.425657	4.36492e-14	1.04058e-12	TRIM39
ENSG00000113742	499.176	-0.414425	4.45656e-14	1.06133e-12	CPEB4
ENSG00000178163	1129.57	0.473532	4.46229e-14	1.0616e-12	ZNF518B
ENSG00000245571	195.311	0.72188	4.59842e-14	1.09173e-12	FAM111A-DT
ENSG00000120438	22009.8	-0.261974	4.59637e-14	1.09173e-12	TCP1
ENSG00000162664	2167.05	-0.584896	4.60711e-14	1.09267e-12	ZNF326
ENSG00000189241	2166.24	-0.339992	4.82363e-14	1.14285e-12	TSPYL1
ENSG00000185379	683.762	0.406596	4.85361e-14	1.14877e-12	RAD51D
ENSG00000089163	77.9249	1.17424	5.16301e-14	1.22075e-12	SIRT4
ENSG00000177888	249.775	0.61275	5.22387e-14	1.23387e-12	ZBTB41
ENSG00000135316	4028.05	-0.347912	5.36952e-14	1.26698e-12	SYNCRIP
ENSG00000143418	878.081	-0.394615	5.41195e-14	1.27568e-12	CERS2
ENSG00000228065	339.713	0.573787	5.52283e-14	1.30049e-12	NA
ENSG00000169246	954.838	0.396831	5.6631e-14	1.33216e-12	NPIPB3
ENSG00000223745	115.832	0.874126	5.92398e-14	1.3921e-12	NA
ENSG00000197568	454.606	0.599027	6.04317e-14	1.41867e-12	HHLA3
ENSG00000188372	71.8939	0.979595	6.2724e-14	1.47098e-12	ZP3
ENSG00000113749	180.757	0.686975	6.31486e-14	1.47944e-12	HRH2
ENSG00000092964	18693.9	-0.281353	6.36057e-14	1.48863e-12	DPYSL2
ENSG00000112308	10390.6	0.334243	6.51028e-14	1.52212e-12	C6orf62
ENSG00000147140	32185.5	-0.33212	6.85713e-14	1.60159e-12	NONO
ENSG00000185917	1124.45	0.405512	7.02047e-14	1.63808e-12	SETD4
ENSG00000186153	623.849	0.433256	7.38734e-14	1.72195e-12	WWOX
ENSG00000159256	1498.75	0.416565	7.43253e-14	1.73073e-12	MORC3
ENSG00000112118	25361.7	-0.341962	7.51542e-14	1.74826e-12	MCM3
ENSG00000116729	134.978	0.720613	7.531e-14	1.75012e-12	WLS
ENSG00000102547	455.05	0.508019	7.56061e-14	1.75523e-12	CAB39L
ENSG00000230724	291.737	0.528211	7.57305e-14	1.75635e-12	NA
ENSG00000163660	2072.57	0.298961	7.63417e-14	1.76875e-12	CCNL1
ENSG00000166860	1023.64	-0.302521	7.71728e-14	1.78621e-12	ZBTB39
ENSG00000244041	84.3833	0.970245	7.93272e-14	1.83423e-12	LINC01011
ENSG00000275895	12706.9	-0.277675	7.98646e-14	1.84481e-12	LOC102724594
ENSG00000155380	34607.4	-0.251437	8.16343e-14	1.8838e-12	SLC16A1
ENSG00000289007	37.2356	1.37409	8.4803e-14	1.95496e-12	LOC101928092
ENSG00000157259	487.629	0.452142	8.52756e-14	1.96389e-12	GATAD1
ENSG00000119684	913.468	0.444041	8.54438e-14	1.9658e-12	MLH3
ENSG00000175029	5957.14	-0.27649	8.64441e-14	1.98683e-12	CTBP2
ENSG00000181192	3966.14	0.258528	8.76647e-14	2.01288e-12	DHTKD1
ENSG00000139163	3326.66	0.25021	8.88722e-14	2.03858e-12	ETNK1
ENSG00000204256	6928.94	0.25576	8.96351e-14	2.05403e-12	BRD2
ENSG00000136451	2483.72	-0.307464	9.12612e-14	2.08715e-12	VEZF1
ENSG00000136813	3045.61	-0.398593	9.1241e-14	2.08715e-12	ECPAS
ENSG00000160201	12740.6	-0.278535	9.1796e-14	2.0973e-12	U2AF1
ENSG00000280079	364.887	-0.593614	9.65787e-14	2.20438e-12	NA
ENSG00000169710	2883.73	-0.770968	9.70828e-14	2.2137e-12	FASN
ENSG00000165821	13561.1	-0.316436	9.86847e-14	2.248e-12	SALL2
ENSG00000163251	554.977	-0.432863	1.03368e-13	2.35236e-12	FZD5
ENSG00000178802	1761.77	0.442	1.05696e-13	2.40061e-12	MPI
ENSG00000254252	119.533	-0.754937	1.05616e-13	2.40061e-12	RPL7P20
ENSG00000198900	4414.36	-0.431166	1.05988e-13	2.40486e-12	TOP1
ENSG00000114115	965.082	-0.365443	1.06638e-13	2.41722e-12	RBP1
ENSG00000255495	336.259	0.585668	1.0733e-13	2.43054e-12	NA
ENSG00000108592	5210.47	-0.374338	1.08144e-13	2.44657e-12	FTSJ3
ENSG00000115661	500.895	0.425333	1.13579e-13	2.56699e-12	STK16
ENSG00000171793	8265.6	-0.197743	1.15672e-13	2.61175e-12	CTPS1
ENSG00000204604	2047.12	0.410985	1.1865e-13	2.67636e-12	ZNF468
ENSG00000125863	1790.11	0.292358	1.22928e-13	2.77014e-12	MKKS
ENSG00000178075	96.3295	0.905802	1.23861e-13	2.78845e-12	GRAMD1C
ENSG00000185658	819.537	0.35756	1.24791e-13	2.80663e-12	BRWD1
ENSG00000099860	123.468	0.846385	1.27586e-13	2.8667e-12	GADD45B
ENSG00000176946	862.897	-0.422139	1.31674e-13	2.95568e-12	THAP4
ENSG00000221887	127.501	0.738682	1.34091e-13	3.00701e-12	HMSD
ENSG00000158526	4238.53	0.373738	1.34488e-13	3.01298e-12	TSR2
ENSG00000188428	1455.56	0.384718	1.3466e-13	3.01391e-12	BLOC1S5
ENSG00000100211	1091.9	0.391844	1.4274e-13	3.19165e-12	CBY1
ENSG00000136908	2813.34	0.445595	1.44532e-13	3.22546e-12	DPM2
ENSG00000150593	1796.34	0.358583	1.44475e-13	3.22546e-12	PDCD4
ENSG00000176994	536.067	-0.430544	1.45384e-13	3.24133e-12	SMCR8
ENSG00000289353	118.419	0.883028	1.46316e-13	3.25897e-12	NA
ENSG00000162604	702.041	0.495045	1.49063e-13	3.31695e-12	TM2D1
ENSG00000187627	1120.49	0.372712	1.50383e-13	3.34308e-12	RGPD1
ENSG00000162738	1462.56	-0.319926	1.51246e-13	3.35903e-12	VANGL2
ENSG00000124610	56.5108	-1.35331	1.54323e-13	3.42408e-12	H1-1
ENSG00000169193	367.416	0.546526	1.55948e-13	3.45679e-12	CCDC126
ENSG00000079277	687.194	0.468835	1.58879e-13	3.51839e-12	MKNK1
ENSG00000113758	11084.1	-0.577082	1.69058e-13	3.74019e-12	DBN1
ENSG00000169418	326.356	0.558868	1.74484e-13	3.85656e-12	NPR1
ENSG00000141504	772.026	0.427363	1.78166e-13	3.9304e-12	SAT2
ENSG00000109606	19752.2	-0.341105	1.78097e-13	3.9304e-12	DHX15
ENSG00000231439	55.3515	1.11154	1.81119e-13	3.99173e-12	WASIR2
ENSG00000146411	229.418	0.629639	1.83e-13	4.02932e-12	SLC2A12
ENSG00000089154	7609.11	-0.383181	1.8952e-13	4.1689e-12	GCN1
ENSG00000185304	1108.7	0.402348	1.91617e-13	4.21101e-12	RGPD2
ENSG00000145860	754.433	-0.426837	1.96139e-13	4.30627e-12	RNF145
ENSG00000177156	7609.13	-0.281893	1.96911e-13	4.31911e-12	TALDO1
ENSG00000115053	90370.3	-0.343822	2.0054e-13	4.39454e-12	NCL
ENSG00000066735	210.888	-0.751237	2.19468e-13	4.80474e-12	KIF26A
ENSG00000132932	280.923	-0.540457	2.20227e-13	4.81679e-12	ATP8A2
ENSG00000130254	1802.86	-0.800077	2.2299e-13	4.8726e-12	SAFB2
ENSG00000275591	158.155	0.676581	2.33161e-13	5.09002e-12	XKR5
ENSG00000110911	3596.6	-0.288848	2.34656e-13	5.1178e-12	SLC11A2
ENSG00000087077	3553.15	-0.385259	2.39067e-13	5.20909e-12	TRIP6
ENSG00000132254	2990.79	-0.28644	2.40531e-13	5.23604e-12	ARFIP2
ENSG00000119801	2541.16	0.434965	2.41601e-13	5.25115e-12	YPEL5
ENSG00000165983	938.627	0.392228	2.41681e-13	5.25115e-12	PTER
ENSG00000135547	214.088	-1.04374	2.43912e-13	5.29463e-12	HEY2
ENSG00000204271	841.385	0.33198	2.44278e-13	5.29759e-12	SPIN3
ENSG00000178096	208.076	0.58064	2.4561e-13	5.32147e-12	BOLA1
ENSG00000183283	2265.76	0.334326	2.4745e-13	5.35631e-12	DAZAP2
ENSG00000117899	5051.67	-0.222107	2.59583e-13	5.61367e-12	MESD
ENSG00000204463	2358.58	-0.352146	2.6046e-13	5.62735e-12	BAG6
ENSG00000263874	270.663	-0.56699	2.62234e-13	5.66036e-12	LASP1NB
ENSG00000169515	759.075	-0.564276	2.66063e-13	5.73765e-12	CCDC8
ENSG00000058804	8705.97	-0.231054	2.69881e-13	5.81455e-12	NDC1
ENSG00000164344	149.667	-0.844399	2.78604e-13	5.99689e-12	KLKB1
ENSG00000101782	2153.86	0.345126	2.90298e-13	6.24275e-12	RIOK3
ENSG00000136068	4417.98	-0.352419	2.97398e-13	6.38948e-12	FLNB
ENSG00000046889	1610.3	-0.280342	3.03718e-13	6.51919e-12	PREX2
ENSG00000177640	63.6703	1.01672	3.20035e-13	6.86305e-12	CASC2
ENSG00000139116	857.623	-0.383591	3.22461e-13	6.90865e-12	KIF21A
ENSG00000187109	14658.1	-0.261414	3.29332e-13	7.04928e-12	NAP1L1
ENSG00000276291	234.588	0.678306	3.35018e-13	7.16434e-12	NA
ENSG00000153827	6339.39	-0.218312	3.48822e-13	7.45263e-12	TRIP12
ENSG00000240489	565.638	-0.413276	3.5987e-13	7.68157e-12	NA
ENSG00000106144	1639.78	0.355142	3.60453e-13	7.68688e-12	CASP2
ENSG00000176920	196.679	0.645165	3.65408e-13	7.78536e-12	FUT2
ENSG00000111199	107.415	0.837213	3.66976e-13	7.81154e-12	TRPV4
ENSG00000280734	91.2729	0.987781	3.70802e-13	7.88571e-12	NA
ENSG00000213186	1668.2	0.377425	3.85341e-13	8.18735e-12	TRIM59
ENSG00000183207	6095.34	-0.277446	3.90716e-13	8.2939e-12	RUVBL2
ENSG00000069956	8355.11	-0.235833	3.92834e-13	8.33118e-12	MAPK6
ENSG00000198039	1899.03	0.317335	4.01179e-13	8.50035e-12	ZNF273
ENSG00000117616	606.478	0.440905	4.03116e-13	8.53355e-12	RSRP1
ENSG00000116833	220.072	-0.666483	4.14459e-13	8.76562e-12	NR5A2
ENSG00000119950	246.519	0.574855	4.18126e-13	8.83508e-12	MXI1
ENSG00000169727	5543.53	-0.250429	4.29363e-13	9.06419e-12	GPS1
ENSG00000168404	288.647	-0.547392	4.29993e-13	9.06919e-12	MLKL
ENSG00000215883	588.998	0.491896	4.38292e-13	9.23578e-12	CYB5RL
ENSG00000156650	902.36	-0.559695	4.41242e-13	9.28946e-12	KAT6B
ENSG00000105821	2582.83	-0.425353	4.46261e-13	9.38655e-12	DNAJC2
ENSG00000100918	1574.24	-0.30736	4.60249e-13	9.67193e-12	REC8
ENSG00000177613	3926.79	-0.309747	4.68774e-13	9.84212e-12	CSTF2T
ENSG00000134574	1136.06	0.405352	4.70436e-13	9.86802e-12	DDB2
ENSG00000198886	18242.3	0.451205	4.71464e-13	9.88059e-12	ND4
ENSG00000104870	689.047	0.372094	4.78611e-13	1.00213e-11	FCGRT
ENSG00000123243	101.683	-0.993138	4.86004e-13	1.01668e-11	ITIH5
ENSG00000140575	9358.31	-0.295448	4.96505e-13	1.03771e-11	IQGAP1
ENSG00000112855	1526.78	0.2953	4.99106e-13	1.0422e-11	HARS2
ENSG00000278259	1611.52	-0.295775	5.02807e-13	1.04898e-11	MYO19
ENSG00000154556	260.004	-0.587012	5.11922e-13	1.06703e-11	SORBS2
ENSG00000174652	979.852	0.356716	5.16295e-13	1.07517e-11	ZNF266
ENSG00000169379	367.116	0.507827	5.26395e-13	1.09462e-11	ARL13B
ENSG00000143199	18.3447	-2.09803	5.26583e-13	1.09462e-11	ADCY10
ENSG00000107014	185.173	0.660067	5.37717e-13	1.11676e-11	RLN2
ENSG00000036549	2991.46	0.252772	5.41653e-13	1.12392e-11	ZZZ3
ENSG00000010244	10675.3	-0.338339	5.62029e-13	1.16515e-11	ZNF207
ENSG00000132773	1189.8	-0.398751	5.68761e-13	1.17805e-11	TOE1
ENSG00000068831	630.746	-0.45497	5.89244e-13	1.21938e-11	RASGRP2
ENSG00000079785	15890.9	-0.347345	5.93574e-13	1.22723e-11	DDX1
ENSG00000198795	573.811	0.470289	5.99401e-13	1.23817e-11	ZNF521
ENSG00000212993	1323.59	-0.394118	6.01409e-13	1.24121e-11	POU5F1B
ENSG00000005187	77.2271	0.923127	6.14101e-13	1.26627e-11	ACSM3
ENSG00000107959	1517.19	-0.287144	6.38678e-13	1.31577e-11	PITRM1
ENSG00000130175	5474.98	-0.286997	6.47626e-13	1.33301e-11	PRKCSH
ENSG00000121851	124.23	0.851167	6.49923e-13	1.33655e-11	POLR3GL
ENSG00000079462	1830.65	-0.350684	6.89038e-13	1.41572e-11	PAFAH1B3
ENSG00000187772	6185.13	-0.319662	6.9891e-13	1.43473e-11	LIN28B
ENSG00000173614	282.762	0.604399	7.12405e-13	1.46113e-11	NMNAT1
ENSG00000145103	148.232	0.721323	7.2387e-13	1.48332e-11	ILDR1
ENSG00000230798	2491.93	-0.256168	7.43141e-13	1.52146e-11	FOXD3-AS1
ENSG00000105223	6011.52	-0.29081	7.58663e-13	1.55186e-11	PLD3
ENSG00000141522	2016.11	-0.297846	7.64476e-13	1.56236e-11	ARHGDIA
ENSG00000174365	474.881	0.494612	7.6726e-13	1.56667e-11	SNHG11
ENSG00000129071	2184.05	0.356816	7.71601e-13	1.57413e-11	MBD4
ENSG00000223959	465.339	0.565578	7.74381e-13	1.57841e-11	AFG3L1P
ENSG00000160229	1300.96	-0.349032	7.95113e-13	1.61923e-11	ZNF66
ENSG00000213214	1083.27	-0.347752	8.07381e-13	1.64277e-11	ARHGEF35
ENSG00000141510	6727.69	-0.364567	8.13325e-13	1.6534e-11	TP53
ENSG00000151726	583.026	-0.44226	8.31008e-13	1.68786e-11	ACSL1
ENSG00000140463	3354.4	0.382432	8.52276e-13	1.72954e-11	BBS4
ENSG00000171865	1513.9	0.279326	8.7258e-13	1.76918e-11	RNASEH1
ENSG00000141655	95.9178	-0.886575	8.91029e-13	1.805e-11	TNFRSF11A
ENSG00000286970	32.3833	-1.51523	9.18342e-13	1.85869e-11	NA
ENSG00000143799	25945.4	-0.618572	9.37416e-13	1.89564e-11	PARP1
ENSG00000136159	3639.69	-0.324067	9.44606e-13	1.9085e-11	NUDT15
ENSG00000189369	1899.53	-0.407657	9.67352e-13	1.95275e-11	GSPT2
ENSG00000103196	321.562	0.482121	1.0012e-12	2.01931e-11	CRISPLD2
ENSG00000109079	1223.79	0.337147	1.00455e-12	2.0243e-11	TNFAIP1
ENSG00000105737	184.666	-0.593896	1.02037e-12	2.05438e-11	GRIK5
ENSG00000183527	3313.18	-0.233521	1.02285e-12	2.05757e-11	PSMG1
ENSG00000107897	1524.52	0.359097	1.02485e-12	2.0598e-11	ACBD5
ENSG00000056998	5915.09	-0.235943	1.03628e-12	2.08095e-11	GYG2
ENSG00000170606	19738.3	-0.410279	1.04306e-12	2.09274e-11	HSPA4
ENSG00000115091	15649.5	-0.249112	1.08374e-12	2.17247e-11	ACTR3
ENSG00000113272	714.149	0.47983	1.09304e-12	2.18921e-11	THG1L
ENSG00000198185	1302.24	0.383426	1.12349e-12	2.24826e-11	ZNF334
ENSG00000169241	3147	0.35165	1.1396e-12	2.27852e-11	SLC50A1
ENSG00000075340	9210.07	-0.270146	1.1511e-12	2.29951e-11	ADD2
ENSG00000165948	363.605	0.446696	1.16824e-12	2.33172e-11	IFI27L1
ENSG00000130726	2713.68	-0.336034	1.18771e-12	2.36853e-11	TRIM28
ENSG00000169679	14478.5	-0.320821	1.20083e-12	2.39262e-11	BUB1
ENSG00000123560	3067.09	-0.364515	1.24806e-12	2.48459e-11	PLP1
ENSG00000134198	1160.92	0.425003	1.33454e-12	2.65446e-11	TSPAN2
ENSG00000165275	230.17	0.6196	1.34445e-12	2.67187e-11	TRMT10B
ENSG00000261609	728.087	0.381382	1.39948e-12	2.77883e-11	GAN
ENSG00000120948	17481.6	-0.329489	1.41517e-12	2.80756e-11	TARDBP
ENSG00000119938	125.77	0.801882	1.49295e-12	2.95933e-11	PPP1R3C
ENSG00000213160	4485.57	-0.416354	1.49829e-12	2.96735e-11	KLHL23
ENSG00000110619	3446.4	0.382287	1.50675e-12	2.98155e-11	CARS1
ENSG00000152932	545.167	0.411588	1.51957e-12	3.00434e-11	RAB3C
ENSG00000025770	2150.3	-0.281779	1.52935e-12	3.02108e-11	NCAPH2
ENSG00000276007	28.1233	1.5328	1.58636e-12	3.13102e-11	NA
ENSG00000173705	359.908	-0.532646	1.63792e-12	3.23002e-11	SUSD5
ENSG00000111276	145.472	0.841058	1.64103e-12	3.23062e-11	CDKN1B
ENSG00000204116	213.605	0.609415	1.64017e-12	3.23062e-11	CHIC1
ENSG00000172053	4474.38	-0.375083	1.67747e-12	3.29955e-11	QARS1
ENSG00000198939	68.2214	0.955554	1.68831e-12	3.31805e-11	ZFP2
ENSG00000164494	1466.08	0.292108	1.6911e-12	3.32069e-11	PDSS2
ENSG00000183723	481.425	0.537002	1.7067e-12	3.34847e-11	CMTM4
ENSG00000186007	48.3202	1.34895	1.71047e-12	3.35302e-11	LEMD1
ENSG00000179029	366.799	0.542651	1.7244e-12	3.37745e-11	TMEM107
ENSG00000088826	347.669	0.598509	1.75459e-12	3.43366e-11	SMOX
ENSG00000197978	228.656	0.630587	1.76743e-12	3.45587e-11	GOLGA6L9
ENSG00000149792	6629.2	0.356216	1.85591e-12	3.62578e-11	MRPL49
ENSG00000081019	681.373	0.456883	1.86534e-12	3.64112e-11	RSBN1
ENSG00000138100	58.674	-1.0411	1.87357e-12	3.65409e-11	TRIM54
ENSG00000175701	452.343	0.584792	1.9194e-12	3.74031e-11	MTLN
ENSG00000100823	16260.2	-0.351204	1.93267e-12	3.76299e-11	APEX1
ENSG00000213963	42.9663	1.21373	1.93662e-12	3.7675e-11	LOC100130691
ENSG00000151136	330.448	-0.459916	2.04603e-12	3.97698e-11	ABTB3
ENSG00000131153	3902.05	-0.270273	2.05665e-12	3.99428e-11	GINS2
ENSG00000100347	3732.13	-0.291935	2.08292e-12	4.04188e-11	SAMM50
ENSG00000164548	3955.29	-0.370449	2.10434e-12	4.08002e-11	TRA2A
ENSG00000102580	1384.33	-0.333856	2.11002e-12	4.08759e-11	DNAJC3
ENSG00000258289	602.789	0.45087	2.12774e-12	4.11752e-11	CHURC1
ENSG00000105676	2704.32	-0.521641	2.12905e-12	4.11752e-11	ARMC6
ENSG00000001617	149.987	0.669106	2.29044e-12	4.42594e-11	SEMA3F
ENSG00000066777	2586.95	-0.256302	2.29268e-12	4.42657e-11	ARFGEF1
ENSG00000164463	183.23	0.631163	2.3568e-12	4.54654e-11	CREBRF
ENSG00000156049	300.801	-0.826752	2.39494e-12	4.61626e-11	GNA14
ENSG00000234028	49.1974	1.11682	2.4143e-12	4.64969e-11	EIF2AK3-DT
ENSG00000125734	1727.82	0.33034	2.41684e-12	4.65071e-11	GPR108
ENSG00000143314	1405.77	0.374387	2.42621e-12	4.66485e-11	MRPL24
ENSG00000130640	1831.09	-0.307986	2.43192e-12	4.67193e-11	TUBGCP2
ENSG00000185485	289.227	0.554299	2.50666e-12	4.8115e-11	NA
ENSG00000136104	1531.47	-0.530974	2.55054e-12	4.89165e-11	RNASEH2B
ENSG00000046653	4478.62	-0.472145	2.6503e-12	5.07875e-11	GPM6B
ENSG00000196459	894.559	0.352886	2.77012e-12	5.30395e-11	TRAPPC2
ENSG00000184319	811.807	0.439073	2.79816e-12	5.3532e-11	NA
ENSG00000178078	511.486	-0.425027	2.80848e-12	5.36848e-11	STAP2
ENSG00000240445	232.647	0.544711	2.82581e-12	5.39713e-11	FOXO3B
ENSG00000269404	437.963	-0.558977	2.84105e-12	5.42175e-11	SPIB
ENSG00000234719	115.973	0.760714	2.84983e-12	5.43401e-11	NPIPB2
ENSG00000104131	3582.73	-0.268358	2.92711e-12	5.57675e-11	EIF3J
ENSG00000100311	161.582	0.711604	2.9539e-12	5.62315e-11	PDGFB
ENSG00000166886	230.519	0.883867	3.0034e-12	5.71266e-11	NAB2
ENSG00000064607	3002.91	-0.376251	3.03392e-12	5.76595e-11	SUGP2
ENSG00000204623	98.9972	0.827671	3.10012e-12	5.8869e-11	POLR1HASP
ENSG00000205531	14237.3	-0.212242	3.19283e-12	6.05796e-11	NAP1L4
ENSG00000117335	6008.46	0.375976	3.33021e-12	6.31343e-11	CD46
ENSG00000108448	197.746	0.646854	3.39595e-12	6.43277e-11	NA
ENSG00000106080	790.859	0.476484	3.55189e-12	6.72264e-11	FKBP14
ENSG00000135314	263.401	0.512045	3.62884e-12	6.86264e-11	KHDC1
ENSG00000107566	3690.07	0.31247	3.66041e-12	6.91667e-11	ERLIN1
ENSG00000089818	1518.34	0.341501	3.72755e-12	7.03778e-11	NECAP1
ENSG00000149212	572.641	0.440048	3.74544e-12	7.06577e-11	SESN3
ENSG00000215252	484.801	0.435072	3.81103e-12	7.18361e-11	GOLGA8B
ENSG00000216775	803.488	0.35882	4.14523e-12	7.80718e-11	NA
ENSG00000108984	1181.51	-0.361987	4.24462e-12	7.98785e-11	MAP2K6
ENSG00000118007	2796.14	-0.334671	4.29231e-12	8.07101e-11	STAG1
ENSG00000125944	22395.8	-0.327121	4.35052e-12	8.17381e-11	HNRNPR
ENSG00000138413	34780.9	-0.345612	4.38295e-12	8.22803e-11	IDH1
ENSG00000189091	19649	-0.293574	4.51321e-12	8.46566e-11	SF3B3
ENSG00000237872	853.675	-0.432252	4.5316e-12	8.49325e-11	POU5F1P4
ENSG00000161653	104.037	0.860057	4.55302e-12	8.52646e-11	NAGS
ENSG00000230426	889.719	0.431317	4.56589e-12	8.54363e-11	LINC01036
ENSG00000121579	22387.9	-0.206875	4.63296e-12	8.6621e-11	NAA50
ENSG00000198453	370.078	0.559271	4.64048e-12	8.66913e-11	ZNF568
ENSG00000123636	1805.39	-0.34838	4.64871e-12	8.67747e-11	BAZ2B
ENSG00000103404	277.603	0.530621	4.82937e-12	9.00741e-11	USP31
ENSG00000174547	4539.69	-0.207253	4.87551e-12	9.08611e-11	MRPL11
ENSG00000132718	313.617	-0.551088	5.00283e-12	9.31585e-11	SYT11
ENSG00000215908	251.088	0.933324	5.10877e-12	9.50545e-11	NA
ENSG00000211772	1311.44	-0.376232	5.23393e-12	9.73047e-11	TRBC2
ENSG00000257446	390.383	-0.476302	5.3167e-12	9.87638e-11	ZNF878
ENSG00000086666	7786.1	-0.180396	5.32865e-12	9.89061e-11	ZFAND6
ENSG00000168411	7630.88	-0.287619	5.39699e-12	1.00094e-10	RFWD3
ENSG00000105401	5133.87	-0.2043	5.52028e-12	1.02298e-10	CDC37
ENSG00000265808	2108.18	0.417851	5.53337e-12	1.02459e-10	SEC22B
ENSG00000130176	439.269	0.46199	5.60642e-12	1.03728e-10	CNN1
ENSG00000221866	143.873	-0.796592	5.63966e-12	1.04259e-10	PLXNA4
ENSG00000173207	14535.1	0.376363	5.67515e-12	1.04831e-10	CKS1B
ENSG00000152527	148.559	0.65343	5.71594e-12	1.055e-10	PLEKHH2
ENSG00000213390	3024.12	0.281521	5.83915e-12	1.07688e-10	ARHGAP19
ENSG00000198315	700.003	0.430131	5.92214e-12	1.09131e-10	ZKSCAN8
ENSG00000273749	4640.48	-0.275568	5.96722e-12	1.09874e-10	CYFIP1
ENSG00000159176	2215.59	-0.319717	6.02735e-12	1.10893e-10	CSRP1
ENSG00000162704	10382.6	0.214634	6.20008e-12	1.1398e-10	ARPC5
ENSG00000275004	1200.46	0.312587	6.83762e-12	1.256e-10	ZNF280B
ENSG00000189190	349.042	0.551466	6.84565e-12	1.25647e-10	ZNF600
ENSG00000134779	5869.44	-0.187721	6.85387e-12	1.25698e-10	TPGS2
ENSG00000261373	206.795	-0.583228	6.95634e-12	1.27476e-10	VPS9D1-AS1
ENSG00000140632	7122.04	-0.205452	7.04014e-12	1.28909e-10	GLYR1
ENSG00000255302	11380.2	-0.267674	7.29909e-12	1.33544e-10	EID1
ENSG00000130811	4227.01	-0.269018	7.53844e-12	1.37814e-10	EIF3G
ENSG00000128989	11167.4	-0.182666	7.72665e-12	1.41143e-10	ARPP19
ENSG00000196368	1573.62	-0.389849	7.85606e-12	1.43393e-10	NUDT11
ENSG00000245910	628.742	0.484515	8.02975e-12	1.46448e-10	NA
ENSG00000114529	986.977	0.370755	8.09442e-12	1.4751e-10	C3orf52
ENSG00000013297	193.671	0.570407	8.34492e-12	1.51955e-10	CLDN11
ENSG00000131016	1708.16	-0.322026	8.43411e-12	1.53458e-10	AKAP12
ENSG00000114861	489.611	-0.474654	8.44093e-12	1.53461e-10	FOXP1
ENSG00000164054	6638.59	-0.163487	8.6905e-12	1.57874e-10	SHISA5
ENSG00000146530	213.748	0.601103	9.09238e-12	1.65045e-10	VWDE
ENSG00000196781	869.819	-0.453279	9.30381e-12	1.6875e-10	TLE1
ENSG00000185275	1296.72	-0.282161	9.35698e-12	1.69581e-10	NA
ENSG00000134910	9537.54	-0.332048	9.642e-12	1.74609e-10	STT3A
ENSG00000024862	698.144	0.501561	9.88525e-12	1.78873e-10	CCDC28A
ENSG00000167654	624.404	-0.383876	9.97098e-12	1.80283e-10	ATCAY
ENSG00000008118	65.4672	1.08255	1.00688e-11	1.81766e-10	CAMK1G
ENSG00000069248	5228.34	-0.274198	1.00668e-11	1.81766e-10	NUP133
ENSG00000093072	2133.88	0.311638	1.0102e-11	1.82224e-10	ADA2
ENSG00000166025	2146.15	0.2307	1.01468e-11	1.82889e-10	AMOTL1
ENSG00000166833	2286.54	-0.234844	1.04287e-11	1.87822e-10	NAV2
ENSG00000134917	204.836	-0.590583	1.04415e-11	1.87907e-10	ADAMTS8
ENSG00000132872	623.738	0.417154	1.07961e-11	1.94136e-10	SYT4
ENSG00000243716	1410.96	0.325794	1.08937e-11	1.95738e-10	NPIPB5
ENSG00000165283	7668.07	-0.2646	1.10086e-11	1.97649e-10	STOML2
ENSG00000013561	2017.74	0.356276	1.19513e-11	2.14408e-10	RNF14
ENSG00000110768	2741.05	0.371758	1.19805e-11	2.14761e-10	GTF2H1
ENSG00000142657	15640.8	-0.361775	1.19896e-11	2.14761e-10	PGD
ENSG00000166226	27099.5	-0.334777	1.23854e-11	2.21678e-10	CCT2
ENSG00000147133	715.545	-0.385225	1.24495e-11	2.22652e-10	TAF1
ENSG00000163029	4402.64	-0.274191	1.251e-11	2.2356e-10	SMC6
ENSG00000100060	281.027	0.559326	1.2629e-11	2.25512e-10	MFNG
ENSG00000138448	771.291	-0.413408	1.28427e-11	2.29151e-10	ITGAV
ENSG00000234996	239.084	0.567543	1.30671e-11	2.32975e-10	ACTG1P25
ENSG00000187193	429.679	-0.482254	1.31916e-11	2.35012e-10	MT1X
ENSG00000186104	719.711	0.454226	1.32041e-11	2.35054e-10	CYP2R1
ENSG00000184924	729.05	-0.376392	1.32912e-11	2.36421e-10	PTRHD1
ENSG00000104907	2410.02	-0.250716	1.37972e-11	2.45232e-10	TRMT1
ENSG00000109654	1554.39	-0.349178	1.38546e-11	2.46064e-10	TRIM2
ENSG00000116649	418.82	-0.423766	1.44278e-11	2.56047e-10	SRM
ENSG00000197358	182.653	0.703624	1.45982e-11	2.58872e-10	BNIP3P1
ENSG00000154096	28603.9	0.310099	1.47792e-11	2.6188e-10	THY1
ENSG00000166262	229.039	0.564892	1.49667e-11	2.64998e-10	FAM227B
ENSG00000222041	89.1977	0.867862	1.50715e-11	2.66648e-10	CYTOR
ENSG00000182070	58.3435	-1.03002	1.55647e-11	2.75163e-10	OR52A1
ENSG00000204120	2865.24	-0.202457	1.61478e-11	2.85252e-10	GIGYF2
ENSG00000133316	1560.32	-0.290788	1.66534e-11	2.93959e-10	WDR74
ENSG00000163840	443.495	-0.551059	1.69288e-11	2.98593e-10	DTX3L
ENSG00000205464	68.0683	0.92454	1.71775e-11	3.02746e-10	NA
ENSG00000168002	8259.22	0.3992	1.74019e-11	3.06468e-10	POLR2G
ENSG00000170542	211.701	-0.707253	1.7993e-11	3.16636e-10	SERPINB9
ENSG00000221886	413.037	0.414693	1.80351e-11	3.17135e-10	FAM200C
ENSG00000180596	68.4332	-0.973284	1.86876e-11	3.28358e-10	H2BC4
ENSG00000128394	620.482	0.427102	1.87587e-11	3.29355e-10	APOBEC3F
ENSG00000150625	232.61	0.590035	1.88939e-11	3.31477e-10	GPM6A
ENSG00000144320	813.79	0.329238	1.92232e-11	3.36998e-10	LNPK
ENSG00000179454	542.238	0.442173	1.93346e-11	3.38693e-10	KLHL28
ENSG00000185532	595.267	0.355684	1.93827e-11	3.39278e-10	PRKG1
ENSG00000105953	3362.78	-0.264382	2.00077e-11	3.49953e-10	OGDH
ENSG00000214376	47.461	1.09585	2.03823e-11	3.56234e-10	VSTM5
ENSG00000102158	4266.58	-0.333651	2.04005e-11	3.56283e-10	MAGT1
ENSG00000139154	1534.42	0.314173	2.0789e-11	3.62792e-10	AEBP2
ENSG00000108389	1291.38	0.282822	2.18587e-11	3.81171e-10	MTMR4
ENSG00000165169	739.374	0.36958	2.1944e-11	3.81792e-10	DYNLT3
ENSG00000189042	1202.03	0.339997	2.19175e-11	3.81792e-10	ZNF567
ENSG00000206262	88.8301	-0.953146	2.19415e-11	3.81792e-10	FOXL2NB
ENSG00000144554	3595.96	-0.253628	2.19748e-11	3.8204e-10	FANCD2
ENSG00000055044	8681.49	-0.324508	2.20826e-11	3.83626e-10	NOP58
ENSG00000100030	839.831	0.386532	2.21352e-11	3.84249e-10	MAPK1
ENSG00000104517	2813.48	-0.249284	2.21929e-11	3.84961e-10	UBR5
ENSG00000198538	2518.83	0.341464	2.31482e-11	4.0123e-10	ZNF28
ENSG00000271425	566.525	0.372047	2.34569e-11	4.06274e-10	NBPF10
ENSG00000173451	284.757	0.60737	2.39089e-11	4.13793e-10	THAP2
ENSG00000197647	151.021	0.641216	2.42498e-11	4.19378e-10	ZNF433
ENSG00000138767	239.439	0.587563	2.4303e-11	4.19983e-10	CNOT6L
ENSG00000196072	3953.28	0.321826	2.52705e-11	4.36376e-10	BLOC1S2
ENSG00000104722	853.062	-0.345535	2.55618e-11	4.41074e-10	NEFM
ENSG00000121897	685.206	0.497143	2.58321e-11	4.45405e-10	LIAS
ENSG00000076067	326.935	0.541474	2.59053e-11	4.46333e-10	RBMS2
ENSG00000205758	1156.82	0.414335	2.64139e-11	4.54757e-10	CRYZL1
ENSG00000162650	368.073	-0.477991	2.6548e-11	4.56385e-10	ATXN7L2
ENSG00000100385	119.894	-0.841947	2.65357e-11	4.56385e-10	IL2RB
ENSG00000114796	977.489	0.311718	2.67272e-11	4.59122e-10	KLHL24
ENSG00000255666	124.197	0.807404	2.71541e-11	4.65947e-10	NA
ENSG00000124702	8040.34	-0.235896	2.71649e-11	4.65947e-10	KLHDC3
ENSG00000166912	337.034	-0.469477	2.79375e-11	4.78644e-10	MTMR10
ENSG00000197136	400.457	-0.629335	2.79467e-11	4.78644e-10	PCNX3
ENSG00000069424	185.301	0.567488	2.82737e-11	4.83886e-10	KCNAB2
ENSG00000175265	422.551	0.427349	2.83118e-11	4.84178e-10	GOLGA8A
ENSG00000090889	3863.99	-0.356289	2.91996e-11	4.98621e-10	KIF4A
ENSG00000172318	525.602	-0.460466	2.91803e-11	4.98621e-10	B3GALT1
ENSG00000289358	104.294	0.705126	2.98742e-11	5.09763e-10	NA
ENSG00000226419	254.512	0.548145	3.10956e-11	5.30213e-10	SLC16A1-AS1
ENSG00000106524	1268.2	0.381989	3.16979e-11	5.40083e-10	ANKMY2
ENSG00000078304	3980.9	-0.2402	3.17331e-11	5.40283e-10	PPP2R5C
ENSG00000103160	3019.52	0.25201	3.17819e-11	5.40714e-10	HSDL1
ENSG00000158158	146.027	0.592909	3.18877e-11	5.42114e-10	CNNM4
ENSG00000130055	1142.35	-0.381663	3.22719e-11	5.48242e-10	GDPD2
ENSG00000088986	11227.3	-0.378883	3.25833e-11	5.53125e-10	DYNLL1
ENSG00000259556	130.484	-0.757982	3.26113e-11	5.53193e-10	NA
ENSG00000108559	6363.32	-0.266944	3.26986e-11	5.54266e-10	NUP88
ENSG00000094804	8513.13	-0.298856	3.33688e-11	5.6521e-10	CDC6
ENSG00000172613	494.697	0.41557	3.34497e-11	5.66165e-10	RAD9A
ENSG00000249565	531.903	-0.384428	3.44279e-11	5.82293e-10	NA
ENSG00000085721	4800.58	0.325351	3.5233e-11	5.95473e-10	RRN3
ENSG00000104142	2352.88	-0.467996	3.5579e-11	6.0088e-10	VPS18
ENSG00000056291	232.865	-0.624138	3.58989e-11	6.05839e-10	NPFFR2
ENSG00000189007	471.875	0.386908	3.61425e-11	6.09504e-10	ADAT2
ENSG00000132698	1005.79	0.429788	3.66248e-11	6.17187e-10	RAB25
ENSG00000166340	1666.36	0.3526	3.68661e-11	6.20669e-10	TPP1
ENSG00000044115	14495.1	-0.298921	3.68853e-11	6.20669e-10	CTNNA1
ENSG00000072121	913.279	-0.334235	3.72176e-11	6.25804e-10	ZFYVE26
ENSG00000233013	132.159	0.678842	3.81098e-11	6.4034e-10	NA
ENSG00000184378	241.925	-0.511922	3.90203e-11	6.5516e-10	ACTRT3
ENSG00000119844	689.689	0.423285	3.96377e-11	6.65042e-10	AFTPH
ENSG00000100604	529.558	-0.827538	3.97235e-11	6.65996e-10	CHGA
ENSG00000165115	290.369	0.494508	4.05051e-11	6.78115e-10	KIF27
ENSG00000175283	1753.32	-0.293214	4.05042e-11	6.78115e-10	DOLK
ENSG00000076555	289.777	0.585799	4.05901e-11	6.79044e-10	ACACB
ENSG00000105671	1293.92	-0.282369	4.06778e-11	6.80019e-10	DDX49
ENSG00000197782	494.453	0.533887	4.08655e-11	6.82661e-10	ZNF780A
ENSG00000130741	15588.8	-0.274026	4.24967e-11	7.09396e-10	EIF2S3
ENSG00000083720	2457.09	-0.246699	4.28699e-11	7.15108e-10	OXCT1
ENSG00000159208	315.886	0.512713	4.45014e-11	7.41787e-10	CIART
ENSG00000279423	808.9	0.389303	4.4686e-11	7.44326e-10	NA
ENSG00000216819	886.023	-0.599803	4.4799e-11	7.45669e-10	TUBB2BP1
ENSG00000127870	1624.86	0.244572	4.62649e-11	7.69512e-10	RNF6
ENSG00000168496	9335.92	-0.277087	4.67522e-11	7.77057e-10	FEN1
ENSG00000267508	326.07	0.477996	4.68154e-11	7.77547e-10	ZNF285
ENSG00000197261	121.477	-0.821365	4.70011e-11	7.80069e-10	C6orf141
ENSG00000113643	8225.07	-0.359387	4.71825e-11	7.82516e-10	RARS1
ENSG00000138074	9993.26	-0.297479	5.32011e-11	8.817e-10	SLC5A6
ENSG00000107815	1670.4	0.286877	5.39418e-11	8.93333e-10	TWNK
ENSG00000140829	2096.49	-0.307057	5.43099e-11	8.98785e-10	DHX38
ENSG00000213918	159.671	0.605828	5.46499e-11	9.03763e-10	DNASE1
ENSG00000277053	4343.42	-0.229107	5.53635e-11	9.14907e-10	NA
ENSG00000143167	13.1359	2.43812	5.59025e-11	9.23152e-10	GPA33
ENSG00000163468	29971.6	-0.313616	5.59683e-11	9.23576e-10	CCT3
ENSG00000197933	261.487	0.560024	5.63987e-11	9.30014e-10	ZNF823
ENSG00000120756	2600.11	0.351131	5.65264e-11	9.31452e-10	PLS1
ENSG00000175305	358.204	-0.397439	5.76209e-11	9.4881e-10	CCNE2
ENSG00000143553	1340.22	0.30086	5.87186e-11	9.66195e-10	SNAPIN
ENSG00000138430	7758.3	-0.255739	5.90373e-11	9.70747e-10	OLA1
ENSG00000166532	2654.63	-0.324294	5.91173e-11	9.7137e-10	RIMKLB
ENSG00000004866	380.518	-0.5002	6.00119e-11	9.85367e-10	ST7
ENSG00000158006	1230.97	0.375004	6.13973e-11	1.0074e-09	PAFAH2
ENSG00000166128	3664.42	0.260909	6.21394e-11	1.01885e-09	RAB8B
ENSG00000157216	1174.92	-0.268263	6.29968e-11	1.03217e-09	SSBP3
ENSG00000130540	119.86	0.73202	6.47304e-11	1.05982e-09	SULT4A1
ENSG00000124532	4164.99	-0.306636	6.54105e-11	1.0702e-09	MRS2
ENSG00000204070	1124.2	0.304275	6.59616e-11	1.07845e-09	SYS1
ENSG00000182866	4097.27	-0.286682	6.63636e-11	1.08425e-09	LCK
ENSG00000196542	866.29	0.372806	6.72329e-11	1.09768e-09	SPTSSB
ENSG00000198707	693.539	0.430807	6.7329e-11	1.09847e-09	CEP290
ENSG00000115159	3954.53	-0.204905	6.74379e-11	1.09947e-09	GPD2
ENSG00000060642	697.482	0.417923	6.93749e-11	1.13025e-09	PIGV
ENSG00000198563	496.033	0.387805	6.95503e-11	1.1323e-09	DDX39B
ENSG00000102543	210.498	0.535785	7.02389e-11	1.1419e-09	CDADC1
ENSG00000164007	226.242	0.490232	7.02373e-11	1.1419e-09	CLDN19
ENSG00000101182	7833.89	-0.369003	7.04546e-11	1.1446e-09	PSMA7
ENSG00000184564	40.9384	-1.17898	7.16594e-11	1.16336e-09	SLITRK6
ENSG00000130766	607.736	0.895761	7.17764e-11	1.16444e-09	SESN2
ENSG00000121005	1600.59	-0.265766	7.21742e-11	1.17007e-09	CRISPLD1
ENSG00000053900	3143.93	-0.271909	7.37919e-11	1.19545e-09	ANAPC4
ENSG00000139926	822.99	0.386431	7.54099e-11	1.2208e-09	FRMD6
ENSG00000136279	2411.53	-0.515477	7.60297e-11	1.22997e-09	DBNL
ENSG00000138613	1271.44	0.281253	7.61258e-11	1.23066e-09	APH1B
ENSG00000289158	146.955	0.674346	7.85825e-11	1.26949e-09	NA
ENSG00000066468	509.773	-0.460311	8.01331e-11	1.29363e-09	FGFR2
ENSG00000136205	642.747	-0.444543	8.14947e-11	1.31469e-09	TNS3
ENSG00000144810	19.8226	-1.67109	8.24699e-11	1.3295e-09	COL8A1
ENSG00000179859	60.1926	1.11073	8.40241e-11	1.3536e-09	RNF227
ENSG00000006210	96.7482	0.844884	8.56318e-11	1.37854e-09	CX3CL1
ENSG00000229180	874.406	0.358843	8.65148e-11	1.39081e-09	NA
ENSG00000118518	1842.76	0.313225	8.64631e-11	1.39081e-09	RNF146
ENSG00000160051	318.741	0.576258	8.79088e-11	1.41224e-09	IQCC
ENSG00000006607	1141.52	0.349277	8.92678e-11	1.43307e-09	FARP2
ENSG00000180182	1143.47	0.274536	8.96259e-11	1.43782e-09	MED14
ENSG00000078725	1628.91	-0.335934	9.05333e-11	1.45137e-09	BRINP1
ENSG00000124207	34714	-0.305334	9.11173e-11	1.45971e-09	CSE1L
ENSG00000177432	108.917	-0.814258	9.13518e-11	1.46245e-09	NAP1L5
ENSG00000204352	50.2918	-1.03766	9.16269e-11	1.46584e-09	NA
ENSG00000145388	2485.89	0.343918	9.1909e-11	1.46933e-09	METTL14
ENSG00000095637	1872.75	-0.275011	9.25598e-11	1.47871e-09	SORBS1
ENSG00000141736	4664.11	-0.795878	9.4125e-11	1.50268e-09	ERBB2
ENSG00000151353	1320.86	0.32347	9.47743e-11	1.51199e-09	TMEM18
ENSG00000269118	35.1127	1.24383	9.79476e-11	1.56154e-09	NA
ENSG00000169764	19431.7	-0.332139	9.98838e-11	1.59123e-09	UGP2
ENSG00000243566	84.3897	-0.935024	9.99478e-11	1.59123e-09	UPK3B
ENSG00000260290	499.126	-0.383413	1.0077e-10	1.60321e-09	NA
ENSG00000122861	427.94	0.740401	1.02176e-10	1.62446e-09	PLAU
ENSG00000187210	392.629	0.408834	1.02281e-10	1.625e-09	GCNT1
ENSG00000134049	1865.64	0.326335	1.02687e-10	1.63033e-09	IER3IP1
ENSG00000047578	592.799	0.3406	1.04482e-10	1.6577e-09	KATNIP
ENSG00000247134	772.514	0.398955	1.08903e-10	1.72665e-09	LOC105379362
ENSG00000267454	202.91	0.565456	1.10534e-10	1.75129e-09	ZNF582-DT
ENSG00000172037	2182.09	-0.447387	1.15123e-10	1.82275e-09	LAMB2
ENSG00000250903	87.5161	0.749868	1.15408e-10	1.82476e-09	GMDS-DT
ENSG00000150961	4133.15	-0.806252	1.15378e-10	1.82476e-09	SEC24D
ENSG00000186235	60.2665	1.09592	1.16782e-10	1.84455e-09	LINC02610
ENSG00000167766	930.624	0.398619	1.16819e-10	1.84455e-09	ZNF83
ENSG00000198740	1447.5	0.324559	1.19351e-10	1.88324e-09	ZNF652
ENSG00000161016	20164	-0.200073	1.19687e-10	1.88724e-09	RPL8
ENSG00000035687	2918.21	-0.474934	1.20209e-10	1.89418e-09	ADSS2
ENSG00000007923	4209.57	-0.213404	1.20516e-10	1.89772e-09	DNAJC11
ENSG00000179523	551.572	0.366345	1.26806e-10	1.9954e-09	EIF3J-DT
ENSG00000124571	6403.96	-0.266412	1.29254e-10	2.03253e-09	XPO5
ENSG00000241839	1649.89	0.385949	1.2997e-10	2.04239e-09	PLEKHO2
ENSG00000156345	226.795	0.515358	1.30647e-10	2.05164e-09	CDK20
ENSG00000147419	2991.75	0.342775	1.35345e-10	2.12396e-09	CCDC25
ENSG00000152795	9825.37	-0.287463	1.37315e-10	2.15341e-09	HNRNPDL
ENSG00000138640	1228.96	0.31929	1.39147e-10	2.18066e-09	FAM13A
ENSG00000197054	113.334	0.737736	1.41921e-10	2.22262e-09	ZNF763
ENSG00000187554	143.572	0.7417	1.43794e-10	2.24947e-09	TLR5
ENSG00000133101	26.5355	-1.53208	1.43831e-10	2.24947e-09	CCNA1
ENSG00000146731	27411.7	-0.207147	1.49121e-10	2.32969e-09	CCT6A
ENSG00000048342	891.851	-0.449478	1.49162e-10	2.32969e-09	CC2D2A
ENSG00000269001	125.113	0.73158	1.50991e-10	2.35667e-09	NA
ENSG00000166170	3218.05	-0.298421	1.51476e-10	2.36264e-09	BAG5
ENSG00000204072	701.034	0.415577	1.58073e-10	2.46387e-09	NA
ENSG00000261757	60.7241	-0.911081	1.59054e-10	2.47748e-09	NA
ENSG00000137776	5250.03	-0.262267	1.64471e-10	2.56013e-09	SLTM
ENSG00000236404	33.3851	1.28915	1.65321e-10	2.57162e-09	VLDLR-AS1
ENSG00000050327	1523.36	-0.309963	1.66886e-10	2.59422e-09	ARHGEF5
ENSG00000111644	43.2441	1.11807	1.70627e-10	2.65059e-09	ACRBP
ENSG00000163811	6743.76	-0.225134	1.71224e-10	2.65807e-09	WDR43
ENSG00000254946	39.7347	-1.13617	1.73159e-10	2.6863e-09	LINC02751
ENSG00000156574	77.3513	-0.803209	1.74123e-10	2.69943e-09	NODAL
ENSG00000089009	20984.3	-0.333312	1.74398e-10	2.70187e-09	RPL6
ENSG00000153558	205.795	0.621106	1.80762e-10	2.79859e-09	FBXL2
ENSG00000155158	292.994	0.459402	1.81978e-10	2.81553e-09	TTC39B
ENSG00000163516	1638.8	0.340616	1.84386e-10	2.85087e-09	ANKZF1
ENSG00000162772	225.461	0.991094	1.85932e-10	2.87284e-09	ATF3
ENSG00000204387	178.83	0.559535	1.86351e-10	2.8764e-09	SNHG32
ENSG00000015413	398.697	-0.476064	1.86411e-10	2.8764e-09	DPEP1
ENSG00000146457	2110.12	-0.224147	1.86998e-10	2.88352e-09	WTAP
ENSG00000165733	9488.1	-0.309972	1.90177e-10	2.93058e-09	BMS1
ENSG00000089195	2180.52	-0.293745	1.91909e-10	2.95529e-09	TRMT6
ENSG00000163689	412.379	0.403873	1.92413e-10	2.96108e-09	CFAP20DC
ENSG00000136560	1148.12	0.333976	1.92881e-10	2.96629e-09	TANK
ENSG00000106701	146.635	0.622554	1.94581e-10	2.99045e-09	FSD1L
ENSG00000143772	77.503	0.865008	1.95259e-10	2.99887e-09	ITPKB
ENSG00000163872	1500.01	0.392135	1.98208e-10	3.04214e-09	YEATS2
ENSG00000137547	5335.14	-0.339569	1.98405e-10	3.04314e-09	MRPL15
ENSG00000139323	1652.9	0.316808	1.99889e-10	3.06385e-09	POC1B
ENSG00000140950	1939.44	0.262397	2.04918e-10	3.13885e-09	MEAK7
ENSG00000132600	1752.03	-0.346596	2.06533e-10	3.16149e-09	PRMT7
ENSG00000180198	7316.63	-0.290943	2.11803e-10	3.24002e-09	RCC1
ENSG00000164924	72178.7	-0.231351	2.21596e-10	3.38757e-09	YWHAZ
ENSG00000105707	245.853	0.565638	2.30732e-10	3.5249e-09	HPN
ENSG00000147852	203.929	0.779659	2.3243e-10	3.54848e-09	VLDLR
ENSG00000173818	325.083	0.449671	2.32784e-10	3.55153e-09	ENDOV
ENSG00000158321	713.488	-0.338386	2.35531e-10	3.59108e-09	AUTS2
ENSG00000112081	35245.2	-0.308504	2.36831e-10	3.60851e-09	SRSF3
ENSG00000162607	5356.42	-0.31277	2.40258e-10	3.6583e-09	USP1
ENSG00000237973	3990.14	1.4745	2.40434e-10	3.65857e-09	MTCO1P12
ENSG00000237765	480.209	-0.355791	2.53074e-10	3.84836e-09	FAM200B
ENSG00000213619	2926.4	-0.265632	2.53858e-10	3.85774e-09	NDUFS3
ENSG00000113790	292.399	0.540378	2.56287e-10	3.89084e-09	EHHADH
ENSG00000104529	827.789	-0.283051	2.56374e-10	3.89084e-09	EEF1D
ENSG00000168310	283.051	0.44219	2.62311e-10	3.97832e-09	IRF2
ENSG00000289479	19593.9	0.307975	2.62654e-10	3.98092e-09	NA
ENSG00000099290	3202.99	-0.39674	2.64658e-10	4.00865e-09	WASHC2A
ENSG00000145050	1750.31	-0.31084	2.67791e-10	4.05344e-09	MANF
ENSG00000068976	239.864	-0.630247	2.69751e-10	4.08043e-09	PYGM
ENSG00000147894	1671.35	0.361932	2.71243e-10	4.1003e-09	C9orf72
ENSG00000247240	254.447	0.488424	2.71863e-10	4.10698e-09	UBL7-DT
ENSG00000072041	1899.09	0.362694	2.73235e-10	4.12501e-09	SLC6A15
ENSG00000152291	6129.56	0.309578	2.7604e-10	4.16463e-09	TGOLN2
ENSG00000174628	208.651	0.498856	2.77125e-10	4.17826e-09	IQCK
ENSG00000241258	1312.84	0.315249	2.78946e-10	4.20297e-09	CRCP
ENSG00000086061	22208.2	-0.32841	2.80705e-10	4.22671e-09	DNAJA1
ENSG00000166169	762.888	0.296982	2.82636e-10	4.25127e-09	POLL
ENSG00000127824	3031.18	-0.310584	2.82705e-10	4.25127e-09	TUBA4A
ENSG00000165699	2080.4	0.297676	2.87119e-10	4.31483e-09	TSC1
ENSG00000166321	88.1917	0.855568	2.97516e-10	4.46816e-09	NUDT13
ENSG00000197928	1356.11	0.390215	2.98028e-10	4.47295e-09	ZNF677
ENSG00000197448	879.35	0.37296	3.00061e-10	4.50052e-09	GSTK1
ENSG00000248161	44.9492	1.1168	3.02753e-10	4.53795e-09	NA
ENSG00000187569	40.732	-1.05131	3.05288e-10	4.57298e-09	DPPA3
ENSG00000030066	12820.6	-0.243011	3.05948e-10	4.57988e-09	NUP160
ENSG00000127952	1784.25	0.359319	3.09929e-10	4.63646e-09	STYXL1
ENSG00000240356	471.581	0.497108	3.16564e-10	4.73265e-09	NA
ENSG00000144395	369.366	0.436922	3.19977e-10	4.78058e-09	CCDC150
ENSG00000128191	972.313	-0.346442	3.21997e-10	4.80764e-09	DGCR8
ENSG00000147118	606.732	0.36843	3.23606e-10	4.82854e-09	ZNF182
ENSG00000106804	52.7583	0.979202	3.2543e-10	4.85261e-09	C5
ENSG00000185055	71.8297	0.799748	3.39836e-10	5.06416e-09	EFCAB10
ENSG00000166845	1880.25	0.217105	3.40525e-10	5.07114e-09	C18orf54
ENSG00000137285	8583.36	-0.520208	3.45618e-10	5.14367e-09	TUBB2B
ENSG00000116133	28267.1	-0.838523	3.59014e-10	5.33958e-09	DHCR24
ENSG00000115484	18598.2	-0.206123	3.59605e-10	5.34493e-09	CCT4
ENSG00000198642	1245.14	-0.349561	3.6064e-10	5.35685e-09	KLHL9
ENSG00000172059	222.613	0.498063	3.61906e-10	5.36873e-09	KLF11
ENSG00000168385	30690.1	-0.173835	3.6178e-10	5.36873e-09	SEPTIN2
ENSG00000173848	3901.62	-0.325929	3.76338e-10	5.57925e-09	NET1
ENSG00000132128	3755.12	-0.362638	3.79178e-10	5.61774e-09	LRRC41
ENSG00000254277	2693.7	0.344943	3.80092e-10	5.62765e-09	NA
ENSG00000256235	2811.36	0.255392	3.8138e-10	5.6431e-09	SMIM3
ENSG00000135070	3166.66	0.256584	3.87082e-10	5.7238e-09	ISCA1
ENSG00000075711	1800.27	-0.248455	3.88115e-10	5.7354e-09	DLG1
ENSG00000198836	6581.29	-0.365599	3.9013e-10	5.76148e-09	OPA1
ENSG00000162542	275.523	0.565921	3.98942e-10	5.88784e-09	TMCO4
ENSG00000133878	77.6744	0.77885	4.02095e-10	5.93058e-09	DUSP26
ENSG00000119314	6511.59	-0.167095	4.02371e-10	5.93086e-09	PTBP3
ENSG00000227533	42.3812	1.29587	4.13452e-10	6.0903e-09	SLC2A1-DT
ENSG00000278530	151.71	0.814325	4.19245e-10	6.17168e-09	CHMP1B2P
ENSG00000198064	594.1	0.392881	4.2044e-10	6.18533e-09	NPIPB13
ENSG00000157423	96.8608	0.707052	4.20712e-10	6.18538e-09	HYDIN
ENSG00000198804	27684.5	1.38531	4.23661e-10	6.22477e-09	COX1
ENSG00000197180	103.542	0.680268	4.25256e-10	6.24422e-09	ATP6AP1-DT
ENSG00000249859	414.776	0.470235	4.25742e-10	6.24738e-09	PVT1
ENSG00000167550	218.262	0.554659	4.27378e-10	6.2674e-09	RHEBL1
ENSG00000111912	332.956	0.498993	4.27826e-10	6.26912e-09	NCOA7
ENSG00000163961	4505.83	0.24811	4.2804e-10	6.26912e-09	RNF168
ENSG00000175575	1519.77	0.332792	4.30083e-10	6.29504e-09	PAAF1
ENSG00000006451	5342.29	-0.343542	4.31396e-10	6.31026e-09	RALA
ENSG00000240253	488.404	0.360521	4.34273e-10	6.34832e-09	FAR2P3
ENSG00000198793	3473.59	-0.382356	4.45634e-10	6.51027e-09	MTOR
ENSG00000136861	2389.22	-0.273363	4.49012e-10	6.55547e-09	CDK5RAP2
ENSG00000185630	3918.45	-0.232508	4.56008e-10	6.65339e-09	PBX1
ENSG00000119335	50936.4	-0.295246	4.60012e-10	6.70756e-09	SET
ENSG00000125845	38.4247	-1.13294	4.61447e-10	6.72424e-09	BMP2
ENSG00000169714	38285.3	0.281987	4.62452e-10	6.73463e-09	CNBP
ENSG00000147123	3388.75	-0.238608	4.6306e-10	6.73922e-09	NDUFB11
ENSG00000197937	1127.43	0.323865	4.78138e-10	6.95426e-09	ZNF347
ENSG00000148672	1037.11	-0.342482	4.79373e-10	6.96783e-09	GLUD1
ENSG00000175868	283.792	0.479778	4.80739e-10	6.98329e-09	CALCB
ENSG00000148926	2978.94	0.247288	4.91275e-10	7.13007e-09	ADM
ENSG00000166851	7213.68	-0.257266	4.91463e-10	7.13007e-09	PLK1
ENSG00000172728	1108.79	0.386327	5.01002e-10	7.2639e-09	FUT10
ENSG00000015568	2461.45	0.244974	5.13348e-10	7.43822e-09	RGPD5
ENSG00000130749	366.646	-0.404789	5.21587e-10	7.55285e-09	ZC3H4
ENSG00000167965	1831.24	-0.340769	5.24417e-10	7.58907e-09	MLST8
ENSG00000174177	851.373	-0.382683	5.3015e-10	7.66722e-09	CTU2
ENSG00000125651	2216.54	-0.324478	5.4416e-10	7.8649e-09	GTF2F1
ENSG00000112096	4922.19	0.256193	5.57361e-10	8.05065e-09	NA
ENSG00000186814	592.554	0.355073	5.59161e-10	8.0716e-09	ZSCAN30
ENSG00000166619	2901.74	-0.232104	5.66134e-10	8.16714e-09	BLCAP
ENSG00000172046	3190.5	-0.441201	5.67938e-10	8.18804e-09	USP19
ENSG00000079246	59644.4	-0.299431	5.74744e-10	8.28098e-09	XRCC5
ENSG00000151923	1597.68	-0.272461	5.84952e-10	8.4228e-09	TIAL1
ENSG00000267364	45.3264	1.00508	5.86653e-10	8.44202e-09	NA
ENSG00000116898	4896.76	-0.198536	5.88556e-10	8.46412e-09	MRPS15
ENSG00000197837	53.7602	-0.94087	5.89958e-10	8.47899e-09	H4C16
ENSG00000140854	1850.45	-0.408889	5.96283e-10	8.56456e-09	KATNB1
ENSG00000162825	409.898	0.481291	6.01566e-10	8.63505e-09	NBPF20
ENSG00000163605	6837.78	-0.255	6.09296e-10	8.74058e-09	PPP4R2
ENSG00000227057	4613.93	-0.302897	6.14136e-10	8.80453e-09	WDR46
ENSG00000147536	1465.27	0.363516	6.1489e-10	8.80986e-09	GINS4
ENSG00000175354	2235.92	-0.221295	6.23531e-10	8.92812e-09	PTPN2
ENSG00000152782	669.777	-0.33893	6.25354e-10	8.94866e-09	PANK1
ENSG00000163485	213.864	0.476719	6.32642e-10	9.04732e-09	ADORA1
ENSG00000162734	2311.4	0.35459	6.36371e-10	9.09502e-09	PEA15
ENSG00000236698	470.743	-0.496794	6.42185e-10	9.17243e-09	NA
ENSG00000099968	2750.17	0.284949	6.49383e-10	9.26949e-09	BCL2L13
ENSG00000254206	458.771	0.418222	6.50137e-10	9.27451e-09	NPIPB11
ENSG00000176055	273.182	-0.601318	6.50762e-10	9.27769e-09	MBLAC2
ENSG00000196150	391.028	0.408667	6.54582e-10	9.32637e-09	ZNF250
ENSG00000196659	289.921	-0.47943	6.58255e-10	9.37292e-09	IFT70B
ENSG00000129682	629.147	-0.544431	6.79989e-10	9.67641e-09	FGF13
ENSG00000196295	203.633	0.584581	6.85187e-10	9.74436e-09	NA
ENSG00000212907	2039.5	0.407383	6.86219e-10	9.75302e-09	ND4L
ENSG00000168036	18818.5	-0.243635	6.9065e-10	9.80995e-09	CTNNB1
ENSG00000225868	40.2511	1.09176	7.07031e-10	1.00364e-08	NA
ENSG00000138758	4294.71	-0.421375	7.13865e-10	1.01272e-08	SEPTIN11
ENSG00000228218	167.348	0.700021	7.16378e-10	1.01566e-08	NA
ENSG00000111011	4845.51	0.330007	7.21634e-10	1.02248e-08	RSRC2
ENSG00000124214	8452.5	-0.299443	7.25431e-10	1.02723e-08	STAU1
ENSG00000005007	295.457	0.544943	7.26748e-10	1.02847e-08	UPF1
ENSG00000175166	19717.7	-0.430862	7.32324e-10	1.03572e-08	PSMD2
ENSG00000117602	281.127	0.434324	7.33911e-10	1.03733e-08	RCAN3
ENSG00000228624	542.813	-0.395228	7.34659e-10	1.03775e-08	HDAC2-AS2
ENSG00000253203	479.699	0.3984	7.41258e-10	1.04643e-08	NA
ENSG00000224905	178.624	0.586291	7.47895e-10	1.05515e-08	NA
ENSG00000141540	149.157	-0.599433	7.62773e-10	1.07549e-08	TTYH2
ENSG00000157657	412.77	-0.389999	7.65905e-10	1.07924e-08	ZNF618
ENSG00000124217	715.119	-0.653571	7.70784e-10	1.08545e-08	MOCS3
ENSG00000124228	4830.49	-0.314838	7.8782e-10	1.10877e-08	DDX27
ENSG00000105483	676.078	0.402068	7.99938e-10	1.12514e-08	CARD8
ENSG00000171848	17364.3	-0.258692	8.02199e-10	1.12763e-08	RRM2
ENSG00000111371	19579.5	-0.261909	8.05856e-10	1.13208e-08	SLC38A1
ENSG00000166821	178.122	0.683661	8.07765e-10	1.13407e-08	PEX11A
ENSG00000274276	14630.9	-0.542293	8.09422e-10	1.1357e-08	LOC102724560
ENSG00000122203	6452.85	0.310267	8.20388e-10	1.15007e-08	KIAA1191
ENSG00000173175	781.589	-0.393976	8.20655e-10	1.15007e-08	ADCY5
ENSG00000179051	3477.9	-0.218777	8.30421e-10	1.16234e-08	RCC2
ENSG00000204947	393.636	-0.524066	8.29985e-10	1.16234e-08	ZNF425
ENSG00000166839	208.151	0.521495	8.33478e-10	1.16591e-08	ANKDD1A
ENSG00000165125	62.7604	0.895291	8.39813e-10	1.17406e-08	TRPV6
ENSG00000204959	1262.03	-0.323896	8.58416e-10	1.19934e-08	NA
ENSG00000119004	1528.31	-0.307474	8.75081e-10	1.22114e-08	CYP20A1
ENSG00000175893	456.888	-0.391441	8.75081e-10	1.22114e-08	ZDHHC21
ENSG00000158234	440.056	-0.428582	8.80113e-10	1.22742e-08	FAIM
ENSG00000105856	1452.8	0.281612	8.88003e-10	1.23767e-08	HBP1
ENSG00000011007	4771.7	-0.223401	8.89076e-10	1.23842e-08	ELOA
ENSG00000067221	212.517	0.544359	9.14432e-10	1.27297e-08	STOML1
ENSG00000198938	38916.1	0.370266	9.21528e-10	1.28207e-08	COX3
ENSG00000140368	49.9834	1.10655	9.24025e-10	1.28477e-08	PSTPIP1
ENSG00000269190	165.778	0.699901	9.34573e-10	1.29791e-08	FBXO17
ENSG00000166471	3865.86	-0.259571	9.34596e-10	1.29791e-08	TMEM41B
ENSG00000161395	898.538	-0.339122	9.35939e-10	1.29899e-08	PGAP3
ENSG00000136153	304.844	-0.580211	9.466e-10	1.313e-08	LMO7
ENSG00000068885	585.099	0.339323	9.54517e-10	1.32318e-08	IFT80
ENSG00000285877	18.4248	1.73813	9.73543e-10	1.34874e-08	NA
ENSG00000166840	288.903	0.484829	9.84195e-10	1.36268e-08	GLYATL1
ENSG00000167925	260.224	-0.445358	1.00075e-09	1.38477e-08	GHDC
ENSG00000076924	1398.76	-0.249338	1.0017e-09	1.38525e-08	XAB2
ENSG00000101365	3785.2	-0.252159	1.00404e-09	1.38765e-08	IDH3B
ENSG00000169220	329.749	0.436707	1.00681e-09	1.39066e-08	RGS14
ENSG00000240891	83.0732	0.772646	1.01493e-09	1.40103e-08	PLCXD2
ENSG00000143333	586.642	-0.376228	1.03177e-09	1.42342e-08	RGS16
ENSG00000160200	14819.6	-0.538673	1.05305e-09	1.45191e-08	CBS
ENSG00000127616	5235.42	-0.488994	1.05459e-09	1.45316e-08	SMARCA4
ENSG00000236859	270.233	0.514291	1.0554e-09	1.45342e-08	NIFK-AS1
ENSG00000214194	3503.47	0.305958	1.05998e-09	1.45885e-08	SMIM30
ENSG00000103852	872.631	0.345086	1.08312e-09	1.4898e-08	TTC23
ENSG00000142546	1894.42	-0.310333	1.09514e-09	1.50544e-08	NOSIP
ENSG00000204514	1174.37	-0.349179	1.13286e-09	1.55637e-08	ZNF814
ENSG00000198417	68.6953	-0.836145	1.17154e-09	1.60855e-08	MT1F
ENSG00000100908	566.343	-0.346537	1.17522e-09	1.61264e-08	EMC9
ENSG00000187325	1028.56	-0.320431	1.18429e-09	1.62412e-08	TAF9B
ENSG00000026025	115.684	-0.655152	1.18926e-09	1.62997e-08	VIM
ENSG00000175193	760.568	-0.423646	1.19427e-09	1.63586e-08	PARL
ENSG00000167264	1231.6	0.350945	1.22366e-09	1.67513e-08	DUS2
ENSG00000246985	135.806	0.586065	1.22817e-09	1.6803e-08	SOCS2-AS1
ENSG00000186468	3548.05	-0.229108	1.28153e-09	1.75227e-08	RPS23
ENSG00000174032	184.617	0.49609	1.29649e-09	1.77167e-08	SLC25A30
ENSG00000167612	15.3506	1.99678	1.30877e-09	1.78738e-08	ANKRD33
ENSG00000198960	1162.73	0.377414	1.3163e-09	1.7966e-08	ARMCX6
ENSG00000066855	1889.58	0.305919	1.31965e-09	1.80011e-08	MTFR1
ENSG00000119688	2842.49	0.290065	1.32186e-09	1.80206e-08	ABCD4
ENSG00000124092	80.9226	0.83057	1.32566e-09	1.80617e-08	CTCFL
ENSG00000214654	548.745	-0.350359	1.46951e-09	2.00098e-08	B3GALT9
ENSG00000023608	659.984	0.348376	1.5202e-09	2.06878e-08	SNAPC1
ENSG00000139921	13761.2	-0.265321	1.52674e-09	2.07646e-08	TMX1
ENSG00000226471	38.8444	1.0408	1.5488e-09	2.10522e-08	NA
ENSG00000165119	83853.6	-0.26876	1.56378e-09	2.12433e-08	HNRNPK
ENSG00000168807	297.493	0.458739	1.57821e-09	2.14266e-08	SNTB2
ENSG00000101444	7326.66	-0.24941	1.59031e-09	2.15782e-08	AHCY
ENSG00000188868	212.477	0.527531	1.59906e-09	2.16842e-08	ZNF563
ENSG00000114491	5658.25	-0.289936	1.6026e-09	2.17194e-08	UMPS
ENSG00000136811	1776.4	0.293277	1.61371e-09	2.18571e-08	ODF2
ENSG00000075975	781.539	0.288213	1.61468e-09	2.18574e-08	MKRN2
ENSG00000077549	11784.7	-0.180263	1.65715e-09	2.24192e-08	CAPZB
ENSG00000163541	2059.35	-0.277983	1.66383e-09	2.24964e-08	SUCLG1
ENSG00000165637	11968	-0.20088	1.6717e-09	2.25895e-08	VDAC2
ENSG00000148291	867.933	-0.499066	1.724e-09	2.32825e-08	SURF2
ENSG00000113580	216.402	-0.535142	1.73285e-09	2.33884e-08	NR3C1
ENSG00000182165	136.848	0.702918	1.77593e-09	2.39558e-08	TP53TG1
ENSG00000140876	111.095	0.631605	1.79904e-09	2.42451e-08	NUDT7
ENSG00000086598	19890	-0.390643	1.79948e-09	2.42451e-08	TMED2
ENSG00000162695	2264.67	0.296712	1.80299e-09	2.42783e-08	SLC30A7
ENSG00000116678	238.338	0.585001	1.81356e-09	2.44063e-08	LEPR
ENSG00000159217	9161.42	-0.377006	1.82578e-09	2.45564e-08	IGF2BP1
ENSG00000126746	993.408	-0.394538	1.83833e-09	2.47108e-08	ZNF384
ENSG00000060140	122.058	0.654019	1.83977e-09	2.47158e-08	STYK1
ENSG00000173812	14197.7	0.260021	1.84573e-09	2.47814e-08	EIF1
ENSG00000251364	31.9512	1.17672	1.88887e-09	2.53459e-08	SYT9-AS1
ENSG00000065675	983.177	-0.275013	1.90282e-09	2.55181e-08	PRKCQ
ENSG00000254934	6536.52	-0.340461	1.90464e-09	2.55277e-08	LINC00678
ENSG00000233396	182.028	0.669396	1.90725e-09	2.55478e-08	NA
ENSG00000157823	582.354	0.350452	1.92107e-09	2.5718e-08	AP3S2
ENSG00000185203	42.2676	1.04723	1.94163e-09	2.59782e-08	WASIR1
ENSG00000131019	420.954	0.428087	1.9438e-09	2.59921e-08	ULBP3
ENSG00000183054	2462.95	0.24297	1.94966e-09	2.60554e-08	RGPD6
ENSG00000180257	586.166	0.438216	1.96379e-09	2.62289e-08	ZNF816
ENSG00000095932	114.923	0.685481	2.00174e-09	2.67203e-08	SMIM24
ENSG00000182199	7468.71	0.303805	2.00406e-09	2.67359e-08	SHMT2
ENSG00000135269	2494.41	-0.233566	2.00679e-09	2.67568e-08	TES
ENSG00000236155	161.149	0.58999	2.0526e-09	2.73518e-08	ZPLD2P
ENSG00000221926	351.333	0.506307	2.06622e-09	2.75173e-08	TRIM16
ENSG00000136021	2971.44	0.226092	2.07824e-09	2.76615e-08	SCYL2
ENSG00000169064	51.7251	0.963281	2.10433e-09	2.79926e-08	ZBBX
ENSG00000115271	2980.3	0.296327	2.12064e-09	2.81933e-08	GCA
ENSG00000228526	39.0398	1.2728	2.12461e-09	2.82298e-08	MIR34AHG
ENSG00000014919	1933.59	0.294529	2.12913e-09	2.82735e-08	COX15
ENSG00000197008	1444.91	0.38806	2.13319e-09	2.83111e-08	ZNF138
ENSG00000092199	74485.5	-0.282236	2.14789e-09	2.84898e-08	HNRNPC
ENSG00000185608	574.437	-0.328285	2.16414e-09	2.86889e-08	MRPL40
ENSG00000120784	168.271	0.601746	2.17008e-09	2.87394e-08	ZFP30
ENSG00000102290	3070.9	0.197965	2.17044e-09	2.87394e-08	PCDH11X
ENSG00000115561	604.243	0.517763	2.19268e-09	2.90171e-08	CHMP3
ENSG00000278416	103.539	0.66758	2.19623e-09	2.90475e-08	NA
ENSG00000178082	197.387	0.525049	2.21807e-09	2.93195e-08	NA
ENSG00000267374	119.172	0.767	2.22663e-09	2.93989e-08	MIR924HG
ENSG00000231007	247.933	-0.441847	2.2264e-09	2.93989e-08	CDC20P1
ENSG00000176244	505.88	0.393481	2.22981e-09	2.9424e-08	ACBD7
ENSG00000176049	1830.54	0.380089	2.23424e-09	2.94656e-08	JAKMIP2
ENSG00000134202	243.503	0.578013	2.26266e-09	2.98234e-08	GSTM3
ENSG00000230124	2024.17	-0.231717	2.26512e-09	2.98388e-08	ACBD6
ENSG00000146021	606.86	0.37912	2.27253e-09	2.99193e-08	KLHL3
ENSG00000102452	64.7317	-0.862467	2.2771e-09	2.99624e-08	NALCN
ENSG00000272556	140.789	0.639809	2.36732e-09	3.11317e-08	NA
ENSG00000196187	986.799	-0.28121	2.40099e-09	3.15564e-08	TMEM63A
ENSG00000172123	281.179	0.450352	2.43331e-09	3.1963e-08	SLFN12
ENSG00000079215	1012.72	-0.375795	2.43798e-09	3.20062e-08	SLC1A3
ENSG00000166526	3707.26	0.327383	2.49197e-09	3.26963e-08	ZNF3
ENSG00000107614	1064.8	-0.335274	2.49859e-09	3.27645e-08	TRDMT1
ENSG00000085840	3459.43	-0.310559	2.51549e-09	3.29674e-08	ORC1
ENSG00000173914	1774.95	-0.315626	2.57362e-09	3.371e-08	RBM4B
ENSG00000095209	1425.09	-0.310757	2.58991e-09	3.39041e-08	TMEM38B
ENSG00000196419	41010	-0.294514	2.59867e-09	3.39996e-08	XRCC6
ENSG00000104231	1650.03	0.33227	2.60564e-09	3.40714e-08	ZFAND1
ENSG00000198890	3309.18	-0.510523	2.6231e-09	3.42802e-08	PRMT6
ENSG00000145781	3403.43	-0.30171	2.62486e-09	3.42838e-08	COMMD10
ENSG00000166086	2155.34	0.207545	2.62651e-09	3.42859e-08	JAM3
ENSG00000171241	1904.56	0.2207	2.64843e-09	3.45525e-08	SHCBP1
ENSG00000130695	3013.23	0.289282	2.70243e-09	3.52371e-08	CEP85
ENSG00000111667	7435.82	-0.27129	2.75797e-09	3.5941e-08	USP5
ENSG00000089053	6634.69	-0.237714	2.75961e-09	3.59419e-08	ANAPC5
ENSG00000068724	290.926	0.421274	2.78962e-09	3.63124e-08	TTC7A
ENSG00000215256	1122.79	0.31295	2.80668e-09	3.65138e-08	DHRS4-AS1
ENSG00000153107	7431.4	-0.227037	2.87436e-09	3.73527e-08	ANAPC1
ENSG00000122218	11559	-0.274662	2.87441e-09	3.73527e-08	COPA
ENSG00000144655	278.543	0.439542	2.87802e-09	3.73786e-08	CSRNP1
ENSG00000120709	5551.5	-0.189571	2.95606e-09	3.83705e-08	FAM53C
ENSG00000272150	334.456	0.452387	3.02295e-09	3.92167e-08	NA
ENSG00000112343	96.5814	0.681475	3.079e-09	3.99213e-08	TRIM38
ENSG00000266412	7313.29	-0.29935	3.12425e-09	4.04853e-08	NCOA4
ENSG00000169203	499.946	0.393201	3.14952e-09	4.07898e-08	NPIPB12
ENSG00000128606	190.177	-0.529561	3.19126e-09	4.13073e-08	LRRC17
ENSG00000012963	3801.13	-0.239779	3.25126e-09	4.20602e-08	UBR7
ENSG00000164603	398.789	0.468304	3.28699e-09	4.24985e-08	BMT2
ENSG00000267313	56.5702	0.927015	3.29029e-09	4.2506e-08	KC6
ENSG00000179222	8652.37	-0.277783	3.29125e-09	4.2506e-08	MAGED1
ENSG00000086189	1565.87	-0.402641	3.4028e-09	4.3922e-08	DIMT1
ENSG00000085733	4392.16	-0.249195	3.46233e-09	4.46654e-08	CTTN
ENSG00000097021	4422.98	-0.382392	3.46719e-09	4.47031e-08	ACOT7
ENSG00000047315	9438.74	-0.270494	3.4853e-09	4.49115e-08	POLR2B
ENSG00000105887	6881.39	0.188585	3.49338e-09	4.49904e-08	MTPN
ENSG00000119285	8953.12	-0.258973	3.56098e-09	4.58354e-08	HEATR1
ENSG00000148143	1516.36	-0.266461	3.58489e-09	4.61175e-08	ZNF462
ENSG00000245556	262.86	0.516179	3.5938e-09	4.62063e-08	SCAMP1-AS1
ENSG00000145494	4127.53	-0.251148	3.60103e-09	4.62734e-08	NDUFS6
ENSG00000107537	1284.19	0.274085	3.69423e-09	4.74446e-08	PHYH
ENSG00000159882	209.684	0.490232	3.76398e-09	4.83135e-08	ZNF230
ENSG00000250966	211.786	-0.472162	3.77084e-09	4.83746e-08	NA
ENSG00000213625	1949.8	0.246223	3.80875e-09	4.88337e-08	LEPROT
ENSG00000143158	897.207	-0.289123	3.82505e-09	4.90155e-08	MPC2
ENSG00000261188	355.224	0.464655	3.85662e-09	4.93872e-08	TFIP11-DT
ENSG00000113356	16056.4	-0.262452	3.85834e-09	4.93872e-08	POLR3G
ENSG00000267787	84.0542	0.761711	3.91609e-09	5.00986e-08	NA
ENSG00000126012	5763.83	-0.261335	3.94555e-09	5.04474e-08	KDM5C
ENSG00000167130	2151.19	0.227573	3.95276e-09	5.0487e-08	DOLPP1
ENSG00000114767	2136.55	-0.446461	3.95302e-09	5.0487e-08	RRP9
ENSG00000132801	200.891	-0.602601	4.02825e-09	5.14193e-08	ZSWIM3
ENSG00000172716	145.955	0.6601	4.04101e-09	5.15537e-08	SLFN11
ENSG00000255837	73.6211	0.734227	4.04769e-09	5.16103e-08	TAS2R20
ENSG00000212978	296.076	0.450873	4.05237e-09	5.16415e-08	C2orf74-DT
ENSG00000118058	769.366	0.347057	4.06639e-09	5.17914e-08	KMT2A
ENSG00000272870	51.0562	0.950205	4.09386e-09	5.21125e-08	SAP30-DT
ENSG00000107371	2093.23	-0.401422	4.15251e-09	5.28299e-08	EXOSC3
ENSG00000169548	55.9299	1.04392	4.17809e-09	5.31261e-08	ZNF280A
ENSG00000162639	853.58	-0.312029	4.2008e-09	5.33854e-08	HENMT1
ENSG00000226210	316.316	0.41582	4.29797e-09	5.45901e-08	WASH8P
ENSG00000285756	143.148	0.675849	4.3811e-09	5.56153e-08	LOC389906
ENSG00000136710	1464.6	0.281593	4.52316e-09	5.73871e-08	CCDC115
ENSG00000152503	792.582	0.287975	4.59118e-09	5.8218e-08	TRIM36
ENSG00000114988	3096.55	0.257197	4.61605e-09	5.85013e-08	LMAN2L
ENSG00000066629	743.049	-0.44485	4.62426e-09	5.85732e-08	EML1
ENSG00000152213	86.1139	0.731611	4.78536e-09	6.05471e-08	ARL11
ENSG00000177879	2222.89	-0.211654	4.78336e-09	6.05471e-08	AP3S1
ENSG00000257218	1299.49	0.231541	4.84004e-09	6.12054e-08	GATC
ENSG00000104067	3593.84	-0.343983	4.9148e-09	6.21167e-08	TJP1
ENSG00000079459	43646.6	-0.275183	4.92209e-09	6.21748e-08	FDFT1
ENSG00000153071	321.169	-0.395123	4.95743e-09	6.25868e-08	DAB2
ENSG00000171608	735.941	-0.346757	5.03516e-09	6.35335e-08	PIK3CD
ENSG00000131914	21238.2	-0.604324	5.05521e-09	6.37515e-08	LIN28A
ENSG00000184992	300.732	0.472573	5.05945e-09	6.377e-08	BRI3BP
ENSG00000233369	4164.85	-0.203776	5.14845e-09	6.48564e-08	GTF2IP4
ENSG00000251474	75.6642	0.854641	5.23183e-09	6.57989e-08	NA
ENSG00000107862	2079.37	-0.238691	5.22919e-09	6.57989e-08	GBF1
ENSG00000103342	1800.07	-0.258245	5.22665e-09	6.57989e-08	GSPT1
ENSG00000175792	9101.29	-0.262345	5.29466e-09	6.65528e-08	RUVBL1
ENSG00000149179	1200.72	0.307223	5.30132e-09	6.66002e-08	CSTPP1
ENSG00000014824	9029.46	-0.216336	5.33062e-09	6.69318e-08	SLC30A9
ENSG00000235437	1315.96	0.353307	5.35754e-09	6.72332e-08	LINC01278
ENSG00000161298	211.498	0.546144	5.38737e-09	6.75707e-08	ZNF382
ENSG00000102893	3487.91	-0.21813	5.39527e-09	6.76331e-08	PHKB
ENSG00000145012	2443.97	0.276798	5.54626e-09	6.9488e-08	LPP
ENSG00000094631	1267.9	-0.306402	5.5882e-09	6.99754e-08	HDAC6
ENSG00000167186	799.603	-0.288823	5.62014e-09	7.03372e-08	COQ7
ENSG00000142039	1138.38	-0.321869	5.64263e-09	7.05803e-08	CCDC97
ENSG00000106733	169.356	0.521692	5.65124e-09	7.06497e-08	NMRK1
ENSG00000160326	1121.27	-0.561508	5.67536e-09	7.09127e-08	SLC2A6
ENSG00000253816	463.989	0.383349	5.72763e-09	7.15271e-08	NA
ENSG00000139505	2102.69	-0.215527	5.77172e-09	7.20387e-08	MTMR6
ENSG00000205744	308.768	0.440786	5.78981e-09	7.22253e-08	DENND1C
ENSG00000164327	1038.62	0.419109	5.79704e-09	7.22765e-08	RICTOR
ENSG00000112992	947.299	-0.296118	5.80523e-09	7.23394e-08	NNT
ENSG00000221909	868.359	0.289615	5.94739e-09	7.40709e-08	FAM200A
ENSG00000187608	379.453	0.394482	5.9609e-09	7.4199e-08	ISG15
ENSG00000171130	958.597	-0.372626	6.00319e-09	7.46851e-08	ATP6V0E2
ENSG00000149929	937.989	-0.273073	6.03369e-09	7.5024e-08	HIRIP3
ENSG00000108406	3154.3	0.29483	6.12311e-09	7.6095e-08	DHX40
ENSG00000101605	25.6173	1.29473	6.17496e-09	7.66979e-08	MYOM1
ENSG00000166974	5605.14	-0.239852	6.24091e-09	7.74754e-08	MAPRE2
ENSG00000024526	3938.65	0.247186	6.25414e-09	7.75978e-08	DEPDC1
ENSG00000163219	58.8726	0.910506	6.34115e-09	7.8635e-08	ARHGAP25
ENSG00000169696	810.147	-0.493335	6.38798e-09	7.91731e-08	ASPSCR1
ENSG00000143013	746.294	-0.301837	6.49096e-09	8.04063e-08	LMO4
ENSG00000153310	6350.38	-0.327183	6.4977e-09	8.04466e-08	CYRIB
ENSG00000204253	4323.24	-0.271157	6.64218e-09	8.21912e-08	NA
ENSG00000108523	1712.28	-0.289662	6.6696e-09	8.24862e-08	RNF167
ENSG00000153446	119.912	-0.713495	6.75198e-09	8.34602e-08	C16orf89
ENSG00000119979	4065.81	0.21531	6.89674e-09	8.52039e-08	DENND10
ENSG00000168661	425.659	0.379882	6.92148e-09	8.54638e-08	ZNF30
ENSG00000118454	1875.62	0.273366	6.94167e-09	8.56672e-08	ANKRD13C
ENSG00000174437	2464.2	-0.377269	7.19265e-09	8.87171e-08	ATP2A2
ENSG00000151773	202.898	0.646325	7.22876e-09	8.90751e-08	CCDC122
ENSG00000032219	696.649	0.461234	7.22941e-09	8.90751e-08	ARID4A
ENSG00000102897	1054.24	0.309673	7.25799e-09	8.93795e-08	LYRM1
ENSG00000203875	364.868	0.37194	7.32309e-09	9.0133e-08	SNHG5
ENSG00000100296	2800.46	-0.283894	7.63936e-09	9.39755e-08	THOC5
ENSG00000135596	927.76	-0.277978	7.65004e-09	9.40303e-08	MICAL1
ENSG00000167258	1500.65	-0.317908	7.65197e-09	9.40303e-08	CDK12
ENSG00000131115	1067.29	0.300536	7.72751e-09	9.4908e-08	ZNF227
ENSG00000213020	1269.93	0.32788	7.76338e-09	9.52977e-08	ZNF611
ENSG00000214050	219.029	0.496141	7.79026e-09	9.55769e-08	FBXO16
ENSG00000140025	466.169	0.453095	7.83338e-09	9.60548e-08	EFCAB11
ENSG00000170581	1705.57	0.274698	7.87765e-09	9.65358e-08	STAT2
ENSG00000039123	8736.71	-0.278885	7.88099e-09	9.65358e-08	MTREX
ENSG00000228506	111.567	0.634211	7.93825e-09	9.71856e-08	NA
ENSG00000107581	15486.2	-0.202157	8.02955e-09	9.82512e-08	EIF3A
ENSG00000131080	443.958	0.348152	8.17715e-09	1.00004e-07	EDA2R
ENSG00000179387	3484.54	0.287255	8.22574e-09	1.00545e-07	ELMOD2
ENSG00000145632	458.612	0.426458	8.27106e-09	1.01045e-07	PLK2
ENSG00000163634	2283.73	-0.210289	8.35715e-09	1.02043e-07	THOC7
ENSG00000170264	1118.77	0.401869	8.40883e-09	1.0262e-07	FAM161A
ENSG00000181218	85.8068	-0.821717	8.67571e-09	1.05821e-07	H2AC25
ENSG00000096093	830.913	0.316562	8.7217e-09	1.06325e-07	EFHC1
ENSG00000117713	1933.16	-0.27542	8.75994e-09	1.06735e-07	ARID1A
ENSG00000196268	895.943	0.304221	8.79514e-09	1.07107e-07	ZNF493
ENSG00000178921	7813.85	-0.564514	8.96337e-09	1.09099e-07	PFAS
ENSG00000163848	1607.58	0.322591	9.09022e-09	1.10584e-07	ZNF148
ENSG00000185728	9416.22	-0.149866	9.11849e-09	1.10869e-07	YTHDF3
ENSG00000237036	143.029	0.511364	9.13139e-09	1.10968e-07	ZEB1-AS1
ENSG00000181513	204.073	0.486672	9.20194e-09	1.11766e-07	ACBD4
ENSG00000117153	3564.89	0.212148	9.31571e-09	1.13089e-07	KLHL12
ENSG00000154040	437.492	0.359009	9.33673e-09	1.13284e-07	CABYR
ENSG00000198455	147.827	-0.572959	9.34299e-09	1.133e-07	ZXDB
ENSG00000132740	709.892	0.34693	9.61355e-09	1.1652e-07	IGHMBP2
ENSG00000259692	92.8731	0.728127	9.63691e-09	1.16742e-07	NA
ENSG00000197930	690.521	0.28313	9.67098e-09	1.17093e-07	ERO1A
ENSG00000267424	32.1094	1.15519	9.82094e-09	1.18846e-07	NA
ENSG00000148123	73.3117	-0.724572	9.93693e-09	1.20187e-07	PLPPR1
ENSG00000165476	566.098	0.399723	9.94451e-09	1.20215e-07	REEP3
ENSG00000135953	759.099	0.282178	9.9811e-09	1.20594e-07	MFSD9
ENSG00000115539	2785.05	-0.242471	1.00994e-08	1.21959e-07	PDCL3
ENSG00000166135	4588.18	0.223628	1.01624e-08	1.22657e-07	HIF1AN
ENSG00000154548	488.146	0.368959	1.06314e-08	1.2825e-07	SRSF12
ENSG00000269929	46.1783	0.988264	1.06499e-08	1.28372e-07	MIRLET7A1HG
ENSG00000161203	20442.7	-0.273973	1.06526e-08	1.28372e-07	AP2M1
ENSG00000170832	2230.04	-0.221302	1.06794e-08	1.28627e-07	USP32
ENSG00000233901	116.498	0.64079	1.0697e-08	1.28771e-07	LINC01503
ENSG00000183955	176.694	0.521461	1.07099e-08	1.28857e-07	KMT5A
ENSG00000179761	1804.46	-0.342936	1.07153e-08	1.28857e-07	PIPOX
ENSG00000164707	82.01	0.688876	1.0721e-08	1.28859e-07	SLC13A4
ENSG00000116221	5221.92	-0.265474	1.08359e-08	1.30104e-07	MRPL37
ENSG00000167600	8041.03	-0.59861	1.08358e-08	1.30104e-07	CYP2S1
ENSG00000133019	171.312	0.489903	1.10735e-08	1.32888e-07	CHRM3
ENSG00000166562	2268.04	-0.238278	1.1087e-08	1.32981e-07	SEC11C
ENSG00000114999	520.085	0.397497	1.10956e-08	1.33014e-07	TTL
ENSG00000242808	277.443	-0.459602	1.11799e-08	1.33955e-07	SOX2-OT
ENSG00000117148	96.7285	-0.634617	1.12211e-08	1.34379e-07	ACTL8
ENSG00000078618	11565	-0.257973	1.12935e-08	1.35176e-07	NRDC
ENSG00000286827	73.6628	0.730938	1.1387e-08	1.36225e-07	LOC105374069
ENSG00000164305	8767.19	-0.267813	1.15152e-08	1.37687e-07	CASP3
ENSG00000133083	477.587	-0.353808	1.16304e-08	1.38991e-07	DCLK1
ENSG00000268942	1442.98	0.353971	1.16783e-08	1.39492e-07	NA
ENSG00000103591	4987.17	0.29156	1.17801e-08	1.40635e-07	AAGAB
ENSG00000112599	29.8781	1.2061	1.17878e-08	1.40654e-07	GUCA1B
ENSG00000241973	378.074	-0.460595	1.19786e-08	1.42857e-07	PI4KA
ENSG00000167515	2825.13	0.21854	1.21079e-08	1.44324e-07	TRAPPC2L
ENSG00000140455	948.527	0.27718	1.2145e-08	1.44626e-07	USP3
ENSG00000113621	926.828	-0.277943	1.21457e-08	1.44626e-07	TXNDC15
ENSG00000133574	7.0645	-3.14643	1.24443e-08	1.48104e-07	GIMAP4
ENSG00000217128	454.1	0.335286	1.24839e-08	1.48499e-07	FNIP1
ENSG00000130338	1330.92	0.249503	1.27171e-08	1.51195e-07	TULP4
ENSG00000127328	1138.81	0.251399	1.2764e-08	1.51674e-07	RAB3IP
ENSG00000025796	3736.4	-0.367835	1.28045e-08	1.52077e-07	SEC63
ENSG00000179818	449.512	0.334486	1.29498e-08	1.53724e-07	PCBP1-AS1
ENSG00000162775	1300.81	-0.266483	1.30111e-08	1.54372e-07	RBM15
ENSG00000100418	857.555	-0.488636	1.31135e-08	1.55507e-07	DESI1
ENSG00000014914	173.29	0.561028	1.31442e-08	1.55791e-07	MTMR11
ENSG00000120071	1469.07	0.237183	1.3173e-08	1.56052e-07	KANSL1
ENSG00000166598	51201.3	-0.260768	1.32e-08	1.56292e-07	HSP90B1
ENSG00000215421	351.644	-0.450159	1.32221e-08	1.56473e-07	ZNF407
ENSG00000099974	358.093	-0.414724	1.32589e-08	1.56828e-07	DDTL
ENSG00000181004	320.245	0.395746	1.32794e-08	1.5699e-07	BBS12
ENSG00000164134	8123.92	-0.180341	1.33662e-08	1.57934e-07	NAA15
ENSG00000239713	60.125	0.786164	1.3434e-08	1.58655e-07	APOBEC3G
ENSG00000159692	529.746	-0.397456	1.34893e-08	1.59226e-07	CTBP1
ENSG00000100099	2030.53	0.289668	1.35002e-08	1.59273e-07	HPS4
ENSG00000253730	14.427	1.80966	1.35128e-08	1.5934e-07	NA
ENSG00000152234	39582.3	-0.263363	1.36449e-08	1.60816e-07	ATP5F1A
ENSG00000235602	4743.53	-0.383273	1.38593e-08	1.63259e-07	POU5F1P3
ENSG00000040731	11.0724	2.08628	1.38874e-08	1.63506e-07	CDH10
ENSG00000134333	36179.4	0.285502	1.39684e-08	1.64376e-07	LDHA
ENSG00000048540	410.064	-0.39602	1.45207e-08	1.70788e-07	LMO3
ENSG00000134986	1117.06	-0.321055	1.46243e-08	1.71919e-07	NREP
ENSG00000232859	129.006	0.66543	1.48062e-08	1.73969e-07	LYRM9
ENSG00000162613	8858.19	-0.293481	1.49489e-08	1.75556e-07	FUBP1
ENSG00000140459	76.8916	0.873799	1.49731e-08	1.75751e-07	CYP11A1
ENSG00000120725	196.71	0.512737	1.50728e-08	1.76831e-07	SIL1
ENSG00000111731	3488.79	-0.239919	1.51474e-08	1.77615e-07	C2CD5
ENSG00000170175	694.207	0.37313	1.5234e-08	1.7854e-07	CHRNB1
ENSG00000156076	49.6576	-0.947776	1.52591e-08	1.78744e-07	WIF1
ENSG00000130305	2589.99	-0.229604	1.54382e-08	1.8075e-07	NSUN5
ENSG00000163960	6550.56	0.257435	1.55073e-08	1.81467e-07	UBXN7
ENSG00000102974	1287.84	-0.305898	1.55486e-08	1.81857e-07	CTCF
ENSG00000105639	343.954	0.367029	1.60003e-08	1.87047e-07	JAK3
ENSG00000139998	373.169	-0.472016	1.60894e-08	1.87992e-07	RAB15
ENSG00000172795	8684.65	0.254769	1.63127e-08	1.90505e-07	DCP2
ENSG00000235552	3654.07	-0.333523	1.63286e-08	1.90595e-07	RPL6P27
ENSG00000162627	922.063	-0.33902	1.63412e-08	1.90645e-07	SNX7
ENSG00000157404	1583.74	0.29617	1.64106e-08	1.91358e-07	KIT
ENSG00000126457	18341.9	-0.271191	1.67e-08	1.94633e-07	PRMT1
ENSG00000164176	1013.19	-0.331044	1.6787e-08	1.95548e-07	EDIL3
ENSG00000112078	1882.16	0.408491	1.70434e-08	1.98435e-07	KCTD20
ENSG00000231246	18.9848	-1.42496	1.71354e-08	1.99405e-07	LINC02884
ENSG00000138018	2364.71	-0.245052	1.73209e-08	2.01463e-07	SELENOI
ENSG00000122550	5404.98	-0.324431	1.73412e-08	2.01597e-07	KLHL7
ENSG00000018625	873.941	0.344926	1.7476e-08	2.03062e-07	ATP1A2
ENSG00000008083	12665.3	-0.350447	1.75656e-08	2.04e-07	JARID2
ENSG00000161381	34.3591	1.05057	1.7946e-08	2.08312e-07	PLXDC1
ENSG00000181019	3626.72	-0.251859	1.81466e-08	2.10536e-07	NQO1
ENSG00000070756	17796.6	-0.272106	1.81993e-08	2.11041e-07	PABPC1
ENSG00000162687	221.835	0.509218	1.82808e-08	2.11879e-07	KCNT2
ENSG00000231527	40.6027	1.03204	1.83209e-08	2.12237e-07	FAM27C
ENSG00000170248	4279.7	-0.274904	1.84039e-08	2.13092e-07	PDCD6IP
ENSG00000096092	1066.65	0.2848	1.86688e-08	2.1605e-07	TMEM14A
ENSG00000110917	2460.13	-0.305979	1.88659e-08	2.18221e-07	MLEC
ENSG00000188487	16.9763	1.60623	1.89386e-08	2.18953e-07	INSC
ENSG00000009307	35051.7	-0.252968	1.92789e-08	2.22775e-07	CSDE1
ENSG00000104904	14182.3	0.251576	1.93063e-08	2.2298e-07	OAZ1
ENSG00000114127	617.43	0.326977	1.94248e-08	2.24236e-07	XRN1
ENSG00000123352	1413.85	0.284298	1.97148e-08	2.27471e-07	SPATS2
[truncated: 24,090 more rows]

## Sheet: Sheet2
Differentially expressed genes identified from UPF2-iKO vs Ctrl human ESCs
	baseMean	log2FoldChange	pvalue	padj	symbol		Downregulated genes associated with 'Nervous system development'
ENSG00000058085	1053.09	2.01236	0	0	LAMC2		ID	Gene Symbol
ENSG00000143248	2208.56	2.00153	0	0	RGS5		ENSG00000018625	ATP1A2
ENSG00000132718	1541.64	2.93028	0	0	SYT11		ENSG00000176171	BNIP3
ENSG00000143632	3309.53	3.26912	0	0	ACTA1		ENSG00000198797	BRINP2
ENSG00000215866	1687.03	2.43474	0	0	LINC01356		ENSG00000188816	HMX2
ENSG00000115414	6763.74	1.69811	0	0	FN1		ENSG00000169744	LDB2
ENSG00000163017	886.591	3.26787	0	0	ACTG2		ENSG00000185668	POU3F1
ENSG00000078018	455.751	-2.72046	0	0	MAP2		ENSG00000184271	POU6F1
ENSG00000289205	2035.77	3.87994	0	0	NA		ENSG00000165801	ARHGEF40
ENSG00000163251	1495.03	1.96049	0	0	FZD5		ENSG00000165300	SLITRK5
ENSG00000242242	1036.15	-6.4196	0	0	NA		ENSG00000107882	SUFU
ENSG00000138772	2131.72	2.25654	0	0	ANXA3		ENSG00000043355	ZIC2
ENSG00000118785	3524.97	2.21752	0	0	SPP1		ENSG00000139800	ZIC5
ENSG00000163735	3613.56	-1.35991	0	0	CXCL5		ENSG00000198576	ARC
ENSG00000164265	1826.94	4.93635	0	0	SCGB3A2		ENSG00000205336	ADGRG1
ENSG00000145908	558.687	-5.57631	0	0	ZNF300		ENSG00000131620	ANO1
ENSG00000254297	350.922	4.2162	0	0	NA		ENSG00000152092	ASTN1
ENSG00000186439	1386.53	4.22683	0	0	TRDN		ENSG00000186222	BLOC1S4
ENSG00000106366	1488.69	4.17031	0	0	SERPINE1		ENSG00000125845	BMP2
ENSG00000105974	1095.07	4.2676	0	0	CAV1		ENSG00000114200	BCHE
ENSG00000008311	15651.4	1.89378	0	0	AASS		ENSG00000173546	CSPG4
ENSG00000243004	1003.27	5.99392	0	0	NA		ENSG00000171316	CHD7
ENSG00000104332	2830.18	-1.70941	0	0	SFRP1		ENSG00000165215	CLDN3
ENSG00000254339	4702.6	3.0462	0	0	NA		ENSG00000072832	CRMP1
ENSG00000095261	986.117	-7.76243	0	0	PSMD5		ENSG00000108797	CNTNAP1
ENSG00000149591	2334.64	2.40198	0	0	TAGLN		ENSG00000095596	CYP26A1
ENSG00000176485	1619.6	1.93525	0	0	PLAAT3		ENSG00000135638	EMX1
ENSG00000076706	1004.08	2.10982	0	0	MCAM		ENSG00000090776	EFNB1
ENSG00000107798	6228.12	1.82323	0	0	LIPA		ENSG00000141736	ERBB2
ENSG00000156574	459.982	3.13159	0	0	NODAL		ENSG00000180340	FZD2
ENSG00000234787	1106.78	2.63435	0	0	LINC00458		ENSG00000145864	GABRB2
ENSG00000136167	2750.75	4.38011	0	0	LCP1		ENSG00000168505	GBX2
ENSG00000133104	4248.07	1.71862	0	0	SPART		ENSG00000183087	GAS6
ENSG00000287492	878.186	5.0124	0	0	NA		ENSG00000140511	HAPLN3
ENSG00000182718	8343.14	2.87733	0	0	ANXA2		ENSG00000115738	ID2
ENSG00000198417	457.931	3.30001	0	0	MT1F		ENSG00000187535	IFT140
ENSG00000187193	1887.09	2.78042	0	0	MT1X		ENSG00000099284	MACROH2A2
ENSG00000125144	1181.92	4.73726	0	0	MT1G		ENSG00000078018	MAP2
ENSG00000250616	618.932	-4.98844	0	0	YPEL3-DT		ENSG00000135097	MSI1
ENSG00000258609	576.791	3.09778	0	0	LINC-ROR		ENSG00000182768	NGRN
ENSG00000101335	3421.64	1.44616	0	0	MYL9		ENSG00000172260	NEGR1
ENSG00000088305	13962.9	0.936208	0	0	DNMT3B		ENSG00000171246	NPTX1
ENSG00000184470	505.083	2.90414	0	0	TXNRD2		ENSG00000185652	NTF3
ENSG00000233056	9511.08	3.07782	0	0	ERVH48-1		ENSG00000139174	PRICKLE1
ENSG00000147202	5170.1	1.77215	6.33109e-307	3.58621e-304	DIAPH2		ENSG00000187372	PCDHB13
ENSG00000205358	387.783	5.14334	6.17743e-306	3.4231e-303	MT1H		ENSG00000120327	PCDHB14
ENSG00000113319	559.638	2.25647	2.45699e-299	1.33253e-296	RASGRF2		ENSG00000272674	PCDHB16
ENSG00000026025	538.339	2.79677	7.52282e-298	3.99493e-295	VIM		ENSG00000177839	PCDHB9
ENSG00000134769	955.427	2.03935	1.90346e-293	9.90187e-291	DTNA		ENSG00000168421	RHOH
ENSG00000171316	2242.76	-1.80777	4.00168e-289	2.04006e-286	CHD7		ENSG00000104332	SFRP1
ENSG00000237943	1321.99	1.50393	2.24787e-288	1.12349e-285	PRKCQ-AS1		ENSG00000250722	SELENOP
ENSG00000231991	376.836	2.82502	5.86998e-285	2.87742e-282	NA		ENSG00000082684	SEMA5B
ENSG00000196187	1801.77	1.30721	4.35657e-280	2.09527e-277	TMEM63A		ENSG00000139767	SRRM4
ENSG00000135046	426.698	5.88451	1.32656e-273	6.26186e-271	ANXA1		ENSG00000145147	SLIT2
ENSG00000120156	930.456	2.33676	4.54479e-273	2.1063e-270	TEK		ENSG00000149256	TENM4
ENSG00000254365	321.944	3.90476	2.54443e-261	1.15817e-258	NA		ENSG00000102935	ZNF423
ENSG00000242715	953.7	2.1794	5.18941e-261	2.32067e-258	CCDC169		ENSG00000198795	ZNF521
ENSG00000173281	1840.64	1.8321	8.97346e-261	3.94368e-258	PPP1R3B
ENSG00000228592	2669.07	-1.57755	7.41466e-260	3.20339e-257	D21S2088E
ENSG00000152104	2614.87	1.0784	4.28852e-259	1.82191e-256	PTPN14
ENSG00000222041	372.48	3.50359	1.25622e-257	5.24935e-255	CYTOR
ENSG00000165072	956.873	1.46543	2.37779e-255	9.77576e-253	MAMDC2
ENSG00000122786	13223.1	1.39344	1.59892e-249	6.46927e-247	CALD1
ENSG00000145632	1235.3	2.48105	2.01979e-249	8.04446e-247	PLK2
ENSG00000100604	346.639	-3.89976	9.96705e-249	3.90862e-246	CHGA
ENSG00000176928	300.517	3.41543	7.7779e-245	3.00392e-242	GCNT4
ENSG00000230426	407.982	-3.01376	3.47148e-244	1.32072e-241	LINC01036
ENSG00000178162	395.782	-6.1417	5.16638e-243	1.93663e-240	NA
ENSG00000168234	608.06	2.06336	4.2357e-240	1.56475e-237	TTC39C
ENSG00000116833	658.572	2.03326	2.8127e-238	1.02422e-235	NR5A2
ENSG00000116774	2381.04	1.45098	7.15572e-237	2.56901e-234	OLFML3
ENSG00000124762	809.131	1.99356	5.6281e-236	1.99251e-233	CDKN1A
ENSG00000184481	1054.83	1.66479	2.5021e-234	8.73677e-232	FOXO4
ENSG00000276550	747.509	-1.78571	1.08132e-232	3.72471e-230	NA
ENSG00000175445	930.062	1.54626	1.36035e-232	4.62339e-230	LPL
ENSG00000167637	310.617	-3.17827	2.79115e-232	9.36136e-230	ZNF283
ENSG00000140455	496.861	-2.25716	8.01902e-232	2.65461e-229	USP3
ENSG00000179010	9796.04	-0.896812	1.43297e-230	4.68286e-228	MRFAP1
ENSG00000130176	796.005	1.80473	1.51896e-230	4.90104e-228	CNN1
ENSG00000111859	610.492	2.32717	1.14821e-229	3.65848e-227	NEDD9
ENSG00000076067	772.058	2.33927	2.10686e-226	6.63011e-224	RBMS2
ENSG00000253507	567.699	2.38473	1.11949e-225	3.47998e-223	NA
ENSG00000125148	407.572	2.51077	1.97022e-224	6.0507e-222	MT2A
ENSG00000118263	1295.67	1.81015	7.58215e-223	2.30082e-220	KLF7
ENSG00000035403	35648.9	0.674295	1.43115e-218	4.29178e-216	VCL
ENSG00000155760	2888.37	1.01007	7.52943e-218	2.23169e-215	FZD7
ENSG00000187325	2355.1	1.7234	2.05171e-217	6.01128e-215	TAF9B
ENSG00000282048	481.029	2.4957	1.71052e-216	4.95467e-214	NA
ENSG00000189067	8233.34	1.28973	1.96743e-214	5.63482e-212	LITAF
ENSG00000117480	265.725	-3.03361	2.52822e-214	7.16048e-212	FAAH
ENSG00000099250	371.876	3.01217	3.87147e-211	1.08444e-208	NRP1
ENSG00000115738	1945.79	-1.36567	1.9771e-205	5.47787e-203	ID2
ENSG00000171552	2463.69	1.21124	5.15849e-202	1.41387e-199	BCL2L1
ENSG00000125414	278.841	2.99749	1.47412e-200	3.99737e-198	MYH2
ENSG00000256235	1806.75	-1.08611	2.51975e-196	6.76089e-194	SMIM3
ENSG00000102195	222.407	3.65958	1.03993e-195	2.76124e-193	GPR50
ENSG00000123572	424.815	2.44882	6.37513e-194	1.67528e-191	NRK
ENSG00000130303	918.559	-1.33975	3.06557e-192	7.97362e-190	BST2
ENSG00000255666	394.629	3.02126	1.10659e-190	2.8492e-188	NA
ENSG00000102100	2400.26	1.0118	1.22136e-188	3.11325e-186	SLC35A2
ENSG00000148200	5180.45	-1.2054	3.27335e-184	8.26117e-182	NR6A1
ENSG00000152092	367.038	-2.23872	4.09878e-183	1.02429e-180	ASTN1
ENSG00000123610	202.842	4.50333	7.52416e-183	1.86205e-180	TNFAIP6
ENSG00000049759	2273.67	0.98636	5.67e-181	1.38969e-178	NEDD4L
ENSG00000163530	496.287	2.02857	3.80989e-180	9.24896e-178	DPPA2
ENSG00000280623	193.291	3.94595	1.67712e-178	4.03299e-176	NA
ENSG00000241168	211.691	-3.24453	2.57487e-178	6.13397e-176	NA
ENSG00000039560	12443.4	0.849586	3.42255e-176	8.07786e-174	RAI14
ENSG00000063180	743.253	-1.52296	5.86324e-176	1.37114e-173	CA11
ENSG00000105205	200.578	3.91865	7.03987e-175	1.63133e-172	CLC
ENSG00000170542	982.432	2.76721	7.35457e-175	1.6889e-172	SERPINB9
ENSG00000277149	695.139	-1.49994	3.15061e-174	7.17046e-172	TYW1B
ENSG00000108679	1870.31	-1.01983	9.7648e-174	2.2027e-171	LGALS3BP
ENSG00000164176	1950.06	1.38199	7.03304e-173	1.57256e-170	EDIL3
ENSG00000289456	1316.89	-9.85174	1.79039e-172	3.96844e-170	LOC124901310
ENSG00000159251	1176.59	2.24292	1.45626e-171	3.20002e-169	ACTC1
ENSG00000091986	294.989	2.25288	1.70767e-170	3.72039e-168	CCDC80
ENSG00000240253	210.538	-5.2128	3.33657e-169	7.20755e-167	FAR2P3
ENSG00000172020	620.263	2.00729	8.78323e-168	1.88138e-165	GAP43
ENSG00000137501	278.922	2.15422	4.30611e-166	9.1469e-164	SYTL2
ENSG00000241743	740.939	1.78948	6.00978e-166	1.26603e-163	NA
ENSG00000113739	959.229	1.21626	1.00953e-164	2.10925e-162	STC2
ENSG00000206149	649.928	-1.48629	1.26458e-164	2.62067e-162	NA
ENSG00000064042	223.631	2.92073	1.31845e-161	2.71027e-159	LIMCH1
ENSG00000060718	719.343	1.69463	1.66907e-160	3.40356e-158	COL11A1
ENSG00000065675	1539.2	0.98846	7.65996e-158	1.54962e-155	PRKCQ
ENSG00000108852	4330.94	-0.841008	2.18559e-157	4.38667e-155	MPP2
ENSG00000180694	406.137	1.97454	1.5609e-155	3.10839e-153	TMEM64
ENSG00000172965	171.626	3.2741	8.22668e-152	1.62557e-149	MIR4435-2HG
ENSG00000142227	258.467	2.09576	2.20398e-150	4.32149e-148	EMP3
ENSG00000102290	2063.22	-0.984712	1.08805e-149	2.11714e-147	PCDH11X
ENSG00000112419	3270.94	0.891501	1.9781e-149	3.81983e-147	PHACTR2
ENSG00000113369	2382.78	-1.26616	2.09047e-148	4.00647e-146	ARRDC3
ENSG00000234261	768.178	1.54907	2.73038e-148	5.19384e-146	NA
ENSG00000196549	1332.52	1.27924	3.02439e-148	5.7105e-146	MME
ENSG00000168004	157.604	3.09738	7.82843e-146	1.46725e-143	PLAAT5
ENSG00000082781	1407.84	0.967636	1.01967e-145	1.89718e-143	ITGB5
ENSG00000240694	413.559	1.9413	8.56124e-144	1.58135e-141	PNMA2
ENSG00000126010	615.881	1.70326	1.01464e-143	1.86065e-141	GRPR
ENSG00000132297	446.738	1.95465	6.01389e-143	1.09496e-140	HHLA1
ENSG00000099284	1062.14	-2.63493	2.04507e-142	3.69708e-140	MACROH2A2
ENSG00000168421	427.664	-1.59525	5.68699e-142	1.02085e-139	RHOH
ENSG00000130055	851.382	-1.41506	1.01954e-140	1.81735e-138	GDPD2
ENSG00000163492	624.145	1.60221	1.14646e-140	2.02112e-138	CCDC141
ENSG00000131711	6566.54	0.726506	1.14972e-140	2.02112e-138	MAP1B
ENSG00000172380	3388.52	0.990828	2.16476e-140	3.77943e-138	GNG12
ENSG00000071282	1254.97	1.31801	1.56747e-138	2.71802e-136	LMCD1
ENSG00000197747	2475.47	1.8144	5.83264e-138	1.00455e-135	S100A10
ENSG00000139800	1288.64	-1.15629	1.52155e-136	2.60297e-134	ZIC5
ENSG00000106278	12261.8	-0.606295	2.31785e-136	3.93879e-134	PTPRZ1
ENSG00000121207	909.224	-1.09868	1.05411e-135	1.77942e-133	LRAT
ENSG00000169744	1325.4	-1.13197	2.92946e-135	4.91262e-133	LDB2
ENSG00000153814	785.778	1.53547	7.40856e-135	1.23428e-132	JAZF1
ENSG00000108821	2464.6	1.83583	2.54676e-134	4.21538e-132	COL1A1
ENSG00000042493	1401.08	1.00227	1.5153e-132	2.49193e-130	CAPG
ENSG00000178764	1117.66	-0.98864	6.10237e-131	9.97111e-129	ZHX2
ENSG00000154040	667.459	1.39842	1.75406e-130	2.84783e-128	CABYR
ENSG00000060982	17260.1	-0.470613	5.24242e-130	8.45754e-128	BCAT1
ENSG00000158710	4681.07	0.996891	1.56941e-129	2.51598e-127	TAGLN2
ENSG00000080503	338.255	1.99175	1.75118e-129	2.78985e-127	SMARCA2
ENSG00000150093	21770.4	0.745883	6.92488e-129	1.09637e-126	ITGB1
ENSG00000145741	14627	-0.865575	9.45853e-129	1.48112e-126	BTF3
ENSG00000197565	733.91	-1.16177	9.47125e-129	1.48112e-126	COL4A6
ENSG00000018625	482.379	-1.70038	2.54924e-128	3.9622e-126	ATP1A2
ENSG00000188153	1642.96	-0.961352	1.03916e-127	1.60534e-125	COL4A5
ENSG00000169715	133.52	3.45877	1.73625e-127	2.66609e-125	MT1E
ENSG00000172197	723.175	1.20421	4.40337e-126	6.72108e-124	MBOAT1
ENSG00000118523	684.154	1.44129	2.94156e-125	4.46312e-123	CCN2
ENSG00000198797	130.558	-3.81993	8.57358e-125	1.29314e-122	BRINP2
ENSG00000155792	359.45	-1.83422	1.01742e-124	1.52553e-122	DEPTOR
ENSG00000004455	6139.72	-1.03766	1.16232e-124	1.7326e-122	AK2
ENSG00000113140	20718.1	1.02452	2.25748e-124	3.34553e-122	SPARC
ENSG00000140403	134.082	-3.93612	2.4166e-124	3.56064e-122	DNAJA4
ENSG00000136160	819.192	1.31484	4.22804e-124	6.19384e-122	EDNRB
ENSG00000185088	4723.29	1.02228	5.87297e-124	8.55439e-122	RPS27L
ENSG00000131203	903.376	1.44757	7.07038e-124	1.024e-121	IDO1
ENSG00000198795	298.235	-1.76242	7.55599e-124	1.08815e-121	ZNF521
ENSG00000139174	1290.09	-1.036	3.01009e-123	4.31052e-121	PRICKLE1
ENSG00000106538	1782.65	-1.22877	1.33944e-122	1.9074e-120	RARRES2
ENSG00000158555	179.204	2.38085	1.94762e-122	2.75805e-120	GDPD5
ENSG00000147869	140.981	4.55366	4.30982e-122	6.06946e-120	CER1
ENSG00000133636	1989.8	1.25223	5.81016e-122	8.13741e-120	NTS
ENSG00000183688	401.509	1.41583	1.00942e-121	1.40601e-119	RFLNB
ENSG00000146592	129.967	3.82859	1.18489e-121	1.64146e-119	CREB5
ENSG00000122507	1756.52	1.26234	1.43166e-121	1.97259e-119	BBS9
ENSG00000287839	139.494	4.9289	1.78482e-120	2.44598e-118	NA
ENSG00000112159	4217.39	0.715064	2.86277e-120	3.90225e-118	MDN1
ENSG00000120833	864.724	-1.29119	1.04019e-118	1.41035e-116	SOCS2
ENSG00000101843	5489.18	-0.934459	1.48795e-118	2.00676e-116	PSMD10
ENSG00000135457	2047.62	-1.0773	2.01414e-118	2.70213e-116	TFCP2
ENSG00000166025	1423.64	-0.987531	8.21269e-118	1.09603e-115	AMOTL1
ENSG00000023697	1332.85	-0.96447	5.15528e-116	6.84417e-114	DERA
ENSG00000184344	1130.21	1.23727	6.47528e-116	8.55206e-114	GDF3
ENSG00000257474	149.391	2.9607	1.33568e-115	1.75497e-113	NA
ENSG00000153904	1024.51	1.16902	5.12143e-115	6.69463e-113	DDAH1
ENSG00000164687	14115.9	0.975582	1.26361e-114	1.64334e-112	FABP5
ENSG00000286511	164.398	2.76627	2.81701e-114	3.64495e-112	NA
ENSG00000215808	129.672	-2.99154	1.57832e-113	2.03189e-111	LINC01139
ENSG00000101000	295.788	1.90769	2.00958e-113	2.57407e-111	PROCR
ENSG00000124570	622.932	1.33588	1.39438e-112	1.77714e-110	SERPINB6
ENSG00000089327	2605.59	1.05287	1.93706e-111	2.4565e-109	FXYD5
ENSG00000110911	2864.6	-0.967276	6.62623e-111	8.36151e-109	SLC11A2
ENSG00000165118	205.016	-6.59819	4.55022e-110	5.71355e-108	QNG1
ENSG00000104611	703.531	1.32832	7.59431e-110	9.48917e-108	SH2D4A
ENSG00000113356	13272.4	-0.781945	8.17777e-110	1.01684e-107	POLR3G
ENSG00000288597	206.234	2.29563	1.49296e-109	1.84736e-107	NA
ENSG00000226673	119.584	3.14513	3.4612e-107	4.26213e-105	LINC01108
ENSG00000132688	681.509	1.06424	5.1865e-107	6.32981e-105	NES
ENSG00000189184	2862.38	1.00094	5.19e-107	6.32981e-105	PCDH18
ENSG00000105971	112.057	3.68927	2.45456e-106	2.97937e-104	CAV2
ENSG00000145012	2861.2	0.767348	1.16842e-105	1.41152e-103	LPP
ENSG00000081051	215.609	1.89707	2.28566e-105	2.74818e-103	AFP
ENSG00000128285	165.575	-2.2913	2.34795e-105	2.80982e-103	MCHR1
ENSG00000177697	1963.03	0.794051	6.94248e-105	8.26934e-103	CD151
ENSG00000231689	120.766	3.58459	8.08417e-105	9.58444e-103	LINC01090
ENSG00000213115	106.455	4.0927	1.19102e-104	1.40551e-102	LOC729141
ENSG00000106638	939.986	-1.19979	1.45759e-104	1.71217e-102	TBL2
ENSG00000106484	9789.23	-0.813276	2.47321e-104	2.89184e-102	MEST
ENSG00000259203	451.765	-1.30972	2.49666e-104	2.90593e-102	LOC101928499
ENSG00000165449	625.645	-1.53279	3.06384e-104	3.54987e-102	SLC16A9
ENSG00000053747	109.096	3.74491	5.18704e-104	5.9827e-102	LAMA3
ENSG00000198467	6848.42	0.55478	7.61954e-104	8.74875e-102	TPM2
ENSG00000130830	930.181	1.2457	8.70112e-104	9.94581e-102	MPP1
ENSG00000067369	4647.58	-0.804765	1.1596e-103	1.31956e-101	TP53BP1
ENSG00000274317	226.393	2.48294	1.30419e-103	1.47751e-101	NA
ENSG00000204789	543.907	1.70001	2.28622e-103	2.57857e-101	NA
ENSG00000103257	1746.73	1.2745	8.68025e-103	9.74711e-101	SLC7A5
ENSG00000181026	8385.06	0.541913	3.75387e-102	4.19676e-100	AEN
ENSG00000180229	253.413	-1.86677	4.80449e-102	5.34788e-100	NA
ENSG00000121236	1132.15	0.97974	9.90999e-102	1.09829e-99	TRIM6
ENSG00000093144	6305.31	0.981799	1.16979e-101	1.29082e-99	ECHDC1
ENSG00000162433	14745.4	-0.649829	2.59495e-101	2.85109e-99	AK4
ENSG00000164951	1182.36	0.882326	3.00498e-101	3.28743e-99	PDP1
ENSG00000179195	807.464	-1.36952	8.93199e-101	9.7296e-99	ZNF664
ENSG00000183943	1044.75	1.07228	8.97001e-101	9.7296e-99	PRKX
ENSG00000166347	4663.51	-0.652826	1.11594e-100	1.20531e-98	CYB5A
ENSG00000123240	765.293	-1.02123	1.17878e-100	1.26781e-98	OPTN
ENSG00000171466	173.07	2.1028	2.68125e-100	2.87164e-98	ZNF562
ENSG00000276476	393.021	1.7554	3.66955e-100	3.91367e-98	LINC00540
ENSG00000214553	128.532	-3.14109	9.18535e-100	9.75561e-98	NA
ENSG00000167555	232.451	-1.72182	1.22035e-99	1.29074e-97	ZNF528
ENSG00000087460	6560.62	-0.670069	8.2146e-99	8.65248e-97	GNAS
ENSG00000185885	4095.35	0.944693	1.25126e-98	1.31253e-96	IFITM1
ENSG00000109519	2034.96	-0.792083	4.75402e-98	4.96639e-96	GRPEL1
ENSG00000132274	1481.39	1.17117	6.63771e-98	6.90592e-96	TRIM22
ENSG00000155363	2912.43	0.669304	1.35822e-97	1.40736e-95	MOV10
ENSG00000118322	109.683	-3.28365	4.06392e-97	4.1939e-95	ATP10B
ENSG00000126768	3625.81	0.763628	5.61892e-97	5.77525e-95	TIMM17B
ENSG00000043355	505.594	-1.40513	9.09328e-97	9.30875e-95	ZIC2
ENSG00000163376	1493.82	0.9016	1.04531e-96	1.0658e-94	KBTBD8
ENSG00000106333	576.595	1.21512	1.86688e-96	1.89589e-94	PCOLCE
ENSG00000253320	142.794	2.64101	2.18141e-96	2.20651e-94	NA
ENSG00000165349	6902.31	0.978899	2.84014e-96	2.86147e-94	SLC7A3
ENSG00000137393	548.962	1.39491	8.19712e-96	8.22616e-94	RNF144B
ENSG00000141052	128	3.0179	3.95393e-95	3.95238e-93	MYOCD
ENSG00000170871	520.487	-1.2132	6.07528e-95	6.04918e-93	KIAA0232
ENSG00000132405	839.012	-1.09346	7.24038e-95	7.18122e-93	TBC1D14
ENSG00000102271	2585.33	-0.886535	8.89926e-95	8.79234e-93	KLHL4
ENSG00000197956	304.856	1.45465	1.09226e-94	1.07497e-92	S100A6
ENSG00000015413	290.192	-1.71466	3.43356e-94	3.36621e-92	DPEP1
ENSG00000101193	3888.72	0.729809	3.99537e-94	3.902e-92	GID8
ENSG00000139926	1081.63	1.11307	8.48839e-94	8.25836e-92	FRMD6
ENSG00000164120	130.486	2.73788	1.16373e-93	1.12789e-91	HPGD
ENSG00000099860	191.541	1.8247	1.21085e-93	1.16911e-91	GADD45B
ENSG00000125378	167.01	2.02631	1.77132e-93	1.70381e-91	BMP4
ENSG00000163378	1942.06	0.91499	2.21744e-93	2.12491e-91	EOGT
ENSG00000196932	170.067	-2.1599	8.89098e-93	8.48805e-91	TMEM26
ENSG00000184905	378.884	-8.55597	1.45576e-92	1.3846e-90	TCEAL2
ENSG00000138642	447.47	1.31647	3.83997e-92	3.63869e-90	HERC6
ENSG00000223784	137.287	2.23521	5.34121e-92	5.0425e-90	NA
ENSG00000188770	164.614	-2.08951	4.77373e-91	4.49013e-89	OPTC
ENSG00000148180	2074.13	-0.876932	5.5817e-91	5.23079e-89	GSN
ENSG00000159200	209.8	2.07326	1.03589e-90	9.67211e-89	RCAN1
ENSG00000196922	632.313	-1.11999	1.16809e-90	1.08667e-88	NA
ENSG00000155849	767.558	-1.07828	5.07708e-90	4.70599e-88	ELMO1
ENSG00000034510	15525.5	0.76189	2.15757e-89	1.99263e-87	TMSB10
ENSG00000062716	3928.4	0.929596	2.89254e-89	2.66176e-87	VMP1
ENSG00000135097	255.375	-1.5744	6.04538e-89	5.54305e-87	MSI1
ENSG00000099715	587.954	-1.00289	2.15443e-88	1.96833e-86	PCDH11Y
ENSG00000087086	60136	0.838781	2.59507e-88	2.36244e-86	FTL
ENSG00000088356	2312.91	0.699202	4.13994e-88	3.75541e-86	PDRG1
ENSG00000124575	190.249	-2.06477	4.99961e-88	4.51915e-86	H1-3
ENSG00000184515	198.286	-1.80445	1.22879e-87	1.10678e-85	BEX5
ENSG00000117461	937.169	-0.930216	1.81928e-87	1.63287e-85	PIK3R3
ENSG00000049130	537.698	1.39571	7.07155e-87	6.3247e-85	KITLG
ENSG00000248538	85.6704	3.49918	1.21313e-86	1.08121e-84	LOC157273
ENSG00000234964	5430.94	1.00007	1.74927e-86	1.55362e-84	NA
ENSG00000154188	136.031	2.32824	2.32226e-86	2.05536e-84	ANGPT1
ENSG00000146776	1270.03	-0.834605	2.55496e-86	2.25349e-84	ATXN7L1
ENSG00000164054	8123.98	0.502902	4.07213e-86	3.57927e-84	SHISA5
ENSG00000267279	96.6546	3.78278	4.22844e-86	3.70388e-84	NA
ENSG00000197181	185.4	2.01539	8.84946e-86	7.72509e-84	PIWIL2
ENSG00000076685	1911.83	0.932216	2.50106e-85	2.17583e-83	NT5C2
ENSG00000108219	2335.79	-0.801308	3.3605e-83	2.91358e-81	TSPAN14
ENSG00000127603	3788.44	0.773216	8.45075e-83	7.30202e-81	MACF1
ENSG00000234616	346.821	-1.44105	1.24811e-82	1.07481e-80	JRK
ENSG00000182070	189.697	2.01589	1.53092e-82	1.31391e-80	OR52A1
ENSG00000174718	7363.42	0.789115	3.40176e-82	2.90976e-80	RESF1
ENSG00000143768	295.336	2.34709	5.94792e-82	5.07065e-80	LEFTY2
ENSG00000123268	1434.47	-0.962749	1.07325e-81	9.11901e-80	ATF1
ENSG00000168824	1462.21	0.754186	4.64013e-81	3.92946e-79	NSG1
ENSG00000183230	263.86	1.38818	1.58955e-80	1.34164e-78	CTNNA3
ENSG00000168214	9704.25	0.834844	1.74209e-80	1.46554e-78	RBPJ
ENSG00000183283	1427.29	-1.03942	1.90008e-80	1.59319e-78	DAZAP2
ENSG00000157778	1031.68	0.989756	2.54608e-80	2.12786e-78	PSMG3
ENSG00000136068	6074.88	0.639623	2.59908e-80	2.16505e-78	FLNB
ENSG00000164344	368.843	1.58709	2.98631e-80	2.47951e-78	KLKB1
ENSG00000149269	6526.33	0.453174	3.31396e-80	2.74263e-78	PAK1
ENSG00000128567	13063.2	0.406378	6.36528e-80	5.25084e-78	PODXL
ENSG00000231698	480.456	1.28685	1.17938e-79	9.69757e-78	NA
ENSG00000068394	1366.75	0.797768	1.26478e-79	1.03663e-77	GPKOW
ENSG00000178988	2811.54	-0.934948	1.47858e-79	1.20798e-77	MRFAP1L1
ENSG00000156475	1838.33	-0.657031	3.29077e-79	2.67993e-77	PPP2R2B
ENSG00000150672	265.727	1.38342	3.51523e-79	2.85361e-77	DLG2
ENSG00000134574	1364.28	0.936713	3.73987e-79	3.02632e-77	DDB2
ENSG00000120526	4930.7	0.876406	5.29588e-79	4.27189e-77	NUDCD1
ENSG00000189014	434.754	1.09722	1.89138e-78	1.52086e-76	NA
ENSG00000124532	6219.72	0.86191	2.22582e-78	1.78415e-76	MRS2
ENSG00000048540	296.414	-1.60668	3.08704e-78	2.46673e-76	LMO3
ENSG00000269378	2787.81	0.73319	7.61767e-78	6.06795e-76	NA
ENSG00000251095	310.52	1.45557	1.07528e-77	8.53859e-76	NA
ENSG00000260257	1606.45	0.899723	1.15891e-77	9.17411e-76	LOC119746555
ENSG00000104267	372.076	1.18557	1.28999e-77	1.01801e-75	CA2
ENSG00000104408	13952.9	0.817441	2.60918e-77	2.05272e-75	EIF3E
ENSG00000108379	121.512	2.34685	5.47048e-77	4.29054e-75	WNT3
ENSG00000064313	2564.22	0.746789	6.62676e-77	5.18147e-75	TAF2
ENSG00000121578	2093.61	0.921892	1.78154e-76	1.38873e-74	B4GALT4
ENSG00000166833	1933.75	-0.661204	2.49857e-76	1.94172e-74	NAV2
ENSG00000213988	2142.17	0.739173	3.34904e-76	2.59475e-74	ZNF90
ENSG00000280707	1876.66	0.751936	2.05825e-75	1.58984e-73	HPAT5
ENSG00000134516	690.871	0.932839	2.99097e-75	2.30332e-73	DOCK2
ENSG00000102103	3111.22	0.869834	7.18812e-75	5.51883e-73	PQBP1
ENSG00000183722	444.262	1.71657	7.91147e-75	6.05596e-73	LHFPL6
ENSG00000254951	73.4524	3.79663	8.62614e-75	6.58324e-73	LOC283299
ENSG00000100311	241.846	1.64344	9.3537e-75	7.11719e-73	PDGFB
ENSG00000236673	6427.48	0.825139	9.631e-75	7.30637e-73	NA
ENSG00000183287	485.612	-1.01262	1.46124e-74	1.10525e-72	CCBE1
ENSG00000147677	5582.97	0.865541	1.70968e-74	1.28934e-72	EIF3H
ENSG00000125966	100.893	2.45364	4.73559e-74	3.56077e-72	MMP24
ENSG00000269993	84.0932	3.83865	5.45855e-74	4.09231e-72	NA
ENSG00000185869	607.265	-1.08409	1.45878e-73	1.09045e-71	ZNF829
ENSG00000077254	8121.34	-0.573427	3.52809e-73	2.62956e-71	USP33
ENSG00000127481	2770.54	0.577112	4.19118e-73	3.11467e-71	UBR4
ENSG00000164142	855.486	0.811001	4.34051e-73	3.21627e-71	FHIP1A
ENSG00000197959	145.528	2.12263	4.72534e-73	3.49127e-71	DNM3
ENSG00000057294	2126.14	1.43068	6.28815e-73	4.63251e-71	PKP2
ENSG00000139364	717.442	-0.933486	7.22208e-73	5.30521e-71	TMEM132B
ENSG00000041982	309.838	1.60466	9.70005e-73	7.10501e-71	TNC
ENSG00000171867	1169.58	0.929109	1.28634e-72	9.38937e-71	PRNP
ENSG00000176974	2087.4	-0.679505	1.28924e-72	9.38937e-71	SHMT1
ENSG00000179046	1865.39	0.84233	1.74807e-72	1.26947e-70	TRIML2
ENSG00000154845	2357.55	0.625152	2.84924e-72	2.06327e-70	PPP4R1
ENSG00000218739	1086.43	0.84604	3.21077e-72	2.31848e-70	CEBPZOS
ENSG00000196998	669.65	1.12058	7.70414e-72	5.54741e-70	WDR45
ENSG00000128591	292.156	2.38837	8.38284e-72	6.01911e-70	FLNC
ENSG00000128731	1289.48	-0.883278	1.01364e-71	7.25781e-70	HERC2
ENSG00000215271	374.619	-1.3916	1.12042e-71	7.99987e-70	NA
ENSG00000162493	3958.86	0.674378	1.20805e-71	8.60148e-70	PDPN
ENSG00000163032	7158.87	0.764173	1.2962e-71	9.2034e-70	VSNL1
ENSG00000225542	87.3973	2.49605	1.89657e-71	1.34288e-69	ZNF385D-AS1
ENSG00000171298	547.224	-1.13784	3.11566e-71	2.19995e-69	GAA
ENSG00000166803	1891.67	-0.846078	3.776e-71	2.65885e-69	PCLAF
ENSG00000258545	219.088	-1.46915	9.19911e-71	6.45965e-69	RHOXF1-AS1
ENSG00000170430	481.062	-1.04691	1.14699e-70	8.03206e-69	MGMT
ENSG00000162733	94.7405	2.6578	1.39653e-70	9.75277e-69	DDR2
ENSG00000166206	6577.18	-0.534822	1.71722e-70	1.19596e-68	GABRB3
ENSG00000154553	209.403	1.47735	2.08293e-70	1.4467e-68	PDLIM3
ENSG00000088970	1405.79	0.694459	5.10605e-70	3.53677e-68	KIZ
ENSG00000151093	178.911	1.63519	6.69117e-70	4.62217e-68	OXSM
ENSG00000105825	362.105	1.1938	4.74432e-69	3.26845e-67	TFPI2
ENSG00000100105	1365.35	-0.899534	5.34797e-69	3.67439e-67	PATZ1
ENSG00000067798	99.3553	2.34009	5.83595e-69	3.99888e-67	NAV3
ENSG00000168461	526.918	1.07084	8.88984e-69	6.07512e-67	RAB31
ENSG00000137193	329.756	1.17996	9.14826e-69	6.23501e-67	PIM1
ENSG00000077274	1243.98	0.892789	2.55905e-68	1.73947e-66	CAPN6
ENSG00000172123	367.163	1.15528	6.63487e-68	4.49795e-66	SLFN12
ENSG00000182197	356.87	1.17985	7.35562e-68	4.97334e-66	EXT1
ENSG00000144642	184.644	1.52	7.88243e-68	5.31542e-66	RBMS3
ENSG00000092820	21491.8	0.5423	1.03128e-67	6.93599e-66	EZR
ENSG00000170558	1360.04	0.942075	1.09317e-67	7.33286e-66	CDH2
ENSG00000141736	3943.48	-1.3584	1.39411e-67	9.32702e-66	ERBB2
ENSG00000132640	2011.18	-0.840191	2.14957e-67	1.43436e-65	BTBD3
ENSG00000077009	996.37	0.782702	2.5915e-67	1.72473e-65	NMRK2
ENSG00000256229	897.833	0.941465	2.78634e-67	1.84958e-65	ZNF486
ENSG00000152558	1465.48	-1.52064	3.10045e-67	2.05274e-65	TMEM123
ENSG00000105889	420.55	1.11595	3.3615e-67	2.21981e-65	STEAP1B
ENSG00000254252	84.5746	-2.50202	3.95394e-67	2.60429e-65	RPL7P20
ENSG00000165061	969.355	0.829169	4.63827e-67	3.04715e-65	ZMAT4
ENSG00000100918	1338.43	-0.727543	5.14911e-67	3.37405e-65	REC8
ENSG00000123119	466.211	0.981555	5.43276e-67	3.5508e-65	NECAB1
ENSG00000103187	643.948	0.836793	8.26165e-67	5.38592e-65	COTL1
ENSG00000165338	506.987	-0.987234	9.06347e-67	5.89357e-65	HECTD2
ENSG00000153093	481.134	-1.26938	2.00458e-66	1.30017e-64	ACOXL
ENSG00000144677	573.057	1.05111	6.19175e-66	4.00578e-64	CTDSPL
ENSG00000147654	838.944	0.790171	7.7854e-66	5.02405e-64	EBAG9
ENSG00000188816	75.1326	-5.0665	7.45672e-65	4.79979e-63	HMX2
ENSG00000288749	1793.96	-0.628495	7.75345e-65	4.97822e-63	NA
ENSG00000140092	167.297	1.795	7.80171e-65	4.99662e-63	FBLN5
ENSG00000004948	97.427	2.45078	1.21388e-64	7.75481e-63	CALCR
ENSG00000008517	123.359	2.03987	1.3183e-64	8.40085e-63	IL32
ENSG00000171246	84.8005	-2.70459	1.55967e-64	9.91422e-63	NPTX1
ENSG00000068400	2653.14	0.877273	2.04779e-64	1.29846e-62	GRIPAP1
ENSG00000248663	65.5319	-4.33031	3.03305e-64	1.91843e-62	NA
ENSG00000043143	550.913	0.920312	3.26382e-64	2.05927e-62	JADE2
ENSG00000164754	9870.14	0.650248	3.98864e-64	2.51038e-62	RAD21
ENSG00000180611	1987.23	0.717896	3.8973e-63	2.44685e-61	MB21D2
ENSG00000145390	705.873	0.9188	5.77323e-63	3.61571e-61	USP53
ENSG00000263874	212.107	-1.43845	6.88934e-63	4.30415e-61	LASP1NB
ENSG00000198865	986	-0.937408	1.51355e-62	9.43285e-61	CCDC152
ENSG00000118507	798.1	1.01071	1.52039e-62	9.45239e-61	AKAP7
ENSG00000139832	504.624	1.72175	1.91107e-62	1.18523e-60	RAB20
ENSG00000104412	1725.59	0.899879	2.14303e-62	1.32587e-60	EMC2
ENSG00000147852	302.19	1.67738	6.68687e-62	4.12708e-60	VLDLR
ENSG00000074590	340.409	1.15474	7.71543e-62	4.7504e-60	NUAK1
ENSG00000289069	168.127	-7.64443	8.02521e-62	4.92922e-60	NA
ENSG00000124391	93.0216	-2.86628	8.20283e-62	5.02621e-60	IL17C
ENSG00000172667	367.033	1.23413	3.80768e-61	2.32752e-59	ZMAT3
ENSG00000142405	204.127	1.5467	4.25544e-61	2.595e-59	NLRP12
ENSG00000163577	436.518	0.979874	6.02763e-61	3.66693e-59	EIF5A2
ENSG00000146416	1459.39	0.639872	8.0767e-61	4.90179e-59	AIG1
ENSG00000173068	858.994	-0.773603	8.23942e-61	4.98867e-59	BNC2
ENSG00000101367	16160.9	0.702977	1.85005e-60	1.11748e-58	MAPRE1
ENSG00000166770	292.068	-8.95852	4.44418e-60	2.67806e-58	ZNF667-AS1
ENSG00000137486	225.29	1.43389	5.38006e-60	3.23438e-58	ARRB1
ENSG00000134954	3293.75	0.731215	8.44073e-60	5.06245e-58	ETS1
ENSG00000119917	84.5026	2.43229	9.72161e-60	5.81699e-58	IFIT3
ENSG00000187569	129.447	1.97652	1.22847e-59	7.33343e-58	DPPA3
ENSG00000180340	107.34	-2.20581	1.28735e-59	7.66696e-58	FZD2
ENSG00000048392	7220.9	0.703518	1.92443e-59	1.14345e-57	RRM2B
ENSG00000120162	869.368	-0.951049	1.97503e-59	1.17078e-57	MOB3B
ENSG00000111266	2416.03	-0.700359	2.28461e-59	1.35115e-57	DUSP16
ENSG00000137801	1347.7	0.872086	2.76238e-59	1.62993e-57	THBS1
ENSG00000160325	684.729	-1.09848	3.11188e-59	1.83191e-57	CACFD1
ENSG00000119969	10956.5	0.690802	3.27529e-59	1.92367e-57	HELLS
ENSG00000170891	344.456	1.11216	6.82175e-59	3.99739e-57	CYTL1
ENSG00000185432	1220.75	-0.7939	1.37238e-58	8.02336e-57	TMT1A
ENSG00000112394	137.941	1.68726	1.3772e-58	8.03316e-57	SLC16A10
ENSG00000151702	71.7017	2.8373	2.07821e-58	1.20944e-56	FLI1
ENSG00000177822	125.689	1.79857	3.74024e-58	2.17173e-56	NA
ENSG00000187210	461.753	0.893564	7.06103e-58	4.09058e-56	GCNT1
ENSG00000133107	1006.93	0.886844	7.2077e-58	4.16608e-56	TRPC4
ENSG00000106153	1908.32	-13.3677	7.60145e-58	4.38373e-56	CHCHD2
ENSG00000187955	928.472	0.770753	1.33338e-57	7.67221e-56	COL14A1
ENSG00000289533	3298.86	0.713174	1.83682e-57	1.05452e-55	NA
ENSG00000145692	159.164	1.55351	3.60659e-57	2.06589e-55	BHMT
ENSG00000122591	9266.52	0.678324	4.42432e-57	2.52861e-55	HYCC1
ENSG00000155096	28505.5	0.730515	6.09772e-57	3.47025e-55	AZIN1
ENSG00000164300	1379.86	0.675713	6.09915e-57	3.47025e-55	SERINC5
ENSG00000173559	197.82	1.41901	8.26035e-57	4.68945e-55	NABP1
ENSG00000288967	363.639	1.27657	8.9674e-57	5.07953e-55	NA
ENSG00000150893	573.66	-0.937576	1.20601e-56	6.81624e-55	FREM2
ENSG00000105559	392.95	-1.03685	1.33417e-56	7.52387e-55	PLEKHA4
ENSG00000171530	7044.37	0.661215	1.62254e-56	9.12991e-55	TBCA
ENSG00000250899	391.523	1.02424	2.41011e-56	1.35317e-54	NA
ENSG00000087510	72.2825	2.70301	2.81844e-56	1.57895e-54	TFAP2C
ENSG00000141447	2154.98	-0.554823	2.86969e-56	1.60413e-54	OSBPL1A
ENSG00000241186	65579.1	0.672044	7.24702e-56	4.04215e-54	TDGF1
ENSG00000106341	658.991	1.13544	7.57491e-56	4.21582e-54	PPP1R17
ENSG00000120885	7978	0.696926	1.43394e-55	7.96321e-54	CLU
ENSG00000081277	75.6031	2.54075	2.06984e-55	1.14696e-53	PKP1
ENSG00000149090	280.404	1.15554	4.21825e-55	2.33239e-53	PAMR1
ENSG00000163644	360.137	1.03215	5.0092e-55	2.76374e-53	PPM1K
ENSG00000155366	1386.41	0.625596	5.23026e-55	2.87946e-53	RHOC
ENSG00000120533	5576.21	0.685117	7.75628e-55	4.26094e-53	ENY2
ENSG00000129353	4923.67	-0.897274	8.22316e-55	4.50771e-53	SLC44A2
ENSG00000165091	74.5741	2.81376	9.77549e-55	5.34715e-53	TMC1
ENSG00000165140	89.8527	-2.00632	1.39889e-54	7.6355e-53	FBP1
ENSG00000140443	1294.11	0.663166	1.8297e-54	9.9656e-53	IGF1R
ENSG00000256969	116.363	1.76572	3.66288e-54	1.99076e-52	NA
ENSG00000242759	131.8	1.68735	9.3967e-54	5.09621e-52	NA
ENSG00000140416	10019.9	1.31219	9.65684e-54	5.22618e-52	TPM1
ENSG00000197847	143.378	-1.64152	1.84372e-53	9.95686e-52	SLC22A20P
ENSG00000197183	1159.58	0.66806	2.05535e-53	1.10763e-51	NOL4L
ENSG00000173848	4981.08	0.479578	2.15122e-53	1.15685e-51	NET1
ENSG00000015592	55.5709	2.98739	4.96942e-53	2.66675e-51	STMN4
ENSG00000038427	17072.2	0.499072	5.98309e-53	3.20397e-51	VCAN
ENSG00000163827	388.196	1.2512	8.04927e-53	4.29372e-51	LRRC2
ENSG00000075407	553.972	-1.00184	8.05179e-53	4.29372e-51	ZNF37A
ENSG00000183323	84.3344	-6.25725	9.33179e-53	4.96591e-51	CCDC125
ENSG00000069869	1198.66	0.956555	1.41964e-52	7.53889e-51	NEDD4
ENSG00000143850	363.355	-0.985565	1.51476e-52	8.02729e-51	PLEKHA6
ENSG00000147526	468.802	0.971061	1.57059e-52	8.30589e-51	TACC1
ENSG00000196189	676.365	0.804596	2.76887e-52	1.46125e-50	SEMA4A
ENSG00000162873	106.109	2.65758	2.83633e-52	1.49376e-50	KLHDC8A
ENSG00000173175	680.703	-0.735777	3.26895e-52	1.71805e-50	ADCY5
ENSG00000289509	51.0641	4.01191	3.88328e-52	2.03672e-50	NA
ENSG00000265992	45761.2	0.64486	4.32147e-52	2.26189e-50	ESRG
ENSG00000119912	4483.56	-0.459112	5.17129e-52	2.70115e-50	IDE
ENSG00000156711	268.21	1.11156	5.80883e-52	3.02796e-50	MAPK13
ENSG00000137962	171.401	1.51981	6.07481e-52	3.16014e-50	ARHGAP29
ENSG00000133401	305.733	1.11778	6.20642e-52	3.22203e-50	PDZD2
ENSG00000248329	1490.94	0.711552	8.36189e-52	4.33221e-50	APELA
ENSG00000182050	196.307	-1.28467	1.36441e-51	7.05451e-50	MGAT4C
ENSG00000169836	142.481	-1.62501	1.37783e-51	7.10951e-50	TACR3
ENSG00000091831	178.367	8.29887	1.77328e-51	9.1315e-50	ESR1
ENSG00000279332	78.0932	2.15136	3.40156e-51	1.7481e-49	NA
ENSG00000108384	1069.73	-0.74161	3.50156e-51	1.79587e-49	RAD51C
ENSG00000253252	49.9602	3.77223	3.65213e-51	1.86933e-49	NA
ENSG00000164466	5443.7	-0.399127	4.80384e-51	2.45391e-49	SFXN1
ENSG00000203326	2811.04	0.658789	6.66209e-51	3.39633e-49	ZNF525
ENSG00000133818	3757.78	0.526706	8.18305e-51	4.16339e-49	RRAS2
ENSG00000005249	504.974	0.880595	1.2406e-50	6.29938e-49	PRKAR2B
ENSG00000243701	196.922	1.3449	1.44496e-50	7.32246e-49	DUBR
ENSG00000175832	7403.86	0.337524	1.53377e-50	7.75709e-49	ETV4
ENSG00000106367	1138.58	0.596542	1.82841e-50	9.22895e-49	AP1S1
ENSG00000234273	47.7814	3.50231	3.79307e-50	1.91078e-48	NA
ENSG00000198382	849.563	-0.706304	3.89789e-50	1.95971e-48	UVRAG
ENSG00000102230	2918.98	-0.623175	4.46938e-50	2.24261e-48	PCYT1B
ENSG00000136504	7075.42	-0.378362	5.65669e-50	2.83279e-48	KAT7
ENSG00000147679	834.147	0.840156	7.12972e-50	3.56346e-48	UTP23
ENSG00000149084	4099.1	0.603081	7.51148e-50	3.74692e-48	HSD17B12
ENSG00000156925	1235.68	1.04038	8.56567e-50	4.26443e-48	ZIC3
ENSG00000075391	843.934	0.752231	9.14644e-50	4.54469e-48	RASAL2
ENSG00000079385	125.861	1.61616	1.04079e-49	5.16144e-48	CEACAM1
ENSG00000233393	112.242	1.67658	1.08785e-49	5.38435e-48	LOC105369306
ENSG00000102879	470.115	0.88368	1.32755e-49	6.55798e-48	CORO1A
ENSG00000262001	1274.03	-0.773041	2.4894e-49	1.22737e-47	NA
ENSG00000138678	113.35	1.69364	3.21296e-49	1.58105e-47	GPAT3
ENSG00000141424	3353.9	-0.519245	3.99716e-49	1.96315e-47	SLC39A6
ENSG00000101391	3452.2	0.653252	4.368e-49	2.14116e-47	CDK5RAP1
ENSG00000171291	228.135	-1.17438	5.08545e-49	2.48806e-47	ZNF439
ENSG00000152256	658.091	-0.784669	6.36257e-49	3.10693e-47	PDK1
ENSG00000157542	71.9119	2.22853	6.73617e-49	3.28308e-47	KCNJ6
ENSG00000112249	6537.92	0.358838	8.68952e-49	4.22702e-47	ASCC3
ENSG00000226752	57.0453	-5.20388	1.30916e-48	6.35629e-47	CUTALP
ENSG00000112232	212.318	-1.40171	1.61357e-48	7.81939e-47	KHDRBS2
ENSG00000182378	3482.68	-0.509887	1.748e-48	8.45474e-47	PLCXD1
ENSG00000079263	76.5194	2.16787	2.38466e-48	1.15123e-46	SP140
ENSG00000226887	2387.71	0.565674	3.47151e-48	1.67275e-46	ERVMER34-1
ENSG00000137275	830.272	0.932216	3.726e-48	1.79199e-46	RIPK1
ENSG00000114200	204.278	-1.569	4.26573e-48	2.04771e-46	BCHE
ENSG00000134077	2422.25	-0.724941	5.29256e-48	2.53585e-46	THUMPD3
ENSG00000068366	3187.95	-0.400343	7.5623e-48	3.61657e-46	ACSL4
ENSG00000102886	47.2662	-3.83316	8.06231e-48	3.84847e-46	GDPD3
ENSG00000123609	599.41	0.830474	2.76288e-47	1.31637e-45	NMI
ENSG00000133101	91.6475	1.94192	3.37945e-47	1.60713e-45	CCNA1
ENSG00000157399	244.303	1.28308	4.93539e-47	2.3427e-45	ARSL
ENSG00000184588	1924.63	0.673061	5.548e-47	2.6286e-45	PDE4B
ENSG00000155307	87.8471	1.9096	8.46636e-47	4.00385e-45	SAMSN1
ENSG00000068831	544.998	-0.841449	9.58043e-47	4.52232e-45	RASGRP2
ENSG00000244342	200.607	1.44238	9.64417e-47	4.54399e-45	LINC00698
ENSG00000124019	144.897	1.44421	1.31213e-46	6.17088e-45	FAM124B
ENSG00000151914	1663.13	0.750895	2.07539e-46	9.74247e-45	DST
ENSG00000196141	2033.72	0.6167	2.19365e-46	1.02787e-44	SPATS2L
ENSG00000157107	505.266	0.75232	2.75163e-46	1.28695e-44	FCHO2
ENSG00000160712	84.7308	2.11351	5.58996e-46	2.60967e-44	IL6R
ENSG00000161652	46.0757	4.5078	5.7579e-46	2.68316e-44	IZUMO2
ENSG00000256683	432.571	1.08097	6.8074e-46	3.16643e-44	ZNF350
ENSG00000152229	404.858	0.912761	7.14637e-46	3.31805e-44	PSTPIP2
ENSG00000079215	877.747	-0.731654	9.14585e-46	4.23869e-44	SLC1A3
ENSG00000187513	179.961	1.24355	9.60508e-46	4.44344e-44	GJA4
ENSG00000136193	2281.42	1.2969	1.07067e-45	4.94408e-44	SCRN1
ENSG00000088325	16411.4	0.422493	1.11472e-45	5.13818e-44	TPX2
ENSG00000277011	48.4751	-3.10922	1.13286e-45	5.21239e-44	NA
ENSG00000072832	1455.3	-1.21571	1.52896e-45	7.0222e-44	CRMP1
ENSG00000187535	263.37	-1.07968	1.61871e-45	7.42104e-44	IFT140
ENSG00000064666	30717	0.267054	2.02779e-45	9.27979e-44	CNN2
ENSG00000066583	2323.95	-1.05705	2.65297e-45	1.2119e-43	ISOC1
ENSG00000165801	356.373	-1.45705	3.43099e-45	1.56451e-43	ARHGEF40
ENSG00000119509	418.243	-0.831754	3.90993e-45	1.77972e-43	INVS
ENSG00000149212	357.857	-0.895484	4.23327e-45	1.92346e-43	SESN3
ENSG00000153944	372.777	-0.983323	5.18949e-45	2.35374e-43	MSI2
ENSG00000167785	391.123	-10.1881	5.6233e-45	2.54597e-43	ZNF558
ENSG00000197093	163.651	1.57553	5.7666e-45	2.60622e-43	GAL3ST4
ENSG00000205038	42.9144	4.22191	8.88399e-45	4.00802e-43	PKHD1L1
ENSG00000180730	417.746	-0.915192	1.16838e-44	5.26182e-43	SHISA2
ENSG00000174721	330.459	-0.959944	1.41293e-44	6.35194e-43	FGFBP3
ENSG00000196177	1377	-0.81898	1.42456e-44	6.39296e-43	ACADSB
ENSG00000092421	5981.16	0.689984	1.50978e-44	6.76352e-43	SEMA6A
ENSG00000261040	42.7106	3.43294	1.69961e-44	7.60053e-43	WFDC21P
ENSG00000140545	5086.85	-1.26925	1.8082e-44	8.07197e-43	MFGE8
ENSG00000138685	918.695	0.712598	1.83468e-44	8.17589e-43	FGF2
ENSG00000100473	354.562	1.03846	1.92242e-44	8.55193e-43	COCH
ENSG00000177426	7959.11	0.438074	2.07429e-44	9.21146e-43	TGIF1
ENSG00000026508	194.321	1.31667	2.87488e-44	1.27445e-42	CD44
ENSG00000163406	147.629	-1.47581	3.06951e-44	1.35837e-42	SLC15A2
ENSG00000166450	85.6883	-2.26565	4.42495e-44	1.9548e-42	PRTG
ENSG00000105011	2128.91	-0.714669	4.81443e-44	2.12318e-42	ASF1B
ENSG00000131620	136.729	-1.45304	5.10231e-44	2.24625e-42	ANO1
ENSG00000111913	3764.09	0.550209	6.20714e-44	2.72793e-42	RIPOR2
ENSG00000065911	4569.29	0.531864	6.27083e-44	2.75118e-42	MTHFD2
ENSG00000102024	26864	0.584011	7.28782e-44	3.19187e-42	PLS3
ENSG00000089159	1474.51	0.924987	7.99675e-44	3.49635e-42	PXN
ENSG00000206527	2552.27	-0.763536	9.5718e-44	4.17783e-42	HACD2
ENSG00000162631	49.4803	2.73743	1.0469e-43	4.56163e-42	NTNG1
ENSG00000165874	481.8	0.87949	1.2031e-43	5.23326e-42	SHLD2P1
ENSG00000188647	1017.61	0.819404	1.22503e-43	5.31959e-42	PTAR1
ENSG00000179761	2539.13	0.701662	1.25306e-43	5.43205e-42	PIPOX
ENSG00000164111	14265.3	0.491954	1.41406e-43	6.11958e-42	ANXA5
ENSG00000142089	10494.1	0.56193	1.58983e-43	6.8686e-42	IFITM3
ENSG00000122729	5528.36	-0.349151	1.65286e-43	7.12884e-42	ACO1
ENSG00000006128	120.503	1.54491	1.81899e-43	7.83209e-42	TAC1
ENSG00000077782	2400.95	-0.626269	2.2223e-43	9.55252e-42	FGFR1
ENSG00000020577	66.0883	2.36843	2.24144e-43	9.61856e-42	SAMD4A
ENSG00000178163	717.197	-0.781626	3.04136e-43	1.30293e-41	ZNF518B
ENSG00000135679	2199.48	0.571102	3.13683e-43	1.34157e-41	MDM2
ENSG00000076043	3855.92	0.4101	4.7463e-43	2.02652e-41	REXO2
ENSG00000132321	240.433	-1.0186	6.57004e-43	2.80051e-41	IQCA1
ENSG00000179222	7868.89	-0.450508	8.28276e-43	3.52467e-41	MAGED1
ENSG00000120915	351.985	-1.08482	8.80239e-43	3.73955e-41	EPHX2
ENSG00000095627	97.4646	1.90193	1.01941e-42	4.32359e-41	TDRD1
ENSG00000113721	604.658	0.785783	1.03221e-42	4.3706e-41	PDGFRB
ENSG00000135074	451.993	0.815519	1.76166e-42	7.44687e-41	ADAM19
ENSG00000106078	215.337	1.26514	1.8036e-42	7.61154e-41	COBL
ENSG00000077684	8179.45	0.450383	1.86067e-42	7.83944e-41	JADE1
ENSG00000189143	1311.99	-0.585673	1.88553e-42	7.93106e-41	CLDN4
ENSG00000119899	833.122	0.62289	2.22122e-42	9.32765e-41	SLC17A5
ENSG00000162769	2319.68	-0.848153	2.55272e-42	1.07021e-40	FLVCR1
ENSG00000184809	1316.05	0.662138	2.58975e-42	1.08395e-40	NA
ENSG00000115935	263.279	-0.988785	2.84704e-42	1.18969e-40	WIPF1
ENSG00000131969	243.908	1.02563	2.87364e-42	1.19884e-40	ABHD12B
ENSG00000197535	572.903	0.731648	3.01096e-42	1.25408e-40	MYO5A
ENSG00000116741	1134.92	0.736288	3.53735e-42	1.47092e-40	RGS2
ENSG00000152193	1024.44	-0.681442	4.82064e-42	2.00127e-40	OBI1
ENSG00000173947	140.161	1.53695	4.96134e-42	2.05633e-40	PIFO
ENSG00000138829	266.732	-0.993034	5.09678e-42	2.10904e-40	FBN2
ENSG00000168243	739.817	-0.757608	5.76607e-42	2.38213e-40	GNG4
ENSG00000131849	68.2327	-6.33059	5.96243e-42	2.45926e-40	ZNF132
ENSG00000143507	88.7689	1.74094	8.29291e-42	3.41496e-40	DUSP10
ENSG00000182645	213.101	1.18304	8.40151e-42	3.4541e-40	CCDC172
ENSG00000197408	119.635	1.44993	9.42877e-42	3.8702e-40	CYP2B6
ENSG00000184117	7644.55	-0.724468	1.17239e-41	4.80453e-40	NIPSNAP1
ENSG00000143387	271.313	-1.03951	1.22257e-41	5.00213e-40	CTSK
ENSG00000101337	5137.37	0.538712	1.32214e-41	5.40085e-40	TM9SF4
ENSG00000118276	563.15	0.73827	1.33733e-41	5.45416e-40	B4GALT6
ENSG00000155926	93.4266	-1.59778	1.45361e-41	5.91895e-40	SLA
ENSG00000182372	1136.94	0.60546	1.7519e-41	7.12214e-40	CLN8
ENSG00000170961	353.482	1.12484	1.89608e-41	7.69602e-40	HAS2
ENSG00000144674	2555.49	0.425924	2.09897e-41	8.50601e-40	GOLGA4
ENSG00000088298	1044.45	0.661629	2.35837e-41	9.54204e-40	EDEM2
ENSG00000205362	46.119	2.74384	2.47847e-41	1.00121e-39	MT1A
ENSG00000088387	268.561	1.06566	3.20682e-41	1.29338e-39	DOCK9
ENSG00000134013	1434.36	-0.587565	4.88385e-41	1.96666e-39	LOXL2
ENSG00000150977	261.801	0.973626	4.9649e-41	1.99614e-39	RILPL2
ENSG00000158301	1057.26	0.568299	5.05426e-41	2.02887e-39	GPRASP2
ENSG00000107562	469.734	-0.798485	7.73341e-41	3.09944e-39	CXCL12
ENSG00000050344	638.458	-0.668623	8.82673e-41	3.53208e-39	NFE2L3
ENSG00000148834	2212.53	0.490666	9.15924e-41	3.65939e-39	GSTO1
ENSG00000166105	721.785	-0.70619	1.08464e-40	4.32667e-39	GLB1L3
ENSG00000243709	126.602	2.21035	1.4477e-40	5.76594e-39	LEFTY1
ENSG00000166535	301.739	1.12334	1.58606e-40	6.30712e-39	A2ML1
ENSG00000057657	49.7868	2.43722	1.99683e-40	7.92821e-39	PRDM1
ENSG00000174989	493.092	-0.865408	2.03946e-40	8.08491e-39	FBXW8
ENSG00000185668	195.034	-1.1452	2.20395e-40	8.72339e-39	POU3F1
ENSG00000138646	292.621	0.958589	2.32351e-40	9.18237e-39	HERC5
ENSG00000258636	46.7923	2.89847	2.33914e-40	9.22985e-39	LOC124907392
ENSG00000178053	3075.44	0.671895	2.60181e-40	1.02504e-38	MLF1
ENSG00000179344	229.548	-1.11329	2.64336e-40	1.0398e-38	HLA-DQB1
ENSG00000048052	547.457	-0.821955	3.08249e-40	1.21067e-38	HDAC9
ENSG00000144749	250.812	-0.974901	3.33163e-40	1.30651e-38	LRIG1
ENSG00000172602	811.082	-0.756017	3.83179e-40	1.50034e-38	RND1
ENSG00000132432	4603.21	0.509459	4.25933e-40	1.66519e-38	SEC61G
ENSG00000136603	9303.31	0.578583	4.5728e-40	1.785e-38	SKIL
ENSG00000116117	123.741	1.65117	5.45389e-40	2.12568e-38	PARD3B
ENSG00000100060	150.609	-1.37903	6.26176e-40	2.43683e-38	MFNG
ENSG00000122679	86.6325	1.72889	6.74152e-40	2.61953e-38	RAMP3
ENSG00000165480	6893.74	0.5261	7.20986e-40	2.79725e-38	SKA3
ENSG00000161940	235.454	-1.07295	9.06471e-40	3.51154e-38	BCL6B
ENSG00000071575	3312.84	-0.602157	9.16744e-40	3.54595e-38	TRIB2
ENSG00000146904	8550.68	-0.632132	9.19565e-40	3.55147e-38	EPHA1
ENSG00000136383	398.558	0.985998	1.05178e-39	4.05595e-38	ALPK3
ENSG00000134146	858.108	0.680011	1.77656e-39	6.84055e-38	DPH6
ENSG00000159176	2811.74	0.470598	2.3784e-39	9.14411e-38	CSRP1
ENSG00000133789	4298.05	0.447988	2.6102e-39	1.00202e-37	SWAP70
ENSG00000138821	471.971	1.25944	2.70771e-39	1.03789e-37	SLC39A8
ENSG00000108370	722.013	0.662327	2.98171e-39	1.1412e-37	RGS9
ENSG00000155657	345.712	1.26208	3.22389e-39	1.23204e-37	TTN
ENSG00000196569	105.539	1.63636	3.33092e-39	1.27103e-37	LAMA2
ENSG00000267374	147.076	1.31334	3.57154e-39	1.36082e-37	MIR924HG
ENSG00000123104	1032.57	0.629539	3.6606e-39	1.39267e-37	ITPR2
ENSG00000092068	11146.5	-0.403023	3.71284e-39	1.41044e-37	SLC7A8
ENSG00000147596	4050.55	0.611527	4.15056e-39	1.57437e-37	PRDM14
ENSG00000138119	80.8696	1.8633	4.64177e-39	1.75808e-37	MYOF
ENSG00000132182	1646.84	-0.756213	4.73208e-39	1.78962e-37	NUP210
ENSG00000144057	415.769	-0.783772	4.80475e-39	1.81441e-37	ST6GAL2
ENSG00000003147	1836.77	0.581596	5.56933e-39	2.10003e-37	ICA1
ENSG00000118777	57.1935	2.24757	6.20272e-39	2.33541e-37	ABCG2
ENSG00000144824	2424.08	-0.525263	6.60217e-39	2.48214e-37	PHLDB2
ENSG00000183908	105.06	-1.6297	6.78089e-39	2.54558e-37	LRRC55
ENSG00000198830	52986.5	-0.299258	6.91482e-39	2.59204e-37	HMGN2
ENSG00000166938	3076.6	-0.513129	7.4663e-39	2.79465e-37	DIS3L
ENSG00000078114	143.339	1.32243	7.56074e-39	2.82585e-37	NEBL
ENSG00000119638	424.04	-0.944825	8.51617e-39	3.17829e-37	NEK9
ENSG00000139112	2167.17	0.461909	8.6571e-39	3.22616e-37	GABARAPL1
ENSG00000149485	4273.13	-0.758987	9.2548e-39	3.44387e-37	FADS1
ENSG00000185608	780.48	0.630079	9.76538e-39	3.62857e-37	MRPL40
ENSG00000287238	52.442	2.74924	1.08178e-38	4.01377e-37	NA
ENSG00000117600	212.212	1.03498	1.15461e-38	4.27777e-37	PLPPR4
ENSG00000263535	1145.89	-0.631205	1.21748e-38	4.50414e-37	NA
ENSG00000136143	6956.42	0.492785	1.35696e-38	5.0129e-37	SUCLA2
ENSG00000139428	1394.59	-0.538068	1.37276e-38	5.0639e-37	MMAB
ENSG00000267041	1035.73	-0.661166	1.65111e-38	6.0819e-37	ZNF850
ENSG00000110786	132.948	-1.59719	1.82375e-38	6.70814e-37	PTPN5
ENSG00000196159	79.1898	1.87758	1.84504e-38	6.77668e-37	FAT4
ENSG00000180871	87.0714	1.80575	2.34098e-38	8.58584e-37	CXCR2
ENSG00000284294	38.756	3.00647	2.54345e-38	9.315e-37	LOC122455341
ENSG00000148925	2168.88	0.538509	3.42662e-38	1.25315e-36	BTBD10
ENSG00000138814	1742.84	-0.612898	3.7171e-38	1.35743e-36	PPP3CA
ENSG00000176171	1416.78	-1.25158	3.9681e-38	1.44702e-36	BNIP3
ENSG00000162909	342.067	-1.19505	4.05659e-38	1.47718e-36	CAPN2
ENSG00000136231	5903.97	-0.537392	4.07006e-38	1.47997e-36	IGF2BP3
ENSG00000136810	12862.6	0.480954	4.19805e-38	1.52433e-36	TXN
ENSG00000141198	1828.72	-0.551408	5.00956e-38	1.81641e-36	TOM1L1
ENSG00000167562	775.582	0.593991	5.8708e-38	2.12566e-36	ZNF701
ENSG00000144645	1434.41	0.609205	6.61183e-38	2.39058e-36	OSBPL10
ENSG00000166426	1056.25	-0.531415	7.92678e-38	2.86195e-36	CRABP1
ENSG00000198626	97.5398	1.54159	8.17704e-38	2.94813e-36	RYR2
ENSG00000095002	21199.9	-0.350474	8.2085e-38	2.95529e-36	MSH2
ENSG00000197594	559.758	0.774758	9.67881e-38	3.47973e-36	ENPP1
ENSG00000168916	837.763	-0.696126	1.1082e-37	3.97861e-36	ZNF608
ENSG00000258649	961.306	0.755524	1.16779e-37	4.18664e-36	NA
ENSG00000154473	21368.3	-0.577018	1.30813e-37	4.68319e-36	BUB3
ENSG00000132872	718.755	0.855022	1.33473e-37	4.77171e-36	SYT4
ENSG00000133124	108.473	1.46675	1.41672e-37	5.05775e-36	IRS4
ENSG00000084693	2236.78	-0.479558	1.59269e-37	5.67801e-36	AGBL5
ENSG00000078401	53.6141	2.55889	2.38057e-37	8.47496e-36	EDN1
ENSG00000021826	944.023	0.789153	2.53752e-37	9.02113e-36	CPS1
ENSG00000117569	4095.79	-0.515012	3.07127e-37	1.09034e-35	PTBP2
ENSG00000101350	673.254	0.639713	3.66089e-37	1.29786e-35	KIF3B
ENSG00000223756	162.701	-1.14567	4.45661e-37	1.57776e-35	NA
ENSG00000156453	1704.78	-0.482623	5.12837e-37	1.81307e-35	PCDH1
ENSG00000151623	48.6626	2.78075	5.24661e-37	1.8523e-35	NR3C2
ENSG00000182768	713.636	-1.56141	5.5103e-37	1.94271e-35	NGRN
ENSG00000149476	1252.11	-0.584931	7.47251e-37	2.63086e-35	TKFC
ENSG00000145247	4242.92	0.472555	9.70302e-37	3.41145e-35	OCIAD2
ENSG00000139734	1997.88	0.479439	1.14733e-36	4.0283e-35	DIAPH3
ENSG00000132359	328.423	0.865433	1.18024e-36	4.13816e-35	RAP1GAP2
ENSG00000204287	167.652	1.11466	1.20867e-36	4.23201e-35	HLA-DRA
ENSG00000114648	1891.19	-0.428631	1.24501e-36	4.35328e-35	KLHL18
ENSG00000013288	99.5099	-1.52434	1.49847e-36	5.23232e-35	MAN2B2
ENSG00000152578	1289.91	-0.718925	1.70842e-36	5.95726e-35	GRIA4
ENSG00000164161	36.1958	3.27107	1.84818e-36	6.43581e-35	HHIP
ENSG00000181274	241.397	0.965775	2.22755e-36	7.74627e-35	FRAT2
ENSG00000177200	1015.22	-0.657499	2.45973e-36	8.54202e-35	CHD9
ENSG00000165591	235.133	1.14598	2.52274e-36	8.74895e-35	FAAH2
ENSG00000133083	701.317	0.793418	3.83895e-36	1.32955e-34	DCLK1
ENSG00000182912	75.0863	-1.86252	4.24004e-36	1.46647e-34	NA
ENSG00000072682	399.564	0.896855	4.81164e-36	1.66191e-34	P4HA2
ENSG00000126432	6160.39	-0.310401	4.8522e-36	1.67365e-34	PRDX5
ENSG00000139318	7794.59	-1.09863	5.26992e-36	1.81527e-34	DUSP6
ENSG00000164985	4155.47	-0.420643	6.42389e-36	2.20978e-34	PSIP1
ENSG00000174600	123.8	1.3746	6.49398e-36	2.23088e-34	CMKLR1
ENSG00000135926	1430.69	0.495776	6.85259e-36	2.35091e-34	TMBIM1
ENSG00000184254	83.6946	1.79589	7.30035e-36	2.49813e-34	ALDH1A3
ENSG00000169641	3039.58	0.446799	7.30132e-36	2.49813e-34	LUZP1
ENSG00000145147	181.872	-1.10561	8.15541e-36	2.78661e-34	SLIT2
ENSG00000198046	310.419	-10.2683	8.84972e-36	3.0198e-34	ZNF667
ENSG00000140526	980.999	-0.605454	9.06173e-36	3.08801e-34	ABHD2
ENSG00000175548	190.226	-1.06381	9.15527e-36	3.11573e-34	ALG10B
ENSG00000101945	805.489	-0.53905	9.41873e-36	3.20111e-34	SUV39H1
ENSG00000184384	159.42	1.50791	1.17585e-35	3.99099e-34	MAML2
ENSG00000013293	51.714	2.29624	1.22175e-35	4.14127e-34	SLC7A14
ENSG00000277998	249.805	0.894864	1.37858e-35	4.66665e-34	EIF3EP3
ENSG00000114316	1770.79	0.511884	1.45072e-35	4.90436e-34	USP4
ENSG00000033170	723.735	-0.708291	1.68338e-35	5.68334e-34	FUT8
ENSG00000276170	448.848	0.74252	1.70985e-35	5.7651e-34	LOC101929494
ENSG00000087088	4059.78	0.346645	1.97016e-35	6.634e-34	BAX
ENSG00000105419	91.704	1.47259	2.23152e-35	7.50414e-34	MEIS3
ENSG00000167601	800.839	0.657859	2.29557e-35	7.70937e-34	AXL
ENSG00000008838	4001.63	-0.391144	3.97756e-35	1.33405e-33	MED24
ENSG00000211455	5397.8	0.319847	4.06352e-35	1.36109e-33	STK38L
ENSG00000117395	6783.46	0.48729	4.08597e-35	1.36681e-33	EBNA1BP2
ENSG00000165617	85.5927	1.62398	4.13167e-35	1.38029e-33	DACT1
ENSG00000122641	47.0355	2.70028	4.88032e-35	1.62826e-33	INHBA
ENSG00000065029	607.778	-0.672424	4.946e-35	1.64802e-33	ZNF76
ENSG00000144118	2499.76	0.441029	4.98228e-35	1.65794e-33	RALB
ENSG00000111799	48.3829	2.55051	5.1204e-35	1.70168e-33	COL12A1
ENSG00000112972	25372	-0.495134	5.79327e-35	1.92279e-33	HMGCS1
ENSG00000135248	64.1861	1.91428	6.21616e-35	2.06047e-33	GARIN1B
ENSG00000104290	2522.71	-0.542701	6.25541e-35	2.07078e-33	FZD3
ENSG00000003249	386.62	0.795016	6.45082e-35	2.1327e-33	DBNDD1
ENSG00000112280	564.428	-1.01151	6.49654e-35	2.14503e-33	COL9A1
ENSG00000102172	13634.9	0.453359	7.65975e-35	2.52583e-33	SMS
ENSG00000102471	2162.06	0.447861	8.76711e-35	2.88726e-33	NDFIP2
ENSG00000176209	1157.73	-0.607611	9.23441e-35	3.03723e-33	SMIM19
ENSG00000138604	556.866	-0.626503	9.97926e-35	3.27798e-33	GLCE
ENSG00000072840	79.5039	-1.76829	1.05361e-34	3.45644e-33	EVC
ENSG00000205364	33.1924	3.82519	1.10666e-34	3.6258e-33	MT1M
ENSG00000159388	244.308	1.04511	1.22193e-34	3.99832e-33	BTG2
ENSG00000166736	376.703	0.888227	1.30445e-34	4.26286e-33	HTR3A
ENSG00000103089	37.4625	3.24991	1.32273e-34	4.31708e-33	FA2H
ENSG00000185920	140.178	1.21939	1.44334e-34	4.70469e-33	PTCH1
ENSG00000125247	1594.98	-0.465554	1.47437e-34	4.79972e-33	TMTC4
ENSG00000172428	2449.82	0.434923	1.86067e-34	6.04956e-33	COPS9
ENSG00000151650	225.257	1.25572	2.07667e-34	6.74323e-33	VENTX
ENSG00000180543	67.3273	1.75689	2.13751e-34	6.93194e-33	TSPYL5
ENSG00000048028	5460.05	0.535812	2.2538e-34	7.2998e-33	USP28
ENSG00000187231	1169.23	0.572244	2.4189e-34	7.82458e-33	SESTD1
ENSG00000143344	216.348	1.00102	2.60653e-34	8.42083e-33	RGL1
ENSG00000250337	658.075	0.648502	2.85011e-34	9.19611e-33	PURPL
ENSG00000113594	366.312	0.816224	3.0409e-34	9.7993e-33	LIFR
ENSG00000112414	154.215	1.1417	3.18608e-34	1.02542e-32	ADGRG6
ENSG00000182326	523.252	0.811311	3.55127e-34	1.14151e-32	C1S
ENSG00000096696	1164.2	-0.775709	4.22352e-34	1.35589e-32	DSP
ENSG00000204655	43.2358	2.49066	6.87611e-34	2.20468e-32	MOG
ENSG00000110492	6526.55	-0.951276	7.31051e-34	2.34102e-32	MDK
ENSG00000152779	46.7615	-2.5395	7.55184e-34	2.41526e-32	SLC16A12
ENSG00000050426	230.957	-1.08228	8.84804e-34	2.82627e-32	LETMD1
ENSG00000140396	1311.1	-0.59	8.975e-34	2.8628e-32	NCOA2
ENSG00000119673	172.398	-1.04674	8.98484e-34	2.8628e-32	ACOT2
ENSG00000082497	75.5808	1.60317	9.3899e-34	2.98812e-32	SERTAD4
ENSG00000196542	916.314	0.617264	1.00234e-33	3.18573e-32	SPTSSB
ENSG00000188984	39.3297	5.19094	1.12346e-33	3.56625e-32	AADACL3
ENSG00000062038	9563.93	0.319386	1.34466e-33	4.26312e-32	CDH3
ENSG00000135917	374.606	0.763533	1.37075e-33	4.34044e-32	SLC19A3
ENSG00000147862	167.421	1.17675	1.54918e-33	4.89932e-32	NFIB
ENSG00000136267	124.333	-1.30971	1.60147e-33	5.05842e-32	DGKB
ENSG00000166483	731.025	0.626731	1.72445e-33	5.44012e-32	WEE1
ENSG00000198763	20854.5	0.420905	1.76377e-33	5.5573e-32	ND2
ENSG00000173535	130.73	1.37571	1.81567e-33	5.71375e-32	TNFRSF10C
ENSG00000132906	779.251	-0.629735	2.02547e-33	6.36612e-32	CASP9
ENSG00000135063	97.1587	1.4292	2.08618e-33	6.54885e-32	ENTREP1
ENSG00000116478	7293.28	0.47413	2.24597e-33	7.04179e-32	HDAC1
ENSG00000104112	5191.52	-0.587579	2.41245e-33	7.55445e-32	SCG3
ENSG00000106617	464.132	0.750879	2.54316e-33	7.95402e-32	PRKAG2
ENSG00000169189	1047.62	-0.739812	2.55698e-33	7.98744e-32	NSMCE1
ENSG00000142871	670.008	1.25698	2.71301e-33	8.46446e-32	CCN1
ENSG00000166670	34.5928	2.94774	2.92141e-33	9.10351e-32	MMP10
ENSG00000135269	3007.91	0.409332	3.04884e-33	9.48901e-32	TES
ENSG00000170832	2712.32	0.441772	3.22188e-33	1.00153e-31	USP32
ENSG00000102057	333.51	0.864146	3.29899e-33	1.02425e-31	KCND1
ENSG00000136943	6218.34	0.573129	3.59187e-33	1.11383e-31	CTSV
ENSG00000267696	31.0428	3.40516	3.60484e-33	1.11649e-31	NA
ENSG00000102445	146.034	1.11663	3.82389e-33	1.1829e-31	RUBCNL
ENSG00000003509	1926.3	0.588098	3.97235e-33	1.22734e-31	NDUFAF7
ENSG00000158164	2675.8	-0.535048	4.21242e-33	1.29993e-31	TMSB15A
ENSG00000289262	70.3715	1.79017	5.0749e-33	1.5642e-31	NA
ENSG00000205336	75.8028	-1.68243	6.21302e-33	1.91268e-31	ADGRG1
ENSG00000169418	187.683	-1.05042	6.76159e-33	2.07905e-31	NPR1
ENSG00000124201	736.041	0.579787	6.80523e-33	2.08994e-31	ZNFX1
ENSG00000157423	127.859	1.39451	9.70284e-33	2.97624e-31	HYDIN
ENSG00000225383	32.611	4.69853	1.21218e-32	3.71377e-31	SFTA1P
ENSG00000105810	223.442	0.9224	1.22519e-32	3.7491e-31	CDK6
ENSG00000280441	349.437	0.913407	1.30304e-32	3.98255e-31	NA
ENSG00000184009	141083	0.419876	1.43628e-32	4.38453e-31	ACTG1
ENSG00000156298	248.86	0.973502	1.46557e-32	4.46858e-31	TSPAN7
ENSG00000180318	66.45	-1.86279	1.48036e-32	4.5083e-31	ALX1
ENSG00000090776	121.913	-1.76527	1.71975e-32	5.23108e-31	EFNB1
ENSG00000287001	124.003	1.47477	2.03366e-32	6.17854e-31	LOC105372436
ENSG00000164418	155.348	-1.15036	2.04041e-32	6.19169e-31	GRIK2
ENSG00000130147	811.434	0.734785	2.31565e-32	7.01854e-31	SH3BP4
ENSG00000065357	382.825	0.863516	2.37297e-32	7.18372e-31	DGKA
ENSG00000133710	64.6535	1.79662	3.10556e-32	9.39034e-31	SPINK5
ENSG00000119711	1397.71	-0.497672	3.1351e-32	9.46845e-31	ALDH6A1
ENSG00000123453	292.974	-1.01789	3.57663e-32	1.07892e-30	SARDH
ENSG00000106631	76.881	2.34404	4.28296e-32	1.29046e-30	MYL7
ENSG00000169856	48.1026	-2.37126	4.46679e-32	1.34425e-30	ONECUT1
ENSG00000175592	124.163	1.67559	5.48338e-32	1.64825e-30	FOSL1
ENSG00000163536	528.642	0.688795	5.73553e-32	1.72201e-30	SERPINI1
ENSG00000110925	286.508	-1.19296	6.65117e-32	1.99457e-30	CSRNP2
ENSG00000135052	1943.44	-0.538824	6.85901e-32	2.05448e-30	GOLM1
ENSG00000186625	1383.45	0.478003	7.09825e-32	2.12364e-30	KATNA1
ENSG00000121931	1509.76	0.634719	7.75809e-32	2.31833e-30	LRIF1
ENSG00000205352	5184.32	0.495697	8.60402e-32	2.56811e-30	PRR13
ENSG00000156076	118.218	1.46483	8.91307e-32	2.65724e-30	WIF1
ENSG00000236972	284.731	0.99019	9.16214e-32	2.72831e-30	NA
ENSG00000171492	965.111	0.53072	1.1814e-31	3.51386e-30	LRRC8D
ENSG00000176399	467.907	0.72683	1.35996e-31	4.04026e-30	DMRTA1
ENSG00000197694	7041.3	0.379491	1.42829e-31	4.2383e-30	SPTAN1
ENSG00000176014	2082.21	1.14572	1.50915e-31	4.47305e-30	TUBB6
ENSG00000174669	707.112	-0.732269	2.0648e-31	6.11286e-30	SLC29A2
ENSG00000107882	319.241	-1.06796	2.2209e-31	6.56736e-30	SUFU
ENSG00000068976	206.453	-1.06903	2.69035e-31	7.94635e-30	PYGM
ENSG00000187608	428.078	0.785651	2.72251e-31	8.03204e-30	ISG15
ENSG00000102935	507.013	-1.12867	2.84527e-31	8.38449e-30	ZNF423
ENSG00000226608	223.046	0.900031	3.15106e-31	9.2749e-30	NA
ENSG00000225783	447.425	-0.711816	3.67368e-31	1.08007e-29	MIAT
ENSG00000110148	347.624	-1.1204	4.25279e-31	1.24889e-29	CCKBR
ENSG00000023902	441.769	-0.853418	5.12108e-31	1.50215e-29	PLEKHO1
ENSG00000144644	32.8346	2.80251	5.83678e-31	1.71011e-29	GADL1
ENSG00000168264	224.42	0.884661	7.2668e-31	2.12664e-29	IRF2BP2
ENSG00000147872	2785.61	-0.495408	7.31345e-31	2.13784e-29	PLIN2
ENSG00000138796	2681.27	-0.381378	8.45914e-31	2.46991e-29	HADH
ENSG00000160299	475.638	-0.671901	1.04024e-30	3.03385e-29	PCNT
ENSG00000113552	6085.08	0.309466	1.0693e-30	3.11502e-29	GNPDA1
ENSG00000132589	4241.39	-0.577213	1.27713e-30	3.71622e-29	FLOT2
ENSG00000113732	3378.14	0.466783	1.40138e-30	4.07312e-29	ATP6V0E1
ENSG00000135678	55.0633	1.95327	1.42959e-30	4.15037e-29	CPM
ENSG00000011201	1138.21	-0.525267	1.53807e-30	4.46022e-29	ANOS1
ENSG00000286099	29.2156	3.31113	1.84395e-30	5.34117e-29	NA
ENSG00000144852	58.0328	1.86738	1.90026e-30	5.49803e-29	NR1I2
ENSG00000164305	11155.8	0.516552	2.00686e-30	5.79986e-29	CASP3
ENSG00000227012	114.527	1.22822	2.19063e-30	6.32381e-29	NA
ENSG00000205084	341.028	-0.74751	2.34975e-30	6.77546e-29	TMEM231
ENSG00000159079	812.202	-0.893144	2.42894e-30	6.9959e-29	CFAP298
ENSG00000203952	162.688	-1.16978	2.79897e-30	8.05258e-29	CCDC160
ENSG00000146386	6601.52	0.437382	3.12865e-30	8.99091e-29	ABRACL
ENSG00000101194	783.282	0.681419	3.27662e-30	9.40552e-29	SLC17A9
ENSG00000254277	2705.21	0.464013	3.55358e-30	1.01891e-28	NA
ENSG00000180537	219.534	0.930924	3.60633e-30	1.03287e-28	RNF182
ENSG00000069482	186.302	1.48906	3.66061e-30	1.04724e-28	GAL
ENSG00000102804	5178.77	-0.31922	3.74366e-30	1.0698e-28	TSC22D1
ENSG00000047230	3825.13	-0.358368	3.78333e-30	1.07992e-28	CTPS2
ENSG00000160785	2207.67	0.484375	4.14636e-30	1.18222e-28	SLC25A44
ENSG00000154864	292.812	-0.786129	4.27076e-30	1.21633e-28	PIEZO2
ENSG00000154310	1896.16	-0.691281	4.35356e-30	1.23853e-28	TNIK
ENSG00000138496	790.268	0.625691	4.45151e-30	1.26498e-28	PARP9
ENSG00000128965	642.629	0.654412	4.58422e-30	1.30124e-28	CHAC1
ENSG00000130052	193.584	0.970593	4.78642e-30	1.35713e-28	STARD8
ENSG00000230798	2979.96	0.370629	5.58323e-30	1.5813e-28	FOXD3-AS1
ENSG00000064225	151.192	-1.07081	7.81347e-30	2.21049e-28	ST3GAL6
ENSG00000100985	140.1	1.33933	8.38953e-30	2.37083e-28	MMP9
ENSG00000113441	255.305	0.831104	8.65194e-30	2.44228e-28	LNPEP
ENSG00000184227	130.038	-1.11595	9.10969e-30	2.56865e-28	ACOT1
ENSG00000108312	2965.65	-0.541732	1.08321e-29	3.05095e-28	UBTF
ENSG00000177108	2787.1	-0.569516	1.12597e-29	3.16787e-28	ZDHHC22
ENSG00000177042	288.736	-0.811801	1.22173e-29	3.43351e-28	TMEM80
ENSG00000139629	236.766	-0.950582	1.27333e-29	3.57457e-28	GALNT6
ENSG00000155099	2377.69	-0.650622	1.30954e-29	3.67219e-28	PIP4P2
ENSG00000050438	453.929	-0.795097	1.44447e-29	4.0461e-28	SLC4A8
ENSG00000162722	30.3481	4.80103	1.52907e-29	4.27839e-28	TRIM58
ENSG00000137078	279.686	-0.770788	1.69071e-29	4.72546e-28	SIT1
ENSG00000182903	3148.7	0.489496	1.84103e-29	5.13995e-28	ZNF721
ENSG00000163110	3950.19	0.515327	1.87681e-29	5.23413e-28	PDLIM5
ENSG00000134330	606.496	0.573646	1.99323e-29	5.55273e-28	IAH1
ENSG00000111110	1015.16	-0.55806	2.19764e-29	6.11548e-28	PPM1H
ENSG00000286339	68.806	-7.34889	2.27706e-29	6.32959e-28	LOC107986524
ENSG00000104368	628.706	0.621551	2.29546e-29	6.37377e-28	PLAT
ENSG00000277196	93.6446	1.42104	2.40042e-29	6.65795e-28	PRODH
ENSG00000187957	50.9965	1.85536	2.45553e-29	6.80341e-28	DNER
ENSG00000197099	31.3927	3.30132	3.56177e-29	9.8577e-28	NA
ENSG00000166387	408.474	0.685884	3.95195e-29	1.09257e-27	PPFIBP2
ENSG00000170561	108.604	1.25392	4.46801e-29	1.23391e-27	IRX2
ENSG00000154511	412.482	0.679144	4.66545e-29	1.28704e-27	DIPK1A
ENSG00000163141	51.0356	-2.04585	4.79369e-29	1.32098e-27	BNIPL
ENSG00000135750	152.871	-1.04776	5.37095e-29	1.47846e-27	KCNK1
ENSG00000073792	3425.92	-0.348647	6.22393e-29	1.71141e-27	IGF2BP2
ENSG00000072041	1932.81	0.514028	6.29546e-29	1.72922e-27	SLC6A15
ENSG00000198673	73.0031	1.67615	6.41826e-29	1.76105e-27	TAFA2
ENSG00000078295	713.086	-0.744786	6.46936e-29	1.77316e-27	ADCY2
ENSG00000204516	614.923	0.652189	6.91623e-29	1.8936e-27	MICB
ENSG00000174307	94.4721	1.44396	7.02347e-29	1.9209e-27	PHLDA3
ENSG00000128641	1749.99	-0.659696	8.36371e-29	2.285e-27	MYO1B
ENSG00000134533	74.2424	1.60066	1.06817e-28	2.91435e-27	RERG
ENSG00000134824	31515.4	-0.568351	1.06901e-28	2.91435e-27	FADS2
ENSG00000143819	1309.95	0.518274	1.31575e-28	3.58317e-27	EPHX1
ENSG00000100592	1660.73	0.527249	1.36084e-28	3.702e-27	DAAM1
ENSG00000267383	1426.19	0.506227	1.83717e-28	4.99247e-27	NA
ENSG00000169116	486.017	0.910256	1.89598e-28	5.1468e-27	PARM1
ENSG00000162601	1585.89	0.61609	1.94429e-28	5.27235e-27	MYSM1
ENSG00000105875	598.332	0.665756	2.14151e-28	5.80096e-27	WDR91
ENSG00000236438	421.826	0.666712	2.15816e-28	5.83986e-27	NA
ENSG00000206538	139.272	1.15148	2.16176e-28	5.8434e-27	VGLL3
ENSG00000148484	5323.82	0.49351	2.36704e-28	6.39152e-27	RSU1
ENSG00000082805	1048.52	0.485198	2.52102e-28	6.80008e-27	ERC1
ENSG00000134602	5679.22	-0.494945	2.56432e-28	6.90957e-27	STK26
ENSG00000159307	159.777	-1.07636	2.56932e-28	6.91003e-27	SCUBE1
ENSG00000289078	26.9441	4.05354	2.56991e-28	6.91003e-27	LOC105373997
ENSG00000158055	44.494	2.14034	2.6609e-28	7.14713e-27	GRHL3
ENSG00000095303	137.683	1.18668	2.68809e-28	7.21256e-27	PTGS1
ENSG00000246082	398.609	0.743913	2.73703e-28	7.33615e-27	NUDT16L2P
ENSG00000067992	1837.13	-0.38415	3.34231e-28	8.94911e-27	PDK3
ENSG00000172500	2288.3	-0.391114	3.41707e-28	9.13968e-27	FIBP
ENSG00000275832	246.791	0.839631	3.87429e-28	1.03517e-26	ARHGAP23
ENSG00000136244	26.048	3.63698	4.16358e-28	1.11131e-26	IL6
ENSG00000100897	3170.77	-0.30239	5.6332e-28	1.50199e-26	DCAF11
ENSG00000133424	403.782	-0.691021	5.67225e-28	1.51082e-26	LARGE1
ENSG00000134817	39.4018	-2.22122	6.29522e-28	1.675e-26	APLNR
ENSG00000138594	3344.43	-0.406455	7.0895e-28	1.88437e-26	TMOD3
ENSG00000136869	34.3779	3.19783	7.20033e-28	1.91184e-26	TLR4
ENSG00000126953	1369.6	0.440184	7.69127e-28	2.04007e-26	TIMM8A
ENSG00000067057	3825.58	0.444031	8.73612e-28	2.3148e-26	PFKP
ENSG00000198840	890.533	0.550978	8.83222e-28	2.33783e-26	ND3
ENSG00000163320	3461.41	-0.37657	8.89158e-28	2.3511e-26	CGGBP1
ENSG00000139990	1201.91	-0.503029	8.92614e-28	2.3578e-26	DCAF5
ENSG00000107104	2033.08	0.389617	9.11865e-28	2.40615e-26	KANK1
ENSG00000164746	28.0527	4.80184	1.01343e-27	2.67139e-26	C7orf57
ENSG00000150394	135.286	1.0215	1.15096e-27	3.03079e-26	CDH8
ENSG00000164744	26.3712	3.25566	1.20296e-27	3.16443e-26	SUN3
ENSG00000101977	61.3848	1.9091	1.38516e-27	3.63998e-26	MCF2
ENSG00000156802	1825.5	-0.457986	1.51549e-27	3.97836e-26	ATAD2
ENSG00000079931	109.624	-1.76972	1.62103e-27	4.25104e-26	MOXD1
ENSG00000151834	78.4992	1.45518	1.7953e-27	4.70319e-26	GABRA2
ENSG00000166710	3301.03	0.431526	1.89981e-27	4.9719e-26	B2M
ENSG00000010278	9516.97	0.439319	1.9327e-27	5.05277e-26	CD9
ENSG00000165434	3536.78	0.43422	1.97655e-27	5.16211e-26	PGM2L1
ENSG00000177873	413.643	0.779229	2.05533e-27	5.35963e-26	ZNF619
ENSG00000182866	3807.32	-0.386884	2.05638e-27	5.35963e-26	LCK
ENSG00000122644	1503.99	0.507901	2.08369e-27	5.42525e-26	ARL4A
ENSG00000115234	5023.25	-0.286429	2.13076e-27	5.54215e-26	SNX17
ENSG00000157064	674.562	0.784534	2.13401e-27	5.54493e-26	NMNAT2
ENSG00000105538	85.4143	1.48082	2.15054e-27	5.5822e-26	RASIP1
ENSG00000139437	546.041	-0.593386	2.18547e-27	5.66711e-26	TCHP
ENSG00000168899	52.2794	1.73083	2.22422e-27	5.76173e-26	VAMP5
ENSG00000168291	8789.62	0.414422	2.24559e-27	5.81117e-26	PDHB
ENSG00000182261	27.1095	3.90494	2.61924e-27	6.77123e-26	NLRP10
ENSG00000134333	36744.9	0.434419	3.11388e-27	8.04181e-26	LDHA
ENSG00000154556	403.013	0.76361	3.14653e-27	8.11032e-26	SORBS2
ENSG00000083067	298.597	-0.7097	3.14677e-27	8.11032e-26	TRPM3
ENSG00000176049	1291.09	-0.526559	3.17913e-27	8.18545e-26	JAKMIP2
ENSG00000120669	54.0852	1.98088	3.29008e-27	8.46257e-26	SOHLH2
ENSG00000163694	2438.36	-1.13386	3.37926e-27	8.68319e-26	RBM47
ENSG00000136451	2323.42	-0.387434	3.7356e-27	9.58918e-26	VEZF1
ENSG00000166794	3880.92	0.386626	4.23084e-27	1.08495e-25	PPIB
ENSG00000102786	2736.2	-0.492864	4.43113e-27	1.13517e-25	INTS6
ENSG00000145246	294.704	1.01481	4.6096e-27	1.17971e-25	ATP10D
ENSG00000152818	1918.75	0.477758	4.96253e-27	1.26875e-25	UTRN
ENSG00000105894	1609.1	-0.435121	5.52363e-27	1.41079e-25	PTN
ENSG00000164292	126.927	-1.16724	5.56631e-27	1.42027e-25	RHOBTB3
ENSG00000075340	8710.68	-0.312468	5.89196e-27	1.50186e-25	ADD2
ENSG00000162542	154.028	-1.16521	5.90516e-27	1.50372e-25	TMCO4
ENSG00000139433	1426.57	0.419494	6.72174e-27	1.70995e-25	GLTP
ENSG00000092841	30098.9	0.435601	6.94907e-27	1.76602e-25	MYL6
ENSG00000196670	1108.55	-0.513046	7.62517e-27	1.93591e-25	ZFP62
ENSG00000140575	11248.5	0.351773	7.6464e-27	1.93937e-25	IQGAP1
ENSG00000104643	1687.91	0.517918	7.79352e-27	1.97472e-25	MTMR9
ENSG00000231312	224.351	0.945648	8.08201e-27	2.04578e-25	MAP4K3-DT
ENSG00000125772	417.476	-0.782945	8.48778e-27	2.14636e-25	GPCPD1
ENSG00000155621	770.361	0.592813	8.74996e-27	2.21047e-25	C9orf85
ENSG00000185839	300.876	-0.867477	9.05499e-27	2.28526e-25	AK2P1
ENSG00000175727	657.526	0.570762	9.61677e-27	2.42464e-25	MLXIP
ENSG00000088836	328.626	0.804396	1.15549e-26	2.91041e-25	SLC4A11
ENSG00000105486	3285.51	-0.541798	1.16262e-26	2.9255e-25	LIG1
ENSG00000007866	901.576	0.613533	1.29307e-26	3.25052e-25	TEAD3
ENSG00000115963	7702.81	0.457714	1.30047e-26	3.2659e-25	RND3
ENSG00000174446	907.309	0.620501	1.36846e-26	3.43328e-25	SNAPC5
ENSG00000135047	2340.37	0.345445	1.45012e-26	3.63457e-25	CTSL
ENSG00000183454	155.575	1.02167	1.54511e-26	3.86885e-25	GRIN2A
ENSG00000075213	3968.07	0.482104	1.61257e-26	4.03381e-25	SEMA3A
ENSG00000134986	1014.37	-0.500987	1.71903e-26	4.2959e-25	NREP
ENSG00000259033	45.4777	1.86983	1.75656e-26	4.38537e-25	NA
ENSG00000198598	53.4961	-1.72485	1.79984e-26	4.48903e-25	MMP17
ENSG00000196683	4332.2	0.486263	2.00029e-26	4.98411e-25	TOMM7
ENSG00000149557	595.937	-0.808991	2.01982e-26	5.02785e-25	FEZ1
ENSG00000159403	309.802	0.816756	2.07361e-26	5.15672e-25	C1R
ENSG00000269834	123.219	-1.09649	2.37931e-26	5.91118e-25	ZNF528-AS1
ENSG00000196839	422.084	-0.674244	2.46361e-26	6.11464e-25	ADA
ENSG00000173517	581.098	-0.690079	2.68149e-26	6.64895e-25	PEAK1
ENSG00000196338	1177.16	-0.445723	2.69049e-26	6.66478e-25	NLGN3
ENSG00000155893	891.209	-0.535043	2.75666e-26	6.82206e-25	PXYLP1
ENSG00000166863	582.425	-0.806314	2.78687e-26	6.89015e-25	TAC3
ENSG00000253716	70.5726	-1.63311	2.98225e-26	7.36604e-25	MINCR
ENSG00000119403	400.21	0.829842	3.1265e-26	7.71486e-25	PHF19
ENSG00000109501	705.794	-1.14531	3.21404e-26	7.92319e-25	WFS1
ENSG00000182916	495.066	0.723029	3.4001e-26	8.37378e-25	TCEAL7
ENSG00000120913	431.322	0.655028	3.42825e-26	8.43495e-25	PDLIM2
ENSG00000100097	364.151	0.732467	3.53081e-26	8.67892e-25	LGALS1
ENSG00000185737	36.2324	2.13645	3.53423e-26	8.67894e-25	NRG3
ENSG00000152932	367.6	-0.644222	3.65703e-26	8.97187e-25	RAB3C
ENSG00000115758	1010.48	-0.453502	4.10085e-26	1.0051e-24	ODC1
ENSG00000144366	7647.95	0.490761	4.18421e-26	1.02455e-24	GULP1
ENSG00000090013	568.765	0.574612	4.33593e-26	1.06068e-24	BLVRB
ENSG00000109846	84.395	1.28521	4.42555e-26	1.08157e-24	CRYAB
ENSG00000103381	952.307	0.550058	4.48959e-26	1.09617e-24	CPPED1
ENSG00000197024	1069.78	0.467794	4.95022e-26	1.20748e-24	ZNF398
ENSG00000134531	29.0421	2.75957	5.19821e-26	1.26675e-24	EMP1
ENSG00000163545	880.439	0.630165	5.23322e-26	1.27407e-24	NUAK2
ENSG00000225366	7503.67	0.377706	5.62666e-26	1.36855e-24	TDGF1P3
ENSG00000233058	28.99	-2.64309	5.63738e-26	1.36984e-24	NA
ENSG00000282024	45.3713	2.0618	5.87764e-26	1.42687e-24	NA
ENSG00000090861	12782.4	0.445937	6.18114e-26	1.49912e-24	AARS1
ENSG00000054356	137.306	1.49428	6.84485e-26	1.65851e-24	PTPRN
ENSG00000011007	5437.7	0.272082	6.85722e-26	1.65993e-24	ELOA
ENSG00000177485	1786.1	-0.465501	6.94139e-26	1.67871e-24	ZBTB33
ENSG00000006468	7228.94	-0.405563	7.50861e-26	1.81417e-24	ETV1
ENSG00000273344	120.126	-1.17865	7.78085e-26	1.87816e-24	PAXIP1-DT
ENSG00000143217	27.8048	2.92964	8.11202e-26	1.95625e-24	NECTIN4
ENSG00000232445	1165.29	0.539549	8.15562e-26	1.9649e-24	NA
ENSG00000147100	844.219	-1.11296	8.24345e-26	1.98419e-24	SLC16A2
ENSG00000072163	63.6604	1.88457	8.60059e-26	2.0682e-24	LIMS2
ENSG00000140945	44.1026	2.05629	8.75636e-26	2.10367e-24	CDH13
ENSG00000168546	215.107	-0.845468	9.59918e-26	2.30398e-24	GFRA2
ENSG00000150471	696.975	0.543724	1.05615e-25	2.53256e-24	ADGRL3
ENSG00000168036	17355.8	-0.367476	1.05811e-25	2.5349e-24	CTNNB1
ENSG00000183696	873.799	0.732756	1.43974e-25	3.44592e-24	UPP1
ENSG00000094631	1123.16	-0.573279	1.47503e-25	3.52707e-24	HDAC6
ENSG00000213923	777.722	0.513798	1.57926e-25	3.77275e-24	CSNK1E
ENSG00000130066	2233.64	0.510706	1.60762e-25	3.83692e-24	SAT1
ENSG00000233381	808.745	-0.655656	1.6591e-25	3.95608e-24	NA
ENSG00000270885	211.754	-1.09586	1.85104e-25	4.40964e-24	RASL10B
ENSG00000185347	63.7656	-1.70414	1.94511e-25	4.62939e-24	TEDC1
ENSG00000141682	13258.8	-0.332974	2.05308e-25	4.88181e-24	PMAIP1
ENSG00000164430	26.3696	-3.53679	2.08475e-25	4.95249e-24	CGAS
ENSG00000141425	4865.07	-0.336107	2.11276e-25	5.01437e-24	RPRD1A
ENSG00000138798	128.683	1.13881	2.23021e-25	5.28818e-24	EGF
ENSG00000139998	523.236	0.604252	2.28066e-25	5.4028e-24	RAB15
ENSG00000204644	48.8033	1.79012	2.35652e-25	5.57732e-24	ZFP57
ENSG00000282057	22.8858	3.88088	2.43165e-25	5.74978e-24	NA
ENSG00000218336	480.843	0.60813	2.51305e-25	5.93677e-24	TENM3
ENSG00000121380	90.1373	1.31116	2.57877e-25	6.08637e-24	BCL2L14
ENSG00000071203	26.7479	3.11893	2.6141e-25	6.16404e-24	MS4A12
ENSG00000141013	97.4927	1.22891	2.87451e-25	6.77183e-24	GAS8
ENSG00000268658	414.943	0.641463	2.92638e-25	6.88766e-24	LINC00664
ENSG00000133121	127.346	1.05558	2.93771e-25	6.90797e-24	STARD13
ENSG00000092607	61.7992	1.72838	3.27269e-25	7.68855e-24	TBX15
ENSG00000101004	751.112	-0.882096	3.36677e-25	7.9023e-24	NINL
ENSG00000072071	775.809	-0.515275	3.42574e-25	8.03331e-24	ADGRL1
ENSG00000154237	162.224	0.923399	3.62124e-25	8.48396e-24	LRRK1
ENSG00000236404	45.3305	1.9592	3.69558e-25	8.64623e-24	VLDLR-AS1
ENSG00000169764	24483.2	0.442565	3.69729e-25	8.64623e-24	UGP2
ENSG00000081377	379.33	-0.645629	3.7571e-25	8.77805e-24	CDC14B
ENSG00000136928	57.5631	1.62911	3.88784e-25	9.07518e-24	GABBR2
ENSG00000150347	76.0755	1.5229	4.05474e-25	9.45612e-24	ARID5B
ENSG00000183010	3689	-0.352688	4.22254e-25	9.83843e-24	PYCR1
ENSG00000135503	318.759	-0.77246	4.29482e-25	9.99772e-24	ACVR1B
ENSG00000189339	2652.09	-0.38003	4.90586e-25	1.14097e-23	SLC35E2B
ENSG00000114054	3435.31	-0.568222	5.08157e-25	1.18076e-23	PCCB
ENSG00000111252	254.049	0.778263	5.22523e-25	1.21303e-23	SH2B3
ENSG00000076716	2561.97	0.787862	5.41037e-25	1.25487e-23	GPC4
ENSG00000172939	1087.32	-0.458239	5.4455e-25	1.26187e-23	OXSR1
ENSG00000107443	544.123	-0.759856	6.43529e-25	1.48988e-23	CCNJ
ENSG00000187164	797.389	0.622991	7.00505e-25	1.62032e-23	SHTN1
ENSG00000177459	139.893	1.00317	7.15401e-25	1.65327e-23	ERICH5
ENSG00000147676	705.363	0.50784	8.9241e-25	2.06047e-23	MAL2
ENSG00000148572	2670.32	0.485616	9.51595e-25	2.19513e-23	NRBF2
ENSG00000139116	791.242	-0.513091	1.0408e-24	2.39874e-23	KIF21A
ENSG00000112769	89.8797	1.2611	1.06407e-24	2.45015e-23	LAMA4
ENSG00000175077	26.631	2.74	1.1176e-24	2.57109e-23	RTP1
ENSG00000082684	108.589	-1.1145	1.12034e-24	2.57507e-23	SEMA5B
ENSG00000235890	46.2688	-1.74035	1.18987e-24	2.73241e-23	TSPEAR-AS1
ENSG00000204262	1409.23	0.514051	1.19172e-24	2.73421e-23	COL5A2
ENSG00000254726	652.864	-0.484761	1.34436e-24	3.08164e-23	MEX3A
ENSG00000006652	606.092	-0.539557	1.50462e-24	3.4459e-23	IFRD1
ENSG00000050405	2634.67	0.574778	1.51232e-24	3.46042e-23	LIMA1
ENSG00000286058	36.3583	-2.10797	1.59426e-24	3.64464e-23	FAR2P1
ENSG00000087301	1203.2	-0.516975	1.59796e-24	3.64983e-23	TXNDC16
ENSG00000288718	27.4965	2.53788	1.75813e-24	4.01206e-23	NA
ENSG00000135048	1959.38	0.431063	1.80451e-24	4.11422e-23	CEMIP2
ENSG00000167815	6580.46	-0.415715	1.88945e-24	4.30403e-23	PRDX2
ENSG00000138135	26.9834	2.76415	1.90088e-24	4.32621e-23	CH25H
ENSG00000122335	775.941	-0.480628	2.09458e-24	4.76279e-23	SERAC1
ENSG00000137868	434.871	-0.731003	2.17557e-24	4.94254e-23	STRA6
ENSG00000186469	1678.21	0.447897	2.32829e-24	5.28479e-23	GNG2
ENSG00000065923	296.41	-0.770579	2.34735e-24	5.32329e-23	SLC9A7
ENSG00000243927	3725.01	0.300675	2.43037e-24	5.50668e-23	MRPS6
ENSG00000007237	101.485	1.14614	2.44356e-24	5.53166e-23	GAS7
ENSG00000164647	683.073	0.549513	2.72119e-24	6.15467e-23	STEAP1
ENSG00000256663	518.137	-0.834683	2.81898e-24	6.37019e-23	NA
ENSG00000178409	1144.59	-0.482734	2.95703e-24	6.67251e-23	BEND3
ENSG00000150938	217.605	0.836391	2.958e-24	6.67251e-23	CRIM1
ENSG00000108861	1469.94	0.446442	3.14573e-24	7.08971e-23	DUSP3
ENSG00000105928	407.661	0.66705	3.19546e-24	7.19542e-23	GSDME
ENSG00000105695	78.9037	1.98887	3.22878e-24	7.26403e-23	MAG
ENSG00000129128	4134.56	-0.328167	3.24828e-24	7.30147e-23	SPCS3
ENSG00000161395	810.267	-0.548194	3.27276e-24	7.35e-23	PGAP3
ENSG00000175215	2489.1	-0.705701	3.39991e-24	7.62885e-23	CTDSP2
ENSG00000111846	3445.47	0.495343	3.48814e-24	7.81995e-23	GCNT2
ENSG00000206073	71.5764	1.38886	3.664e-24	8.20698e-23	SERPINB4
ENSG00000151835	1408.87	0.423387	3.69157e-24	8.26147e-23	SACS
ENSG00000289195	2161	0.424852	3.76353e-24	8.41512e-23	NA
ENSG00000185650	3676	-0.405855	3.82415e-24	8.54316e-23	ZFP36L1
ENSG00000114268	680.046	-0.481202	3.96208e-24	8.84356e-23	PFKFB4
ENSG00000180353	72.1498	1.37814	3.97461e-24	8.86376e-23	HCLS1
ENSG00000115816	10848.1	0.510548	4.14549e-24	9.23677e-23	CEBPZ
ENSG00000185215	93.0608	1.2231	4.23215e-24	9.42161e-23	TNFAIP2
ENSG00000164050	1473.82	-0.495499	4.54658e-24	1.01128e-22	PLXNB1
ENSG00000166452	788.765	-0.46373	4.6521e-24	1.03385e-22	AKIP1
ENSG00000106460	1885.19	-0.425878	4.94204e-24	1.09732e-22	TMEM106B
ENSG00000229321	60.226	1.44984	5.02466e-24	1.1147e-22	NA
ENSG00000145087	222.504	-0.757256	5.0607e-24	1.12172e-22	STXBP5L
ENSG00000013563	158.657	-0.940381	5.15312e-24	1.14121e-22	DNASE1L1
ENSG00000197462	125.54	1.00763	5.28128e-24	1.16857e-22	NA
ENSG00000271254	522.449	-0.830624	5.58312e-24	1.23429e-22	LOC102724250
ENSG00000223804	332.988	0.751711	5.77905e-24	1.2765e-22	NA
ENSG00000109685	1063.45	-0.699037	5.8708e-24	1.29564e-22	NSD2
ENSG00000132199	656.796	-0.65163	5.94364e-24	1.31058e-22	ENOSF1
ENSG00000254258	23.0586	4.17616	6.42872e-24	1.41632e-22	NA
ENSG00000255986	23.1861	3.44533	6.52616e-24	1.43654e-22	NA
ENSG00000078674	6107.69	-0.324549	6.63705e-24	1.45969e-22	PCM1
ENSG00000120659	308.589	-0.703238	6.71811e-24	1.47625e-22	TNFSF11
ENSG00000052126	2633.91	0.316708	7.03561e-24	1.54468e-22	PLEKHA5
ENSG00000003989	257.976	0.728243	8.26397e-24	1.81281e-22	SLC7A2
ENSG00000126878	11200.5	-0.489743	8.69457e-24	1.90563e-22	AIF1L
ENSG00000178343	76.6149	-1.47223	8.7234e-24	1.91031e-22	SHISA3
ENSG00000155097	4191.25	0.563039	8.86246e-24	1.93909e-22	ATP6V1C1
ENSG00000184634	1444.72	-0.414522	9.19545e-24	2.01022e-22	MED12
ENSG00000099194	68847.1	-0.581503	9.72698e-24	2.1246e-22	SCD
ENSG00000139269	146.983	1.05305	1.04887e-23	2.28902e-22	INHBE
ENSG00000162704	10270.3	0.298606	1.1054e-23	2.40889e-22	ARPC5
ENSG00000136021	2978.86	0.344577	1.10569e-23	2.40889e-22	SCYL2
ENSG00000121966	40.5376	1.84259	1.14676e-23	2.49624e-22	CXCR4
ENSG00000173465	1155.79	0.421539	1.23398e-23	2.6838e-22	ZNRD2
ENSG00000126012	5313.17	-0.388503	1.24075e-23	2.69621e-22	KDM5C
ENSG00000154124	267.551	0.770724	1.44369e-23	3.13455e-22	OTULIN
ENSG00000143776	411.14	0.597405	1.51791e-23	3.29289e-22	CDC42BPA
ENSG00000143320	1524.94	0.581976	1.55303e-23	3.36623e-22	CRABP2
ENSG00000183091	108.916	1.39059	1.55446e-23	3.36645e-22	NEB
ENSG00000124126	103.691	-1.10992	1.85515e-23	4.01424e-22	PREX1
ENSG00000203706	28.5794	2.59442	1.93118e-23	4.17522e-22	NA
ENSG00000140511	765.146	-1.19172	1.93393e-23	4.17762e-22	HAPLN3
ENSG00000175550	2193.07	-0.392486	2.01528e-23	4.34965e-22	DRAP1
ENSG00000241015	924.841	0.497854	2.0435e-23	4.40685e-22	TPM3P9
ENSG00000189060	2054.3	-0.421759	2.06374e-23	4.44673e-22	H1-0
ENSG00000118689	483.123	0.563654	2.18311e-23	4.69996e-22	FOXO3
ENSG00000267640	304.202	0.782218	2.30412e-23	4.95629e-22	NA
ENSG00000165732	12393.9	0.411241	2.37106e-23	5.09598e-22	DDX21
ENSG00000272674	61.9629	-1.59635	2.49593e-23	5.35984e-22	PCDHB16
ENSG00000198142	236.009	0.725712	2.68615e-23	5.76347e-22	SOWAHC
ENSG00000147804	55.11	-1.72584	2.70174e-23	5.79204e-22	SLC39A4
ENSG00000168538	2173.63	-0.328261	2.71601e-23	5.81773e-22	TRAPPC11
ENSG00000105612	759.994	0.521809	3.01159e-23	6.44546e-22	DNASE2
ENSG00000162949	166.057	-0.897866	3.44501e-23	7.36689e-22	CAPN13
ENSG00000234456	313.489	-0.780393	3.62591e-23	7.74723e-22	MAGI2-AS3
ENSG00000140391	3147.2	-0.736106	3.65816e-23	7.8096e-22	TSPAN3
ENSG00000286966	104.326	1.06499	3.69252e-23	7.87634e-22	NA
ENSG00000242193	109.696	1.12582	3.96701e-23	8.45477e-22	CRYZL2P
ENSG00000178222	181.947	1.1941	4.08786e-23	8.70505e-22	RNF212
ENSG00000073849	3758.4	-0.570962	5.94868e-23	1.26571e-21	ST6GAL1
ENSG00000168298	342.098	-0.934457	6.05053e-23	1.28631e-21	H1-4
ENSG00000143194	20.9047	4.127	6.08029e-23	1.29156e-21	MAEL
ENSG00000006042	4358.84	0.345376	6.91343e-23	1.46731e-21	TMEM98
ENSG00000172893	11489.4	-0.473577	6.92288e-23	1.46809e-21	DHCR7
ENSG00000278910	26.4981	2.49904	6.9877e-23	1.4806e-21	BANCR
ENSG00000124486	12375.7	0.578753	7.43087e-23	1.5732e-21	USP9X
ENSG00000104722	767.791	-0.561318	7.75966e-23	1.64144e-21	NEFM
ENSG00000158604	1579.21	-0.350693	7.8026e-23	1.64916e-21	TMED4
ENSG00000197705	62.883	-1.94175	7.98969e-23	1.6873e-21	KLHL14
ENSG00000158352	128.981	0.990929	8.1385e-23	1.7173e-21	SHROOM4
ENSG00000183426	770.26	-0.517422	8.48854e-23	1.78969e-21	NPIPA1
ENSG00000204304	429.565	-0.673728	8.77017e-23	1.84753e-21	PBX2
ENSG00000113648	2262.76	-1.39836	9.0714e-23	1.90941e-21	MACROH2A1
ENSG00000246985	73.4467	-1.27655	1.02013e-22	2.14548e-21	SOCS2-AS1
ENSG00000171150	572.994	-0.650012	1.03095e-22	2.16645e-21	SOCS5
ENSG00000177707	626.405	0.516754	1.03298e-22	2.16892e-21	NECTIN3
ENSG00000074219	4711.89	-0.285934	1.04562e-22	2.19365e-21	TEAD2
ENSG00000187134	86.7136	1.19514	1.16479e-22	2.44166e-21	AKR1C1
ENSG00000100116	514.532	-0.734531	1.22377e-22	2.56318e-21	GCAT
ENSG00000144741	1698.69	0.512576	1.23576e-22	2.58616e-21	SLC25A26
ENSG00000089063	3668.61	-0.326015	1.26464e-22	2.64288e-21	TMEM230
ENSG00000136044	362.106	-0.635641	1.26493e-22	2.64288e-21	APPL2
ENSG00000166912	466.651	0.574982	1.26998e-22	2.65125e-21	MTMR10
ENSG00000198169	291.137	-0.691622	1.28212e-22	2.67441e-21	ZNF251
ENSG00000188501	385.65	0.638315	1.30881e-22	2.72784e-21	LCTL
ENSG00000139624	2745.87	-0.31659	1.36921e-22	2.8514e-21	CERS5
ENSG00000102096	14678.9	0.988837	1.4251e-22	2.96538e-21	PIM2
ENSG00000158966	758.478	-0.503452	1.49961e-22	3.11787e-21	CACHD1
ENSG00000140463	2392.69	-0.484643	1.5031e-22	3.12257e-21	BBS4
ENSG00000171456	274.31	0.704595	1.61575e-22	3.35386e-21	ASXL1
ENSG00000266028	1077.6	-0.731664	1.83368e-22	3.80314e-21	SRGAP2
ENSG00000139289	707.805	0.648044	1.91166e-22	3.96165e-21	PHLDA1
ENSG00000104805	2436.1	-0.360237	1.95536e-22	4.04891e-21	NUCB1
ENSG00000103449	777.925	-0.48156	1.96753e-22	4.07081e-21	SALL1
ENSG00000123342	48.8669	1.71329	1.97266e-22	4.0781e-21	MMP19
ENSG00000185989	393.798	0.789222	2.0093e-22	4.15049e-21	RASA3
ENSG00000057252	291.312	-0.667812	2.0674e-22	4.26704e-21	SOAT1
ENSG00000276043	3442.76	-0.803207	2.24242e-22	4.62455e-21	UHRF1
ENSG00000262655	73.4928	1.5541	2.55821e-22	5.27153e-21	SPON1
ENSG00000127483	2403.43	-0.451799	2.57414e-22	5.30007e-21	HP1BP3
ENSG00000128606	168.066	-0.833314	2.757e-22	5.67198e-21	LRRC17
ENSG00000203909	27.9505	2.63686	2.81624e-22	5.7892e-21	DPPA5
ENSG00000236044	98.8132	1.09029	2.85802e-22	5.87035e-21	NA
ENSG00000187147	984.662	-0.528155	3.25699e-22	6.68444e-21	RNF220
ENSG00000114529	974.35	0.446147	3.2893e-22	6.74532e-21	C3orf52
ENSG00000178078	459.824	-0.652721	3.50837e-22	7.18878e-21	STAP2
ENSG00000012660	10908.8	-0.230401	3.76042e-22	7.69903e-21	ELOVL5
ENSG00000184012	471.823	-0.546839	3.80476e-22	7.78358e-21	TMPRSS2
ENSG00000182963	2023.6	0.336561	4.08564e-22	8.35148e-21	GJC1
ENSG00000020256	1071.89	-0.418363	4.18129e-22	8.54016e-21	ZFP64
ENSG00000099139	164.893	0.915651	4.66966e-22	9.52999e-21	PCSK5
ENSG00000189190	358.572	0.718589	4.70205e-22	9.58843e-21	ZNF600
ENSG00000124613	418.706	0.622594	5.21288e-22	1.06216e-20	ZNF391
ENSG00000151012	1157.7	0.555334	5.2245e-22	1.06368e-20	SLC7A11
ENSG00000134853	162.752	0.928081	5.25805e-22	1.06883e-20	PDGFRA
ENSG00000145934	103.631	1.04111	5.25821e-22	1.06883e-20	TENM2
ENSG00000166822	2747.45	-0.426706	5.78376e-22	1.17473e-20	TMEM170A
ENSG00000133627	371.202	-0.950463	6.28372e-22	1.27526e-20	ACTR3B
ENSG00000044090	528.811	-0.720653	6.82255e-22	1.38351e-20	CUL7
ENSG00000171105	665.258	0.600533	6.84486e-22	1.38693e-20	INSR
ENSG00000139219	392.568	-0.886074	7.01493e-22	1.42026e-20	COL2A1
ENSG00000147255	1238.63	-0.443521	7.02917e-22	1.42201e-20	IGSF1
ENSG00000044459	1188.22	-0.425265	7.08002e-22	1.43116e-20	CNTLN
ENSG00000196591	26678.7	-0.462473	7.52316e-22	1.51954e-20	HDAC2
ENSG00000213625	2022.48	0.450479	7.88187e-22	1.59073e-20	LEPROT
ENSG00000154736	57.1393	1.43027	8.30415e-22	1.67463e-20	ADAMTS5
ENSG00000162104	138.996	1.04745	9.3005e-22	1.87407e-20	ADCY9
ENSG00000169604	1491.99	-0.36638	9.35492e-22	1.88355e-20	ANTXR1
ENSG00000087095	789.06	0.458334	9.46263e-22	1.90373e-20	NLK
ENSG00000250366	436.471	0.879345	9.73013e-22	1.956e-20	TUNAR
ENSG00000151148	1379.21	-0.374195	1.01326e-21	2.03529e-20	UBE3B
ENSG00000109654	1471.05	-0.391245	1.10693e-21	2.22171e-20	TRIM2
ENSG00000168743	27.1812	2.28192	1.13415e-21	2.27454e-20	NPNT
ENSG00000128311	184.817	-0.782509	1.18574e-21	2.37614e-20	TST
ENSG00000164879	138.008	1.00477	1.28939e-21	2.58182e-20	CA3
ENSG00000103044	1655.5	-0.559635	1.3317e-21	2.66445e-20	HAS3
ENSG00000087842	1990.57	-0.443993	1.55316e-21	3.1051e-20	PIR
ENSG00000154059	3151.86	-0.291413	1.56099e-21	3.1183e-20	IMPACT
ENSG00000151461	2836.13	0.488355	1.57723e-21	3.14828e-20	UPF2
ENSG00000106628	5861.38	-0.237417	1.66443e-21	3.31975e-20	POLD2
ENSG00000046889	1469.64	-0.440546	1.78759e-21	3.5626e-20	PREX2
ENSG00000101935	2535.18	-0.373096	2.03686e-21	4.05622e-20	AMMECR1
ENSG00000145687	1282.32	-0.50666	2.11849e-21	4.21547e-20	SSBP2
ENSG00000116191	1529.61	-0.39641	2.12057e-21	4.21632e-20	RALGPS2
ENSG00000091483	3282.83	-0.443473	2.14155e-21	4.25473e-20	FH
ENSG00000130226	215.417	0.720969	2.61329e-21	5.1879e-20	DPP6
ENSG00000183378	19.2185	3.99382	2.63285e-21	5.22268e-20	OVCH2
ENSG00000137563	2541.66	0.368772	2.81699e-21	5.58359e-20	GGH
ENSG00000198513	364.276	0.593632	2.91082e-21	5.7651e-20	ATL1
ENSG00000141642	423.244	-0.590598	2.95245e-21	5.84302e-20	ELAC1
ENSG00000168374	13539.3	0.259224	3.10432e-21	6.13879e-20	ARF4
ENSG00000100979	2443.73	-0.463015	3.20074e-21	6.32456e-20	PLTP
ENSG00000230937	88.6917	1.24408	3.35973e-21	6.63357e-20	MIR205HG
ENSG00000216775	558.23	-0.611696	3.37353e-21	6.65568e-20	NA
ENSG00000184205	299.383	-0.919819	3.40902e-21	6.7205e-20	TSPYL2
ENSG00000196967	259.723	-0.685501	3.41243e-21	6.72202e-20	ZNF585A
ENSG00000160539	90.7844	-1.3002	3.52423e-21	6.93689e-20	PLPP7
ENSG00000185339	3011.03	-0.463261	3.6898e-21	7.25718e-20	TCN2
ENSG00000265241	3089.23	-0.38177	3.71798e-21	7.30696e-20	RBM8A
ENSG00000141753	411.313	-0.546231	3.83682e-21	7.53472e-20	IGFBP4
ENSG00000164761	37.3046	1.99537	3.84964e-21	7.55406e-20	TNFRSF11B
ENSG00000197358	93.5491	-1.3176	4.03199e-21	7.90581e-20	BNIP3P1
ENSG00000164885	754.294	0.552843	4.09433e-21	8.02187e-20	CDK5
ENSG00000160336	3607.75	0.414338	4.60472e-21	9.01492e-20	ZNF761
ENSG00000169877	33.9286	-2.10208	4.82164e-21	9.43237e-20	AHSP
ENSG00000196653	353.405	0.738218	4.88905e-21	9.55689e-20	ZNF502
ENSG00000132970	193.58	-0.74763	4.92404e-21	9.61791e-20	WASF3
ENSG00000052749	5250.33	0.258265	5.00534e-21	9.76923e-20	RRP12
ENSG00000118680	13079	0.402151	5.15326e-21	1.00502e-19	MYL12B
ENSG00000144681	239.758	1.08359	5.17183e-21	1.00787e-19	STAC
ENSG00000104369	374.754	0.599116	5.19415e-21	1.01145e-19	JPH1
ENSG00000175868	291.989	0.653	5.21771e-21	1.01526e-19	CALCB
ENSG00000145715	1066.97	-0.55376	5.33618e-21	1.03752e-19	RASA1
ENSG00000084710	418.76	-0.574319	5.55195e-21	1.07865e-19	EFR3B
ENSG00000184939	709.797	-0.585468	5.69882e-21	1.10634e-19	ZFP90
ENSG00000129682	894.618	0.583498	5.97179e-21	1.15846e-19	FGF13
ENSG00000183098	1094.77	0.448508	6.03116e-21	1.16908e-19	GPC6
ENSG00000128272	8228.67	0.337044	6.34237e-21	1.22847e-19	ATF4
ENSG00000129317	1244.92	-0.388968	6.44819e-21	1.24802e-19	PUS7L
ENSG00000173599	949.736	-0.482432	6.47795e-21	1.25283e-19	PC
ENSG00000157326	802.235	-0.524461	6.56707e-21	1.2691e-19	DHRS4
ENSG00000177425	2647.4	0.367935	6.63276e-21	1.28083e-19	PAWR
ENSG00000164284	3333.84	0.412391	7.04876e-21	1.36013e-19	GRPEL2
ENSG00000166532	2534.62	-0.337114	7.3249e-21	1.41234e-19	RIMKLB
ENSG00000177311	522.688	0.578699	7.44774e-21	1.43494e-19	ZBTB38
ENSG00000133317	21.1742	3.13415	7.72347e-21	1.48694e-19	LGALS12
ENSG00000075234	1435.3	-0.412043	7.73116e-21	1.4873e-19	TTC38
ENSG00000174327	150.825	-0.866029	8.28615e-21	1.59287e-19	SLC16A13
ENSG00000008513	259.126	0.683346	8.33286e-21	1.60064e-19	ST3GAL1
ENSG00000149948	1064.85	-0.407034	8.38858e-21	1.61013e-19	HMGA2
ENSG00000276975	81.0124	1.20663	8.40423e-21	1.61192e-19	NA
ENSG00000124313	132.329	0.942813	8.54206e-21	1.63712e-19	IQSEC2
ENSG00000137710	2770.5	-0.326982	8.57546e-21	1.64229e-19	RDX
ENSG00000160049	4095.23	0.399006	8.73765e-21	1.67209e-19	DFFA
ENSG00000148411	132.186	1.01637	8.80006e-21	1.68277e-19	NACC2
ENSG00000119522	412.212	-0.654571	8.92673e-21	1.70572e-19	DENND1A
ENSG00000275835	1059.85	-0.489552	9.36181e-21	1.78751e-19	TUBGCP5
ENSG00000112499	39.7715	1.85204	9.74747e-21	1.85975e-19	SLC22A2
ENSG00000077063	1062.04	-0.542712	1.01981e-20	1.94428e-19	CTTNBP2
ENSG00000151150	2166.92	0.326855	1.02879e-20	1.95993e-19	ANK3
ENSG00000237515	350.478	0.627938	1.07423e-20	2.04497e-19	SHISA9
ENSG00000176055	241.499	-0.919717	1.10559e-20	2.10311e-19	MBLAC2
ENSG00000101928	1343.76	0.517913	1.11212e-20	2.11395e-19	MOSPD1
ENSG00000198576	109.24	-1.05656	1.2729e-20	2.41775e-19	ARC
ENSG00000137473	18.9032	4.21988	1.30123e-20	2.46972e-19	TTC29
ENSG00000225889	797.269	0.576	1.32729e-20	2.51648e-19	NA
ENSG00000104812	1608.24	-0.82125	1.32784e-20	2.51648e-19	GYS1
ENSG00000049540	88.2359	-1.25929	1.43501e-20	2.71756e-19	ELN
ENSG00000152284	1155.91	0.360243	1.46364e-20	2.76973e-19	TCF7L1
ENSG00000170412	354.755	0.579799	1.47943e-20	2.79754e-19	GPRC5C
ENSG00000128849	1989.43	0.400414	1.52347e-20	2.87866e-19	CGNL1
ENSG00000144134	353.918	-0.804812	1.56399e-20	2.95305e-19	RABL2A
ENSG00000162755	159.917	-1.00822	1.66837e-20	3.1478e-19	KLHDC9
ENSG00000166250	317.614	0.616791	1.76247e-20	3.32287e-19	CLMP
ENSG00000115415	3161.11	-0.520945	1.85636e-20	3.49732e-19	STAT1
ENSG00000151882	25.5326	-5.62972	1.86258e-20	3.50644e-19	CCL28
ENSG00000108176	82.4539	1.34748	1.88423e-20	3.54457e-19	DNAJC12
ENSG00000100078	1497.27	-0.350818	1.91656e-20	3.60275e-19	PLA2G3
ENSG00000154548	332.005	-0.675395	2.24452e-20	4.21612e-19	SRSF12
ENSG00000156966	535.012	-0.54558	2.30345e-20	4.32363e-19	B3GNT7
ENSG00000083123	1126.89	-0.900035	2.38321e-20	4.47004e-19	BCKDHB
ENSG00000152700	2187.41	-0.398254	2.43376e-20	4.56152e-19	SAR1B
ENSG00000215012	1071.47	0.399695	2.74252e-20	5.13643e-19	RTL10
ENSG00000143858	664.009	0.554394	2.74564e-20	5.1385e-19	SYT2
ENSG00000228649	220.129	0.720425	2.78929e-20	5.21635e-19	SNHG26
ENSG00000156006	63.4581	1.42851	2.89416e-20	5.40852e-19	NAT2
ENSG00000104081	222.776	-0.817453	3.10062e-20	5.7901e-19	BMF
ENSG00000078699	265.208	0.661349	3.12018e-20	5.82236e-19	CBFA2T2
ENSG00000138768	9842.52	0.423794	3.18134e-20	5.93214e-19	USO1
ENSG00000109787	301.44	-0.650366	3.25079e-20	6.05721e-19	KLF3
ENSG00000143067	194.017	0.812782	3.39249e-20	6.31662e-19	ZNF697
ENSG00000186153	422.233	-0.597906	3.5487e-20	6.60266e-19	WWOX
ENSG00000163946	895.788	-0.577558	3.59775e-20	6.68903e-19	TASOR
ENSG00000238266	83.3929	1.69649	3.67423e-20	6.82625e-19	LINC00707
ENSG00000285517	63.8766	1.40388	3.69273e-20	6.85563e-19	NA
ENSG00000255794	258.181	-0.697676	3.70989e-20	6.88247e-19	RMST
ENSG00000161267	458.232	-0.574777	3.89616e-20	7.22276e-19	BDH1
ENSG00000121297	211.862	0.758154	3.93117e-20	7.28238e-19	TSHZ3
ENSG00000117318	5128.41	-0.292306	4.04388e-20	7.48574e-19	ID3
ENSG00000131378	74.6402	1.48179	4.17125e-20	7.7159e-19	RFTN1
ENSG00000185238	2024.15	-0.316776	4.36225e-20	8.06336e-19	PRMT3
ENSG00000169855	2125.85	-0.721269	4.39995e-20	8.12715e-19	ROBO1
ENSG00000117877	866.759	0.442648	4.57328e-20	8.44119e-19	POLR1G
ENSG00000163584	1559.93	0.421745	4.70863e-20	8.68472e-19	RPL22L1
ENSG00000213639	13317.1	-0.258532	4.87353e-20	8.98237e-19	PPP1CB
ENSG00000198963	144.972	-0.893235	4.90174e-20	9.02785e-19	RORB
ENSG00000259556	118.043	-0.988707	4.95934e-20	9.12733e-19	NA
ENSG00000163624	345.921	-0.754481	4.97818e-20	9.15541e-19	CDS1
ENSG00000145685	1165.92	-0.823372	5.21513e-20	9.58426e-19	LHFPL2
ENSG00000159167	787.372	0.45914	5.62733e-20	1.03343e-18	STC1
ENSG00000100344	378.304	-1.03134	6.3602e-20	1.16718e-18	PNPLA3
ENSG00000204065	48.8208	-1.51336	6.53223e-20	1.19789e-18	TCEAL5
ENSG00000070778	93.3744	1.12277	6.67585e-20	1.22335e-18	PTPN21
ENSG00000198876	1863.08	-0.481241	7.04448e-20	1.28997e-18	DCAF12
ENSG00000144655	289.151	0.63549	7.20993e-20	1.31932e-18	CSRNP1
ENSG00000127418	79.4258	1.20985	7.28268e-20	1.33168e-18	FGFRL1
ENSG00000197385	227.35	0.760738	8.06695e-20	1.47403e-18	ZNF860
ENSG00000072201	328.589	0.68711	8.1663e-20	1.49111e-18	LNX1
ENSG00000253250	235.438	0.707077	8.19825e-20	1.49587e-18	C8orf88
ENSG00000150433	802.445	-0.457195	8.30726e-20	1.51468e-18	TMEM218
ENSG00000137440	24.2227	2.35602	8.83453e-20	1.60967e-18	FGFBP1
ENSG00000248746	201.183	-0.830498	1.00231e-19	1.82493e-18	ACTN3
ENSG00000118596	134.466	0.913285	1.00784e-19	1.83367e-18	SLC16A7
ENSG00000178904	1358.17	-0.538141	1.04773e-19	1.9049e-18	DPY19L3
ENSG00000172943	1493.21	-0.373601	1.06995e-19	1.94391e-18	PHF8
ENSG00000103145	1082.45	0.364336	1.13856e-19	2.06709e-18	HCFC1R1
ENSG00000164164	905.43	0.486297	1.15766e-19	2.10027e-18	OTUD4
ENSG00000117152	44.7656	1.8121	1.28618e-19	2.33178e-18	RGS4
ENSG00000183161	1608.84	-0.381404	1.31347e-19	2.37956e-18	FANCF
ENSG00000167522	1085.96	0.363153	1.3152e-19	2.381e-18	ANKRD11
ENSG00000226031	228.07	0.793622	1.31887e-19	2.38594e-18	FGF13-AS1
ENSG00000099994	113.967	-1.2142	1.32888e-19	2.40234e-18	SUSD2
ENSG00000100033	52.5808	1.43444	1.33031e-19	2.40323e-18	PRODH
ENSG00000145555	4783.91	0.234356	1.36896e-19	2.4713e-18	MYO10
ENSG00000044574	62895.8	0.229407	1.3861e-19	2.50048e-18	HSPA5
ENSG00000142698	487.406	-0.579067	1.42456e-19	2.56804e-18	C1orf94
ENSG00000117118	4125.83	0.309365	1.43032e-19	2.57659e-18	SDHB
ENSG00000129422	203.184	0.891356	1.45084e-19	2.61172e-18	MTUS1
ENSG00000173221	869.491	0.481654	1.50126e-19	2.70057e-18	GLRX
ENSG00000124766	8380.19	0.359347	1.54056e-19	2.76931e-18	SOX4
ENSG00000205213	638.612	0.486897	1.62966e-19	2.92742e-18	LGR4
ENSG00000196369	1061.89	-0.557953	1.63504e-19	2.93501e-18	SRGAP2B
ENSG00000071054	1956.44	0.400122	1.71805e-19	3.08185e-18	MAP4K4
ENSG00000039523	65.9945	1.68174	1.86281e-19	3.33918e-18	RIPOR1
ENSG00000242498	110.604	-1.05401	1.97758e-19	3.54242e-18	ARPIN
ENSG00000079974	850.504	-0.725768	1.98648e-19	3.55586e-18	RABL2B
ENSG00000099810	4215.46	0.281092	2.18771e-19	3.91332e-18	MTAP
ENSG00000108691	162.587	0.763657	2.23772e-19	3.99996e-18	CCL2
ENSG00000176390	1472.7	-0.401928	2.30269e-19	4.11321e-18	CRLF3
ENSG00000275023	70.7943	-1.23904	2.33728e-19	4.17208e-18	MLLT6
ENSG00000006606	72.7558	1.15476	2.34756e-19	4.18736e-18	CCL26
ENSG00000132517	26.4545	2.24308	2.34913e-19	4.18736e-18	SLC52A1
ENSG00000072657	64.7829	1.39895	2.3864e-19	4.25083e-18	TRHDE
ENSG00000260725	33.3882	1.89087	2.52698e-19	4.4981e-18	NA
ENSG00000197555	1704.74	-0.463824	2.66851e-19	4.74671e-18	SIPA1L1
ENSG00000106261	1651.45	-0.375938	2.71257e-19	4.82172e-18	ZKSCAN1
ENSG00000135547	202.999	-1.09633	2.74195e-19	4.87054e-18	HEY2
ENSG00000143815	8786.87	-0.249433	2.74575e-19	4.8739e-18	LBR
ENSG00000106852	81.5482	1.12919	2.75741e-19	4.8912e-18	LHX6
ENSG00000070961	1619.43	-0.535045	2.80451e-19	4.97128e-18	ATP2B1
ENSG00000103415	2504.63	0.349629	2.81915e-19	4.99375e-18	HMOX2
ENSG00000121486	2159.15	-0.683699	2.85283e-19	5.04991e-18	TRMT1L
ENSG00000163517	457.911	-0.592238	2.87507e-19	5.08573e-18	HDAC11
ENSG00000165417	1109.04	-0.347289	2.88397e-19	5.09796e-18	GTF2A1
ENSG00000136960	177.58	0.789274	2.89382e-19	5.11181e-18	ENPP2
ENSG00000131089	1295.33	-0.428345	2.96711e-19	5.23766e-18	ARHGEF9
ENSG00000163629	1432.89	-0.470041	3.02509e-19	5.3363e-18	PTPN13
ENSG00000107902	236.3	-1.17425	3.28584e-19	5.79225e-18	LHPP
ENSG00000145626	229.058	-0.765125	3.29171e-19	5.7986e-18	UGT3A1
ENSG00000118620	1262.57	0.53739	3.32763e-19	5.85782e-18	ZNF430
ENSG00000100271	170.528	-0.838482	3.33777e-19	5.87162e-18	TTLL1
ENSG00000158023	55.1004	1.49601	3.4624e-19	6.08665e-18	CFAP251
ENSG00000170266	3496.04	0.351969	3.58943e-19	6.30562e-18	GLB1
ENSG00000158859	455.133	0.860028	3.70328e-19	6.50114e-18	ADAMTS4
ENSG00000134917	187.812	-0.757951	3.71465e-19	6.51662e-18	ADAMTS8
ENSG00000286449	18.4741	-7.63145	3.74824e-19	6.57102e-18	NA
ENSG00000150995	169.44	0.915783	3.94739e-19	6.91539e-18	ITPR1
ENSG00000117450	27262	0.325595	4.00797e-19	7.0167e-18	PRDX1
ENSG00000166024	1887.59	0.412992	4.40637e-19	7.70889e-18	R3HCC1L
ENSG00000250320	101.71	1.05834	4.54629e-19	7.94821e-18	NA
ENSG00000054793	342.427	-0.576282	4.68122e-19	8.17849e-18	ATP9A
ENSG00000196628	2401.73	-0.302503	4.72998e-19	8.25803e-18	TCF4
ENSG00000196562	285.143	0.635454	4.77546e-19	8.33173e-18	SULF2
ENSG00000111602	7990.97	-0.222065	4.81745e-19	8.39923e-18	TIMELESS
ENSG00000255495	323.154	0.592513	4.90125e-19	8.53949e-18	NA
ENSG00000278996	203.426	0.770635	5.0445e-19	8.78308e-18	NA
ENSG00000277443	1631.43	-0.411037	5.1323e-19	8.92985e-18	MARCKS
ENSG00000127241	91.3194	1.1711	5.15921e-19	8.9688e-18	MASP1
ENSG00000174403	26.5018	2.38573	5.16172e-19	8.9688e-18	NA
ENSG00000169933	16.7863	3.58505	5.20091e-19	9.03073e-18	FRMPD4
ENSG00000134369	2292.89	-0.278115	5.3461e-19	9.27652e-18	NAV1
ENSG00000197077	504.551	0.4745	5.49459e-19	9.5277e-18	KIAA1671
ENSG00000163191	4120.31	0.305406	5.5722e-19	9.65571e-18	S100A11
ENSG00000135525	2871.62	-0.557275	5.79522e-19	1.00353e-17	MAP7
ENSG00000168389	939.575	-0.594392	5.92654e-19	1.02558e-17	MFSD2A
ENSG00000153936	1183.78	-0.443134	6.04159e-19	1.04478e-17	HS2ST1
ENSG00000148175	2440.61	0.356052	6.07593e-19	1.05e-17	STOM
ENSG00000134243	939.053	0.459465	6.08354e-19	1.05061e-17	SORT1
ENSG00000196502	215.176	-0.767375	6.09704e-19	1.05222e-17	SULT1A1
ENSG00000102910	1528.14	-0.554487	6.19165e-19	1.06783e-17	LONP2
ENSG00000132950	411.62	0.599106	6.2623e-19	1.07928e-17	ZMYM5
ENSG00000153071	429.776	0.542535	6.56506e-19	1.1307e-17	DAB2
ENSG00000170381	278.987	0.686189	6.60838e-19	1.13739e-17	SEMA3E
ENSG00000235823	1108.88	-0.462642	6.69651e-19	1.15178e-17	OLMALINC
ENSG00000143318	41.845	1.85361	7.14614e-19	1.22829e-17	CASQ1
ENSG00000197217	1303.32	-0.445851	7.69817e-19	1.32228e-17	ENTPD4
ENSG00000226465	18.0145	-3.45409	7.72387e-19	1.3258e-17	NA
ENSG00000139767	93.8948	-1.19028	7.78189e-19	1.33486e-17	SRRM4
ENSG00000102054	17775.4	-0.246052	7.96926e-19	1.36608e-17	RBBP7
ENSG00000077238	1199.24	-0.401597	8.06242e-19	1.38112e-17	IL4R
ENSG00000226781	364.128	0.688842	8.12492e-19	1.39089e-17	NA
ENSG00000213250	26.3846	2.29284	8.61798e-19	1.47431e-17	NA
ENSG00000122861	442.55	0.910248	8.73506e-19	1.49334e-17	PLAU
ENSG00000102870	910.975	-0.716	8.91916e-19	1.52379e-17	ZNF629
ENSG00000111732	17.3784	3.20592	8.96645e-19	1.53084e-17	AICDA
ENSG00000137142	770.108	0.444597	9.81956e-19	1.67537e-17	IGFBPL1
ENSG00000105568	18872.8	-0.213113	1.00891e-18	1.7199e-17	PPP2R1A
ENSG00000167434	47.4451	1.84223	1.0094e-18	1.7199e-17	CA4
ENSG00000174899	66.0751	1.41225	1.01391e-18	1.72642e-17	SLC66A1L
ENSG00000205978	1183.56	-0.422298	1.02019e-18	1.73596e-17	NYNRIN
ENSG00000267260	47.7506	-1.52434	1.04354e-18	1.7745e-17	LOC728485
ENSG00000153157	64.0656	1.30617	1.04944e-18	1.78335e-17	SYCP2L
ENSG00000259868	43.3044	1.52606	1.08366e-18	1.83977e-17	LOC102723670
ENSG00000072786	569.029	0.865552	1.08409e-18	1.83977e-17	STK10
ENSG00000165379	19.8592	2.68301	1.18596e-18	2.01131e-17	LRFN5
ENSG00000106789	1888.5	0.483073	1.21979e-18	2.06731e-17	CORO2A
ENSG00000174498	585.438	-0.476166	1.32523e-18	2.24452e-17	IGDCC3
ENSG00000162607	4941.41	-0.439877	1.36972e-18	2.31834e-17	USP1
ENSG00000198818	2578.22	0.442168	1.38119e-18	2.3362e-17	SFT2D1
ENSG00000197355	26.2531	2.47762	1.45592e-18	2.46096e-17	UAP1L1
ENSG00000143321	1977.09	-0.358568	1.50853e-18	2.54821e-17	HDGF
ENSG00000032444	498.039	-0.900212	1.51538e-18	2.55646e-17	PNPLA6
ENSG00000166828	27.6887	2.28283	1.51542e-18	2.55646e-17	SCNN1G
ENSG00000159023	1790.01	-0.420809	1.52276e-18	2.56713e-17	EPB41
ENSG00000136159	4359.13	0.319063	1.6999e-18	2.86387e-17	NUDT15
ENSG00000166482	162.931	0.906876	1.74273e-18	2.9341e-17	MFAP4
ENSG00000173320	659.005	0.434229	1.81551e-18	3.05461e-17	STOX2
ENSG00000136859	450.165	-0.554483	1.82806e-18	3.07369e-17	ANGPTL2
ENSG00000119812	7670.68	0.348205	1.85732e-18	3.12084e-17	FAM98A
ENSG00000253686	336.693	0.630127	1.86348e-18	3.12912e-17	LINC01484
ENSG00000162368	1636.96	-0.428842	1.9189e-18	3.22006e-17	CMPK1
ENSG00000224109	78.4897	-1.10069	1.93024e-18	3.23696e-17	CENPVL3
ENSG00000106714	62.4371	1.24752	1.95137e-18	3.27025e-17	CNTNAP3
ENSG00000103657	720.665	0.471133	1.99579e-18	3.34249e-17	HERC1
ENSG00000171444	206.196	-0.709839	2.08587e-18	3.49105e-17	MCC
ENSG00000139410	53.7182	-1.47478	2.13215e-18	3.56618e-17	SDSL
ENSG00000039068	6576.69	-0.785781	2.18305e-18	3.64891e-17	CDH1
ENSG00000104549	16518.4	-0.576002	2.19194e-18	3.66138e-17	SQLE
ENSG00000143545	890.065	0.449972	2.22265e-18	3.71024e-17	RAB13
ENSG00000169439	1861.87	0.750226	2.24717e-18	3.74871e-17	SDC2
ENSG00000100401	6709.29	0.356086	2.28098e-18	3.80264e-17	RANGAP1
ENSG00000102755	973.175	0.405025	2.33984e-18	3.89821e-17	FLT1
ENSG00000095587	85.4905	-1.09269	2.37693e-18	3.95741e-17	TLL2
ENSG00000160075	1758.21	-0.281749	2.48823e-18	4.14001e-17	SSU72
ENSG00000177225	435.135	-0.539992	2.60062e-18	4.32418e-17	GATD1
ENSG00000132824	4667.62	0.404604	2.68685e-18	4.46466e-17	SERINC3
ENSG00000204252	1097.01	-0.436169	2.72065e-18	4.51788e-17	HLA-DOA
ENSG00000130818	2747.37	0.342438	2.94359e-18	4.8849e-17	ZNF426
ENSG00000171033	471.271	-0.719661	3.08187e-18	5.11105e-17	PKIA
ENSG00000259169	688.449	-0.474647	3.15709e-18	5.23239e-17	GNRHR2P1
ENSG00000264164	166.849	-0.757892	3.19064e-18	5.28456e-17	NA
ENSG00000135821	19344.8	0.363412	3.49231e-18	5.78046e-17	GLUL
ENSG00000197457	2281.05	-0.634256	3.81888e-18	6.31689e-17	STMN3
ENSG00000083799	1500.31	0.341891	3.83485e-18	6.33918e-17	CYLD
ENSG00000006282	303.356	-0.863984	4.01635e-18	6.63491e-17	SPATA20
ENSG00000178718	146.39	-1.02703	4.04189e-18	6.67279e-17	RPP25
ENSG00000139697	5174.9	0.264756	4.05014e-18	6.68208e-17	SBNO1
ENSG00000065154	10715.8	0.376113	4.32937e-18	7.13814e-17	OAT
ENSG00000183150	817.039	0.504293	4.42883e-18	7.2974e-17	GPR19
ENSG00000109061	17.5216	3.06993	4.46034e-18	7.34458e-17	MYH1
ENSG00000023608	678.306	0.525066	4.47036e-18	7.35632e-17	SNAPC1
ENSG00000101470	71.7899	1.15822	4.6032e-18	7.57003e-17	TNNC2
ENSG00000106772	464.023	0.481157	4.63495e-18	7.61734e-17	PRUNE2
ENSG00000182704	705.621	-0.885053	4.69705e-18	7.71442e-17	TSKU
ENSG00000124092	88.9862	1.1326	4.73246e-18	7.76757e-17	CTCFL
ENSG00000170522	6643.58	-0.355731	4.76491e-18	7.8158e-17	ELOVL6
ENSG00000109929	7880.61	-0.352708	4.86114e-18	7.96853e-17	SC5D
ENSG00000203721	39.5605	-1.59471	4.87087e-18	7.97933e-17	LINC00862
ENSG00000154975	38.8258	1.69293	4.95553e-18	8.11281e-17	CA10
ENSG00000111348	56.2201	1.26579	4.9829e-18	8.15239e-17	ARHGDIB
ENSG00000215190	22.0107	-2.38512	5.17297e-18	8.45792e-17	NA
ENSG00000155897	34.5471	1.85509	5.57337e-18	9.10674e-17	ADCY8
ENSG00000116711	145.058	0.883237	5.7309e-18	9.35815e-17	PLA2G4A
ENSG00000163513	205.52	0.79004	5.87817e-18	9.59247e-17	TGFBR2
ENSG00000106070	637.229	0.433852	5.90248e-18	9.62599e-17	GRB10
ENSG00000229891	130.436	-1.32938	5.974e-18	9.7364e-17	LINC01315
ENSG00000166949	135.604	0.900319	5.98715e-18	9.7516e-17	SMAD3
ENSG00000118707	3092.05	-0.274881	5.99425e-18	9.75692e-17	TGIF2
ENSG00000258417	39.1431	1.61232	6.03482e-18	9.8167e-17	NA
ENSG00000101596	889.974	-0.419485	6.0875e-18	9.89606e-17	SMCHD1
ENSG00000114021	1184.73	0.394985	6.44946e-18	1.04778e-16	NIT2
ENSG00000122378	3529.88	-0.360438	6.81602e-18	1.10663e-16	PRXL2A
ENSG00000140688	379.649	-0.718139	6.83487e-18	1.10898e-16	RUSF1
ENSG00000148082	120.375	0.966905	6.8433e-18	1.10964e-16	SHC3
ENSG00000122584	31.7695	1.82855	6.85695e-18	1.11115e-16	NXPH1
ENSG00000105429	406.741	-0.585925	7.0177e-18	1.13647e-16	MEGF8
ENSG00000225733	1442.56	-0.552295	7.06425e-18	1.14329e-16	FGD5-AS1
ENSG00000189319	220.449	-0.743007	8.05774e-18	1.30325e-16	FAM53B
ENSG00000131873	630.132	0.450897	8.28239e-18	1.33873e-16	CHSY1
ENSG00000180347	25.6993	2.18134	8.57455e-18	1.38508e-16	ITPRID1
ENSG00000135298	35.0454	1.64465	8.83395e-18	1.42608e-16	ADGRB3
ENSG00000250046	281.904	0.778704	8.86395e-18	1.43001e-16	NA
ENSG00000204580	4342.43	-0.449453	9.09156e-18	1.4658e-16	DDR1
ENSG00000111704	7445.02	0.258491	9.32878e-18	1.5031e-16	NANOG
ENSG00000119599	852.394	0.471203	9.40766e-18	1.51485e-16	DCAF4
ENSG00000187534	1118.75	0.487522	9.47719e-18	1.52509e-16	NA
ENSG00000008516	78.2174	-1.11754	9.57801e-18	1.54034e-16	MMP25
ENSG00000144810	51.1208	1.34146	9.68545e-18	1.55663e-16	COL8A1
ENSG00000171428	358.897	0.651881	9.75784e-18	1.56728e-16	NAT1
ENSG00000248588	18.2119	2.81226	9.79583e-18	1.57239e-16	NA
ENSG00000213160	4155.18	-0.534197	1.00277e-17	1.60859e-16	KLHL23
ENSG00000197415	338.833	0.643599	1.01594e-17	1.6287e-16	VEPH1
ENSG00000140105	7788.14	0.357682	1.03432e-17	1.65711e-16	WARS1
ENSG00000131771	99.4269	-1.05039	1.09821e-17	1.75837e-16	PPP1R1B
ENSG00000180008	946.488	0.493704	1.12938e-17	1.80714e-16	SOCS4
ENSG00000248540	25.2387	-2.20143	1.13319e-17	1.81211e-16	LOC283731
ENSG00000160199	1670.23	0.315959	1.23018e-17	1.96597e-16	PKNOX1
ENSG00000007541	279.707	-0.927625	1.27208e-17	2.03166e-16	PIGQ
ENSG00000141756	1098.34	-0.585442	1.3183e-17	2.10416e-16	FKBP10
ENSG00000007968	103.133	-0.955916	1.35964e-17	2.16878e-16	E2F2
ENSG00000155511	52.1007	1.268	1.3892e-17	2.21455e-16	GRIA1
ENSG00000170545	78.2072	-1.13577	1.3955e-17	2.22321e-16	SMAGP
ENSG00000148680	37.964	1.6479	1.4142e-17	2.25159e-16	HTR7
ENSG00000149480	447.625	-0.963182	1.41829e-17	2.2567e-16	MTA2
ENSG00000110921	682.601	-0.404169	1.44741e-17	2.30159e-16	MVK
ENSG00000111605	11168.1	-0.22841	1.46465e-17	2.32755e-16	CPSF6
ENSG00000146842	2512.43	-0.351069	1.48193e-17	2.35355e-16	TMEM209
ENSG00000135862	1231.07	0.408059	1.51236e-17	2.40038e-16	LAMC1
ENSG00000070269	341.298	-0.679134	1.55367e-17	2.46441e-16	TMEM260
ENSG00000148308	4919.91	-0.213793	1.56471e-17	2.48038e-16	GTF3C5
ENSG00000163069	2709.97	0.248596	1.57261e-17	2.49135e-16	SGCB
ENSG00000170456	193.486	0.762024	1.59021e-17	2.51767e-16	DENND5B
ENSG00000096717	706.296	0.466548	1.65656e-17	2.62109e-16	SIRT1
ENSG00000107874	1802.08	-0.376386	1.66076e-17	2.6261e-16	CUEDC2
ENSG00000197261	112.576	-0.970682	1.73135e-17	2.73603e-16	C6orf141
ENSG00000203875	372.609	0.530908	1.77719e-17	2.80673e-16	SNHG5
ENSG00000102401	1618.93	0.405349	1.81863e-17	2.87039e-16	ARMCX3
ENSG00000197321	511.251	0.462565	1.87803e-17	2.96231e-16	SVIL
ENSG00000272398	87046.3	-0.207159	1.96883e-17	3.10361e-16	CD24
ENSG00000163738	632.706	-0.547719	2.03837e-17	3.21125e-16	MTHFD2L
ENSG00000137876	8993.88	0.387537	2.05208e-17	3.23086e-16	RSL24D1
ENSG00000133321	17.3268	4.89707	2.11436e-17	3.32686e-16	PLAAT4
ENSG00000142627	227.022	0.639909	2.1816e-17	3.43054e-16	EPHA2
ENSG00000109756	455.598	0.487051	2.24379e-17	3.52615e-16	RAPGEF2
ENSG00000288882	25.1374	2.08384	2.27806e-17	3.57781e-16	NA
ENSG00000131100	3273.85	0.372128	2.29003e-17	3.59439e-16	ATP6V1E1
ENSG00000280511	677.248	0.463159	2.35383e-17	3.69226e-16	NA
ENSG00000120686	3717.02	0.343175	2.48759e-17	3.89967e-16	UFM1
ENSG00000213722	2237.59	-0.333202	2.49224e-17	3.90457e-16	DDAH2
ENSG00000204604	1978.78	0.432748	2.5653e-17	4.01655e-16	ZNF468
ENSG00000102038	6739.5	-0.31068	2.62873e-17	4.11334e-16	SMARCA1
ENSG00000197124	834.974	0.444819	2.63219e-17	4.11623e-16	ZNF682
ENSG00000171723	517.24	-0.660625	2.64651e-17	4.13609e-16	GPHN
ENSG00000173040	147.614	-1.04338	2.6813e-17	4.18789e-16	EVC2
ENSG00000215256	839.931	-0.413303	2.69289e-17	4.20342e-16	DHRS4-AS1
ENSG00000005810	638.473	0.407455	2.8075e-17	4.37844e-16	MYCBP2
ENSG00000076003	9981.99	0.209468	2.80846e-17	4.37844e-16	MCM6
ENSG00000249115	1204	-0.515016	2.88379e-17	4.49313e-16	HAUS5
ENSG00000225630	3426.06	0.344538	2.92166e-17	4.54685e-16	MTND2P28
ENSG00000139263	191.346	-0.811503	2.92183e-17	4.54685e-16	LRIG3
ENSG00000081052	44.06	1.48859	2.94171e-17	4.575e-16	COL4A4
ENSG00000143401	15610.4	-0.343669	3.05816e-17	4.75319e-16	ANP32E
ENSG00000215301	39243.1	0.310046	3.10232e-17	4.8189e-16	DDX3X
ENSG00000108984	1108.25	-0.432284	3.15097e-17	4.89149e-16	MAP2K6
ENSG00000185875	1180.94	-0.36515	3.17109e-17	4.91972e-16	THNSL1
ENSG00000132386	647.638	-0.499626	3.3138e-17	5.138e-16	SERPINF1
ENSG00000249242	224.346	0.641781	3.31636e-17	5.13885e-16	TMEM150C
ENSG00000185483	1563.01	-0.401438	3.50961e-17	5.435e-16	ROR1
ENSG00000277270	140.051	0.916279	3.73754e-17	5.78444e-16	NA
ENSG00000135838	232.659	0.675501	3.81001e-17	5.89303e-16	NPL
ENSG00000172296	54.5297	-1.2697	4.04441e-17	6.25179e-16	SPTLC3
ENSG00000226711	57.7829	-1.21605	4.09988e-17	6.3337e-16	FAM66C
ENSG00000136802	2089.26	-0.923115	4.10491e-17	6.33762e-16	LRRC8A
ENSG00000100285	214.442	0.704848	4.16852e-17	6.43194e-16	NEFH
ENSG00000197905	2236.48	0.620999	4.273e-17	6.58916e-16	TEAD4
ENSG00000242247	1097.72	0.468351	4.30199e-17	6.62985e-16	ARFGAP3
ENSG00000104327	1982.18	0.357068	4.33664e-17	6.6792e-16	CALB1
ENSG00000162444	45.5493	1.55664	4.47582e-17	6.88941e-16	RBP7
ENSG00000197614	18.9888	2.56521	4.50092e-17	6.92387e-16	MFAP5
ENSG00000175198	1643.7	-0.456558	4.66232e-17	7.16782e-16	PCCA
ENSG00000263528	681.832	-0.459878	4.68234e-17	7.19426e-16	IKBKE
ENSG00000259431	309.805	-0.597659	4.73947e-17	7.27766e-16	THTPA
ENSG00000196843	394.519	-0.74003	4.82261e-17	7.39758e-16	ARID5A
ENSG00000159842	964.052	-0.439793	4.82337e-17	7.39758e-16	ABR
ENSG00000141337	98.7977	-0.992564	4.83801e-17	7.41557e-16	ARSG
ENSG00000258405	197.762	0.771298	4.88126e-17	7.47737e-16	ZNF578
ENSG00000255474	15.8511	3.31326	4.94477e-17	7.57011e-16	GAU1
ENSG00000076053	3399.61	0.359726	5.00384e-17	7.65593e-16	RBM7
ENSG00000288895	1470.59	0.382781	5.38296e-17	8.23106e-16	NA
ENSG00000068878	1731.68	0.294977	5.40907e-17	8.26601e-16	PSME4
ENSG00000075651	88.2444	1.03256	5.59303e-17	8.54203e-16	PLD1
ENSG00000091527	1470.06	0.405833	5.64609e-17	8.6179e-16	CDV3
ENSG00000154429	225.027	0.671411	5.86658e-17	8.94908e-16	CCSAP
ENSG00000079387	2366.36	-0.321702	5.91297e-17	9.01445e-16	SENP1
ENSG00000171724	1579.2	-0.876421	6.20857e-17	9.45944e-16	VAT1L
ENSG00000245768	43.2126	1.46042	6.21591e-17	9.46496e-16	NA
ENSG00000165502	6406.55	0.376258	6.24182e-17	9.49874e-16	RPL36AL
ENSG00000124571	6110.08	-0.281315	6.31755e-17	9.60826e-16	XPO5
ENSG00000113361	58.9073	1.32382	6.62951e-17	1.00767e-15	CDH6
ENSG00000280058	163.675	0.735755	6.71243e-17	1.01967e-15	NA
ENSG00000157212	798.444	-0.396788	6.77299e-17	1.02825e-15	PAXIP1
ENSG00000174010	487.4	-0.711184	7.03008e-17	1.06665e-15	KLHL15
ENSG00000164236	193.143	0.712793	7.04454e-17	1.0682e-15	ANKRD33B
ENSG00000064300	152.336	1.36938	7.05918e-17	1.06979e-15	NGFR
ENSG00000133812	709.145	-0.441958	7.67058e-17	1.16175e-15	SBF2
ENSG00000143443	171.603	-0.721662	8.11526e-17	1.22837e-15	C1orf56
ENSG00000285689	35.3322	1.61224	8.17106e-17	1.23608e-15	NA
ENSG00000120937	17.4529	5.12983	8.29091e-17	1.25347e-15	NPPB
ENSG00000077279	250.914	-0.710864	8.81978e-17	1.33264e-15	DCX
ENSG00000197935	208.135	0.648777	8.85249e-17	1.33679e-15	ZNF311
ENSG00000198822	57.1605	-1.25599	8.88467e-17	1.34085e-15	GRM3
ENSG00000188831	23.9758	2.07328	9.0241e-17	1.36109e-15	NA
ENSG00000099219	394.755	-0.574122	9.31267e-17	1.40378e-15	ERMP1
ENSG00000126803	834.753	0.658601	9.49725e-17	1.43076e-15	HSPA2
ENSG00000125730	177.473	0.713045	9.60008e-17	1.4454e-15	C3
ENSG00000180801	289.48	0.58829	9.65154e-17	1.45229e-15	ARSJ
ENSG00000020426	1580.61	0.37192	9.66659e-17	1.4537e-15	MNAT1
ENSG00000241369	17.5857	-2.75672	1.03685e-16	1.55833e-15	LINC01192
ENSG00000071967	248.848	0.598857	1.08432e-16	1.62871e-15	CYBRD1
ENSG00000145348	1241.4	-0.347053	1.08894e-16	1.63469e-15	TBCK
ENSG00000138709	818.845	0.411167	1.10545e-16	1.65771e-15	LARP1B
ENSG00000164294	4120.86	0.434681	1.10558e-16	1.65771e-15	GPX8
ENSG00000179314	350.837	-0.541916	1.12881e-16	1.69156e-15	WSCD1
ENSG00000159593	13384	-0.234898	1.14629e-16	1.71674e-15	NAE1
ENSG00000103994	5256.08	0.258765	1.15401e-16	1.72729e-15	ZNF106
ENSG00000039650	915.725	-0.705327	1.18172e-16	1.76773e-15	PNKP
ENSG00000104953	66.9594	1.17075	1.20603e-16	1.80304e-15	TLE6
ENSG00000089335	1816.1	-0.468313	1.26248e-16	1.88632e-15	ZNF302
ENSG00000130528	45.726	-1.38879	1.31364e-16	1.9616e-15	HRC
ENSG00000107438	2944.43	0.605462	1.31494e-16	1.96241e-15	PDLIM1
ENSG00000177469	264.76	0.713496	1.31736e-16	1.96486e-15	CAVIN1
ENSG00000173898	184.591	-0.695598	1.36572e-16	2.0358e-15	SPTBN2
ENSG00000134160	15.7318	2.96726	1.52972e-16	2.27893e-15	TRPM1
ENSG00000224078	22209.1	0.315774	1.53566e-16	2.28645e-15	NA
ENSG00000204681	1010.43	-0.433445	1.70751e-16	2.54084e-15	GABBR1
ENSG00000157654	3579.37	-0.407241	1.74877e-16	2.60071e-15	PALM2AKAP2
ENSG00000181392	841.618	-0.392364	1.7572e-16	2.61172e-15	SYNE4
ENSG00000135272	140.845	-0.766413	1.77711e-16	2.63978e-15	MDFIC
ENSG00000135083	521.286	-0.541683	1.81796e-16	2.69889e-15	CCNJL
ENSG00000171943	1088.97	-0.539421	1.8285e-16	2.71294e-15	SRGAP2C
ENSG00000135476	2254.11	-0.258334	1.83563e-16	2.72195e-15	ESPL1
ENSG00000165997	1885.05	-0.474729	1.84413e-16	2.73295e-15	ARL5B
ENSG00000271601	41.2375	1.58506	1.8739e-16	2.77547e-15	LIX1L
ENSG00000157150	318.927	0.924907	1.91989e-16	2.84193e-15	TIMP4
ENSG00000124225	236.642	0.655809	1.96023e-16	2.89996e-15	PMEPA1
ENSG00000158526	3974.7	0.31792	1.9909e-16	2.94363e-15	TSR2
ENSG00000143367	958.698	0.455769	2.0304e-16	3.00029e-15	TUFT1
ENSG00000018236	1010.54	0.447927	2.10858e-16	3.11401e-15	CNTN1
ENSG00000003400	143.165	0.774749	2.20258e-16	3.25095e-15	CASP10
ENSG00000278630	17.0599	-2.91219	2.31578e-16	3.41604e-15	NA
ENSG00000205670	847.096	0.437278	2.32481e-16	3.42739e-15	SMIM11
ENSG00000179603	39.4194	-1.5544	2.36733e-16	3.48805e-15	GRM8
ENSG00000107263	532.715	0.534101	2.40176e-16	3.53674e-15	RAPGEF1
ENSG00000109861	25761.5	-0.285207	2.4571e-16	3.61613e-15	CTSC
ENSG00000118515	1368.93	0.366617	2.50966e-16	3.69136e-15	SGK1
ENSG00000184731	68.215	1.16396	2.54184e-16	3.73653e-15	FAM110C
ENSG00000254946	34.5784	-1.63157	2.60134e-16	3.82179e-15	LINC02751
ENSG00000173011	93.492	-0.891523	2.68547e-16	3.94313e-15	TADA2B
ENSG00000261609	706.171	0.410868	2.87263e-16	4.2155e-15	GAN
ENSG00000110435	4767.44	0.315617	2.92981e-16	4.29695e-15	PDHX
ENSG00000116906	4109.03	-0.34118	2.93155e-16	4.29703e-15	GNPAT
ENSG00000085063	1653.24	0.39756	2.93427e-16	4.29854e-15	CD59
ENSG00000226539	223.097	-0.638074	2.95201e-16	4.32045e-15	NA
ENSG00000082213	3412.54	-0.396041	2.95262e-16	4.32045e-15	C5orf22
ENSG00000178177	471.123	-0.581602	2.97503e-16	4.35075e-15	LCORL
ENSG00000203760	2030.18	0.434053	2.99561e-16	4.37834e-15	CENPW
ENSG00000267530	27.5677	2.15226	3.08634e-16	4.50835e-15	NA
ENSG00000124839	2613.57	0.404442	3.13311e-16	4.57405e-15	RAB17
ENSG00000180287	67.3034	1.14145	3.14532e-16	4.58925e-15	PLD5
ENSG00000115419	583.253	0.480381	3.2142e-16	4.68706e-15	GLS
ENSG00000132294	1135.71	0.567205	3.22691e-16	4.70292e-15	EFR3A
ENSG00000184408	181.714	-0.842472	3.39551e-16	4.94581e-15	KCND2
ENSG00000213064	953.895	0.424462	3.45207e-16	5.02531e-15	SFT2D2
ENSG00000136485	3633.37	-0.284086	3.54699e-16	5.16055e-15	DCAF7
ENSG00000123243	185.928	0.895507	3.55639e-16	5.17128e-15	ITIH5
ENSG00000121005	1871.17	0.302203	3.69872e-16	5.37517e-15	CRISPLD1
ENSG00000171467	279.688	0.60517	3.7237e-16	5.40838e-15	ZNF318
ENSG00000101347	2970	0.30624	3.77811e-16	5.48429e-15	SAMHD1
ENSG00000114520	1935.22	-0.403202	3.90174e-16	5.66052e-15	SNX4
ENSG00000163071	91.3509	1.12914	4.01034e-16	5.81477e-15	SPATA18
ENSG00000101871	4066.56	0.367493	4.06102e-16	5.88489e-15	MID1
ENSG00000135842	587.83	0.461346	4.10557e-16	5.94608e-15	NIBAN1
ENSG00000143157	1912.6	-0.333702	4.24698e-16	6.14739e-15	POGK
ENSG00000170525	762.95	-0.56217	4.2838e-16	6.19717e-15	PFKFB3
ENSG00000101246	803.556	-0.468242	4.29404e-16	6.20845e-15	ARFRP1
ENSG00000108091	2099.82	-0.336736	4.31645e-16	6.23732e-15	CCDC6
ENSG00000110619	3352.23	0.420134	4.33947e-16	6.26703e-15	CARS1
ENSG00000170899	925.134	-0.503932	4.39435e-16	6.34269e-15	GSTA4
ENSG00000113580	196.206	-0.737792	4.47523e-16	6.45578e-15	NR3C1
ENSG00000166704	366.495	-0.885196	4.662e-16	6.7214e-15	ZNF606
ENSG00000196263	21.649	-6.89686	4.67331e-16	6.7339e-15	ZNF471
ENSG00000118298	1712.59	-0.414131	4.68566e-16	6.74788e-15	CA14
ENSG00000178394	136.022	-0.923982	4.71291e-16	6.78328e-15	HTR1A
ENSG00000273015	302.412	-0.756207	4.72978e-16	6.80373e-15	NA
ENSG00000138650	133.193	1.02256	5.04442e-16	7.25225e-15	PCDH10
ENSG00000273590	845.09	0.435705	5.06969e-16	7.28446e-15	LOC102723553
ENSG00000170006	130.77	0.882302	5.1087e-16	7.33313e-15	TMEM154
ENSG00000170373	112.172	0.913034	5.10931e-16	7.33313e-15	CST1
ENSG00000049239	132.244	-0.844222	5.28528e-16	7.58142e-15	H6PD
ENSG00000170085	169.168	-0.802312	5.5857e-16	8.00784e-15	SIMC1
ENSG00000138459	2875.9	0.389309	5.59546e-16	8.01733e-15	SLC35A5
ENSG00000160285	7423.34	-0.679402	5.76595e-16	8.25696e-15	LSS
ENSG00000114405	890.899	0.508541	5.829e-16	8.34257e-15	C3orf14
ENSG00000186815	166.315	-0.772622	5.93077e-16	8.48347e-15	TPCN1
ENSG00000115318	669.646	-0.434245	5.94633e-16	8.50095e-15	LOXL3
ENSG00000116128	1077.91	-0.339358	6.07176e-16	8.6754e-15	BCL9
ENSG00000131080	458.336	0.53706	6.16833e-16	8.80844e-15	EDA2R
ENSG00000088386	51.5363	1.40041	6.18516e-16	8.82753e-15	SLC15A1
ENSG00000139946	359.599	0.549538	6.22993e-16	8.88645e-15	PELI2
ENSG00000289578	18.1407	-5.40722	6.36365e-16	9.07212e-15	NA
ENSG00000107485	18.0395	2.73375	6.55613e-16	9.34129e-15	GATA3
ENSG00000183853	1299.25	0.315065	6.70533e-16	9.54617e-15	KIRREL1
ENSG00000113504	480.084	-0.932185	6.70741e-16	9.54617e-15	SLC12A7
ENSG00000078725	1557.03	-0.345335	7.2259e-16	1.02784e-14	BRINP1
ENSG00000090905	1066.79	0.376116	7.26931e-16	1.03343e-14	TNRC6A
ENSG00000106080	773.312	0.527695	7.31081e-16	1.03875e-14	FKBP14
ENSG00000104133	933.42	-0.600045	7.37553e-16	1.04737e-14	SPG11
ENSG00000196975	576.155	0.446803	7.74656e-16	1.09944e-14	ANXA4
ENSG00000101473	701.482	0.418081	7.90673e-16	1.12155e-14	ACOT8
ENSG00000149294	232.791	-0.687706	8.34458e-16	1.183e-14	NCAM1
ENSG00000185630	3764.27	-0.224888	8.39877e-16	1.19002e-14	PBX1
ENSG00000135596	1148.16	0.437827	8.64914e-16	1.22481e-14	MICAL1
ENSG00000141655	87.7968	-1.09191	8.95255e-16	1.26708e-14	TNFRSF11A
ENSG00000099910	273.901	-0.556033	8.96585e-16	1.26825e-14	KLHL22
ENSG00000215845	1020.7	-0.321765	9.21453e-16	1.30271e-14	TSTD1
ENSG00000180182	1133.59	0.363359	9.3046e-16	1.31471e-14	MED14
ENSG00000126749	3721.23	0.346976	9.42989e-16	1.33168e-14	EMG1
ENSG00000129654	67.3169	1.42785	9.86097e-16	1.39162e-14	FOXJ1
ENSG00000091409	2317.2	-0.452464	9.86526e-16	1.39162e-14	ITGA6
ENSG00000249152	952.607	0.395359	1.00779e-15	1.42083e-14	NA
ENSG00000281566	1218.24	0.402106	1.01937e-15	1.43636e-14	NA
ENSG00000196460	29.883	1.66958	1.03254e-15	1.45411e-14	RFX8
ENSG00000176946	840.718	-0.368476	1.04256e-15	1.46742e-14	THAP4
ENSG00000139613	2015.21	-0.325907	1.05018e-15	1.47733e-14	SMARCC2
ENSG00000124357	1405.08	0.389622	1.08406e-15	1.52415e-14	NAGK
ENSG00000172922	594.298	-0.635512	1.11635e-15	1.56868e-14	RNASEH2C
ENSG00000136813	3657.27	0.266936	1.16111e-15	1.63067e-14	ECPAS
ENSG00000213380	214.7	-0.71709	1.17112e-15	1.64382e-14	COG8
ENSG00000248593	81.5586	0.977635	1.17591e-15	1.64964e-14	NA
ENSG00000236481	15.3906	2.86477	1.18023e-15	1.65479e-14	LINC02195
ENSG00000170846	68.7862	-1.11696	1.20642e-15	1.69059e-14	LOC93622
ENSG00000134996	558.888	0.498287	1.2296e-15	1.72211e-14	OSTF1
ENSG00000105202	7629.36	0.205793	1.26394e-15	1.76924e-14	FBL
ENSG00000141867	1184.33	0.31538	1.29208e-15	1.80763e-14	BRD4
ENSG00000279668	78.9183	1.04215	1.30153e-15	1.81986e-14	NA
ENSG00000170382	76.7784	-1.18806	1.33515e-15	1.86584e-14	LRRN2
ENSG00000089022	393.188	-0.536758	1.39208e-15	1.94434e-14	MAPKAPK5
ENSG00000144306	397.019	-0.518609	1.42311e-15	1.98658e-14	SCRN3
ENSG00000006747	67.3073	1.1171	1.42592e-15	1.98942e-14	SCIN
ENSG00000170631	776.821	-0.421282	1.45807e-15	2.03316e-14	ZNF16
ENSG00000166886	116.79	-0.996589	1.468e-15	2.04589e-14	NAB2
ENSG00000258743	31.0084	-1.83904	1.49578e-15	2.08346e-14	LINC02301
ENSG00000134575	527.74	-0.491642	1.57363e-15	2.19071e-14	ACP2
ENSG00000241878	2780.51	0.325259	1.5746e-15	2.19086e-14	PISD
ENSG00000206262	158.187	0.861667	1.58914e-15	2.20989e-14	FOXL2NB
ENSG00000256008	83.2323	1.0513	1.60827e-15	2.23526e-14	NA
ENSG00000156976	7358.02	0.330336	1.62549e-15	2.25797e-14	EIF4A2
ENSG00000164896	1494.69	-0.378403	1.64916e-15	2.28959e-14	FASTK
ENSG00000093010	431.652	-0.489585	1.68388e-15	2.33653e-14	COMT
ENSG00000087085	73.8665	1.22178	1.69712e-15	2.35362e-14	ACHE
ENSG00000100167	371.607	-0.475932	1.73081e-15	2.39903e-14	SEPTIN3
ENSG00000163923	1875.84	0.258529	1.73837e-15	2.40821e-14	RPL39L
ENSG00000227733	72.6783	1.0962	1.75009e-15	2.42313e-14	LOC101927468
ENSG00000100982	1569.17	-0.31166	1.76871e-15	2.44758e-14	PCIF1
ENSG00000113657	10933.2	-0.250425	1.77676e-15	2.45739e-14	DPYSL3
ENSG00000018869	185.109	-0.664111	1.77839e-15	2.4583e-14	ZNF582
ENSG00000123560	3714.42	0.316783	1.78617e-15	2.46772e-14	PLP1
ENSG00000144410	26.2168	1.75684	1.83905e-15	2.5394e-14	CPO
ENSG00000131981	125.91	0.858268	1.84283e-15	2.54324e-14	LGALS3
ENSG00000185745	126.639	0.855772	1.87467e-15	2.58579e-14	IFIT1
ENSG00000269743	253.816	-0.592101	2.01864e-15	2.78171e-14	SLC25A53
ENSG00000106211	1434.24	-0.415671	2.0189e-15	2.78171e-14	HSPB1
ENSG00000133863	338.234	0.506905	2.02012e-15	2.78189e-14	TEX15
ENSG00000275066	1392.58	-0.588659	2.07622e-15	2.8576e-14	SYNRG
ENSG00000099282	419.903	-0.762619	2.10268e-15	2.89246e-14	TSPAN15
ENSG00000141068	200.419	0.661983	2.1162e-15	2.90949e-14	KSR1
ENSG00000103888	44.6863	1.37269	2.21054e-15	3.03755e-14	CEMIP
ENSG00000120594	1474.2	-0.395789	2.21562e-15	3.04289e-14	PLXDC2
ENSG00000267102	26.6599	1.752	2.2296e-15	3.06044e-14	NA
ENSG00000198805	2053.21	0.425968	2.25371e-15	3.09188e-14	PNP
ENSG00000139197	1778.8	-0.545935	2.2607e-15	3.09979e-14	PEX5
ENSG00000170142	1048.68	-0.485879	2.35469e-15	3.22694e-14	UBE2E1
ENSG00000145808	379.846	-0.537603	2.39594e-15	3.28171e-14	ADAMTS19
ENSG00000125726	37.3354	1.67629	2.50871e-15	3.43432e-14	CD70
ENSG00000133398	1652.16	0.346679	2.53486e-15	3.46826e-14	MED10
ENSG00000106591	4501.41	0.340413	2.54952e-15	3.48644e-14	MRPL32
ENSG00000219481	1312.38	-0.706377	2.64921e-15	3.62082e-14	NBPF1
ENSG00000169758	40.998	-1.46588	2.67347e-15	3.65203e-14	TMEM266
ENSG00000143341	230.719	0.72614	2.72309e-15	3.71781e-14	HMCN1
ENSG00000163602	727.737	0.401795	2.7955e-15	3.81463e-14	RYBP
ENSG00000250722	67.134	-1.23664	2.83421e-15	3.86538e-14	SELENOP
ENSG00000286467	14.9522	3.30544	2.85669e-15	3.89396e-14	NA
ENSG00000161513	730.377	0.497219	2.90804e-15	3.96184e-14	FDXR
ENSG00000186940	10.5729	-6.8341	2.93574e-15	3.99743e-14	NA
ENSG00000110917	2841.72	0.238591	2.9573e-15	4.02464e-14	MLEC
ENSG00000160221	2730.38	-0.673506	3.10239e-15	4.21985e-14	GATD3
ENSG00000171951	61.8277	-1.09881	3.13714e-15	4.26484e-14	SCG2
ENSG00000227053	38.1132	1.40318	3.14064e-15	4.26731e-14	MUC12-AS1
ENSG00000174740	279.52	0.583194	3.1425e-15	4.26757e-14	PABPC5
ENSG00000147854	261.656	-0.539617	3.41362e-15	4.6333e-14	UHRF2
ENSG00000204217	311.538	0.524127	3.55681e-15	4.82508e-14	BMPR2
ENSG00000169894	183.828	0.644995	3.61828e-15	4.90584e-14	MUC3A
ENSG00000115641	1990.85	0.356441	3.66305e-15	4.96392e-14	FHL2
ENSG00000170855	4250.7	0.340616	3.66557e-15	4.96469e-14	TRIAP1
ENSG00000227838	99.1139	1.00775	3.90425e-15	5.28515e-14	NA
ENSG00000131264	86.1876	-0.937146	3.97097e-15	5.37261e-14	CDX4
ENSG00000153823	67.809	1.32387	4.03203e-15	5.45234e-14	PID1
ENSG00000289426	14.258	-4.53621	4.11926e-15	5.56734e-14	NA
ENSG00000178075	97.1471	1.02211	4.29862e-15	5.80667e-14	GRAMD1C
ENSG00000101198	224.701	0.676418	4.31933e-15	5.83155e-14	NKAIN4
ENSG00000124615	1109.25	-0.557532	4.57237e-15	6.16991e-14	MOCS1
ENSG00000171608	693.798	-0.403992	4.58125e-15	6.17863e-14	PIK3CD
ENSG00000138061	28.9285	1.77113	4.75011e-15	6.40297e-14	CYP1B1
ENSG00000163739	41.7794	1.55648	4.87112e-15	6.56263e-14	CXCL1
ENSG00000136104	1487.28	-0.486389	4.9776e-15	6.70253e-14	RNASEH2B
ENSG00000105701	5063.21	-0.332303	4.99944e-15	6.72839e-14	FKBP8
ENSG00000153922	2207.88	-0.393701	5.03015e-15	6.76614e-14	CHD1
ENSG00000058272	7313.65	0.259523	5.03958e-15	6.77526e-14	PPP1R12A
ENSG00000134504	99.05	-0.888064	5.17072e-15	6.9479e-14	KCTD1
ENSG00000083720	2331.24	-0.278246	5.21876e-15	7.00876e-14	OXCT1
ENSG00000198075	160.728	-0.724548	5.23151e-15	7.02218e-14	SULT1C4
ENSG00000137094	1867.87	-0.280963	5.5273e-15	7.41531e-14	DNAJB5
ENSG00000174173	6073.12	0.313327	5.62974e-15	7.54877e-14	TRMT10C
ENSG00000099246	6185.42	0.327194	5.64499e-15	7.56523e-14	RAB18
ENSG00000186952	51.5763	1.36021	5.82276e-15	7.79937e-14	TMEM232
ENSG00000197779	331.788	0.54216	5.88666e-15	7.88082e-14	ZNF81
ENSG00000127311	561.986	0.523872	5.95769e-15	7.97173e-14	HELB
ENSG00000143947	24608.2	0.315753	6.02683e-15	8.06001e-14	RPS27A
ENSG00000149806	7616.95	0.319149	6.08363e-15	8.13171e-14	FAU
ENSG00000188130	76.4853	0.966115	6.44027e-15	8.6039e-14	MAPK12
ENSG00000123360	54.2779	-1.22984	6.48845e-15	8.66372e-14	PDE1B
ENSG00000176018	1658.26	0.349474	6.56418e-15	8.76025e-14	LYSMD3
ENSG00000162144	467.078	-0.427804	6.61904e-15	8.82885e-14	CYB561A3
ENSG00000213024	4418.38	-0.316101	6.72183e-15	8.96126e-14	NUP62
ENSG00000025800	7279.4	0.268659	6.81898e-15	9.08604e-14	KPNA6
ENSG00000134759	8308.81	0.35741	6.86476e-15	9.14225e-14	ELP2
ENSG00000158825	192.74	0.695086	6.98456e-15	9.29694e-14	CDA
ENSG00000166068	1020.61	-0.378444	7.04149e-15	9.36736e-14	SPRED1
ENSG00000138231	1325.68	-0.472941	7.04481e-15	9.36736e-14	DBR1
ENSG00000002746	158.819	0.782652	7.19953e-15	9.5681e-14	HECW1
ENSG00000196950	15657.2	0.371199	7.32989e-15	9.73626e-14	SLC39A10
ENSG00000114854	69.1343	1.06378	7.47088e-15	9.91837e-14	TNNC1
ENSG00000133703	1897.15	-0.386021	7.6595e-15	1.01635e-13	KRAS
ENSG00000134294	31572.1	0.303235	7.83517e-15	1.03912e-13	SLC38A2
ENSG00000136098	1444.72	0.444164	8.04673e-15	1.06662e-13	NEK3
ENSG00000154277	21130.1	0.237987	8.11955e-15	1.07571e-13	UCHL1
ENSG00000111319	1761.2	-0.735195	8.15852e-15	1.08032e-13	SCNN1A
ENSG00000141279	4375.49	-0.416943	8.19412e-15	1.08447e-13	NPEPPS
ENSG00000158850	1540.74	0.322742	8.21119e-15	1.08616e-13	B4GALT3
ENSG00000123485	5082.86	0.254448	8.29678e-15	1.09691e-13	HJURP
ENSG00000120437	16857.4	-0.345778	8.32089e-15	1.09953e-13	ACAT2
ENSG00000183386	394.109	0.474766	8.54775e-15	1.12892e-13	FHL3
ENSG00000011566	934.438	0.427403	8.61955e-15	1.13782e-13	MAP4K3
ENSG00000242808	372.371	0.508651	8.83595e-15	1.16578e-13	SOX2-OT
ENSG00000221946	139.209	1.0662	8.98333e-15	1.18461e-13	FXYD7
ENSG00000165588	3143.17	-0.361339	9.06726e-15	1.19506e-13	OTX2
ENSG00000232759	15.6497	3.21119	9.10768e-15	1.19977e-13	STEAP1B-AS1
ENSG00000170473	4027.32	-0.326071	9.26157e-15	1.21941e-13	PYM1
ENSG00000136040	60.8777	1.13697	9.356e-15	1.2312e-13	PLXNC1
ENSG00000095370	146.01	0.819604	9.44648e-15	1.24247e-13	SH2D3C
ENSG00000159335	609.752	-0.384422	9.55459e-15	1.25604e-13	PTMS
ENSG00000196116	133.544	1.04217	9.56255e-15	1.25644e-13	TDRD7
ENSG00000135535	9874.76	-0.211832	9.79453e-15	1.28626e-13	CD164
ENSG00000177932	396.955	-0.789013	9.87057e-15	1.29524e-13	ZNF354C
ENSG00000206557	2569.46	0.300844	9.87309e-15	1.29524e-13	TRIM71
ENSG00000176473	640.608	0.364227	9.91181e-15	1.29965e-13	WDR25
ENSG00000116199	871.14	-0.398566	1.00573e-14	1.31805e-13	FAM20B
ENSG00000105835	5766.64	-0.240008	1.02817e-14	1.34677e-13	NAMPT
ENSG00000163348	910.268	-0.918805	1.03222e-14	1.35138e-13	PYGO2
ENSG00000087111	2371.53	-0.285368	1.03675e-14	1.35661e-13	PIGS
ENSG00000152778	345.062	0.495114	1.07929e-14	1.41155e-13	IFIT5
ENSG00000169679	13915.1	-0.311626	1.10341e-14	1.44236e-13	BUB1
ENSG00000288968	20.3054	2.04361	1.12003e-14	1.46332e-13	NA
ENSG00000148908	61.9498	1.19533	1.15567e-14	1.50912e-13	RGS10
ENSG00000169375	4460.67	-0.241246	1.23458e-14	1.6111e-13	SIN3A
ENSG00000188393	12.6623	-6.60417	1.23503e-14	1.6111e-13	CLEC2A
ENSG00000138698	1022.97	-0.366375	1.26264e-14	1.64627e-13	RAP1GDS1
ENSG00000228709	201.793	-0.744289	1.27738e-14	1.66465e-13	NA
ENSG00000107614	1289.99	0.340504	1.27994e-14	1.66713e-13	TRDMT1
ENSG00000254510	101.786	0.983496	1.28104e-14	1.6677e-13	NA
ENSG00000224712	417.109	-0.512099	1.36647e-14	1.77801e-13	NPIPA3
ENSG00000230453	128.593	-0.771003	1.39174e-14	1.80997e-13	ANKRD18B
ENSG00000197780	418.029	0.514021	1.39293e-14	1.81059e-13	TAF13
ENSG00000197442	28.1405	1.8392	1.40198e-14	1.82143e-13	MAP3K5
ENSG00000164211	3048.98	-0.356294	1.40916e-14	1.82982e-13	STARD4
ENSG00000142949	2138.46	-0.418249	1.41734e-14	1.83951e-13	PTPRF
ENSG00000172007	649.833	0.426272	1.42764e-14	1.85194e-13	RAB33B
ENSG00000152904	1044.19	-0.374932	1.43418e-14	1.85947e-13	GGPS1
ENSG00000286707	117.153	-0.989082	1.46696e-14	1.901e-13	NA
ENSG00000185847	142.808	0.713511	1.52027e-14	1.96909e-13	LINC01405
ENSG00000197044	139.238	-0.742556	1.52858e-14	1.97885e-13	ZNF441
ENSG00000185442	231.64	0.58154	1.5673e-14	2.02794e-13	FAM174B
ENSG00000110987	282.918	-0.749744	1.61998e-14	2.09505e-13	BCL7A
ENSG00000288926	47.3194	-1.34473	1.64752e-14	2.12957e-13	NA
ENSG00000108468	5973.54	-0.501046	1.64892e-14	2.13031e-13	CBX1
ENSG00000139163	2627.07	-0.314524	1.66056e-14	2.14425e-13	ETNK1
ENSG00000131236	20808	0.317006	1.69222e-14	2.18403e-13	CAP1
ENSG00000170379	23.3487	2.15887	1.69443e-14	2.18578e-13	TCAF2
ENSG00000196233	1449.98	-0.363488	1.70451e-14	2.19767e-13	LCOR
ENSG00000173404	12.63	3.45814	1.7288e-14	2.22787e-13	INSM1
ENSG00000102898	7876.71	0.185111	1.75006e-14	2.25412e-13	NUTF2
ENSG00000228624	699.181	0.450421	1.76287e-14	2.26948e-13	HDAC2-AS2
ENSG00000170345	912.053	-0.314455	1.76894e-14	2.27614e-13	FOS
ENSG00000206172	47.8444	1.33551	1.77606e-14	2.28414e-13	HBA1
ENSG00000070159	211.575	0.58241	1.80187e-14	2.31618e-13	PTPN3
ENSG00000156136	1635.01	-0.278983	1.82659e-14	2.34677e-13	DCK
ENSG00000138101	395.422	-0.550123	1.84707e-14	2.37188e-13	DTNB
ENSG00000137285	12516.6	0.661884	1.87212e-14	2.40284e-13	TUBB2B
ENSG00000154978	862.174	0.358563	1.87832e-14	2.40958e-13	VOPP1
ENSG00000177000	555.165	-0.437072	1.91462e-14	2.45384e-13	MTHFR
ENSG00000156687	1054.73	-0.351786	1.91475e-14	2.45384e-13	UNC5D
ENSG00000185055	74.4168	0.973517	1.97687e-14	2.53218e-13	EFCAB10
ENSG00000165494	1368.4	-0.318781	2.0585e-14	2.63542e-13	PCF11
ENSG00000140262	4493.6	-0.260038	2.12012e-14	2.71295e-13	TCF12
ENSG00000169241	2422.57	-0.271235	2.29993e-14	2.94156e-13	SLC50A1
ENSG00000099204	4006.15	-0.330829	2.30237e-14	2.9432e-13	ABLIM1
ENSG00000066322	1280	0.38272	2.33153e-14	2.97898e-13	ELOVL1
ENSG00000234664	1180.79	-0.32468	2.36946e-14	3.02593e-13	NA
ENSG00000268324	17.5485	2.48532	2.37386e-14	3.03003e-13	LRRC2-AS1
ENSG00000064012	320.241	0.586208	2.3784e-14	3.03431e-13	CASP8
[truncated: 23,996 more rows]

## Sheet: Sheet3
Differentially expressed genes identified from UPF2-iKO&KD vs Ctrl human ESCs
	baseMean	log2FoldChange	pvalue	padj	symbol		Downregulated genes associated with 'Nervous system development'
ENSG00000237094	1042.28	2.18821	0	0	NA		ID	Gene Symbol
ENSG00000162433	15141.9	-0.730558	0	0	AK4		ENSG00000018625	ATP1A2
ENSG00000116774	2974.24	1.78402	0	0	OLFML3		ENSG00000176171	BNIP3
ENSG00000060718	843.376	1.89992	0	0	COL11A1		ENSG00000198797	BRINP2
ENSG00000162601	2394.66	1.40319	0	0	MYSM1		ENSG00000132640	BTBD3
ENSG00000058085	1401.23	2.42801	0	0	LAMC2		ENSG00000168546	GFRA2
ENSG00000116741	1646.48	1.42639	0	0	RGS2		ENSG00000188816	HMX2
ENSG00000116833	729.375	2.12798	0	0	NR5A2		ENSG00000169744	LDB2
ENSG00000143248	1651.62	1.36263	0	0	RGS5		ENSG00000175130	MARCKSL1
ENSG00000152104	2697.77	1.04296	0	0	PTPN14		ENSG00000166886	NAB2
ENSG00000163545	1505.51	1.65527	0	0	NUAK2		ENSG00000204304	PBX2
ENSG00000132718	1660.72	2.97238	0	0	SYT11		ENSG00000185668	POU3F1
ENSG00000158710	5594.59	1.2703	0	0	TAGLN2		ENSG00000167281	RBFOX3
ENSG00000162734	3592.21	1.33369	0	0	PEA15		ENSG00000165801	ARHGEF40
ENSG00000282048	560.588	2.67022	0	0	NA		ENSG00000165300	SLITRK5
ENSG00000182866	3314.82	-1.10501	0	0	LCK		ENSG00000177732	SOX12
ENSG00000196187	2249.44	1.6491	0	0	TMEM63A		ENSG00000107882	SUFU
ENSG00000197747	2977.25	2.06347	0	0	S100A10		ENSG00000100271	TTLL1
ENSG00000143632	5893.87	4.09181	0	0	ACTA1		ENSG00000214376	VSTM5
ENSG00000241860	681.275	2.54603	0	0	NA		ENSG00000132970	WASF3
ENSG00000265972	1771.49	1.34132	0	0	TXNIP		ENSG00000043355	ZIC2
ENSG00000230426	428.018	-3.02924	0	0	LINC01036		ENSG00000139800	ZIC5
ENSG00000228327	1998.33	2.08474	0	0	NA		ENSG00000117148	ACTL8
ENSG00000215866	2212.21	2.80807	0	0	LINC01356		ENSG00000205336	ADGRG1
ENSG00000234741	4277.84	1.74086	0	0	GAS5		ENSG00000131620	ANO1
ENSG00000004455	6139.21	-1.25942	0	0	AK2		ENSG00000141622	RNF111
ENSG00000178162	417.765	-5.63087	0	0	NA		ENSG00000152092	ASTN1
ENSG00000118263	1521.89	2.01672	0	0	KLF7		ENSG00000144476	ACKR3
ENSG00000134324	1705.07	1.51403	0	0	LPIN1		ENSG00000186222	BLOC1S4
ENSG00000115414	8391.19	2.00689	0	0	FN1		ENSG00000114200	BCHE
ENSG00000163017	1299.07	3.79054	0	0	ACTG2		ENSG00000173546	CSPG4
ENSG00000115963	9590.83	0.861827	0	0	RND3		ENSG00000171316	CHD7
ENSG00000078018	460.837	-3.20448	0	0	MAP2		ENSG00000187068	C3orf70
ENSG00000115738	1991.6	-1.49696	0	0	ID2		ENSG00000013297	CLDN11
ENSG00000222041	501.86	3.89402	0	0	CYTOR		ENSG00000184371	CSF1
ENSG00000289205	3055.1	4.42503	0	0	NA		ENSG00000108797	CNTNAP1
ENSG00000163251	1364.17	1.70255	0	0	FZD5		ENSG00000095596	CYP26A1
ENSG00000071282	1520.83	1.60273	0	0	LMCD1		ENSG00000157851	DPYSL5
ENSG00000121578	2930.88	1.51581	0	0	B4GALT4		ENSG00000135638	EMX1
ENSG00000172020	678.35	2.08348	0	0	GAP43		ENSG00000090776	EFNB1
ENSG00000068028	763.067	1.92858	0	0	RASSF1		ENSG00000141736	ERBB2
ENSG00000145012	3425.05	1.05911	0	0	LPP		ENSG00000082397	EPB41L3
ENSG00000242242	1100.1	-5.41072	0	0	NA		ENSG00000149557	FEZ1
ENSG00000236438	1103.02	2.44476	0	0	NA		ENSG00000180340	FZD2
ENSG00000109519	2000.11	-1.0672	0	0	GRPEL1		ENSG00000128242	GAL3ST1
ENSG00000169744	1282.13	-1.54369	0	0	LDB2		ENSG00000148180	GSN
ENSG00000064042	393.896	3.73916	0	0	LIMCH1		ENSG00000150625	GPM6A
ENSG00000151012	2302.06	1.88138	0	0	SLC7A11		ENSG00000116983	HPCAL4
ENSG00000248329	2137.55	1.38214	0	0	APELA		ENSG00000140511	HAPLN3
ENSG00000164305	13406.3	0.835569	0	0	CASP3		ENSG00000115738	ID2
ENSG00000189184	4106.41	1.63437	0	0	PCDH18		ENSG00000187535	IFT140
ENSG00000138772	2873.65	2.68459	0	0	ANXA3		ENSG00000128594	LRRC4
ENSG00000118785	10184.1	3.86427	0	0	SPP1		ENSG00000144749	LRIG1
ENSG00000178988	2780.2	-1.19901	0	0	MRFAP1L1		ENSG00000103510	KAT8
ENSG00000145390	1215.86	1.90426	0	0	USP53		ENSG00000099284	MACROH2A2
ENSG00000179010	9998.86	-1.01304	0	0	MRFAP1		ENSG00000078018	MAP2
ENSG00000163735	3748.27	-1.41738	0	0	CXCL5		ENSG00000198804	MT-CO1
ENSG00000269893	1334.2	1.42538	0	0	SNHG8		ENSG00000135097	MSI1
ENSG00000133398	2685.53	1.33372	0	0	MED10		ENSG00000153944	MSI2
ENSG00000039560	14106.7	1.01996	0	0	RAI14		ENSG00000149294	NCAM1
ENSG00000176928	455.701	3.99183	0	0	GCNT4		ENSG00000196338	NLGN3
ENSG00000113319	835.681	2.85203	0	0	RASGRF2		ENSG00000172260	NEGR1
ENSG00000113369	2407.93	-1.4611	0	0	ARRDC3		ENSG00000171246	NPTX1
ENSG00000164176	2340.37	1.64315	0	0	EDIL3		ENSG00000134986	NREP
ENSG00000131711	11049.1	1.7041	0	0	MAP1B		ENSG00000185652	NTF3
ENSG00000164265	1845.37	4.87899	0	0	SCGB3A2		ENSG00000125850	OVOL2
ENSG00000113356	12664.4	-1.18888	0	0	POLR3G		ENSG00000120324	PCDHB10
ENSG00000113140	19867.3	0.826889	0	0	SPARC		ENSG00000120327	PCDHB14
ENSG00000066583	2264.95	-1.41195	0	0	ISOC1		ENSG00000272674	PCDHB16
ENSG00000113739	3038.92	3.17489	0	0	STC2		ENSG00000177839	PCDHB9
ENSG00000145632	2392.44	3.4795	0	0	PLK2		ENSG00000253305	PCDHGB6
ENSG00000145908	597.926	-4.60776	0	0	ZNF300		ENSG00000254122	PCDHGB7
ENSG00000113648	2225.15	-1.77121	0	0	MACROH2A1		ENSG00000169860	P2RY1
ENSG00000145741	14025.5	-1.26634	0	0	BTF3		ENSG00000168421	RHOH
ENSG00000254365	565.975	4.68419	0	0	NA		ENSG00000139970	RTN1
ENSG00000254297	668.687	5.10861	0	0	NA		ENSG00000104332	SFRP1
ENSG00000111859	729.857	2.55152	0	0	NEDD9		ENSG00000145423	SFRP2
ENSG00000186439	1028.41	3.69523	0	0	TRDN		ENSG00000250722	SELENOP
ENSG00000196591	25339.3	-0.829965	0	0	HDAC2		ENSG00000145147	SLIT2
ENSG00000124532	8987	1.52632	0	0	MRS2		ENSG00000079215	SLC1A3
ENSG00000204386	2806.46	0.994591	0	0	NEU1		ENSG00000110911	SLC11A2
ENSG00000236673	8090.16	1.21726	0	0	NA		ENSG00000144834	TAGLN3
ENSG00000093144	6995.43	1.10171	0	0	ECHDC1		ENSG00000102935	ZNF423
ENSG00000092820	25425.7	0.823586	0	0	EZR		ENSG00000198795	ZNF521
ENSG00000204789	798.775	2.30473	0	0	NA		ENSG00000178764	ZHX2
ENSG00000124613	1001.84	2.26005	0	0	ZNF391
ENSG00000112419	3987.62	1.21296	0	0	PHACTR2
ENSG00000234261	882.133	1.72145	0	0	NA
ENSG00000280707	2853	1.52978	0	0	HPAT5
ENSG00000178381	589.209	2.31466	0	0	ZFAND2A
ENSG00000240230	1366.8	1.79638	0	0	COX19
ENSG00000006468	6507.52	-0.982167	0	0	ETV1
ENSG00000183696	2339.2	2.53455	0	0	UPP1
ENSG00000006128	476.028	3.78494	0	0	TAC1
ENSG00000106366	4812.15	5.84609	0	0	SERPINE1
ENSG00000106278	12412.2	-0.739646	0	0	PTPRZ1
ENSG00000153814	865.849	1.63101	0	0	JAZF1
ENSG00000122786	14698.6	1.50751	0	0	CALD1
ENSG00000106538	1719.48	-1.68292	0	0	RARRES2
ENSG00000105974	1575.6	4.74246	0	0	CAV1
ENSG00000008311	15666.8	1.80749	0	0	AASS
ENSG00000146904	8422.39	-0.876323	0	0	EPHA1
ENSG00000122591	10391.6	0.831585	0	0	HYCC1
ENSG00000136273	1910.26	1.23299	0	0	HUS1
ENSG00000243004	1398.61	6.40867	0	0	NA
ENSG00000232956	2144.23	1.57315	0	0	SNHG15
ENSG00000101843	5360.34	-1.25778	0	0	PSMD10
ENSG00000123572	644.737	3.05945	0	0	NRK
ENSG00000241743	1146.25	2.47692	0	0	NA
ENSG00000158164	2357.96	-1.25246	0	0	TMSB15A
ENSG00000134602	5469.71	-0.811143	0	0	STK26
ENSG00000130830	1106.95	1.49713	0	0	MPP1
ENSG00000187325	2245.55	1.54121	0	0	TAF9B
ENSG00000102172	15524.9	0.651959	0	0	SMS
ENSG00000147202	5123.31	1.66501	0	0	DIAPH2
ENSG00000102100	2890.47	1.29987	0	0	SLC35A2
ENSG00000157514	2343.57	1.82033	0	0	TSC22D3
ENSG00000289479	23343.1	0.724082	0	0	NA
ENSG00000130055	816.076	-1.96464	0	0	GDPD2
ENSG00000173281	2667.53	2.4057	0	0	PPP1R3B
ENSG00000092964	16635.2	-0.704926	0	0	DPYSL2
ENSG00000164687	13515.1	0.772063	0	0	FABP5
ENSG00000180694	589.714	2.54126	0	0	TMEM64
ENSG00000155096	36905.4	1.19034	0	0	AZIN1
ENSG00000253507	1030.22	3.28874	0	0	NA
ENSG00000254339	5905.02	3.33343	0	0	NA
ENSG00000254277	4446.75	1.44767	0	0	NA
ENSG00000135046	1567.35	7.7085	0	0	ANXA1
ENSG00000095261	1037.01	-7.12395	0	0	PSMD5
ENSG00000148180	2000.32	-1.25141	0	0	GSN
ENSG00000231991	483.561	3.15286	0	0	NA
ENSG00000152558	1482.31	-1.73484	0	0	TMEM123
ENSG00000152578	1112.31	-1.6384	0	0	GRIA4
ENSG00000154144	1538.07	1.4372	0	0	TBRG1
ENSG00000149591	2767.31	2.60881	0	0	TAGLN
ENSG00000110619	4475.29	0.982205	0	0	CARS1
ENSG00000230724	618.725	2.0499	0	0	NA
ENSG00000176485	2520.29	2.62104	0	0	PLAAT3
ENSG00000076706	1255.87	2.41567	0	0	MCAM
ENSG00000110492	6832.11	-0.960042	0	0	MDK
ENSG00000185201	10160.5	-0.675122	0	0	IFITM2
ENSG00000137501	537.94	3.1763	0	0	SYTL2
ENSG00000255666	573.3	3.53797	0	0	NA
ENSG00000151461	1597.79	-1.78829	0	0	UPF2
ENSG00000099250	489.509	3.37348	0	0	NRP1
ENSG00000154473	20123.9	-1.00119	0	0	BUB3
ENSG00000035403	44272.8	1.05178	0	0	VCL
ENSG00000076685	2710.78	1.5506	0	0	NT5C2
ENSG00000099284	1071.61	-3.09873	0	0	MACROH2A2
ENSG00000107798	6758.78	1.88631	0	0	LIPA
ENSG00000119927	3574.86	1.24392	0	0	GPAM
ENSG00000156574	611.197	3.50638	0	0	NODAL
ENSG00000026025	570.207	2.81326	0	0	VIM
ENSG00000237943	1605	1.78269	0	0	PRKCQ-AS1
ENSG00000139112	4175.59	1.75055	0	0	GABARAPL1
ENSG00000174718	8274.92	0.942619	0	0	RESF1
ENSG00000076067	1205.53	3.00772	0	0	RBMS2
ENSG00000139318	7533.66	-1.50781	0	0	DUSP6
ENSG00000183283	1400.97	-1.35376	0	0	DAZAP2
ENSG00000110911	2955.05	-1.03958	0	0	SLC11A2
ENSG00000057294	2442.56	1.60664	0	0	PKP2
ENSG00000139269	562.605	3.35251	0	0	INHBE
ENSG00000120686	5268.64	1.0454	0	0	UFM1
ENSG00000242715	1219.39	2.51891	0	0	CCDC169
ENSG00000136167	5901.21	5.44635	0	0	LCP1
ENSG00000133104	4343.78	1.66959	0	0	SPART
ENSG00000165480	8377.79	0.869623	0	0	SKA3
ENSG00000287492	934.078	5.0332	0	0	NA
ENSG00000140105	10222.8	0.891109	0	0	WARS1
ENSG00000100604	359.279	-4.18467	0	0	CHGA
ENSG00000100439	4237.7	1.50808	0	0	ABHD4
ENSG00000258649	1509.54	1.59478	0	0	NA
ENSG00000159251	2432.07	3.36384	0	0	ACTC1
ENSG00000140455	490.633	-2.85464	0	0	USP3
ENSG00000166803	1673.02	-1.67847	0	0	PCLAF
ENSG00000182718	10537.1	3.17788	0	0	ANXA2
ENSG00000140545	5361	-1.2463	0	0	MFGE8
ENSG00000140416	11161.3	1.43192	0	0	TPM1
ENSG00000103257	2231.76	1.66065	0	0	SLC7A5
ENSG00000198417	500.276	3.36235	0	0	MT1F
ENSG00000187193	1640.68	2.46648	0	0	MT1X
ENSG00000205358	445.882	5.27729	0	0	MT1H
ENSG00000189067	8496.18	1.25634	0	0	LITAF
ENSG00000125144	1193.7	4.68313	0	0	MT1G
ENSG00000140830	1173.12	1.67803	0	0	TXNL4B
ENSG00000157106	2339.45	1.15023	0	0	SMG1
ENSG00000250616	653.105	-4.75719	0	0	YPEL3-DT
ENSG00000141736	3877.41	-1.72243	0	0	ERBB2
ENSG00000108852	4172.44	-1.21285	0	0	MPP2
ENSG00000154040	961.873	1.99675	0	0	CABYR
ENSG00000166347	4275.2	-1.21769	0	0	CYB5A
ENSG00000134769	1230.25	2.39908	0	0	DTNA
ENSG00000049759	2592.85	1.16332	0	0	NEDD4L
ENSG00000088356	3559.37	1.51034	0	0	PDRG1
ENSG00000101335	3471.15	1.37917	0	0	MYL9
ENSG00000171552	2701.42	1.30099	0	0	BCL2L1
ENSG00000171867	1872.63	1.7803	0	0	PRNP
ENSG00000196756	1983.9	1.61063	0	0	SNHG17
ENSG00000282508	827.663	2.50412	0	0	NA
ENSG00000276043	3312.14	-1.17561	0	0	UHRF1
ENSG00000118620	1823.66	1.24887	0	0	ZNF430
ENSG00000087086	73763.8	1.17662	0	0	FTL
ENSG00000130176	1281.49	2.56037	0	0	CNN1
ENSG00000130303	868.928	-1.95192	0	0	BST2
ENSG00000184470	1115.43	4.07434	0	0	TXNRD2
ENSG00000189060	1771.5	-1.19789	0	0	H1-0
ENSG00000128272	11625	1.0339	0	0	ATF4
ENSG00000100058	1793.62	1.45595	0	0	NA
ENSG00000228592	2706.57	-1.78197	0	0	D21S2088E
ENSG00000185917	1822.85	1.45781	0	0	SETD4
ENSG00000159200	437.955	3.22163	0	0	RCAN1
ENSG00000233056	21713.9	4.28905	0	0	ERVH48-1
ENSG00000198786	8704.31	-1.04396	0	0	ND5
ENSG00000107554	2517.24	1.10144	3.49192e-307	4.96293e-305	DNMBP
ENSG00000184481	1161.81	1.75725	1.62767e-306	2.30259e-304	FOXO4
ENSG00000131747	27788.7	-0.848531	4.44885e-306	6.26443e-304	TOP2A
ENSG00000154096	31110.2	0.508934	2.84799e-304	3.99177e-302	THY1
ENSG00000142227	401.398	2.76466	2.52728e-303	3.52602e-301	EMP3
ENSG00000129353	5200.5	-0.869737	2.7412e-303	3.80701e-301	SLC44A2
ENSG00000088305	12448.9	0.561793	3.96411e-303	5.48038e-301	DNMT3B
ENSG00000213995	2528.27	0.972778	2.72772e-302	3.75401e-300	NAXD
ENSG00000170542	2101.58	3.89962	7.6021e-302	1.04152e-299	SERPINB9
ENSG00000128591	520.249	3.25966	1.79206e-300	2.4442e-298	FLNC
ENSG00000137275	1122.88	1.45983	1.20805e-298	1.64031e-296	RIPK1
ENSG00000062716	4065.48	0.899736	5.68211e-297	7.68096e-295	VMP1
ENSG00000168234	577.945	1.88519	3.40279e-295	4.57946e-293	TTC39C
ENSG00000150093	22818.8	0.743827	6.69649e-295	8.97241e-293	ITGB1
ENSG00000280623	466.275	5.19702	1.1359e-294	1.51528e-292	NA
ENSG00000127481	3315.6	0.88118	9.11072e-293	1.21005e-290	UBR4
ENSG00000167637	333.987	-2.85435	1.65455e-289	2.18796e-287	ZNF283
ENSG00000155621	1167.58	1.39151	9.95727e-289	1.31104e-286	C9orf85
ENSG00000175061	3965.01	0.85991	3.06603e-288	4.01954e-286	SNHG29
ENSG00000137801	1988.67	1.57727	7.80783e-288	1.01921e-285	THBS1
ENSG00000111203	1416.48	1.14716	3.26897e-287	4.24897e-285	ITFG2
ENSG00000147050	7670.88	0.836007	1.45527e-286	1.88349e-284	KDM6A
ENSG00000069869	1481.22	1.30075	6.10556e-286	7.86867e-284	NEDD4
ENSG00000179046	2260.75	1.15435	1.71779e-285	2.2045e-283	TRIML2
ENSG00000108984	894.036	-1.55803	8.82202e-285	1.1274e-282	MAP2K6
ENSG00000125148	432.348	2.53034	7.62463e-280	9.70306e-278	MT2A
ENSG00000068323	5227.36	1.06499	2.47413e-277	3.13545e-275	TFE3
ENSG00000135069	26668.6	0.540407	1.25538e-276	1.58433e-274	PSAT1
ENSG00000197061	3276.88	-1.00074	1.28478e-276	1.61473e-274	H4C3
ENSG00000213160	3966.87	-0.893537	2.80778e-276	3.51435e-274	KLHL23
ENSG00000160785	2875.37	0.983383	2.58402e-274	3.22103e-272	SLC25A44
ENSG00000145555	6019.13	0.687184	2.88231e-274	3.57818e-272	MYO10
ENSG00000077009	1326.72	1.29342	1.18116e-273	1.46037e-271	NMRK2
ENSG00000133083	994.474	1.42704	6.042e-273	7.43998e-271	DCLK1
ENSG00000163655	5953.48	-1.04479	1.10196e-272	1.35145e-270	GMPS
ENSG00000234964	5160.16	0.780241	1.90826e-272	2.33091e-270	NA
ENSG00000182199	8862.48	0.711979	3.31798e-272	4.03666e-270	SHMT2
ENSG00000123610	335.252	5.18248	2.67453e-271	3.24087e-269	TNFAIP6
ENSG00000147596	5219.49	1.07361	5.91611e-271	7.14042e-269	PRDM14
ENSG00000139800	1285.03	-1.40666	6.56496e-270	7.89222e-268	ZIC5
ENSG00000149792	7763.26	0.727615	1.56566e-269	1.87478e-267	MRPL49
ENSG00000123119	676.019	1.63658	2.28767e-269	2.72861e-267	NECAB1
ENSG00000180817	5165.74	-0.702713	6.37241e-269	7.57098e-267	PPA1
ENSG00000117569	3766.57	-1.02861	9.05027e-269	1.07107e-266	PTBP2
ENSG00000124486	14187.7	0.786518	1.54835e-268	1.82531e-266	USP9X
ENSG00000255495	612.077	1.8187	3.58561e-268	4.21067e-266	NA
ENSG00000023697	1303.14	-1.28552	2.14047e-266	2.50394e-264	DERA
ENSG00000034510	14844.3	0.543007	2.50972e-266	2.92464e-264	TMSB10
ENSG00000172197	933.175	1.61423	2.80584e-266	3.25723e-264	MBOAT1
ENSG00000233013	380.646	2.68362	7.10498e-266	8.21666e-264	NA
ENSG00000196549	1472.13	1.38461	1.02422e-265	1.17999e-263	MME
ENSG00000136193	2876.69	1.65713	3.45117e-264	3.96103e-262	SCRN1
ENSG00000168421	403.856	-2.3233	1.4821e-263	1.69467e-261	RHOH
ENSG00000164951	1496.67	1.28137	2.51549e-263	2.8655e-261	PDP1
ENSG00000177383	2120.7	-1.27342	2.18253e-262	2.47693e-260	MAGEF1
ENSG00000260528	436.32	2.49903	5.52332e-262	6.24504e-260	NA
ENSG00000117318	4698.44	-0.770575	1.25711e-260	1.41612e-258	ID3
ENSG00000152092	366.323	-2.70237	2.01352e-260	2.25982e-258	ASTN1
ENSG00000118523	810.223	1.67726	2.39859e-259	2.6821e-257	CCN2
ENSG00000258609	857.772	3.64984	1.03732e-258	1.15568e-256	LINC-ROR
ENSG00000065911	5231.67	0.739647	3.36591e-257	3.73628e-255	MTHFD2
ENSG00000255717	1621.08	1.09217	6.08574e-257	6.73083e-255	SNHG1
ENSG00000172965	275.144	3.93649	1.52696e-256	1.68269e-254	MIR4435-2HG
ENSG00000198039	2511.51	0.96762	3.08675e-256	3.38929e-254	ZNF273
ENSG00000125414	290.799	2.98857	2.99865e-254	3.28072e-252	MYH2
ENSG00000179195	809.331	-1.61876	5.66337e-254	6.17388e-252	ZNF664
ENSG00000240694	477.399	2.11078	1.13094e-253	1.22848e-251	PNMA2
ENSG00000140511	721.573	-1.76824	1.89132e-251	2.04713e-249	HAPLN3
ENSG00000077254	7936.46	-0.84258	2.66906e-251	2.87871e-249	USP33
ENSG00000265992	50447.8	0.760371	4.9789e-251	5.351e-249	ESRG
ENSG00000156925	1484.71	1.32221	2.63184e-250	2.81857e-248	ZIC3
ENSG00000116679	11049.1	-0.598669	5.04087e-250	5.37959e-248	IVNS1ABP
ENSG00000106484	9475.28	-1.15902	5.50284e-248	5.85206e-246	MEST
ENSG00000122861	798.275	1.98174	5.4526e-247	5.77842e-245	PLAU
ENSG00000018625	477.283	-2.10138	8.13003e-246	8.58593e-244	ATP1A2
ENSG00000108679	1759.02	-1.55893	1.74198e-245	1.8333e-243	LGALS3BP
ENSG00000123268	1423.65	-1.21149	8.48337e-244	8.8973e-242	ATF1
ENSG00000144824	2222.02	-1.0542	2.02208e-243	2.11346e-241	PHLDB2
ENSG00000158526	5086.25	0.799335	4.62809e-242	4.82066e-240	TSR2
ENSG00000043355	469.018	-2.19217	8.47319e-242	8.79564e-240	ZIC2
ENSG00000184117	7806.26	-0.829711	1.78594e-240	1.84759e-238	NIPSNAP1
ENSG00000164076	2893.28	-0.906682	2.92652e-240	3.01729e-238	CAMKV
ENSG00000100147	1447.12	1.1651	4.02104e-240	4.13176e-238	CCDC134
ENSG00000081051	352.934	2.67536	4.40036e-240	4.50629e-238	AFP
ENSG00000175215	2396.49	-1.05675	3.13314e-239	3.1978e-237	CTDSP2
ENSG00000250575	484.614	1.92396	1.38079e-238	1.40458e-236	NA
ENSG00000104738	18352.5	-0.80644	1.17744e-237	1.19373e-235	MCM4
ENSG00000188647	1388.76	1.37595	1.69386e-237	1.71159e-235	PTAR1
ENSG00000133818	4485.21	0.829562	1.21228e-236	1.22091e-234	RRAS2
ENSG00000102024	28554.7	0.6155	1.26909e-235	1.27391e-233	PLS3
ENSG00000105011	2095.4	-0.969759	4.82143e-235	4.82368e-233	ASF1B
ENSG00000248049	916.027	1.29859	4.83717e-235	4.82368e-233	UBA6-DT
ENSG00000132640	1977.21	-1.11385	6.50884e-235	6.46949e-233	BTBD3
ENSG00000108861	2041.03	1.08935	1.14649e-234	1.13584e-232	DUSP3
ENSG00000288597	392.455	3.27782	1.99293e-234	1.96802e-232	NA
ENSG00000162493	4298	0.754477	1.77943e-233	1.7515e-231	PDPN
ENSG00000198727	14745.9	-1.241	2.28669e-233	2.24353e-231	CYTB
ENSG00000164985	3835.97	-0.895051	9.46655e-233	9.25804e-231	PSIP1
ENSG00000171316	2188.14	-2.35251	1.08818e-232	1.06081e-230	CHD7
ENSG00000150401	930.577	1.41758	2.27234e-232	2.20809e-230	DCUN1D2
ENSG00000164344	499.509	2.05996	6.62953e-232	6.42157e-230	KLKB1
ENSG00000214765	722.614	1.92536	1.19079e-231	1.14977e-229	NA
ENSG00000085415	6362.9	-0.678802	2.34152e-231	2.25371e-229	SEH1L
ENSG00000211772	2148.03	0.915253	9.52118e-231	9.13523e-229	TRBC2
ENSG00000176834	5571.27	0.758659	4.34748e-229	4.15813e-227	VSIG10
ENSG00000196705	2365.59	0.87469	9.83266e-229	9.37493e-227	ZNF431
ENSG00000068400	2971.55	1.02158	2.37958e-228	2.26172e-226	GRIPAP1
ENSG00000149716	568.554	1.6656	2.41135e-228	2.28477e-226	LTO1
ENSG00000138685	1193.18	1.17945	3.29939e-228	3.11649e-226	FGF2
ENSG00000162769	2348.9	-0.99427	2.05114e-227	1.93143e-225	FLVCR1
ENSG00000178764	1129.03	-1.15797	1.22407e-226	1.14908e-224	ZHX2
ENSG00000125966	249.187	3.82932	6.36638e-226	5.95795e-224	MMP24
ENSG00000164300	1811.41	1.17004	2.80404e-225	2.6161e-223	SERINC5
ENSG00000146592	258.715	4.79554	2.98135e-225	2.77302e-223	CREB5
ENSG00000168214	9443.25	0.662071	5.80917e-224	5.38677e-222	RBPJ
ENSG00000113552	7044.86	0.55702	1.49351e-223	1.3807e-221	GNPDA1
ENSG00000140391	3169.14	-0.897686	1.98151e-222	1.82629e-220	TSPAN3
ENSG00000249152	1377.36	1.13011	3.84523e-222	3.53332e-220	NA
ENSG00000136068	6952.23	0.839819	1.65282e-221	1.51418e-219	FLNB
ENSG00000050344	547.719	-1.59268	8.35522e-221	7.63135e-219	NFE2L3
ENSG00000135457	2080.92	-1.2241	1.09241e-220	9.94784e-219	TFCP2
ENSG00000102401	2226.82	1.03377	4.83582e-220	4.39049e-218	ARMCX3
ENSG00000006652	1205.36	1.13788	5.81508e-220	5.26386e-218	IFRD1
ENSG00000228409	657.492	1.49677	1.01595e-219	9.16918e-218	NA
ENSG00000106772	786.963	1.52337	1.46434e-219	1.31769e-217	PRUNE2
ENSG00000163827	505.654	1.67345	4.16827e-219	3.73976e-217	LRRC2
ENSG00000198695	2324.92	-0.881974	7.52161e-219	6.72852e-217	ND6
ENSG00000287839	455.06	6.59296	2.42837e-217	2.16595e-215	NA
ENSG00000251022	1615.14	1.01839	8.5212e-217	7.57814e-215	THAP9-AS1
ENSG00000102195	226.126	3.61118	1.41435e-216	1.25416e-214	GPR50
ENSG00000100814	2408.87	0.835401	1.4305e-216	1.26478e-214	CCNB1IP1
ENSG00000218739	1265.92	1.07472	1.77561e-216	1.56537e-214	CEBPZOS
ENSG00000067369	4556.17	-1.09036	3.79892e-216	3.33943e-214	TP53BP1
ENSG00000112159	4669.96	0.838922	2.11947e-215	1.85774e-213	MDN1
ENSG00000131203	923.194	1.39774	1.35596e-214	1.1851e-212	IDO1
ENSG00000136504	6947.02	-0.60786	1.43857e-214	1.2537e-212	KAT7
ENSG00000166770	310.61	-6.00412	2.62039e-214	2.27712e-212	ZNF667-AS1
ENSG00000198938	25053.3	-1.09532	1.27728e-213	1.10679e-211	COX3
ENSG00000182378	3322.61	-0.865345	1.45986e-213	1.26141e-211	PLCXD1
ENSG00000108219	2414.04	-0.859389	9.61852e-213	8.28746e-211	TSPAN14
ENSG00000168004	284.004	3.94445	1.27232e-211	1.09315e-209	PLAAT5
ENSG00000206527	2588.3	-0.897289	2.70453e-211	2.31714e-209	HACD2
ENSG00000151150	2768.94	0.803974	5.81701e-211	4.96979e-209	ANK3
ENSG00000137285	15415.2	1.02243	5.61053e-210	4.77995e-208	TUBB2B
ENSG00000241168	222.235	-3.2276	1.75309e-209	1.48939e-207	NA
ENSG00000135842	937.821	1.38608	1.19499e-208	1.01241e-206	NIBAN1
ENSG00000155097	4783.32	0.76186	2.59909e-208	2.19587e-206	ATP6V1C1
ENSG00000103978	4120.22	0.727672	3.58045e-208	3.0166e-206	TMEM87A
ENSG00000104332	2605.54	-2.77758	4.41963e-208	3.71334e-206	SFRP1
ENSG00000241878	3594.35	0.828427	4.44488e-208	3.72427e-206	PISD
ENSG00000104290	2413.46	-0.893019	6.81192e-208	5.69188e-206	FZD3
ENSG00000117480	289.361	-2.59931	7.32977e-208	6.10781e-206	FAAH
ENSG00000289456	1381.61	-9.69241	1.35533e-206	1.1263e-204	LOC124901310
ENSG00000107874	1622.84	-0.943881	2.4313e-206	2.01493e-204	CUEDC2
ENSG00000196189	954.454	1.43034	3.56855e-206	2.94939e-204	SEMA4A
ENSG00000139364	667.172	-1.51161	9.83076e-206	8.10305e-204	TMEM132B
ENSG00000240253	222.711	-4.86087	3.27653e-205	2.69339e-203	FAR2P3
ENSG00000181019	5281.14	0.73501	1.41411e-204	1.1593e-202	NQO1
ENSG00000106638	975.121	-1.24835	1.95368e-204	1.59734e-202	TBL2
ENSG00000088298	1470.57	1.30132	2.64304e-204	2.15518e-202	EDEM2
ENSG00000175445	1042.42	1.67321	6.78114e-204	5.51466e-202	LPL
ENSG00000120885	8458.68	0.721573	8.93374e-203	7.24586e-201	CLU
ENSG00000099860	282.362	2.42675	8.10477e-202	6.55603e-200	GADD45B
ENSG00000102096	15814.2	1.04609	3.52842e-201	2.8466e-199	PIM2
ENSG00000151914	1964.01	1.01523	3.53875e-201	2.84739e-199	DST
ENSG00000169679	12764.5	-0.788372	7.9385e-200	6.3707e-198	BUB1
ENSG00000127603	4031	0.805284	3.46415e-199	2.77269e-197	MACF1
ENSG00000080503	371.326	2.07043	7.46821e-199	5.96183e-197	SMARCA2
ENSG00000079263	221.969	3.82996	7.85032e-199	6.25046e-197	SP140
ENSG00000256229	1130.03	1.32207	1.41704e-198	1.12531e-196	ZNF486
ENSG00000164048	4821.67	0.608649	1.67792e-198	1.32901e-196	ZNF589
ENSG00000277443	1481.58	-0.954526	6.89241e-198	5.445e-196	MARCKS
ENSG00000166426	959.877	-1.10222	1.42741e-197	1.12473e-195	CRABP1
ENSG00000175029	5388.14	-0.638783	6.21243e-197	4.88246e-195	CTBP2
ENSG00000153044	1663.36	-0.894703	1.14187e-196	8.95103e-195	CENPH
ENSG00000177697	2107.58	0.846119	1.64385e-196	1.28528e-194	CD151
ENSG00000082781	1464.76	0.948581	2.80469e-195	2.1873e-193	ITGB5
ENSG00000054356	344.089	3.01973	2.99322e-195	2.32836e-193	PTPRN
ENSG00000120438	20715.1	-0.480305	2.66883e-194	2.07073e-192	TCP1
ENSG00000243716	1808.87	0.904508	4.6686e-194	3.61311e-192	NPIPB5
ENSG00000124588	2353.94	0.976331	1.87689e-193	1.44888e-191	NQO2
ENSG00000164466	5325.56	-0.644391	3.06377e-193	2.3591e-191	SFXN1
ENSG00000095002	19645.9	-0.795176	3.14613e-193	2.4164e-191	MSH2
ENSG00000064313	2834.33	0.865218	3.22307e-193	2.46926e-191	TAF2
ENSG00000167785	412.989	-7.08465	6.88326e-193	5.26016e-191	ZNF558
ENSG00000155849	764.646	-1.32546	8.60919e-193	6.56262e-191	ELMO1
ENSG00000083123	1099.87	-1.22286	1.18217e-191	8.98891e-190	BCKDHB
ENSG00000179222	7568.5	-0.766048	3.61457e-191	2.74157e-189	MAGED1
ENSG00000186162	476.094	1.7477	4.18214e-191	3.16417e-189	CIDECP1
ENSG00000244342	352.783	2.38537	4.96767e-191	3.74917e-189	LINC00698
ENSG00000163376	1615.43	0.968568	1.10605e-190	8.32685e-189	KBTBD8
ENSG00000141424	3322.65	-0.727158	3.03632e-190	2.28024e-188	SLC39A6
ENSG00000132405	843.979	-1.28965	3.24556e-190	2.43138e-188	TBC1D14
ENSG00000196998	837.454	1.47752	1.16705e-189	8.72132e-188	WDR45
ENSG00000280441	679.262	2.11822	1.76561e-189	1.3162e-187	NA
ENSG00000180747	1050.12	1.07563	2.94746e-189	2.19186e-187	SMG1P3
ENSG00000121486	2042.88	-1.10972	3.75045e-189	2.78219e-187	TRMT1L
ENSG00000185864	1462.7	0.942158	3.93607e-189	2.91279e-187	NPIPB4
ENSG00000138814	1670.3	-0.968349	4.0572e-189	2.99514e-187	PPP3CA
ENSG00000108384	1027.26	-1.11014	3.59733e-188	2.64922e-186	RAD51C
ENSG00000198804	11182.6	-1.14796	2.16238e-187	1.58862e-185	COX1
ENSG00000015413	270.266	-2.64467	4.79386e-187	3.51338e-185	DPEP1
ENSG00000184344	1089.97	1.06076	6.5242e-187	4.77004e-185	GDF3
ENSG00000176974	2120.15	-0.801926	9.51337e-187	6.93883e-185	SHMT1
ENSG00000173894	3307.08	-0.898924	1.29777e-186	9.44297e-185	CBX2
ENSG00000183287	446.263	-1.68692	1.59892e-186	1.16065e-184	CCBE1
ENSG00000067704	5100.59	-0.777871	3.48454e-186	2.52339e-184	IARS2
ENSG00000148200	4859.4	-1.82684	4.2735e-186	3.08737e-184	NR6A1
ENSG00000089159	1710.66	1.14045	9.69671e-186	6.98875e-184	PXN
ENSG00000119326	2839.27	-0.885132	4.56145e-185	3.27982e-183	CTNNAL1
ENSG00000189369	1651.93	-0.952786	9.40438e-185	6.74609e-183	GSPT2
ENSG00000157150	522.717	1.81764	1.08725e-184	7.78088e-183	TIMP4
ENSG00000184905	399.282	-7.15674	3.10487e-184	2.21677e-182	TCEAL2
ENSG00000157456	6005.53	-0.622424	3.63504e-184	2.58922e-182	CCNB2
ENSG00000158555	228.058	2.71109	8.41585e-182	5.98056e-180	GDPD5
ENSG00000256235	2009.48	-0.836552	2.69176e-180	1.90839e-178	SMIM3
ENSG00000104327	2439.74	0.744398	4.06956e-180	2.8785e-178	CALB1
ENSG00000169860	726.608	-1.32325	4.68084e-180	3.30319e-178	P2RY1
ENSG00000286511	218.907	3.15406	4.70482e-180	3.31243e-178	NA
ENSG00000182903	3700.74	0.76067	5.97272e-180	4.19539e-178	ZNF721
ENSG00000012232	6416.19	0.669139	6.36794e-180	4.4627e-178	EXTL3
ENSG00000117748	6947.53	0.62431	1.12777e-179	7.88533e-178	RPA2
ENSG00000067798	208.998	3.47766	1.23045e-179	8.58349e-178	NAV3
ENSG00000144741	2009.98	0.795255	1.44755e-179	1.00749e-177	SLC25A26
ENSG00000198046	328.522	-6.67954	3.79321e-179	2.63403e-177	ZNF667
ENSG00000186298	6069.6	-0.870334	4.78826e-179	3.31742e-177	PPP1CC
ENSG00000163378	2015.9	0.892031	5.15844e-179	3.56577e-177	EOGT
ENSG00000104267	477.449	1.58641	2.16246e-178	1.49141e-176	CA2
ENSG00000105971	233.326	4.7289	2.30494e-178	1.58608e-176	CAV2
ENSG00000100401	7667.78	0.569001	2.86125e-178	1.96445e-176	RANGAP1
ENSG00000176171	1535.34	-1.10049	4.1737e-178	2.85908e-176	BNIP3
ENSG00000105810	366.184	1.81617	6.14378e-178	4.19917e-176	CDK6
ENSG00000125378	245.113	2.61231	1.18091e-177	8.05325e-176	BMP4
ENSG00000198865	999.156	-1.09376	1.57717e-177	1.07314e-175	CCDC152
ENSG00000176209	1085.12	-1.06016	1.76237e-177	1.19648e-175	SMIM19
ENSG00000211445	3834.67	0.689918	2.16151e-176	1.4642e-174	GPX3
ENSG00000172380	3582.73	1.00828	6.17702e-176	4.17498e-174	GNG12
ENSG00000131791	2949.46	1.10128	7.72836e-176	5.21193e-174	PRKAB2
ENSG00000084693	2134.27	-0.829161	1.91868e-175	1.29108e-173	AGBL5
ENSG00000113732	3803.96	0.63918	4.81396e-175	3.23216e-173	ATP6V0E1
ENSG00000089327	2522.01	0.877842	5.89406e-175	3.94863e-173	FXYD5
ENSG00000262001	1213.6	-1.18552	6.58048e-175	4.3988e-173	NA
ENSG00000148926	3493.69	0.633243	9.34765e-175	6.23484e-173	ADM
ENSG00000048540	290.857	-2.05171	6.77522e-174	4.50916e-172	LMO3
ENSG00000169116	692.2	1.54092	8.48324e-174	5.63358e-172	PARM1
ENSG00000166024	2417.11	0.883153	2.00943e-173	1.33152e-171	R3HCC1L
ENSG00000100889	2454.72	0.811707	3.64151e-173	2.40775e-171	PCK2
ENSG00000124067	1284.5	1.03256	5.10647e-173	3.36905e-171	SLC12A4
ENSG00000138798	259.883	2.36703	7.85879e-173	5.1737e-171	EGF
ENSG00000196072	4918.93	0.835118	8.99183e-173	5.90683e-171	BLOC1S2
ENSG00000155363	3084.43	0.690742	1.78253e-172	1.16844e-170	MOV10
ENSG00000149557	533.703	-1.5501	2.21949e-172	1.45174e-170	FEZ1
ENSG00000003509	2398.42	0.978449	1.04486e-171	6.81965e-170	NDUFAF7
ENSG00000147852	361.225	1.92028	2.44353e-171	1.59143e-169	VLDLR
ENSG00000071575	3337.55	-0.754179	3.40219e-170	2.21106e-168	TRIB2
ENSG00000132286	4228.32	0.614268	5.43994e-170	3.52784e-168	TIMM10B
ENSG00000276256	860.598	1.12177	1.23859e-169	8.01523e-168	LOC389831
ENSG00000065675	1593.29	0.957702	4.41866e-169	2.85336e-167	PRKCQ
ENSG00000041982	395.315	1.96822	6.87699e-169	4.43144e-167	TNC
ENSG00000249859	668.125	1.49506	1.33445e-168	8.58079e-167	PVT1
ENSG00000134986	903.999	-1.15066	3.66933e-168	2.35449e-166	NREP
ENSG00000122644	1951.07	0.996457	3.71402e-168	2.37814e-166	ARL4A
ENSG00000163694	2531.53	-1.18265	4.49454e-168	2.87188e-166	RBM47
ENSG00000260404	498.441	1.49546	9.79001e-168	6.24241e-166	NA
ENSG00000105486	3249.1	-0.760721	1.32698e-167	8.44353e-166	LIG1
ENSG00000073849	3777.72	-0.729118	1.81103e-167	1.14995e-165	ST6GAL1
ENSG00000109861	24770	-0.580456	2.45166e-167	1.55348e-165	CTSC
ENSG00000119899	1089.89	1.11407	8.49693e-167	5.37285e-165	SLC17A5
ENSG00000137393	678.845	1.71037	1.5678e-166	9.89307e-165	RNF144B
ENSG00000135926	1727.16	0.825627	2.08729e-166	1.31439e-164	TMBIM1
ENSG00000143507	188.892	2.96371	2.49311e-166	1.56669e-164	DUSP10
ENSG00000169246	1209.09	0.939661	3.9472e-166	2.47534e-164	NPIPB3
ENSG00000185432	1212.31	-1.02483	5.2022e-166	3.25566e-164	TMT1A
ENSG00000196338	1052.44	-1.06573	5.30181e-166	3.31118e-164	NLGN3
ENSG00000104112	5148.31	-0.799437	7.28532e-166	4.54063e-164	SCG3
ENSG00000136518	6736.53	-0.721655	9.62552e-166	5.98692e-164	ACTL6A
ENSG00000169174	3204.17	1.74277	1.59372e-165	9.89245e-164	PCSK9
ENSG00000124575	171.014	-4.0091	3.17537e-165	1.96698e-163	H1-3
ENSG00000088826	549.385	1.55938	4.02176e-165	2.48622e-163	SMOX
ENSG00000253320	205.856	3.16321	5.88374e-165	3.6299e-163	NA
ENSG00000289527	2371.12	0.84726	6.12593e-165	3.77166e-163	NA
ENSG00000104812	1575.53	-1.11249	6.75476e-165	4.15042e-163	GYS1
ENSG00000268903	354.827	1.92014	8.86775e-165	5.43775e-163	NA
ENSG00000063180	775.504	-1.54898	1.26804e-164	7.76006e-163	CA11
ENSG00000223784	195.147	2.75399	2.0919e-164	1.27762e-162	NA
ENSG00000159176	3342.06	0.76749	2.94987e-164	1.798e-162	CSRP1
ENSG00000134207	1391.32	1.1856	9.24466e-164	5.62353e-162	SYT6
ENSG00000178163	670.529	-1.28712	2.1309e-163	1.29364e-161	ZNF518B
ENSG00000226673	410.168	4.95898	2.87887e-163	1.74424e-161	LINC01108
ENSG00000154188	196.541	2.86668	6.99552e-163	4.22999e-161	ANGPT1
ENSG00000048392	7381.69	0.642127	8.59364e-163	5.18602e-161	RRM2B
ENSG00000197565	719.209	-1.5067	1.49587e-162	9.00928e-161	COL4A6
ENSG00000134954	3490.12	0.754369	2.57344e-162	1.54686e-160	ETS1
ENSG00000280136	217.314	2.66858	2.72382e-162	1.63402e-160	NA
ENSG00000181026	9571.4	0.741368	4.63586e-162	2.77558e-160	AEN
ENSG00000111846	4011.02	0.743355	5.65896e-162	3.38148e-160	GCNT2
ENSG00000105576	1526.12	0.926584	6.24452e-162	3.72406e-160	TNPO2
ENSG00000238035	319.722	2.04967	1.02593e-161	6.10642e-160	NA
ENSG00000215271	361.836	-1.8816	1.47931e-161	8.78775e-160	NA
ENSG00000182054	868.327	-1.44861	2.41548e-161	1.4321e-159	IDH2
ENSG00000105894	1511.54	-0.841002	7.04077e-161	4.16625e-159	PTN
ENSG00000164941	2352.67	-1.00263	8.03523e-161	4.74546e-159	INTS8
ENSG00000167747	9933.36	0.496958	1.01753e-160	5.99772e-159	C19orf48P
ENSG00000104221	552.385	1.36066	2.22967e-160	1.31171e-158	BRF2
ENSG00000183778	701.407	1.23313	7.29675e-160	4.28437e-158	B3GALT5
ENSG00000091986	301.756	2.21017	3.18148e-159	1.86444e-157	CCDC80
ENSG00000091651	3894.45	0.76968	4.47498e-159	2.61743e-157	ORC6
ENSG00000133401	432.196	1.70916	5.63258e-159	3.28819e-157	PDZD2
ENSG00000135720	4252.16	0.567621	4.01194e-158	2.33761e-156	DYNC1LI2
ENSG00000142871	782.02	1.47051	4.1986e-158	2.44169e-156	CCN1
ENSG00000213988	2386	0.874338	4.75064e-158	2.75746e-156	ZNF90
ENSG00000141052	166.029	3.35328	6.17729e-158	3.57871e-156	MYOCD
ENSG00000145423	3594.73	-1.01091	7.19912e-158	4.16276e-156	SFRP2
ENSG00000030110	4856.14	0.568478	1.00565e-157	5.80395e-156	BAK1
ENSG00000148158	424.55	1.59081	1.51541e-157	8.72939e-156	SNX30
ENSG00000135048	2440.14	0.837668	1.98426e-157	1.14086e-155	CEMIP2
ENSG00000085063	1986.34	0.725271	2.54677e-157	1.46151e-155	CD59
ENSG00000038427	19639.6	0.719376	3.18415e-157	1.82384e-155	VCAN
ENSG00000170558	1495.3	1.04376	6.11409e-157	3.49549e-155	CDH2
ENSG00000144366	8140.05	0.526232	1.47937e-156	8.44185e-155	GULP1
ENSG00000225648	1354.03	1.05426	1.92508e-156	1.09647e-154	NA
ENSG00000198898	11632.4	-0.512231	1.95346e-156	1.11055e-154	CAPZA2
ENSG00000114054	3392.92	-0.794492	2.0324e-156	1.15328e-154	PCCB
ENSG00000110768	3033.82	0.608996	2.99205e-156	1.69466e-154	GTF2H1
ENSG00000147257	1471.85	-0.944268	6.52093e-156	3.68651e-154	GPC3
ENSG00000164111	15027.8	0.502074	1.19465e-155	6.74124e-154	ANXA5
ENSG00000159593	12609.3	-0.596546	1.67363e-155	9.42654e-154	NAE1
ENSG00000130638	5531.22	-0.847282	2.01096e-155	1.13056e-153	ATXN10
ENSG00000119969	10688.3	0.516975	3.06193e-155	1.71824e-153	HELLS
ENSG00000165449	687.04	-1.28925	3.65721e-155	2.04851e-153	SLC16A9
ENSG00000102241	3462.95	-0.632775	3.67759e-155	2.05614e-153	HTATSF1
ENSG00000115415	3204.22	-0.644622	3.80876e-155	2.12557e-153	STAT1
ENSG00000269378	2929.46	0.737009	6.0204e-155	3.35367e-153	NA
ENSG00000197959	200.743	2.59395	6.10062e-155	3.39215e-153	DNM3
ENSG00000092421	6764.26	0.861493	1.44642e-154	8.02789e-153	SEMA6A
ENSG00000231689	161.654	3.96243	1.69436e-154	9.38685e-153	LINC01090
ENSG00000042286	805.443	1.06936	2.09627e-154	1.15924e-152	AIFM2
ENSG00000141510	6289.91	-0.615707	1.07483e-153	5.933e-152	TP53
ENSG00000144674	2941.48	0.651667	1.7523e-153	9.65512e-152	GOLGA4
ENSG00000257474	424.414	4.50911	2.30183e-153	1.266e-151	NA
ENSG00000184009	149433	0.444049	3.54327e-153	1.94528e-151	ACTG1
ENSG00000099901	5870.37	-1.00239	3.76117e-153	2.06119e-151	RANBP1
ENSG00000245910	839.694	1.12884	4.70913e-153	2.57605e-151	NA
ENSG00000164142	989.628	1.02547	9.90069e-153	5.40627e-151	FHIP1A
ENSG00000100105	1366.44	-1.1038	2.22227e-152	1.2113e-150	PATZ1
ENSG00000132872	943.7	1.32907	8.38478e-152	4.56213e-150	SYT4
ENSG00000179818	664.639	1.21977	1.06972e-151	5.80994e-150	PCBP1-AS1
ENSG00000156453	1627.61	-0.829011	1.2472e-151	6.76175e-150	PCDH1
ENSG00000091483	3214.69	-0.688487	1.48603e-151	8.0423e-150	FH
ENSG00000198467	6972.13	0.481151	2.11704e-151	1.14369e-149	TPM2
ENSG00000175550	2106.71	-0.705879	1.44354e-150	7.7846e-149	DRAP1
ENSG00000144354	3156.88	-0.621761	4.12108e-150	2.21845e-148	CDCA7
ENSG00000035499	5084.15	-0.653981	4.42951e-150	2.38028e-148	DEPDC1B
ENSG00000170430	462.507	-1.46984	8.98914e-150	4.82195e-148	MGMT
ENSG00000146574	4078.3	-0.777327	9.75123e-150	5.22154e-148	CCZ1B
ENSG00000154277	24182.5	0.46203	1.76e-149	9.40778e-148	UCHL1
ENSG00000112308	11630.3	0.601348	2.74702e-149	1.4658e-147	C6orf62
ENSG00000132688	739.696	1.13755	3.7153e-149	1.979e-147	NES
ENSG00000198886	11863.7	-0.912365	4.18133e-149	2.22334e-147	ND4
ENSG00000152291	7014.84	0.631955	6.92276e-149	3.67462e-147	TGOLN2
ENSG00000075391	996.727	1.01577	9.3001e-149	4.92792e-147	RASAL2
ENSG00000132182	1661.41	-0.912303	1.24721e-148	6.5972e-147	NUP210
ENSG00000253686	512.398	1.43244	3.46176e-148	1.82794e-146	LINC01484
ENSG00000087460	6942.42	-0.637187	5.87362e-148	3.09612e-146	GNAS
ENSG00000115234	4946.6	-0.49693	1.61876e-147	8.51809e-146	SNX17
ENSG00000079215	812.684	-1.27163	2.43779e-147	1.28058e-145	SLC1A3
ENSG00000102103	2941.65	0.63092	2.65676e-147	1.3932e-145	PQBP1
ENSG00000105771	1832.76	0.873369	3.22691e-147	1.68927e-145	SMG9
ENSG00000165072	819.142	1.05104	4.51724e-147	2.36069e-145	MAMDC2
ENSG00000170871	527.384	-1.38935	5.91921e-147	3.08804e-145	KIAA0232
ENSG00000102804	4834.44	-0.728967	1.04595e-146	5.44738e-145	TSC22D1
ENSG00000169715	160.758	3.66976	4.99783e-146	2.59844e-144	MT1E
ENSG00000272556	272.564	1.96886	5.22534e-146	2.71209e-144	NA
ENSG00000104611	684.615	1.17406	6.41252e-146	3.3226e-144	SH2D4A
ENSG00000147869	256.556	5.36956	7.17697e-146	3.71237e-144	CER1
ENSG00000277149	773.712	-1.19991	1.51204e-145	7.80794e-144	TYW1B
ENSG00000188770	158.594	-2.92607	3.38974e-145	1.74744e-143	OPTC
ENSG00000101782	2536.31	0.73005	4.66023e-145	2.39832e-143	RIOK3
ENSG00000118515	1926.79	1.04985	7.76055e-145	3.98711e-143	SGK1
ENSG00000090861	13795	0.515839	9.26277e-145	4.75088e-143	AARS1
ENSG00000165118	216.006	-6.10181	1.26276e-144	6.46581e-143	QNG1
ENSG00000122674	4050.01	-0.77253	1.63269e-144	8.34592e-143	CCZ1
ENSG00000215154	685.18	1.33942	1.72103e-144	8.78271e-143	NA
ENSG00000157778	1061.37	0.945782	1.76453e-144	8.98962e-143	PSMG3
ENSG00000126010	678.932	1.79384	3.94036e-144	2.00411e-142	GRPR
ENSG00000289069	179.278	-5.52717	5.48719e-144	2.78619e-142	NA
ENSG00000082641	5906.6	0.549655	9.51266e-144	4.82213e-142	NFE2L1
ENSG00000198795	298.955	-2.06148	1.01947e-143	5.15926e-142	ZNF521
ENSG00000163069	3240.05	0.578769	1.02805e-143	5.19405e-142	SGCB
ENSG00000154553	269.77	1.86316	1.4866e-143	7.49832e-142	PDLIM3
ENSG00000124570	673.324	1.39246	1.64477e-143	8.28239e-142	SERPINB6
ENSG00000101040	7044.65	-0.476076	1.9889e-143	9.99876e-142	ZMYND8
ENSG00000062822	2438.64	-0.868882	2.02857e-143	1.01813e-141	POLD1
ENSG00000149136	5005.63	-0.549498	2.12548e-143	1.06502e-141	SSRP1
ENSG00000172340	3167.56	-0.678419	2.18684e-143	1.09396e-141	SUCLG2
ENSG00000138668	4972.06	-0.726566	6.22078e-143	3.10682e-141	HNRNPD
ENSG00000083457	1501.26	0.811863	1.10085e-142	5.48891e-141	ITGAE
ENSG00000185710	867.064	1.03466	1.22676e-142	6.10671e-141	SMG1P4
ENSG00000153904	1017.91	1.05398	2.06241e-142	1.02497e-140	DDAH1
ENSG00000158859	685.445	1.60426	5.25145e-142	2.60559e-140	ADAMTS4
ENSG00000132589	4313.51	-0.69108	9.02795e-142	4.47207e-140	FLOT2
ENSG00000142864	32210	-0.481349	9.41398e-142	4.65571e-140	SERBP1
ENSG00000101000	354.765	2.1451	1.36053e-141	6.71763e-140	PROCR
ENSG00000072571	5217.48	-0.756291	1.84175e-141	9.07891e-140	HMMR
ENSG00000241186	63068.6	0.461972	1.85093e-141	9.1094e-140	TDGF1
ENSG00000135525	2883.41	-0.718555	2.23187e-141	1.09665e-139	MAP7
ENSG00000116560	4357.82	-0.55271	2.42885e-141	1.19151e-139	SFPQ
ENSG00000105568	18559.9	-0.422583	4.70337e-141	2.30359e-139	PPP2R1A
ENSG00000183161	1491.98	-0.827396	8.0716e-141	3.94691e-139	FANCF
ENSG00000155792	383.807	-1.7301	8.53854e-141	4.16853e-139	DEPTOR
ENSG00000102786	2719.59	-0.686488	1.67256e-140	8.15239e-139	INTS6
ENSG00000198797	136.28	-3.90023	2.63939e-140	1.28443e-138	BRINP2
ENSG00000203326	3056.09	0.742616	3.9019e-140	1.89579e-138	ZNF525
ENSG00000072832	1629.74	-0.924605	4.99455e-140	2.42279e-138	CRMP1
ENSG00000272645	435.633	1.65053	6.82158e-140	3.30379e-138	NA
ENSG00000163530	493.021	1.92842	1.23779e-139	5.98527e-138	DPPA2
ENSG00000135074	578.988	1.24388	1.71276e-139	8.26885e-138	ADAM19
ENSG00000135052	1911.41	-0.777362	2.99537e-139	1.4438e-137	GOLM1
ENSG00000170584	3269.33	-0.59174	3.20523e-139	1.54252e-137	NUDCD2
ENSG00000132297	748.08	2.7614	3.22594e-139	1.55003e-137	HHLA1
ENSG00000109685	1019.29	-1.06595	3.93512e-139	1.8878e-137	NSD2
ENSG00000140403	142.607	-3.64113	4.00165e-139	1.91669e-137	DNAJA4
ENSG00000125944	20914.7	-0.579239	7.79987e-139	3.73008e-137	HNRNPR
ENSG00000196670	1021.98	-1.01843	1.70095e-138	8.12156e-137	ZFP62
ENSG00000136231	5906.62	-0.710942	4.5644e-138	2.17596e-136	IGF2BP3
ENSG00000166938	3137.11	-0.613927	1.17003e-137	5.56906e-136	DIS3L
ENSG00000145782	3433.38	0.575435	1.42742e-137	6.78358e-136	ATG12
ENSG00000177108	2798.35	-0.731229	1.4619e-137	6.93663e-136	ZDHHC22
ENSG00000174353	863.587	0.998262	1.50392e-137	7.1249e-136	NA
ENSG00000169189	1045.01	-0.944773	1.98028e-137	9.36709e-136	NSMCE1
ENSG00000112759	16183.2	-0.75706	2.49491e-137	1.1783e-135	SLC29A1
ENSG00000146729	657.624	-1.19448	2.96062e-137	1.39608e-135	NIPSNAP2
ENSG00000112280	551.276	-1.34623	7.29377e-137	3.43406e-135	COL9A1
ENSG00000135269	3630.4	0.746536	8.12927e-137	3.82151e-135	TES
ENSG00000124795	6057.34	-0.71283	3.55377e-136	1.66802e-134	DEK
ENSG00000282416	233.312	2.08603	5.66164e-136	2.65329e-134	NA
ENSG00000173559	280.928	1.98889	7.0581e-136	3.30265e-134	NABP1
ENSG00000165283	7138.52	-0.522014	7.58533e-136	3.5439e-134	STOML2
ENSG00000198900	4211.16	-0.615725	7.97656e-136	3.72097e-134	TOP1
ENSG00000178741	2711.07	-1.04599	1.54747e-135	7.20768e-134	COX5A
ENSG00000189403	72844.6	-0.492733	4.09821e-135	1.90592e-133	HMGB1
ENSG00000166012	1259.12	0.90436	4.65786e-135	2.16288e-133	TAF1D
ENSG00000106153	2002.45	-11.3003	5.07949e-135	2.35507e-133	CHCHD2
ENSG00000169714	40949.6	0.440898	6.46071e-135	2.9909e-133	CNBP
ENSG00000196177	1422.43	-0.881026	6.81423e-135	3.14977e-133	ACADSB
ENSG00000171298	555.08	-1.29684	9.16687e-135	4.23081e-133	GAA
ENSG00000068831	511.666	-1.34428	1.42191e-134	6.55264e-133	RASGRP2
ENSG00000136943	6455.45	0.54791	1.5229e-134	7.00743e-133	CTSV
ENSG00000130164	11557	0.650214	2.84947e-134	1.30916e-132	LDLR
ENSG00000223773	266.64	1.89529	3.88746e-134	1.78336e-132	NA
ENSG00000132274	1530.34	1.13806	4.31453e-134	1.9763e-132	TRIM22
ENSG00000108433	3721.02	0.57351	5.8522e-134	2.67661e-132	GOSR2
ENSG00000147100	890.622	-1.0892	6.60799e-134	3.01775e-132	SLC16A2
ENSG00000155760	2620.82	0.68502	7.68131e-134	3.50265e-132	FZD7
ENSG00000159217	8963.33	-0.469542	8.41697e-134	3.83237e-132	IGF2BP1
ENSG00000165349	6387.44	0.697193	8.62499e-134	3.92121e-132	SLC7A3
ENSG00000183722	436.731	1.5915	2.10506e-133	9.55603e-132	LHFPL6
ENSG00000287001	218.017	2.41771	2.34809e-133	1.06434e-131	LOC105372436
ENSG00000157399	321.348	1.72284	4.112e-133	1.86111e-131	ARSL
ENSG00000134013	1382.81	-0.914312	7.02035e-133	3.17272e-131	LOXL2
ENSG00000236404	144.217	3.78419	1.29767e-132	5.85588e-131	VLDLR-AS1
ENSG00000267374	233.304	2.09443	2.00574e-132	9.03774e-131	MIR924HG
ENSG00000215808	130.551	-3.63034	4.11901e-132	1.85325e-130	LINC01139
ENSG00000137210	4475.62	-0.52513	5.01831e-132	2.25453e-130	TMEM14B
ENSG00000117399	8796.04	-0.54744	5.9863e-132	2.68545e-130	CDC20
ENSG00000042493	1438.45	0.953817	6.73428e-132	3.01654e-130	CAPG
ENSG00000167508	6431.25	0.886298	1.49624e-131	6.69239e-130	MVD
ENSG00000048028	6172.36	0.713395	1.73958e-131	7.76937e-130	USP28
ENSG00000143776	570.414	1.21497	2.59578e-131	1.15764e-129	CDC42BPA
ENSG00000149476	1227.85	-0.839739	5.64032e-131	2.51172e-129	TKFC
ENSG00000108468	5831.14	-0.765135	6.25084e-131	2.77952e-129	CBX1
ENSG00000125247	1511.7	-0.842532	1.71661e-130	7.62201e-129	TMTC4
ENSG00000008517	192.975	2.72364	2.02413e-130	8.97432e-129	IL32
ENSG00000120156	669.916	1.65767	3.27739e-130	1.45097e-128	TEK
ENSG00000168002	8530.86	0.467176	4.24827e-130	1.87807e-128	POLR2G
ENSG00000165801	362.655	-1.61953	6.20087e-130	2.73729e-128	ARHGEF40
ENSG00000136021	3410.37	0.56259	6.28311e-130	2.76958e-128	SCYL2
ENSG00000026508	276.527	1.89763	6.9327e-130	3.05149e-128	CD44
ENSG00000168303	1743.91	-0.772258	9.89216e-130	4.34784e-128	MPLKIP
ENSG00000129128	4083.78	-0.530388	1.23494e-129	5.42003e-128	SPCS3
ENSG00000131844	1478.67	-0.904291	1.26505e-129	5.54416e-128	MCCC2
ENSG00000204394	5357.87	-0.909055	1.82394e-129	7.98203e-128	VARS1
ENSG00000136451	2220.12	-0.720849	3.57197e-129	1.56094e-127	VEZF1
ENSG00000125351	2663.37	0.720765	4.51475e-129	1.9701e-127	UPF3B
ENSG00000164054	8213.51	0.411115	8.27836e-129	3.60726e-127	SHISA5
ENSG00000115271	2211.72	-0.632047	1.69213e-128	7.36282e-127	GCA
ENSG00000070718	1698.28	0.725106	1.82462e-128	7.92796e-127	AP3M2
ENSG00000079246	57473.2	-0.439815	1.9411e-128	8.42204e-127	XRCC5
ENSG00000103275	6862.4	-0.539831	4.14326e-128	1.79512e-126	UBE2I
ENSG00000229180	1090.11	0.872987	5.43397e-128	2.35098e-126	NA
ENSG00000181191	3186.95	-0.634716	9.84796e-128	4.25463e-126	PJA1
ENSG00000154845	2498.94	0.650597	1.54862e-127	6.68104e-126	PPP4R1
ENSG00000168298	294.557	-1.98366	1.74557e-127	7.52006e-126	H1-4
ENSG00000102753	4789.04	-0.505623	2.16135e-127	9.29807e-126	KPNA3
ENSG00000143401	15203.3	-0.599232	2.18277e-127	9.37698e-126	ANP32E
ENSG00000154310	1950.25	-0.767558	1.70781e-126	7.32624e-125	TNIK
ENSG00000113615	2972.04	0.582985	2.6105e-126	1.11829e-124	SEC24A
ENSG00000143924	4950.88	-0.590304	3.51845e-126	1.50511e-124	EML4
ENSG00000276077	1033.65	0.875155	3.63772e-126	1.55395e-124	LOC102724951
ENSG00000139926	1072.22	0.991328	4.04793e-126	1.72676e-124	FRMD6
ENSG00000070961	1602.16	-0.751633	4.24992e-126	1.81038e-124	ATP2B1
ENSG00000133789	4670.37	0.535192	4.91974e-126	2.09278e-124	SWAP70
ENSG00000166025	1551.27	-0.832092	5.05937e-126	2.14917e-124	AMOTL1
ENSG00000196628	2223.22	-0.742756	5.22445e-126	2.2162e-124	TCF4
ENSG00000184588	2069.49	0.729124	5.48887e-126	2.32513e-124	PDE4B
ENSG00000139734	2274.71	0.6763	5.83106e-126	2.46664e-124	DIAPH3
ENSG00000111530	5108.23	-0.664733	8.82013e-126	3.72589e-124	CAND1
ENSG00000128641	1744.92	-0.856948	1.01296e-125	4.27311e-124	MYO1B
ENSG00000116922	3059.37	0.564395	1.36344e-125	5.74364e-124	C1orf109
ENSG00000116906	3925.61	-0.66665	2.50809e-125	1.0551e-123	GNPAT
ENSG00000128285	169.702	-2.4956	3.34283e-125	1.40431e-123	MCHR1
ENSG00000136937	3872	-0.57745	3.9003e-125	1.63624e-123	NCBP1
ENSG00000129351	17476.2	-0.363608	5.03937e-125	2.11119e-123	ILF3
ENSG00000156976	8307.7	0.515729	1.30454e-124	5.45771e-123	EIF4A2
ENSG00000248538	134.587	4.12111	1.31867e-124	5.50926e-123	LOC157273
ENSG00000215717	1646.65	0.784887	1.35174e-124	5.63965e-123	TMEM167B
ENSG00000171314	39797	-0.501339	1.38142e-124	5.75562e-123	PGAM1
ENSG00000274317	222.515	2.3687	1.44621e-124	6.01732e-123	NA
ENSG00000143727	10184.4	0.463245	2.14773e-124	8.92392e-123	ACP1
ENSG00000255302	10413.6	-0.585868	2.96404e-124	1.2299e-122	EID1
ENSG00000132646	9574.76	-0.470029	3.00264e-124	1.24421e-122	PCNA
ENSG00000167562	934.437	0.910665	4.51494e-124	1.86833e-122	ZNF701
ENSG00000280279	212.281	1.96753	1.70668e-123	7.05283e-122	NA
ENSG00000064933	3148.24	-0.636295	1.81158e-123	7.47613e-122	PMS1
ENSG00000111726	4593.52	-0.73755	1.87707e-123	7.7359e-122	CMAS
ENSG00000228716	5032.33	-0.5449	1.987e-123	8.17788e-122	DHFR
ENSG00000240024	1010.85	1.00956	2.46195e-123	1.0119e-121	NA
ENSG00000074219	4641.48	-0.494876	2.64314e-123	1.0849e-121	TEAD2
ENSG00000060762	1062.44	0.872533	2.74702e-123	1.12602e-121	MPC1
ENSG00000117600	311.518	1.70626	2.92268e-123	1.19641e-121	PLPPR4
ENSG00000103089	157.959	5.36714	4.07709e-123	1.66673e-121	FA2H
ENSG00000159079	831.617	-0.99227	4.19545e-123	1.71281e-121	CFAP298
ENSG00000183853	1633.67	0.755742	4.77394e-123	1.94637e-121	KIRREL1
ENSG00000105701	5017.99	-0.524809	4.9666e-123	2.02221e-121	FKBP8
ENSG00000153187	14421.8	-0.631018	1.35446e-122	5.50748e-121	HNRNPU
ENSG00000278996	370.779	1.88694	2.3331e-122	9.47414e-121	NA
ENSG00000171724	1672.3	-0.839433	2.3917e-122	9.69915e-121	VAT1L
ENSG00000011201	1064.68	-0.967359	3.64581e-122	1.47653e-120	ANOS1
ENSG00000121236	1127.96	0.8646	4.57054e-122	1.84858e-120	TRIM6
ENSG00000164104	14263.1	-0.567762	5.33495e-122	2.15488e-120	HMGB2
ENSG00000205581	8342.88	-0.727709	2.35987e-121	9.51931e-120	HMGN1
ENSG00000177733	3530.4	-0.944786	2.7235e-121	1.09716e-119	HNRNPA0
ENSG00000142405	270.911	1.98691	2.9235e-121	1.17617e-119	NLRP12
ENSG00000164649	6290.85	-0.49858	3.04195e-121	1.2222e-119	CDCA7L
ENSG00000169855	2126.57	-0.909703	3.44068e-121	1.38058e-119	ROBO1
ENSG00000204711	779.085	1.00358	4.15991e-121	1.66698e-119	CFAP95
ENSG00000168036	17071.4	-0.589878	4.17696e-121	1.67161e-119	CTNNB1
ENSG00000101337	5547.87	0.608965	1.08316e-120	4.32908e-119	TM9SF4
ENSG00000106211	1347.16	-0.818505	1.22818e-120	4.90226e-119	HSPB1
ENSG00000111799	127.772	4.02532	3.79293e-120	1.51195e-118	COL12A1
ENSG00000110092	2755.4	-0.808359	5.68392e-120	2.26278e-118	CCND1
ENSG00000147526	563.858	1.25601	6.55697e-120	2.60693e-118	TACC1
ENSG00000178921	7730.22	-0.623435	1.05136e-119	4.17457e-118	PFAS
ENSG00000078401	123.263	3.81473	1.4512e-119	5.75465e-118	EDN1
ENSG00000140575	12126.2	0.421201	2.17718e-119	8.62226e-118	IQGAP1
ENSG00000152818	2207.09	0.698228	2.70462e-119	1.06971e-117	UTRN
ENSG00000185485	424.556	1.37991	3.63383e-119	1.43536e-117	NA
ENSG00000213024	4197.12	-0.658523	4.20954e-119	1.66061e-117	NUP62
ENSG00000102910	1513.2	-0.768131	4.40684e-119	1.73619e-117	LONP2
ENSG00000175197	297.301	1.77632	9.80654e-119	3.85855e-117	DDIT3
ENSG00000138678	171.795	2.35561	1.12438e-118	4.41833e-117	GPAT3
ENSG00000134873	1343.06	-0.760272	1.74537e-118	6.84974e-117	CLDN10
ENSG00000136997	4506.47	0.670888	1.76959e-118	6.93585e-117	MYC
ENSG00000184661	3688.63	-0.598845	2.12397e-118	8.31409e-117	CDCA2
ENSG00000267640	409.122	1.31505	3.64132e-118	1.42353e-116	NA
ENSG00000168090	6652.1	-0.46552	3.97374e-118	1.55149e-116	COPS6
ENSG00000227838	190.417	2.17632	1.07677e-117	4.19872e-116	NA
ENSG00000119917	131.235	3.07752	1.13932e-117	4.43692e-116	IFIT3
ENSG00000216819	1708.68	1.12585	2.33889e-117	9.09686e-116	TUBB2BP1
ENSG00000011260	3167.9	-0.866776	1.12422e-116	4.36695e-115	UTP18
ENSG00000235655	15649.4	-0.452782	2.4896e-116	9.65832e-115	NA
ENSG00000156531	5264.66	-0.562487	2.81403e-116	1.0903e-114	PHF6
ENSG00000163520	385.646	-1.41379	2.83204e-116	1.09589e-114	FBLN2
ENSG00000214553	133.736	-3.2459	3.35191e-116	1.2954e-114	NA
ENSG00000143367	1184.76	0.842505	3.37816e-116	1.30389e-114	TUFT1
ENSG00000121570	48424.5	0.415154	5.04794e-116	1.94592e-114	DPPA4
ENSG00000105926	1887.16	-0.774815	7.85743e-116	3.02511e-114	PALS2
ENSG00000141447	2208.66	-0.638138	8.50927e-116	3.27193e-114	OSBPL1A
ENSG00000225542	134.382	3.12108	8.72108e-116	3.34914e-114	ZNF385D-AS1
ENSG00000287238	125.347	4.04838	1.01341e-115	3.88686e-114	NA
ENSG00000182307	5447.79	0.52091	1.14622e-115	4.39071e-114	C8orf33
ENSG00000008838	4031.24	-0.529735	1.21525e-115	4.64927e-114	MED24
ENSG00000143321	1873.31	-0.718348	1.44252e-115	5.51185e-114	HDGF
ENSG00000214194	2633.22	-0.573126	1.49685e-115	5.71227e-114	SMIM30
ENSG00000053747	118.951	3.79827	1.81402e-115	6.91397e-114	LAMA3
ENSG00000119403	522.616	1.29698	3.85943e-115	1.46914e-113	PHF19
ENSG00000289308	4876.52	0.516849	6.01877e-115	2.28826e-113	NA
ENSG00000277067	1002.21	0.871951	8.94101e-115	3.39502e-113	LOC102724843
ENSG00000149084	4628.75	0.775661	9.7362e-115	3.69235e-113	HSD17B12
ENSG00000241015	1123.72	0.840743	1.11662e-114	4.22938e-113	TPM3P9
ENSG00000094916	18584	-0.494317	1.21529e-114	4.59738e-113	CBX5
ENSG00000126768	3417.93	0.509683	1.27504e-114	4.81743e-113	TIMM17B
ENSG00000049130	552.904	1.35148	2.14143e-114	8.08083e-113	KITLG
ENSG00000138119	156.71	2.92025	2.35492e-114	8.87544e-113	MYOF
ENSG00000120802	5913.66	-0.798102	2.49355e-114	9.38631e-113	TMPO
ENSG00000242086	351.422	1.64158	2.5793e-114	9.69708e-113	SDHAP2
ENSG00000183230	300.657	1.55088	3.2732e-114	1.22907e-112	CTNNA3
ENSG00000167815	6709.13	-0.512932	3.33879e-114	1.25215e-112	PRDX2
ENSG00000140350	11672.1	-0.833903	3.71703e-114	1.39228e-112	ANP32A
ENSG00000160325	731.231	-1.01443	4.06855e-114	1.52208e-112	CACFD1
ENSG00000205583	723.895	0.985887	5.63872e-114	2.1069e-112	NA
ENSG00000125814	1056.36	0.889537	5.80432e-114	2.16611e-112	NAPB
ENSG00000163492	526.609	1.16427	5.89807e-114	2.1984e-112	CCDC141
ENSG00000087510	132.413	3.59663	7.41007e-114	2.7586e-112	TFAP2C
ENSG00000120833	996.775	-0.866842	1.27165e-113	4.72828e-112	SOCS2
ENSG00000136159	4894.56	0.491418	1.60283e-113	5.95239e-112	NUDT15
ENSG00000085832	2751.04	0.675854	1.97616e-113	7.32987e-112	EPS15
ENSG00000139168	2075.28	-0.637531	2.00599e-113	7.43144e-112	ZCRB1
ENSG00000138594	3402.33	-0.51142	2.74832e-113	1.01691e-111	TMOD3
ENSG00000126787	12737.9	-0.544944	3.15563e-113	1.1662e-111	DLGAP5
ENSG00000198890	3144.91	-0.716924	3.76614e-113	1.39013e-111	PRMT6
ENSG00000111671	285.679	2.06202	3.83195e-113	1.41271e-111	SPSB2
ENSG00000143771	5447.44	0.575863	7.11189e-113	2.61874e-111	CNIH4
ENSG00000260257	1657.25	0.863	3.04393e-112	1.11948e-110	LOC119746555
ENSG00000267279	124.401	4.0936	3.72011e-112	1.36651e-110	NA
ENSG00000274333	1038.51	0.867102	4.68631e-112	1.71935e-110	LOC102724219
ENSG00000184809	1483.1	0.828406	5.08561e-112	1.8636e-110	NA
ENSG00000198492	8452.14	-0.662	9.1063e-112	3.33295e-110	YTHDF2
ENSG00000148339	485.805	1.19242	9.80689e-112	3.58506e-110	SLC25A25
ENSG00000141198	1861.29	-0.662413	1.65888e-111	6.05699e-110	TOM1L1
ENSG00000204371	2625.85	-0.798857	3.12247e-111	1.13873e-109	EHMT2
ENSG00000136104	1438.82	-0.782272	4.72475e-111	1.721e-109	RNASEH2B
ENSG00000146938	7317.88	-0.514042	5.09512e-111	1.85369e-109	NLGN4X
ENSG00000131051	14889.3	0.428792	5.83924e-111	2.12187e-109	RBM39
ENSG00000101193	3907.89	0.628553	1.75907e-110	6.38451e-109	GID8
ENSG00000128563	1554.52	0.699916	1.96709e-110	7.13098e-109	PRKRIP1
ENSG00000213626	1079.2	1.04248	2.29091e-110	8.29501e-109	LBH
ENSG00000145685	1204.83	-0.885201	2.3559e-110	8.52018e-109	LHFPL2
ENSG00000177971	616.317	-1.22958	2.45972e-110	8.8851e-109	IMP3
ENSG00000103044	1666.44	-0.712687	2.84903e-110	1.02791e-108	HAS3
ENSG00000180008	1230.44	0.986891	2.92423e-110	1.0538e-108	SOCS4
ENSG00000132967	17896.3	-0.45947	3.12637e-110	1.12531e-108	HMGB1P5
ENSG00000107882	299.71	-1.63991	3.77023e-110	1.35546e-108	SUFU
ENSG00000227232	559.733	1.10774	7.97195e-110	2.86265e-108	NA
ENSG00000132824	5284.53	0.592582	8.25848e-110	2.96205e-108	SERINC3
ENSG00000163041	33540.4	-0.450373	9.57063e-110	3.42863e-108	H3-3A
ENSG00000147872	2820.08	-0.624714	1.1635e-109	4.16326e-108	PLIN2
ENSG00000139832	444.594	1.38203	1.37225e-109	4.90447e-108	RAB20
ENSG00000114023	2039.8	-0.657991	1.83937e-109	6.56624e-108	FAM162A
ENSG00000152932	325.972	-1.37312	2.26064e-109	8.06065e-108	RAB3C
ENSG00000162971	1231.59	0.751007	2.3054e-109	8.21062e-108	TYW5
ENSG00000159055	2863.26	-0.603564	3.05938e-109	1.08832e-107	MIS18A
ENSG00000231698	487.844	1.22079	3.11712e-109	1.10756e-107	NA
ENSG00000033170	689.264	-1.11715	3.19235e-109	1.13297e-107	FUT8
ENSG00000136160	810.922	1.19388	4.03408e-109	1.43003e-107	EDNRB
ENSG00000174498	511.405	-1.21675	4.31506e-109	1.52785e-107	IGDCC3
ENSG00000198056	1808.43	-0.797583	4.98047e-109	1.76141e-107	PRIM1
ENSG00000277991	948.516	0.912069	5.26309e-109	1.8592e-107	NA
ENSG00000263874	204.421	-1.94549	7.16764e-109	2.52905e-107	LASP1NB
ENSG00000111716	4454.25	-0.498217	1.117e-108	3.93667e-107	LDHB
ENSG00000138709	1020.83	0.823017	1.41488e-108	4.98073e-107	LARP1B
ENSG00000123104	1163.12	0.793306	1.44274e-108	5.07293e-107	ITPR2
ENSG00000256663	504.172	-1.16039	1.97052e-108	6.9207e-107	NA
ENSG00000133703	1829.85	-0.683217	2.06444e-108	7.24222e-107	KRAS
ENSG00000162607	5011.26	-0.556909	2.07643e-108	7.27589e-107	USP1
ENSG00000215712	1671.8	0.662714	2.21995e-108	7.76981e-107	TMEM242
ENSG00000198157	1758.12	-0.686582	3.41886e-108	1.19522e-106	HMGN5
ENSG00000118322	115.386	-3.23221	6.98405e-108	2.4388e-106	ATP10B
ENSG00000128050	37137	-0.454594	1.14546e-107	3.99533e-106	PAICS
ENSG00000102870	923.009	-0.851122	1.36061e-107	4.74033e-106	ZNF629
ENSG00000121207	1025.9	-0.790682	1.77037e-107	6.16086e-106	LRAT
ENSG00000123453	275.958	-1.54378	5.09127e-107	1.76973e-105	SARDH
ENSG00000110148	346.019	-1.37535	5.34802e-107	1.85685e-105	CCKBR
ENSG00000161940	212.167	-1.90222	6.74527e-107	2.33931e-105	BCL6B
ENSG00000135097	265.52	-1.62357	7.83339e-107	2.71358e-105	MSI1
ENSG00000117650	1597.27	-0.687793	8.98169e-107	3.10783e-105	NEK2
ENSG00000133710	142.727	3.0658	1.03646e-106	3.58227e-105	SPINK5
ENSG00000186501	2137.52	0.596384	1.04006e-106	3.59062e-105	TMEM222
ENSG00000144057	381.234	-1.38564	1.23114e-106	4.24548e-105	ST6GAL2
ENSG00000177410	750.03	0.957522	1.69437e-106	5.83627e-105	ZFAS1
ENSG00000204576	867.761	0.90468	1.98295e-106	6.82258e-105	PRR3
ENSG00000153147	6456.23	-0.87131	2.54366e-106	8.74184e-105	SMARCA5
ENSG00000256683	477.154	1.18674	4.9058e-106	1.68408e-104	ZNF350
ENSG00000102054	17492.7	-0.455838	5.18919e-106	1.77936e-104	RBBP7
ENSG00000101003	7276.81	-0.460016	8.51379e-106	2.91607e-104	GINS1
ENSG00000243335	319.814	1.49503	1.10656e-105	3.78583e-104	KCTD7
ENSG00000101146	5573.52	0.489676	1.1628e-105	3.97377e-104	RAE1
ENSG00000196724	594.255	1.06905	2.06456e-105	7.04755e-104	ZNF418
ENSG00000100060	134.899	-2.45848	2.3982e-105	8.17726e-104	MFNG
ENSG00000086475	10434.3	-0.511491	2.63838e-105	8.98614e-104	SEPHS1
ENSG00000128965	776.67	0.975431	3.07669e-105	1.04673e-103	CHAC1
ENSG00000138642	441.575	1.18916	3.09255e-105	1.05095e-103	HERC6
ENSG00000090013	703.382	0.952017	4.18235e-105	1.41971e-103	BLVRB
ENSG00000176014	2111.5	1.07339	5.36644e-105	1.81963e-103	TUBB6
ENSG00000163558	3053.18	-0.712751	1.08386e-104	3.67102e-103	PRKCI
ENSG00000254951	111.838	4.3657	1.30235e-104	4.40611e-103	LOC283299
ENSG00000234585	336.475	1.36651	1.80968e-104	6.11572e-103	NA
ENSG00000237973	1533.87	-1.16734	2.26113e-104	7.6329e-103	MTCO1P12
ENSG00000276550	947.487	-0.839722	2.88812e-104	9.73859e-103	NA
ENSG00000111110	998.163	-0.801902	3.02813e-104	1.01994e-102	PPM1H
ENSG00000120162	925.294	-0.885517	3.18904e-104	1.07295e-102	MOB3B
ENSG00000257103	5986.8	-0.517648	5.30097e-104	1.78154e-102	LSM14A
ENSG00000147677	5001.42	0.495617	5.38542e-104	1.80792e-102	EIF3H
ENSG00000141425	4938.37	-0.446062	5.64742e-104	1.89379e-102	RPRD1A
ENSG00000013810	4401.01	-0.738591	6.22056e-104	2.08368e-102	TACC3
ENSG00000106462	1380.89	-0.964831	8.77174e-104	2.93501e-102	EZH2
ENSG00000134853	245.861	1.67063	9.15486e-104	3.05983e-102	PDGFRA
ENSG00000160336	3961.81	0.528274	9.45589e-104	3.15698e-102	ZNF761
ENSG00000143768	248.78	1.95742	1.27775e-103	4.26127e-102	LEFTY2
ENSG00000119688	3116.03	0.509539	1.38019e-103	4.59787e-102	ABCD4
ENSG00000164961	3146.9	-0.505778	1.41308e-103	4.70228e-102	WASHC5
ENSG00000277196	161.43	2.32561	1.50573e-103	5.0051e-102	PRODH
ENSG00000172270	27373	-0.329669	1.53511e-103	5.09719e-102	BSG
ENSG00000166912	626.894	1.12727	1.65564e-103	5.49142e-102	MTMR10
ENSG00000163320	3511.22	-0.488655	1.96219e-103	6.50109e-102	CGGBP1
ENSG00000111605	11070.7	-0.411359	2.47646e-103	8.19602e-102	CPSF6
ENSG00000183091	186.876	2.29302	2.92539e-103	9.67129e-102	NEB
ENSG00000130294	6012.2	0.66224	3.43235e-103	1.1335e-101	KIF1A
ENSG00000150961	4094.27	-0.867066	3.49118e-103	1.15167e-101	SEC24D
ENSG00000138778	3405	-0.607339	4.31267e-103	1.42113e-101	CENPE
ENSG00000144118	2769.58	0.574617	4.64112e-103	1.5277e-101	RALB
ENSG00000131470	599.519	1.08829	8.01466e-103	2.63531e-101	PSMC3IP
ENSG00000139174	1424.24	-0.821019	8.36704e-103	2.7482e-101	PRICKLE1
ENSG00000268043	1272.82	0.78898	8.40616e-103	2.75807e-101	NBPF12
ENSG00000205352	5308.22	0.434849	1.11628e-102	3.65857e-101	PRR13
ENSG00000162244	12448	-0.38313	1.28746e-102	4.21509e-101	RPL29
ENSG00000144566	6157.88	0.451939	2.00549e-102	6.55881e-101	RAB5A
ENSG00000075340	8746.72	-0.457788	2.40562e-102	7.85896e-101	ADD2
ENSG00000111981	107.902	3.1704	3.51525e-102	1.14717e-100	ULBP1
ENSG00000184005	1200.98	-0.771875	3.53502e-102	1.15239e-100	ST6GALNAC3
ENSG00000170606	19579.7	-0.456258	3.90038e-102	1.27013e-100	HSPA4
ENSG00000203875	505.774	1.11328	4.24103e-102	1.37958e-100	SNHG5
ENSG00000139289	843.202	0.938402	4.73813e-102	1.53964e-100	PHLDA1
ENSG00000168538	2089.82	-0.629796	7.34941e-102	2.38562e-100	TRAPPC11
ENSG00000135390	6605.8	-0.528758	8.16074e-102	2.64615e-100	ATP5MC2
ENSG00000102038	6730.66	-0.47488	1.09789e-101	3.55616e-100	SMARCA1
ENSG00000132383	10942.2	-0.402752	1.37924e-101	4.46271e-100	RPA1
ENSG00000234787	1177.9	2.65636	2.01362e-101	6.50842e-100	LINC00458
ENSG00000182326	629.734	1.11202	2.70248e-101	8.72568e-100	C1S
ENSG00000137692	5376.23	-0.47018	4.04874e-101	1.30586e-99	DCUN1D5
ENSG00000198712	32644	-0.721028	4.11374e-101	1.32542e-99	COX2
ENSG00000215256	762.756	-0.956559	4.25475e-101	1.3694e-99	DHRS4-AS1
ENSG00000071794	2780.77	-0.571961	5.78739e-101	1.86071e-99	HLTF
ENSG00000123609	654.541	0.918256	8.47382e-101	2.72155e-99	NMI
ENSG00000163110	4079.04	0.476481	8.48497e-101	2.72226e-99	PDLIM5
ENSG00000204592	1768.84	0.702662	1.1301e-100	3.6219e-99	HLA-E
ENSG00000152240	3931.65	-0.473494	1.4348e-100	4.59362e-99	HAUS1
ENSG00000162551	3625.39	-0.756191	1.49345e-100	4.77636e-99	ALPL
ENSG00000130066	2540.04	0.702132	1.58916e-100	5.07712e-99	SAT1
ENSG00000119801	2870.14	0.715395	1.64737e-100	5.25758e-99	YPEL5
ENSG00000263528	618.745	-1.01841	2.04756e-100	6.52794e-99	IKBKE
ENSG00000171466	179.791	2.08517	2.28696e-100	7.28355e-99	ZNF562
ENSG00000150433	752.057	-0.878101	2.43272e-100	7.73968e-99	TMEM218
ENSG00000250899	446.134	1.19772	2.5102e-100	7.97781e-99	NA
ENSG00000187231	1298.33	0.707823	2.97418e-100	9.44256e-99	SESTD1
ENSG00000197102	3495.54	0.532073	7.20004e-100	2.28352e-98	DYNC1H1
ENSG00000164284	3663.67	0.527961	9.59701e-100	3.04055e-98	GRPEL2
ENSG00000166405	519.079	1.0643	1.11764e-99	3.53726e-98	RIC3
ENSG00000168389	915.398	-0.877607	1.15542e-99	3.65302e-98	MFSD2A
ENSG00000165304	4539.94	-0.480539	1.83739e-99	5.80313e-98	MELK
ENSG00000168243	750.214	-0.887583	2.07652e-99	6.5516e-98	GNG4
ENSG00000185875	1071.75	-0.898685	2.11094e-99	6.65328e-98	THNSL1
ENSG00000154059	3058.39	-0.55384	2.88819e-99	9.09362e-98	IMPACT
ENSG00000122550	5234.59	-0.449259	3.99669e-99	1.25708e-97	KLHL7
ENSG00000198064	742.33	0.90754	4.80426e-99	1.5089e-97	NPIPB13
ENSG00000136802	2229.48	-0.853521	4.80726e-99	1.5089e-97	LRRC8A
ENSG00000126261	6602.65	-0.672713	8.21676e-99	2.57642e-97	UBA2
ENSG00000163634	2065.46	-0.5617	8.73344e-99	2.73561e-97	THOC7
ENSG00000104904	14928.4	0.371515	1.13064e-98	3.53792e-97	OAZ1
ENSG00000114529	1149.32	0.726205	1.1871e-98	3.71075e-97	C3orf52
ENSG00000288882	107.418	4.35554	1.39358e-98	4.35173e-97	NA
ENSG00000123560	4352.59	0.592929	1.70162e-98	5.30817e-97	PLP1
ENSG00000197124	1042.69	0.855537	1.86878e-98	5.82366e-97	ZNF682
ENSG00000106610	650.482	0.965401	2.42044e-98	7.53508e-97	NA
ENSG00000100918	1431.49	-0.655201	4.43381e-98	1.37888e-96	REC8
ENSG00000043143	605.767	1.02104	4.84375e-98	1.50483e-96	JADE2
ENSG00000120915	353.221	-1.29286	6.91114e-98	2.14492e-96	EPHX2
ENSG00000284294	102.696	4.44803	8.70366e-98	2.69849e-96	LOC122455341
ENSG00000076248	9042.3	-0.604387	1.07267e-97	3.32232e-96	UNG
ENSG00000122641	101.893	3.85396	1.40514e-97	4.34765e-96	INHBA
ENSG00000119711	1378.8	-0.72126	1.67213e-97	5.16848e-96	ALDH6A1
ENSG00000101935	2518.38	-0.56125	2.78701e-97	8.60579e-96	AMMECR1
ENSG00000018699	2541.82	-0.534876	3.32694e-97	1.02626e-95	TTC27
ENSG00000175792	8733.64	-0.414185	3.40435e-97	1.04907e-95	RUVBL1
ENSG00000133124	176.451	2.27802	3.58328e-97	1.10309e-95	IRS4
ENSG00000108960	734.09	-1.07038	4.50603e-97	1.38575e-95	MMD
ENSG00000135245	1306.98	-0.654822	5.64537e-97	1.73438e-95	HILPDA
ENSG00000173801	4449.76	-0.750195	5.87331e-97	1.80259e-95	JUP
ENSG00000116898	4584.15	-0.430405	6.89357e-97	2.11359e-95	MRPS15
ENSG00000101294	5507.02	0.559193	8.6453e-97	2.64801e-95	HM13
ENSG00000197408	169.293	2.01178	1.25129e-96	3.82876e-95	CYP2B6
ENSG00000116062	9338.65	-0.65725	1.37278e-96	4.19631e-95	MSH6
ENSG00000124226	6125.52	0.406567	1.41865e-96	4.33216e-95	RNF114
ENSG00000091409	2333.56	-0.594147	1.67529e-96	5.11074e-95	ITGA6
ENSG00000273136	958.844	0.888375	1.93966e-96	5.91129e-95	NBPF26
ENSG00000172123	420.068	1.33189	2.97884e-96	9.0692e-95	SLFN12
ENSG00000148730	2727.22	-0.637034	3.30722e-96	1.00589e-94	EIF4EBP2
ENSG00000106009	1517.83	-0.821113	3.37927e-96	1.02678e-94	BRAT1
ENSG00000139998	665.512	1.03854	4.65202e-96	1.41209e-94	RAB15
ENSG00000172869	1356.33	0.733255	4.90827e-96	1.48839e-94	DMXL1
ENSG00000171530	6778.78	0.452297	5.62901e-96	1.70524e-94	TBCA
ENSG00000166963	498.039	1.08178	6.84332e-96	2.07104e-94	MAP1A
ENSG00000237649	4851.12	-0.554405	7.12867e-96	2.15525e-94	KIFC1
ENSG00000167281	332.275	-1.43077	7.70996e-96	2.32868e-94	RBFOX3
ENSG00000136014	17256.6	-0.446456	1.44284e-95	4.35358e-94	USP44
ENSG00000267041	1071.76	-0.71625	1.48432e-95	4.4743e-94	ZNF850
ENSG00000225733	1440.95	-0.731113	1.68911e-95	5.08656e-94	FGD5-AS1
ENSG00000169375	4170.8	-0.631336	1.74132e-95	5.23861e-94	SIN3A
ENSG00000250337	836.657	1.0763	1.80598e-95	5.42775e-94	PURPL
ENSG00000069275	16728.8	-0.519609	1.83122e-95	5.49819e-94	NUCKS1
ENSG00000134308	24709.5	-0.6251	3.72728e-95	1.118e-93	YWHAQ
ENSG00000103769	8111.43	-0.49533	5.26154e-95	1.57665e-93	RAB11A
ENSG00000145715	1046.46	-0.805099	5.32443e-95	1.59392e-93	RASA1
ENSG00000169783	703.775	-1.20451	6.24281e-95	1.86701e-93	LINGO1
ENSG00000013441	540.367	1.06672	6.88193e-95	2.05613e-93	CLK1
ENSG00000066557	3606.92	-0.476997	7.19157e-95	2.14653e-93	LRRC40
ENSG00000132432	4676.51	0.429758	8.0089e-95	2.38814e-93	SEC61G
ENSG00000146776	1354.92	-0.765346	9.22476e-95	2.748e-93	ATXN7L1
ENSG00000135248	111.429	2.78041	1.03719e-94	3.08672e-93	GARIN1B
ENSG00000183323	92.1632	-4.17223	1.18272e-94	3.51638e-93	CCDC125
ENSG00000166833	2029.58	-0.658217	1.19882e-94	3.56077e-93	NAV2
ENSG00000165861	1073.54	0.750562	1.81881e-94	5.397e-93	ZFYVE1
ENSG00000182158	1755.54	0.742261	1.82888e-94	5.42159e-93	CREB3L2
ENSG00000180957	10249.3	0.403472	2.57828e-94	7.63567e-93	PITPNB
ENSG00000259781	15604.5	-0.440572	2.88614e-94	8.53911e-93	NA
ENSG00000213719	18459.9	0.331556	3.11506e-94	9.20743e-93	CLIC1
ENSG00000196550	1930.31	-0.761886	3.42259e-94	1.01066e-92	FAM72A
ENSG00000149948	976.526	-0.902607	3.86944e-94	1.1415e-92	HMGA2
ENSG00000000003	7549.01	-0.577692	4.86603e-94	1.43411e-92	TSPAN6
ENSG00000138430	7452.94	-0.403423	6.51187e-94	1.91731e-92	OLA1
ENSG00000111361	2920.06	-0.516162	6.69215e-94	1.96849e-92	EIF2B1
ENSG00000132507	17356.1	-0.750317	7.12283e-94	2.09315e-92	EIF5A
ENSG00000099995	5693.83	-0.583604	8.56974e-94	2.51591e-92	SF3A1
ENSG00000197694	7683.88	0.478322	9.99454e-94	2.93138e-92	SPTAN1
ENSG00000078246	2730.69	0.613423	1.16986e-93	3.42788e-92	TULP3
ENSG00000183431	15677.8	-0.408336	1.19316e-93	3.49278e-92	SF3A3
ENSG00000010292	8021.87	-0.60949	1.3467e-93	3.93845e-92	NCAPD2
ENSG00000213115	96.7087	3.86818	1.63636e-93	4.78098e-92	LOC729141
ENSG00000263513	1674.43	-0.780104	1.79554e-93	5.24103e-92	FAM72C
ENSG00000065518	4558.85	-0.488946	1.82992e-93	5.33625e-92	NDUFB4
ENSG00000134294	35029.2	0.446453	1.88951e-93	5.50473e-92	SLC38A2
ENSG00000116212	1717.85	-0.692093	1.97658e-93	5.75289e-92	LRRC42
ENSG00000184939	684.164	-0.910468	2.66761e-93	7.75672e-92	ZFP90
ENSG00000214293	536.238	1.07093	5.60125e-93	1.62714e-91	APTR
ENSG00000132153	3544.05	-0.687936	7.01303e-93	2.03532e-91	DHX30
ENSG00000077782	2514	-0.631278	7.74909e-93	2.24679e-91	FGFR1
ENSG00000137267	12834.7	1.16968	8.48413e-93	2.45757e-91	TUBB2A
ENSG00000187522	2685.01	-0.491422	1.07697e-92	3.11666e-91	HSPA14
ENSG00000260834	1710.74	0.828268	1.48687e-92	4.29876e-91	NA
ENSG00000108821	2347.93	1.65543	1.55338e-92	4.48679e-91	COL1A1
ENSG00000139116	763.018	-0.830828	1.7418e-92	5.02625e-91	KIF21A
ENSG00000066279	2480.6	-0.582807	2.13377e-92	6.15152e-91	ASPM
ENSG00000170961	439.515	1.46891	2.7031e-92	7.78549e-91	HAS2
ENSG00000177426	8285.04	0.419027	3.48261e-92	1.00212e-90	TGIF1
ENSG00000137814	1634.64	0.629639	3.74761e-92	1.07735e-90	HAUS2
ENSG00000166863	571.831	-1.08901	4.32477e-92	1.2421e-90	TAC3
ENSG00000123240	822.984	-0.920685	7.03833e-92	2.01954e-90	OPTN
ENSG00000102755	1169.57	0.734191	7.72804e-92	2.21535e-90	FLT1
ENSG00000186376	489.468	1.20682	8.19435e-92	2.34681e-90	ZNF75D
ENSG00000204604	2250.06	0.628613	8.93841e-92	2.55749e-90	ZNF468
ENSG00000150893	600.916	-0.943479	9.24371e-92	2.64236e-90	FREM2
ENSG00000089248	6648.31	0.414924	1.05559e-91	3.01461e-90	ERP29
ENSG00000169093	1491.33	-0.687667	1.11852e-91	3.19136e-90	ASMTL
ENSG00000282458	398.798	1.19807	1.30056e-91	3.70728e-90	WASH5P
ENSG00000275496	853.373	0.846423	1.6309e-91	4.64454e-90	LOC102723360
ENSG00000127337	2155.6	-0.613427	1.7898e-91	5.09231e-90	YEATS4
ENSG00000085365	2864.34	-0.498906	3.21016e-91	9.12496e-90	SCAMP1
ENSG00000018510	1663.73	-0.768312	3.28751e-91	9.3361e-90	AGPS
ENSG00000178458	4944.81	-0.448608	3.37411e-91	9.57309e-90	NA
ENSG00000230021	167.62	1.99031	3.60956e-91	1.02316e-89	LOC101928626
ENSG00000166105	723.699	-0.883107	3.95882e-91	1.12111e-89	GLB1L3
ENSG00000010256	8020.38	-0.618046	4.1811e-91	1.18296e-89	UQCRC1
ENSG00000172009	1626.12	-0.790824	7.46913e-91	2.11128e-89	THOP1
ENSG00000076043	4096.51	0.442305	1.25949e-90	3.55687e-89	REXO2
ENSG00000138382	2703.29	-0.577702	1.32499e-90	3.73835e-89	METTL5
ENSG00000138796	2681.56	-0.544087	1.34746e-90	3.79825e-89	HADH
ENSG00000080986	4003.18	-0.501876	1.74681e-90	4.91937e-89	NDC80
ENSG00000178425	1680.97	-0.624803	1.98152e-90	5.57521e-89	NT5DC1
ENSG00000115816	10906.5	0.40461	2.0061e-90	5.63914e-89	CEBPZ
ENSG00000136383	460.179	1.1867	2.13832e-90	6.00527e-89	ALPK3
ENSG00000100722	6063.27	-0.424422	2.39709e-90	6.72577e-89	ZC3H14
ENSG00000122566	87205	-0.387313	2.76265e-90	7.74434e-89	HNRNPA2B1
ENSG00000164611	5298.78	-0.432157	3.07725e-90	8.61829e-89	PTTG1
ENSG00000137193	357.616	1.2488	3.56197e-90	9.96662e-89	PIM1
ENSG00000031698	6751.43	0.377019	3.58746e-90	1.00287e-88	SARS1
ENSG00000091127	3096.91	-0.797195	3.84183e-90	1.073e-88	PUS7
ENSG00000197956	309.573	1.38979	4.95683e-90	1.38314e-88	S100A6
ENSG00000074266	956.574	-0.85575	5.25836e-90	1.46593e-88	EED
ENSG00000087074	946.732	1.23033	7.78194e-90	2.16747e-88	PPP1R15A
ENSG00000144659	2392.96	0.677308	8.47819e-90	2.35923e-88	SLC25A38
ENSG00000197535	669.751	0.973822	1.03104e-89	2.86646e-88	MYO5A
ENSG00000055163	2927.62	-0.499606	1.04938e-89	2.91479e-88	CYFIP2
ENSG00000077312	4674.72	-0.541661	1.05737e-89	2.93431e-88	SNRPA
ENSG00000100442	7891.67	-0.409207	1.637e-89	4.53868e-88	FKBP3
ENSG00000132541	1803.21	-0.636962	1.81476e-89	5.02694e-88	RIDA
ENSG00000173674	7571.22	-0.548952	2.39415e-89	6.62586e-88	EIF1AX
ENSG00000173947	171.992	1.82948	2.72673e-89	7.5394e-88	PIFO
ENSG00000109332	25393.7	-0.320034	2.83611e-89	7.83471e-88	UBE2D3
ENSG00000136261	4781.64	-0.43906	2.98289e-89	8.23273e-88	BZW2
ENSG00000088882	552.752	-1.36584	3.72316e-89	1.02665e-87	CPXM1
ENSG00000105223	8172.88	0.542841	4.3551e-89	1.19982e-87	PLD3
ENSG00000188185	297.668	1.42889	4.48364e-89	1.23412e-87	NA
ENSG00000185989	476.139	1.10306	5.36291e-89	1.4748e-87	RASA3
ENSG00000237296	524.898	1.02761	5.99791e-89	1.64794e-87	SMG1P1
ENSG00000204271	1000.06	0.739647	6.66629e-89	1.82992e-87	SPIN3
ENSG00000136485	3605.22	-0.467698	6.85593e-89	1.88028e-87	DCAF7
ENSG00000162521	15113.6	-0.469843	7.66566e-89	2.10046e-87	RBBP4
ENSG00000197063	369.156	1.28441	8.35256e-89	2.28662e-87	MAFG
ENSG00000185379	837.719	0.875261	9.08844e-89	2.48583e-87	RAD51D
ENSG00000213585	11901.2	-0.31615	1.01436e-88	2.77194e-87	VDAC1
ENSG00000072401	1001.96	-0.95361	1.04267e-88	2.84676e-87	UBE2D1
ENSG00000170876	3579.68	0.497671	1.2412e-88	3.38575e-87	TMEM43
ENSG00000102098	2690.67	-0.473431	1.27129e-88	3.46471e-87	SCML2
ENSG00000101182	7684.53	-0.451731	1.30968e-88	3.56617e-87	PSMA7
ENSG00000185668	179.372	-1.87063	1.39908e-88	3.80617e-87	POU3F1
ENSG00000134107	106.702	2.67114	2.93249e-88	7.97067e-87	BHLHE40
ENSG00000136908	2937.28	0.53944	3.21581e-88	8.73293e-87	DPM2
ENSG00000100650	13555.6	-0.417195	3.6174e-88	9.81474e-87	SRSF5
ENSG00000005483	1291.79	-0.64938	3.71477e-88	1.00699e-86	KMT2E
ENSG00000160633	2647.37	-0.912254	4.21641e-88	1.14196e-86	SAFB
ENSG00000124207	33359.4	-0.455328	7.74161e-88	2.09485e-86	CSE1L
ENSG00000163629	1439.87	-0.621105	8.77257e-88	2.37171e-86	PTPN13
ENSG00000109501	757.919	-1.0419	8.79172e-88	2.37478e-86	WFS1
ENSG00000234616	382.137	-1.18816	1.20045e-87	3.23972e-86	JRK
ENSG00000214837	164.068	1.86907	1.59916e-87	4.31192e-86	NA
ENSG00000206262	239.651	1.61936	1.67265e-87	4.50609e-86	FOXL2NB
ENSG00000174365	601.133	1.02317	1.70576e-87	4.59121e-86	SNHG11
ENSG00000143621	30002.3	-0.402692	1.82769e-87	4.91504e-86	ILF2
ENSG00000108312	3068.52	-0.590635	1.834e-87	4.92767e-86	UBTF
ENSG00000143344	272.694	1.38113	2.13686e-87	5.73632e-86	RGL1
ENSG00000185238	1991.83	-0.533466	2.15124e-87	5.76984e-86	PRMT3
ENSG00000173705	625.621	0.944205	2.17263e-87	5.82207e-86	SUSD5
ENSG00000111266	2603.17	-0.598827	2.57251e-87	6.88758e-86	DUSP16
ENSG00000175832	7832.03	0.358786	3.03535e-87	8.11964e-86	ETV4
ENSG00000254093	1629.25	0.707166	3.24012e-87	8.65978e-86	PINX1
ENSG00000155657	389.776	1.40585	4.89591e-87	1.30737e-85	TTN
ENSG00000267100	910.335	-0.755041	4.97917e-87	1.32843e-85	ILF3-DT
ENSG00000106617	542.002	0.989888	5.15503e-87	1.37415e-85	PRKAG2
ENSG00000144730	1635.07	-0.665721	5.69119e-87	1.51574e-85	IL17RD
ENSG00000110955	57768.1	-0.321432	6.70003e-87	1.78286e-85	ATP5F1B
ENSG00000141756	1043.12	-0.971211	7.98048e-87	2.12173e-85	FKBP10
ENSG00000161217	1599.91	0.661416	8.47104e-87	2.25019e-85	PCYT1A
ENSG00000119203	7765.1	-0.474201	9.22991e-87	2.44963e-85	CPSF3
ENSG00000107672	801.926	-1.05554	1.05141e-86	2.78803e-85	NSMCE4A
ENSG00000105186	2441.1	-0.607724	1.19003e-86	3.15286e-85	ANKRD27
ENSG00000047410	6875.57	-0.367453	1.65245e-86	4.37417e-85	TPR
ENSG00000007866	1044.25	0.841055	1.76389e-86	4.6651e-85	TEAD3
ENSG00000145494	3889.01	-0.463973	2.45149e-86	6.47804e-85	NDUFS6
ENSG00000070756	17399.3	-0.362907	2.54432e-86	6.71748e-85	PABPC1
ENSG00000169813	23204.9	-0.346984	3.53067e-86	9.31356e-85	HNRNPF
ENSG00000162458	5299.86	0.543118	3.53775e-86	9.32414e-85	FBLIM1
ENSG00000143387	259.153	-1.50183	3.68393e-86	9.701e-85	CTSK
ENSG00000180730	405.191	-1.27367	4.04127e-86	1.06328e-84	SHISA2
ENSG00000226210	446.768	1.18762	4.07486e-86	1.07119e-84	WASH8P
ENSG00000212907	1331.13	-0.967156	4.15495e-86	1.0913e-84	ND4L
ENSG00000170832	2930.32	0.514255	4.44963e-86	1.16769e-84	USP32
ENSG00000198888	5586.76	-0.619183	5.16592e-86	1.3545e-84	ND1
ENSG00000138095	5176.73	-0.706791	5.53334e-86	1.44958e-84	LRPPRC
ENSG00000082805	1234.39	0.758287	6.01436e-86	1.57424e-84	ERC1
ENSG00000151247	17207.8	-0.404496	6.21574e-86	1.62555e-84	EIF4E
ENSG00000146416	1498.98	0.589616	6.3472e-86	1.65851e-84	AIG1
ENSG00000132842	4468.58	-0.515492	8.1541e-86	2.12881e-84	AP3B1
ENSG00000116117	151.808	1.93773	1.23603e-85	3.22418e-84	PARD3B
ENSG00000198960	1345.55	0.719627	1.29132e-85	3.36551e-84	ARMCX6
ENSG00000105559	406.778	-1.09347	1.57893e-85	4.11157e-84	PLEKHA4
ENSG00000276476	345.785	1.41525	1.72467e-85	4.48724e-84	LINC00540
ENSG00000082146	576.726	-1.09823	2.26999e-85	5.901e-84	STRADB
ENSG00000185088	4276.26	0.691874	2.42404e-85	6.29608e-84	RPS27L
ENSG00000197181	197.494	2.04077	2.51954e-85	6.53856e-84	PIWIL2
ENSG00000285756	251.239	1.8195	2.75288e-85	7.13801e-84	LOC389906
ENSG00000167315	6083.32	-0.415051	2.87155e-85	7.43936e-84	ACAA2
ENSG00000170035	2533.03	-0.481088	2.99666e-85	7.75688e-84	UBE2E3
ENSG00000173068	892.819	-0.809674	3.33938e-85	8.63668e-84	BNC2
ENSG00000143799	26998.4	-0.496259	3.39203e-85	8.76538e-84	PARP1
ENSG00000128928	5618.86	0.389774	3.58632e-85	9.25958e-84	IVD
ENSG00000126803	943.246	0.829179	3.7277e-85	9.61646e-84	HSPA2
ENSG00000118816	3447.59	-0.524449	4.61778e-85	1.19025e-83	CCNI
ENSG00000248593	150.974	2.07961	4.81713e-85	1.24058e-83	NA
ENSG00000198805	2258.65	0.544194	6.50204e-85	1.67309e-83	PNP
ENSG00000278540	8852.21	0.482167	8.98214e-85	2.30931e-83	ACACA
ENSG00000046889	1467.89	-0.616078	9.14103e-85	2.34818e-83	PREX2
ENSG00000227345	3011.88	-0.503616	1.003e-84	2.57437e-83	PARG
ENSG00000243701	229.454	1.54788	1.26733e-84	3.25007e-83	DUBR
ENSG00000153944	370.74	-1.22367	1.34667e-84	3.45063e-83	MSI2
ENSG00000105825	375.768	1.17323	1.4688e-84	3.7604e-83	TFPI2
ENSG00000213523	3282.67	0.509368	1.61225e-84	4.1242e-83	SRA1
ENSG00000092199	72854.1	-0.371754	1.63241e-84	4.17225e-83	HNRNPC
ENSG00000003147	1952.66	0.613067	1.71848e-84	4.38855e-83	ICA1
ENSG00000106628	5811.95	-0.420265	1.77874e-84	4.53861e-83	POLD2
ENSG00000213465	2023.84	-0.571565	2.34258e-84	5.9723e-83	ARL2
ENSG00000124391	90.2504	-4.26164	2.47677e-84	6.30913e-83	IL17C
ENSG00000106460	1919.37	-0.528636	3.01356e-84	7.67007e-83	TMEM106B
ENSG00000186076	11785.5	-0.504387	4.51688e-84	1.14867e-82	NA
ENSG00000102935	510.505	-1.32585	4.64318e-84	1.1798e-82	ZNF423
ENSG00000215784	1669.39	-0.775085	6.95503e-84	1.76575e-82	FAM72D
ENSG00000189014	443.192	1.03416	7.40803e-84	1.87919e-82	NA
ENSG00000114520	1952.19	-0.535972	7.6731e-84	1.94481e-82	SNX4
ENSG00000182070	208.929	2.1008	1.01326e-83	2.56605e-82	OR52A1
ENSG00000198885	551.568	-0.9303	1.15109e-83	2.91267e-82	ITPRIPL1
ENSG00000214046	2582.16	0.593924	1.21003e-83	3.05928e-82	SMIM7
ENSG00000138459	3129.37	0.481454	1.3528e-83	3.4174e-82	SLC35A5
ENSG00000174444	29458.9	-0.419167	1.39567e-83	3.52276e-82	RPL4
ENSG00000131171	3491.16	-0.506073	1.45777e-83	3.67647e-82	SH3BGRL
ENSG00000104643	1836.76	0.605104	1.61112e-83	4.05983e-82	MTMR9
ENSG00000185885	3766.57	0.64452	1.61879e-83	4.07579e-82	IFITM1
ENSG00000090857	1957.21	0.599667	1.70752e-83	4.29564e-82	PDPR
ENSG00000126945	8047.04	-0.400335	1.90339e-83	4.78444e-82	HNRNPH2
ENSG00000112667	500.942	-1.21726	1.96067e-83	4.92434e-82	DNPH1
ENSG00000185986	274.101	1.35314	2.28448e-83	5.73287e-82	NA
ENSG00000100979	2435.72	-0.64631	2.39309e-83	6.00048e-82	PLTP
ENSG00000156469	1270.81	-0.682994	2.39598e-83	6.00278e-82	MTERF3
ENSG00000180340	105.501	-2.81368	2.44934e-83	6.13141e-82	FZD2
ENSG00000135486	59680.3	-0.477183	2.61769e-83	6.54746e-82	HNRNPA1
ENSG00000164120	211.416	3.43896	2.66733e-83	6.66615e-82	HPGD
ENSG00000115524	26942.8	-0.380171	3.17186e-83	7.92053e-82	SF3B1
ENSG00000216285	5109.19	-0.524824	3.51938e-83	8.78113e-82	NA
ENSG00000183688	376.036	1.18486	3.82069e-83	9.52509e-82	RFLNB
ENSG00000145386	4898.34	-0.777756	4.26923e-83	1.06346e-81	CCNA2
ENSG00000185483	1495.96	-0.728976	4.74472e-83	1.18094e-81	ROR1
ENSG00000109805	4722.41	-0.520792	4.82898e-83	1.20093e-81	NCAPG
ENSG00000255135	429.116	-1.03723	7.44059e-83	1.8489e-81	LOC124902718
ENSG00000171604	996.038	-0.749171	9.53681e-83	2.36785e-81	CXXC5
ENSG00000056998	5695.59	-0.375344	1.51623e-82	3.76151e-81	GYG2
ENSG00000213639	13504	-0.368131	1.51835e-82	3.76371e-81	PPP1CB
ENSG00000162517	3619.34	0.449183	1.6671e-82	4.12906e-81	PEF1
ENSG00000196932	187.734	-1.79972	1.7808e-82	4.40707e-81	TMEM26
ENSG00000003096	440.223	-1.23935	2.183e-82	5.39803e-81	KLHL13
ENSG00000153093	535.118	-0.999146	2.72726e-82	6.73839e-81	ACOXL
ENSG00000145687	1291.31	-0.653797	3.66834e-82	9.05621e-81	SSBP2
ENSG00000184831	2427.41	-0.536168	4.58272e-82	1.13044e-80	APOO
ENSG00000171246	83.5207	-3.58777	4.8021e-82	1.1836e-80	NPTX1
ENSG00000113810	2688.2	-0.602274	5.53798e-82	1.36387e-80	SMC4
ENSG00000173930	890.99	0.784457	7.53715e-82	1.85471e-80	SLCO4C1
ENSG00000161547	3118.71	-0.709226	7.83014e-82	1.92525e-80	SRSF2
ENSG00000109084	16535	0.705871	1.07982e-81	2.65288e-80	TMEM97
ENSG00000172888	660.957	0.882317	1.08858e-81	2.67225e-80	ZNF621
ENSG00000171004	453.685	-1.03078	1.19902e-81	2.94098e-80	HS6ST2
ENSG00000101407	5099.16	-0.427202	1.27851e-81	3.13344e-80	TTI1
ENSG00000152253	2237.51	-0.515778	1.42849e-81	3.49819e-80	SPC25
ENSG00000114631	233.775	-1.54476	1.48696e-81	3.63844e-80	PODXL2
ENSG00000027001	1204.92	-0.682854	1.52971e-81	3.74003e-80	MIPEP
ENSG00000135063	138.757	2.0142	1.54665e-81	3.77842e-80	ENTREP1
ENSG00000109065	1256.22	0.617656	1.65306e-81	4.03514e-80	NAT9
ENSG00000145692	182.676	1.72351	1.72148e-81	4.19877e-80	BHMT
ENSG00000112290	1299.1	-0.726652	2.06023e-81	5.02098e-80	WASF1
ENSG00000105612	944.791	0.914546	2.13558e-81	5.20046e-80	DNASE2
ENSG00000214087	2031.35	0.56752	2.38358e-81	5.79974e-80	ARL16
ENSG00000148429	628.784	-0.942579	2.59408e-81	6.30688e-80	USP6NL
ENSG00000213064	1107.73	0.671499	2.60516e-81	6.32876e-80	SFT2D2
ENSG00000048707	1140.24	0.634621	4.68214e-81	1.13653e-79	VPS13D
ENSG00000172531	10470.6	-0.338997	5.66298e-81	1.37352e-79	PPP1CA
ENSG00000082516	4422.73	-0.486097	6.74818e-81	1.63543e-79	GEMIN5
ENSG00000112514	5662.49	-0.510826	6.97128e-81	1.68815e-79	CUTA
ENSG00000124702	7674.11	-0.404635	7.02594e-81	1.70003e-79	KLHDC3
ENSG00000283050	356.88	1.18239	7.32785e-81	1.77167e-79	NA
ENSG00000166845	2133.89	0.527716	7.38752e-81	1.78468e-79	C18orf54
ENSG00000164904	6108.12	-0.426511	7.55267e-81	1.82313e-79	ALDH7A1
ENSG00000121931	1571.87	0.616734	7.6775e-81	1.85179e-79	LRIF1
ENSG00000107643	1041.73	-0.7463	7.83343e-81	1.88791e-79	MAPK8
ENSG00000213722	2222.73	-0.517754	8.32467e-81	2.00471e-79	DDAH2
ENSG00000165506	2072.18	-0.702186	1.09031e-80	2.62356e-79	DNAAF2
ENSG00000157193	528.186	0.95595	1.52117e-80	3.65741e-79	LRP8
ENSG00000099968	2943.24	0.44473	2.04385e-80	4.91025e-79	BCL2L13
ENSG00000168824	1446.15	0.615596	2.08475e-80	5.00454e-79	NSG1
ENSG00000116161	10209.1	-0.342376	3.16252e-80	7.5858e-79	CACYBP
ENSG00000107263	671.247	0.954268	3.24229e-80	7.77103e-79	RAPGEF1
ENSG00000140443	1344.35	0.640389	3.29437e-80	7.88964e-79	IGF1R
ENSG00000263956	1047.45	0.803703	3.31315e-80	7.92836e-79	NBPF11
ENSG00000149485	4782.68	-0.519132	3.45011e-80	8.24962e-79	FADS1
ENSG00000163946	892.303	-0.768981	4.22262e-80	1.00888e-78	TASOR
ENSG00000156136	1574.69	-0.565304	4.64479e-80	1.10888e-78	DCK
ENSG00000140987	1187.64	0.66817	4.6801e-80	1.11643e-78	ZSCAN32
ENSG00000106333	533.993	0.952836	5.21645e-80	1.2434e-78	PCOLCE
ENSG00000143179	1929.05	-0.566021	6.60138e-80	1.57229e-78	UCK2
ENSG00000111711	4951.82	0.474776	6.70078e-80	1.59471e-78	GOLT1B
ENSG00000150672	274.11	1.34616	6.88866e-80	1.63814e-78	DLG2
ENSG00000117481	1225.85	0.666825	7.63954e-80	1.81529e-78	NSUN4
ENSG00000188610	1927.48	-0.739813	8.98523e-80	2.13338e-78	FAM72B
ENSG00000215492	5586.34	-0.464681	1.01339e-79	2.40424e-78	NA
ENSG00000276170	525.958	0.99075	1.30984e-79	3.10513e-78	LOC101929494
ENSG00000069482	213.02	1.65268	1.8777e-79	4.44784e-78	GAL
ENSG00000140259	3238.28	-0.534343	1.90736e-79	4.51458e-78	MFAP1
ENSG00000169203	638.273	0.954694	1.93709e-79	4.58139e-78	NPIPB12
ENSG00000118579	6857.87	-0.406459	2.0459e-79	4.83496e-78	MED28
ENSG00000180611	1962.66	0.57501	2.40266e-79	5.67368e-78	MB21D2
ENSG00000113649	5327.06	-0.611978	2.48749e-79	5.86944e-78	TCERG1
ENSG00000033800	2939.99	-0.4878	2.52175e-79	5.94566e-78	PIAS1
ENSG00000198918	7432.84	-0.37235	2.79346e-79	6.58119e-78	RPL39
ENSG00000215301	42792.5	0.409429	3.62618e-79	8.53641e-78	DDX3X
ENSG00000159423	1430.26	-0.588596	3.63497e-79	8.55048e-78	ALDH4A1
ENSG00000196159	114.58	2.4412	4.07796e-79	9.58509e-78	FAT4
ENSG00000156299	905.557	0.842037	4.25063e-79	9.98325e-78	TIAM1
ENSG00000064763	1622.14	-0.613872	4.73127e-79	1.11035e-77	FAR2
ENSG00000135821	19985.9	0.324127	6.27703e-79	1.47198e-77	GLUL
ENSG00000100201	1686.06	-0.570064	8.60788e-79	2.01701e-77	DDX17
ENSG00000115866	6935.72	-0.51006	9.83374e-79	2.30249e-77	DARS1
ENSG00000132002	4551.72	-0.401693	1.01016e-78	2.36339e-77	DNAJB1
ENSG00000111144	5344.08	-0.413393	1.03294e-78	2.41482e-77	LTA4H
ENSG00000155099	2558.86	-0.555994	1.09311e-78	2.55354e-77	PIP4P2
ENSG00000130347	1053.76	-0.727405	1.68256e-78	3.92747e-77	RTN4IP1
ENSG00000100416	2221.99	0.54848	1.81844e-78	4.2414e-77	TRMU
ENSG00000112118	24826.8	-0.430639	1.82244e-78	4.24746e-77	MCM3
ENSG00000107902	228.485	-1.59339	2.48465e-78	5.78642e-77	LHPP
ENSG00000101367	15132.6	0.428479	3.00224e-78	6.98647e-77	MAPRE1
ENSG00000142698	456.157	-1.03037	3.54573e-78	8.24491e-77	C1orf94
ENSG00000096060	4051.82	-0.450146	5.03849e-78	1.17071e-76	FKBP5
ENSG00000088876	160.547	-1.75286	5.10289e-78	1.18477e-76	ZNF343
ENSG00000107789	1914.84	-0.651854	6.78198e-78	1.57341e-76	MINPP1
ENSG00000171291	226.184	-1.46769	7.49446e-78	1.73738e-76	ZNF439
ENSG00000138085	3724.49	-0.416335	8.65606e-78	2.00513e-76	ATRAID
ENSG00000100632	10045.7	-0.442943	1.16319e-77	2.69241e-76	ERH
ENSG00000105185	2972.61	-0.533116	1.52469e-77	3.52651e-76	PDCD5
ENSG00000266028	1091.36	-0.869711	1.56863e-77	3.62536e-76	SRGAP2
ENSG00000076716	2551.93	0.66876	1.58556e-77	3.66172e-76	GPC4
ENSG00000198363	1639.62	-0.766561	1.95802e-77	4.51845e-76	ASPH
ENSG00000161888	1149.65	-0.647613	2.38066e-77	5.4896e-76	SPC24
ENSG00000168374	14463	0.306863	3.02236e-77	6.96402e-76	ARF4
ENSG00000187147	961.272	-0.790971	3.84525e-77	8.85339e-76	RNF220
ENSG00000172602	829.659	-0.854194	4.29233e-77	9.87527e-76	RND1
ENSG00000129521	508.349	0.991841	4.41849e-77	1.01579e-75	EGLN3
ENSG00000056050	1895.69	-0.504797	4.53677e-77	1.04219e-75	HPF1
ENSG00000088832	4869.69	-0.45368	4.74641e-77	1.08952e-75	FKBP1A
ENSG00000198931	5450.43	-0.441208	4.97715e-77	1.14163e-75	APRT
ENSG00000165091	84.5388	2.94037	8.13952e-77	1.86559e-75	TMC1
ENSG00000137831	1241.55	-0.65752	1.13845e-76	2.60737e-75	UACA
ENSG00000197555	1733.13	-0.57223	1.39235e-76	3.18648e-75	SIPA1L1
ENSG00000062038	10149.7	0.348943	1.68536e-76	3.85416e-75	CDH3
ENSG00000124019	169.779	1.65599	2.0628e-76	4.71376e-75	FAM124B
ENSG00000188994	2871.18	0.500652	2.21207e-76	5.05106e-75	ZNF292
ENSG00000113272	809.783	0.766062	2.39474e-76	5.46407e-75	THG1L
ENSG00000166986	19000.3	0.344983	2.57409e-76	5.86889e-75	MARS1
ENSG00000057935	2425.88	-0.472266	2.93017e-76	6.67574e-75	MTA3
ENSG00000105205	117.561	2.99389	3.26672e-76	7.43693e-75	CLC
ENSG00000164040	1380.23	-0.721384	3.42038e-76	7.78091e-75	PGRMC2
ENSG00000262655	114.774	2.28801	3.84746e-76	8.74592e-75	SPON1
ENSG00000117697	4275.08	-0.447201	4.03402e-76	9.16316e-75	NSL1
ENSG00000138821	483.84	1.21212	4.0792e-76	9.25888e-75	SLC39A8
ENSG00000139613	1971.24	-0.5633	4.14277e-76	9.39615e-75	SMARCC2
ENSG00000150347	122.735	2.30698	4.17712e-76	9.467e-75	ARID5B
ENSG00000132906	796.293	-0.729952	4.63953e-76	1.05072e-74	CASP9
ENSG00000198876	1902.17	-0.57532	4.99244e-76	1.1298e-74	DCAF12
ENSG00000211751	431.333	0.964629	5.00897e-76	1.1327e-74	TRBC1
ENSG00000204072	814.799	0.764925	6.14148e-76	1.38776e-74	NA
ENSG00000237190	1985.73	-0.599095	6.81549e-76	1.53892e-74	CDKN2AIPNL
ENSG00000167173	529.91	-0.93829	7.46601e-76	1.68456e-74	C15orf39
ENSG00000165338	519.062	-1.09807	8.72032e-76	1.96611e-74	HECTD2
ENSG00000006327	1138	1.02157	1.07474e-75	2.42135e-74	TNFRSF12A
ENSG00000109390	3237.88	-0.521052	1.12221e-75	2.52642e-74	NDUFC1
ENSG00000224578	4000.96	-0.493787	1.21333e-75	2.72954e-74	HNRNPA1L3
ENSG00000104870	849.169	0.855222	1.25284e-75	2.81635e-74	FCGRT
ENSG00000132932	491.671	0.955418	1.4518e-75	3.25954e-74	ATP8A2
ENSG00000172500	2319.37	-0.507426	1.45214e-75	3.25954e-74	FIBP
ENSG00000153132	383.427	-1.21781	1.5149e-75	3.3979e-74	CLGN
ENSG00000176340	3180.09	-0.486303	1.67505e-75	3.75437e-74	COX8A
ENSG00000104765	3544.86	-0.439739	2.09488e-75	4.69188e-74	BNIP3L
ENSG00000108379	126.61	2.33425	2.12246e-75	4.75015e-74	WNT3
ENSG00000163382	1658.15	-0.725631	2.22851e-75	4.98383e-74	NAXE
ENSG00000015592	79.1611	3.48327	2.52292e-75	5.63811e-74	STMN4
ENSG00000110888	415.465	1.04716	2.71735e-75	6.06814e-74	CAPRIN2
ENSG00000149480	453.028	-1.12296	2.98742e-75	6.66635e-74	MTA2
ENSG00000099956	1891.82	-0.919112	3.66892e-75	8.1811e-74	SMARCB1
ENSG00000268658	497.478	0.942501	3.91839e-75	8.73098e-74	LINC00664
ENSG00000127616	5361.07	-0.427325	3.99094e-75	8.88612e-74	SMARCA4
ENSG00000123983	6794.22	-0.673053	4.48661e-75	9.98247e-74	ACSL3
ENSG00000248124	427.49	1.07677	4.623e-75	1.02784e-73	NA
ENSG00000165061	964.918	0.709499	4.76035e-75	1.0576e-73	ZMAT4
ENSG00000166206	7219.72	-0.379691	4.84576e-75	1.07579e-73	GABRB3
ENSG00000267696	94.7725	5.03237	5.25698e-75	1.16624e-73	NA
ENSG00000198169	263.815	-1.32512	5.58833e-75	1.23884e-73	ZNF251
ENSG00000171222	413.874	-1.23254	5.60095e-75	1.24073e-73	SCAND1
ENSG00000156475	1986.06	-0.550048	6.10923e-75	1.35234e-73	PPP2R2B
ENSG00000269993	76.9402	3.62338	6.16732e-75	1.36421e-73	NA
ENSG00000175063	8494.51	-0.362089	6.65976e-75	1.47207e-73	UBE2C
ENSG00000206538	187.718	1.64504	7.06535e-75	1.56059e-73	VGLL3
ENSG00000239306	3656.18	-0.731246	7.27563e-75	1.60587e-73	RBM14
ENSG00000126432	6231.76	-0.430188	9.70103e-75	2.13964e-73	PRDX5
ENSG00000101558	3567.43	-0.607515	1.11132e-74	2.44934e-73	VAPA
ENSG00000160014	4511.84	-0.545353	1.18058e-74	2.60011e-73	CALM3
ENSG00000196372	365.811	-1.21037	1.24491e-74	2.73979e-73	ASB13
ENSG00000162702	4433.73	-0.558897	1.42673e-74	3.13767e-73	ZNF281
ENSG00000100033	97.0021	2.45643	1.59095e-74	3.4963e-73	PRODH
ENSG00000134709	1627.65	-0.606474	1.66424e-74	3.65472e-73	HOOK1
ENSG00000004487	2303.7	-0.76203	1.68266e-74	3.69251e-73	KDM1A
ENSG00000168439	22779.3	-0.355212	1.73914e-74	3.8137e-73	STIP1
ENSG00000052126	2895.28	0.436523	2.08092e-74	4.55989e-73	PLEKHA5
ENSG00000090060	12315.1	-0.370171	2.49894e-74	5.47194e-73	PAPOLA
ENSG00000177485	1833.45	-0.539971	2.63649e-74	5.76899e-73	ZBTB33
ENSG00000174989	514.509	-0.883612	4.49316e-74	9.82454e-73	FBXW8
ENSG00000109881	1002.78	-0.671195	5.06454e-74	1.10659e-72	CCDC34
ENSG00000241258	1466.09	0.579539	5.10232e-74	1.11405e-72	CRCP
ENSG00000090863	6442.76	-0.561259	5.30536e-74	1.15755e-72	GLG1
ENSG00000088970	1421	0.607718	5.95475e-74	1.29831e-72	KIZ
ENSG00000141401	676.946	-1.07323	6.71714e-74	1.46348e-72	IMPA2
ENSG00000167325	8611.94	-0.417437	6.84893e-74	1.49113e-72	RRM1
ENSG00000021574	948.449	-0.684321	7.02167e-74	1.52764e-72	SPAST
ENSG00000226608	276.555	1.25735	9.24935e-74	2.01086e-72	NA
ENSG00000123374	1496.79	-0.633225	9.27741e-74	2.01552e-72	CDK2
ENSG00000157107	582.962	0.962845	9.81149e-74	2.13002e-72	FCHO2
ENSG00000128951	2293.09	-0.737148	1.11865e-73	2.4268e-72	DUT
ENSG00000129534	4042.36	-0.555979	1.47823e-73	3.20458e-72	MIS18BP1
ENSG00000241839	1771.68	0.54929	1.73655e-73	3.7619e-72	PLEKHO2
ENSG00000008324	2747.15	-0.531147	2.18733e-73	4.73507e-72	SS18L2
ENSG00000182372	1239.2	0.694359	2.34405e-73	5.07072e-72	CLN8
ENSG00000104805	2484.33	-0.454452	3.30551e-73	7.14548e-72	NUCB1
ENSG00000177822	140.357	1.9132	3.36835e-73	7.27616e-72	NA
ENSG00000089220	22887.4	-0.473177	3.8958e-73	8.40957e-72	PEBP1
ENSG00000107816	518.32	-0.999528	4.86761e-73	1.04999e-71	LZTS2
ENSG00000145349	303.02	1.22302	4.98919e-73	1.07545e-71	CAMK2D
ENSG00000087087	8530.37	-0.379002	5.11906e-73	1.10267e-71	SRRT
ENSG00000082212	1452.83	-0.850859	5.51574e-73	1.18727e-71	ME2
ENSG00000013306	3450.12	-0.677542	6.68283e-73	1.43747e-71	SLC25A39
ENSG00000139278	77.2963	3.29977	7.95105e-73	1.70905e-71	GLIPR1
ENSG00000162909	361.913	-1.15177	8.93015e-73	1.91815e-71	CAPN2
ENSG00000197312	1125.47	0.710453	1.00097e-72	2.14852e-71	DDI2
ENSG00000175868	367.29	1.05768	1.30633e-72	2.80197e-71	CALCB
ENSG00000186468	3378.35	-0.404789	1.38422e-72	2.96696e-71	RPS23
ENSG00000196290	3267.79	-0.421714	1.45007e-72	3.1059e-71	NIF3L1
ENSG00000124275	3738.6	0.475153	1.8289e-72	3.91456e-71	MTRR
ENSG00000131849	73.674	-4.58773	1.9806e-72	4.23629e-71	ZNF132
ENSG00000110713	3889.57	-0.456723	2.34428e-72	5.00726e-71	NUP98
ENSG00000175166	20169.3	-0.373543	2.34435e-72	5.00726e-71	PSMD2
ENSG00000139132	1260.84	0.664955	2.40718e-72	5.13784e-71	FGD4
ENSG00000166794	4118.33	0.416024	2.42778e-72	5.17818e-71	PPIB
ENSG00000085662	9335.57	-0.350527	2.43696e-72	5.19412e-71	AKR1B1
ENSG00000111328	1720.03	-0.597709	3.54942e-72	7.55991e-71	CDK2AP1
ENSG00000047230	3984.23	-0.38123	3.74362e-72	7.96796e-71	CTPS2
ENSG00000162733	177.023	3.59023	4.56336e-72	9.70591e-71	DDR2
ENSG00000182916	571.359	0.935269	4.71602e-72	1.00236e-70	TCEAL7
ENSG00000118507	851.088	1.04315	5.69291e-72	1.20915e-70	AKAP7
ENSG00000156049	563.222	0.931045	6.27079e-72	1.33096e-70	GNA14
ENSG00000020577	88.8577	2.79135	6.56837e-72	1.39315e-70	SAMD4A
ENSG00000100426	824.964	-0.759019	8.18919e-72	1.73571e-70	ZBED4
ENSG00000082397	280.077	-1.27313	9.25075e-72	1.95934e-70	EPB41L3
ENSG00000146701	12606.1	-0.313747	9.31054e-72	1.97063e-70	MDH2
ENSG00000173120	1122.22	0.631568	1.00148e-71	2.11821e-70	KDM2A
ENSG00000104341	2990.43	-0.487753	1.32075e-71	2.79157e-70	LAPTM4B
ENSG00000164327	1166.51	0.688546	1.35149e-71	2.85456e-70	RICTOR
ENSG00000213625	2256.74	0.600546	1.49103e-71	3.14709e-70	LEPROT
ENSG00000039068	7025.07	-0.715883	1.55006e-71	3.26942e-70	CDH1
ENSG00000138621	1204.05	0.670657	1.66063e-71	3.50022e-70	PPCDC
ENSG00000160712	107.207	2.43824	1.84979e-71	3.89622e-70	IL6R
ENSG00000133121	174.251	1.59344	1.89503e-71	3.98874e-70	STARD13
ENSG00000196569	142.768	2.09926	2.00965e-71	4.22707e-70	LAMA2
ENSG00000140319	17675	-0.424002	2.18465e-71	4.59199e-70	SRP14
ENSG00000101670	1020.06	0.737624	2.69429e-71	5.65931e-70	LIPG
ENSG00000231500	16565.7	-0.259431	3.30499e-71	6.93728e-70	RPS18
ENSG00000113719	1085.44	-0.657849	4.07974e-71	8.55761e-70	ERGIC1
ENSG00000112763	917.675	0.736288	4.13518e-71	8.66792e-70	BTN2A1
ENSG00000171492	1066.76	0.654529	4.46107e-71	9.34459e-70	LRRC8D
ENSG00000092758	831.326	1.07451	4.9604e-71	1.03834e-69	COL9A3
ENSG00000157404	1167.4	-0.658038	6.28446e-71	1.31459e-69	KIT
ENSG00000185596	588.103	0.873566	7.36376e-71	1.5393e-69	NA
ENSG00000110108	2239.86	-0.522449	7.4567e-71	1.55766e-69	TMEM109
ENSG00000171943	1095.73	-0.692858	7.51607e-71	1.56899e-69	SRGAP2C
ENSG00000280058	228.592	1.35361	8.2076e-71	1.71217e-69	NA
ENSG00000140740	6308.47	-0.359328	8.24735e-71	1.71928e-69	UQCRC2
ENSG00000198563	597.325	0.819363	9.71247e-71	2.02332e-69	DDX39B
ENSG00000248663	68.7904	-4.3264	1.01764e-70	2.11851e-69	NA
ENSG00000151353	1470.96	0.577979	1.14684e-70	2.38585e-69	TMEM18
ENSG00000170315	10336.8	-0.339894	1.21709e-70	2.53027e-69	UBB
ENSG00000090776	118.516	-2.31878	1.46275e-70	3.03891e-69	EFNB1
ENSG00000168256	3314.84	0.459871	1.5257e-70	3.16752e-69	NKIRAS2
ENSG00000156304	677.831	-0.790472	1.86042e-70	3.8598e-69	SCAF4
ENSG00000161551	743.444	0.745527	2.36689e-70	4.90722e-69	ZNF577
ENSG00000065833	276.545	1.27858	2.61081e-70	5.40926e-69	ME1
ENSG00000062650	2438.58	-0.584933	3.87119e-70	8.01512e-69	WAPL
ENSG00000136897	4038.64	-0.391181	4.62276e-70	9.56471e-69	MRPL50
ENSG00000122970	1401.28	-0.566762	4.87883e-70	1.00877e-68	IFT81
ENSG00000079616	6959.04	-0.39961	5.38015e-70	1.11167e-68	KIF22
ENSG00000130816	5221.3	-0.432671	5.60017e-70	1.15634e-68	DNMT1
ENSG00000166123	652.404	0.933162	6.04801e-70	1.24797e-68	GPT2
ENSG00000077238	1179.89	-0.626072	6.29085e-70	1.29719e-68	IL4R
ENSG00000163479	5608.03	0.353047	7.04456e-70	1.45163e-68	SSR2
ENSG00000241468	3899.04	-0.375131	7.5763e-70	1.56014e-68	ATP5MF
ENSG00000131153	3717.84	-0.446092	7.61057e-70	1.56614e-68	GINS2
ENSG00000104231	1788.59	0.522476	7.70567e-70	1.58464e-68	ZFAND1
ENSG00000183943	917.942	0.675083	8.00127e-70	1.64431e-68	PRKX
ENSG00000111011	5036.83	0.415786	8.03253e-70	1.64962e-68	RSRC2
ENSG00000285517	104.15	2.22331	8.38195e-70	1.72022e-68	NA
ENSG00000155893	851.42	-0.891417	8.42678e-70	1.72826e-68	PXYLP1
ENSG00000198830	52431.3	-0.494437	9.67415e-70	1.98274e-68	HMGN2
ENSG00000258636	80.2767	3.68196	9.99043e-70	2.04619e-68	LOC124907392
ENSG00000077549	11243.9	-0.346524	1.05305e-69	2.15535e-68	CAPZB
ENSG00000141562	2905.63	-0.42421	1.19853e-69	2.45147e-68	NARF
ENSG00000183751	2235.91	-0.588866	1.87553e-69	3.83363e-68	TBL3
ENSG00000175130	5833.63	-1.01037	1.99727e-69	4.07972e-68	MARCKSL1
ENSG00000138777	2891.47	-0.411582	2.40843e-69	4.91626e-68	PPA2
ENSG00000176390	1437.16	-0.65454	2.71357e-69	5.53543e-68	CRLF3
ENSG00000140990	2884.62	-0.509936	2.91082e-69	5.93381e-68	NDUFB10
ENSG00000105889	423.732	1.03026	3.05202e-69	6.21749e-68	STEAP1B
ENSG00000106524	884.835	-0.740601	3.41252e-69	6.94724e-68	ANKMY2
ENSG00000226950	4617.56	-0.546777	4.07773e-69	8.29592e-68	DANCR
ENSG00000115339	529.266	1.00063	4.26482e-69	8.67075e-68	GALNT3
ENSG00000157423	158.681	1.71709	4.92305e-69	1.00023e-67	HYDIN
ENSG00000238266	115.331	2.19716	5.22725e-69	1.06133e-67	LINC00707
ENSG00000153046	4862.33	-0.438596	5.94269e-69	1.20578e-67	CDYL
ENSG00000166226	27088.5	-0.353581	6.26557e-69	1.27045e-67	CCT2
ENSG00000136603	9277.76	0.454794	7.20404e-69	1.45977e-67	SKIL
ENSG00000106399	3228.17	-0.486769	8.02682e-69	1.62541e-67	RPA3
ENSG00000163755	1234.31	-0.858359	8.09772e-69	1.63867e-67	HPS3
ENSG00000198744	520.813	-1.03732	8.47062e-69	1.71299e-67	MTCO3P12
ENSG00000184635	6391.96	0.456886	8.7431e-69	1.76692e-67	ZNF93
ENSG00000165119	82461.1	-0.34012	9.09708e-69	1.83724e-67	HNRNPK
ENSG00000133313	14774.8	-0.365647	9.35683e-69	1.88844e-67	CNDP2
ENSG00000130254	1878.86	-0.664053	9.91846e-69	2.00046e-67	SAFB2
ENSG00000023902	453.886	-0.935981	1.07212e-68	2.16094e-67	PLEKHO1
ENSG00000261780	248.337	1.47292	1.09372e-68	2.20301e-67	LINC02582
ENSG00000138385	13575.2	-0.40832	1.28497e-68	2.58653e-67	SSB
ENSG00000175592	173.982	2.20112	1.36939e-68	2.75463e-67	FOSL1
ENSG00000189057	1566.59	-0.670379	1.38969e-68	2.79362e-67	FAM111B
ENSG00000137074	3642.67	0.480917	1.64968e-68	3.31407e-67	APTX
ENSG00000145860	693.197	-0.748901	1.86528e-68	3.74472e-67	RNF145
ENSG00000150593	1299.47	-0.638926	2.00637e-68	4.02531e-67	PDCD4
ENSG00000162086	1262.51	0.669277	2.1681e-68	4.34691e-67	ZNF75A
ENSG00000131507	688.489	-0.879468	2.29601e-68	4.60033e-67	NDFIP1
ENSG00000160688	3780.65	-0.470076	2.3668e-68	4.73904e-67	FLAD1
ENSG00000101911	1731.07	-0.574756	2.66644e-68	5.33551e-67	PRPS2
ENSG00000263535	1166.95	-0.74557	3.19379e-68	6.38652e-67	NA
ENSG00000128731	1435.5	-0.650595	3.20583e-68	6.4064e-67	HERC2
ENSG00000288895	1657.98	0.561	3.28884e-68	6.56796e-67	NA
ENSG00000168890	1250.27	0.568479	3.71901e-68	7.42216e-67	TMEM150A
ENSG00000127483	2517.79	-0.455463	3.81138e-68	7.60151e-67	HP1BP3
ENSG00000135596	1273.16	0.575575	3.94458e-68	7.86201e-67	MICAL1
ENSG00000142949	2176.63	-0.523337	4.13943e-68	8.24498e-67	PTPRF
ENSG00000120669	84.5752	2.66611	4.58035e-68	9.11724e-67	SOHLH2
ENSG00000082213	3540.68	-0.433603	4.94271e-68	9.83208e-67	C5orf22
ENSG00000275066	1477.2	-0.547471	5.59234e-68	1.11171e-66	SYNRG
ENSG00000149269	6487.14	0.31538	6.32646e-68	1.25682e-66	PAK1
ENSG00000179909	518.671	0.917302	6.56014e-68	1.30239e-66	ZNF154
ENSG00000137818	14828.1	-0.356416	7.44848e-68	1.47779e-66	RPLP1
ENSG00000101680	1968.29	-0.52548	8.33372e-68	1.65235e-66	LAMA1
ENSG00000214223	4041.27	-0.463803	8.73371e-68	1.73053e-66	NA
ENSG00000261040	67.2224	4.05818	1.01204e-67	2.00399e-66	WFDC21P
ENSG00000004142	1432.95	-0.903096	1.08296e-67	2.14302e-66	POLDIP2
ENSG00000168096	441.415	1.318	1.18329e-67	2.34004e-66	ANKS3
ENSG00000277462	1581.56	-0.51798	1.30626e-67	2.58154e-66	ZNF670
ENSG00000155100	3649.85	0.452246	1.41083e-67	2.78639e-66	OTUD6B
ENSG00000103381	1061.13	0.694913	1.53933e-67	3.03821e-66	CPPED1
ENSG00000086544	264.941	1.28372	1.96744e-67	3.88065e-66	ITPKC
ENSG00000106261	1613.24	-0.622923	2.24821e-67	4.43159e-66	ZKSCAN1
ENSG00000197594	596.124	0.810305	2.43488e-67	4.79643e-66	ENPP1
ENSG00000182544	1095.39	-0.609385	2.54922e-67	5.01841e-66	MFSD5
ENSG00000136715	1545.28	-0.568998	2.74177e-67	5.39397e-66	SAP130
ENSG00000157064	717.719	0.816361	3.69395e-67	7.26255e-66	NMNAT2
ENSG00000074590	357.926	1.15847	3.69968e-67	7.2691e-66	NUAK1
ENSG00000006451	5315.88	-0.378388	4.05116e-67	7.95456e-66	RALA
ENSG00000256969	145.438	2.07547	4.27091e-67	8.38062e-66	NA
ENSG00000204977	1490.59	-0.646197	4.76065e-67	9.3356e-66	TRIM13
ENSG00000131941	933.049	-0.701059	5.64794e-67	1.10684e-65	RHPN2
ENSG00000153922	2185.06	-0.594502	5.93686e-67	1.16271e-65	CHD1
ENSG00000229321	97.386	2.24439	6.08537e-67	1.19103e-65	NA
ENSG00000068394	1310.92	0.589546	6.20426e-67	1.21352e-65	GPKOW
ENSG00000184967	1141.22	-0.726791	6.25652e-67	1.22296e-65	NOC4L
ENSG00000146918	7975.22	-0.397167	7.73229e-67	1.51045e-65	NCAPG2
ENSG00000170561	145.841	1.73724	7.8457e-67	1.53162e-65	IRX2
ENSG00000204304	415.349	-1.00131	7.99702e-67	1.56016e-65	PBX2
ENSG00000118777	79.8967	2.73834	9.1212e-67	1.77834e-65	ABCG2
ENSG00000203993	679.747	-0.751138	9.20614e-67	1.79375e-65	ARRDC1-AS1
ENSG00000186106	1599.12	-0.551415	9.44165e-67	1.83846e-65	ANKRD46
ENSG00000141013	136.751	1.79713	9.46234e-67	1.84131e-65	GAS8
ENSG00000155508	2431.09	-0.502254	1.05693e-66	2.0554e-65	CNOT8
ENSG00000198130	2725.29	-0.459978	1.07848e-66	2.09597e-65	HIBCH
ENSG00000123342	90.3337	2.7075	1.17421e-66	2.28057e-65	MMP19
ENSG00000104635	10418.5	-0.554131	1.39296e-66	2.7037e-65	SLC39A14
ENSG00000112232	221.25	-1.4414	1.42251e-66	2.75929e-65	KHDRBS2
ENSG00000253252	69.4527	4.20115	1.53521e-66	2.97601e-65	NA
ENSG00000244119	139.812	1.75576	1.58044e-66	3.06172e-65	NA
ENSG00000050327	2079.71	0.53787	1.61005e-66	3.1171e-65	ARHGEF5
ENSG00000141543	1241.58	-0.91054	1.71788e-66	3.32375e-65	EIF4A3
ENSG00000160058	2163.12	0.459743	2.1403e-66	4.13842e-65	BSDC1
ENSG00000069248	5076.69	-0.387508	2.55862e-66	4.94413e-65	NUP133
ENSG00000112394	146.739	1.71202	2.86807e-66	5.53855e-65	SLC16A10
ENSG00000120949	360.758	1.02774	2.87954e-66	5.55718e-65	TNFRSF8
ENSG00000269713	923.313	0.674038	3.88627e-66	7.4953e-65	NBPF9
ENSG00000137078	264.035	-1.22251	5.97321e-66	1.1513e-64	SIT1
ENSG00000187569	123.823	1.80567	6.05848e-66	1.167e-64	DPPA3
ENSG00000057608	26902.8	-0.371459	6.78171e-66	1.30548e-64	GDI2
ENSG00000204644	81.7127	2.60516	7.62385e-66	1.46666e-64	ZFP57
ENSG00000152193	1075.64	-0.676699	8.2842e-66	1.59269e-64	OBI1
ENSG00000070367	5366.73	-0.494442	8.38254e-66	1.61051e-64	EXOC5
ENSG00000138160	6437.84	-0.518161	8.38748e-66	1.61051e-64	KIF11
ENSG00000185839	293.965	-1.18115	8.58108e-66	1.64665e-64	AK2P1
ENSG00000112559	456.923	-1.07714	9.79491e-66	1.87839e-64	MDFI
ENSG00000105677	2830.67	-0.546162	1.04469e-65	2.00215e-64	TMEM147
ENSG00000182261	86.8595	5.5776	1.11224e-65	2.13027e-64	NLRP10
ENSG00000079134	4459.41	-0.441571	1.18338e-65	2.2651e-64	THOC1
ENSG00000078295	753.18	-0.724539	1.2392e-65	2.37046e-64	ADCY2
ENSG00000169021	2766.35	-0.753896	1.30605e-65	2.49676e-64	UQCRFS1
ENSG00000163348	945.364	-0.961802	1.38915e-65	2.65396e-64	PYGO2
ENSG00000155307	103.594	2.11892	1.42507e-65	2.72087e-64	SAMSN1
ENSG00000137710	2760	-0.499932	1.43105e-65	2.73058e-64	RDX
ENSG00000167658	16159.3	-0.338077	1.74815e-65	3.33354e-64	EEF2
ENSG00000177311	598.997	0.785072	1.94598e-65	3.70845e-64	ZBTB38
ENSG00000161016	19596.8	-0.307613	2.04565e-65	3.89595e-64	RPL8
ENSG00000133627	383.02	-1.02211	2.12108e-65	4.03709e-64	ACTR3B
ENSG00000078674	6316.76	-0.370516	2.21621e-65	4.21552e-64	PCM1
ENSG00000168461	509.276	0.892318	2.3101e-65	4.39135e-64	RAB31
ENSG00000173473	7147.78	-0.459739	2.34292e-65	4.45097e-64	SMARCC1
ENSG00000141642	404.218	-0.962583	2.39864e-65	4.55397e-64	ELAC1
ENSG00000136059	203.06	1.35007	2.45962e-65	4.66684e-64	VILL
ENSG00000226752	62.177	-3.90356	2.60404e-65	4.93778e-64	CUTALP
ENSG00000051523	823.475	-1.82799	3.20254e-65	6.06887e-64	CYBA
ENSG00000198626	138.172	2.09161	3.30916e-65	6.267e-64	RYR2
ENSG00000147140	32330	-0.334936	3.48964e-65	6.6047e-64	NONO
ENSG00000140905	1216.85	-0.801746	4.10958e-65	7.77318e-64	GCSH
ENSG00000154767	1766.72	-0.610286	4.18528e-65	7.91146e-64	XPC
ENSG00000075188	2289.88	-0.481947	4.69886e-65	8.87675e-64	NUP37
ENSG00000050405	2674.69	0.495644	4.90253e-65	9.25577e-64	LIMA1
ENSG00000113758	11550.1	-0.452067	4.98371e-65	9.4032e-64	DBN1
ENSG00000188419	1567.94	0.602859	4.99935e-65	9.42685e-64	CHM
ENSG00000144161	675.689	0.740742	5.00377e-65	9.42935e-64	ZC3H8
ENSG00000182551	2258.03	-0.63151	5.31938e-65	1.00179e-63	ADI1
ENSG00000175183	5939.13	-0.41303	6.31223e-65	1.18804e-63	CSRP2
ENSG00000204356	4335.99	-0.343591	6.84944e-65	1.28835e-63	NELFE
ENSG00000160293	695.627	0.888911	7.53289e-65	1.41602e-63	VAV2
ENSG00000168496	9061.44	-0.391502	8.87139e-65	1.6666e-63	FEN1
ENSG00000086598	20047.5	-0.38259	9.57263e-65	1.79723e-63	TMED2
ENSG00000259203	886.017	0.701601	1.0888e-64	2.04293e-63	LOC101928499
ENSG00000204344	479.921	0.879553	1.09456e-64	2.05246e-63	STK19
ENSG00000114650	1023.38	-1.00554	1.19056e-64	2.23111e-63	SCAP
ENSG00000119414	3421.34	-0.381535	1.20132e-64	2.24988e-63	PPP6C
ENSG00000002549	3914.11	-0.462725	1.29107e-64	2.41649e-63	LAP3
ENSG00000103507	2192.3	-0.645808	1.49303e-64	2.79277e-63	BCKDK
ENSG00000143753	3110.87	0.500036	1.59507e-64	2.98182e-63	DEGS1
ENSG00000119509	427.565	-0.943929	1.60155e-64	2.99209e-63	INVS
ENSG00000068976	199.817	-1.45234	1.66473e-64	3.1082e-63	PYGM
ENSG00000073111	5082.07	-0.556184	1.7383e-64	3.24358e-63	MCM2
ENSG00000110786	133.414	-1.85515	1.81543e-64	3.38542e-63	PTPN5
ENSG00000072210	3469.1	0.46858	1.89739e-64	3.5361e-63	ALDH3A2
ENSG00000123975	10599.9	-0.346876	1.92157e-64	3.57896e-63	CKS2
ENSG00000184640	7393.97	-0.372233	2.21476e-64	4.12251e-63	SEPTIN9
ENSG00000114790	520.383	-0.886532	2.30564e-64	4.28782e-63	ARHGEF26
ENSG00000186594	185.622	1.50254	2.30639e-64	4.28782e-63	MIR22HG
ENSG00000160310	3270.64	0.404472	2.32012e-64	4.31072e-63	PRMT2
ENSG00000105255	1198.53	-0.632538	2.54427e-64	4.72429e-63	FSD1
ENSG00000185085	796.121	-0.808186	2.59503e-64	4.81561e-63	INTS5
ENSG00000165140	92.1486	-2.19014	2.66671e-64	4.94562e-63	FBP1
ENSG00000166535	340.349	1.26677	3.18234e-64	5.89828e-63	A2ML1
ENSG00000106080	874.747	0.706769	3.25056e-64	6.02105e-63	FKBP14
ENSG00000137815	2419.79	-0.458957	4.10923e-64	7.60695e-63	RTF1
ENSG00000162772	277.503	1.40162	4.45721e-64	8.24611e-63	ATF3
ENSG00000151090	86.7651	2.60265	4.83036e-64	8.93102e-63	THRB
ENSG00000075415	13728.5	-0.389314	5.29242e-64	9.7794e-63	SLC25A3
ENSG00000269981	97.7552	2.22826	5.6403e-64	1.04159e-62	NA
ENSG00000132356	1302.28	0.581031	6.53609e-64	1.20628e-62	PRKAA1
ENSG00000111725	2274.62	0.45106	6.7432e-64	1.24375e-62	PRKAB1
ENSG00000185869	682.037	-0.800658	7.41313e-64	1.36649e-62	ZNF829
ENSG00000160588	517.667	0.894396	8.32676e-64	1.53397e-62	MPZL3
ENSG00000170891	355.824	1.07889	8.5295e-64	1.57037e-62	CYTL1
ENSG00000171105	732.841	0.712887	9.24381e-64	1.70085e-62	INSR
ENSG00000197006	938.219	-0.642116	9.5252e-64	1.75156e-62	METTL9
ENSG00000234420	335.705	1.21738	1.01914e-63	1.87294e-62	ZNF37BP
ENSG00000214654	443.862	-1.19021	1.07382e-63	1.97224e-62	B3GALT9
ENSG00000196141	2070.33	0.545419	1.37657e-63	2.52675e-62	SPATS2L
ENSG00000149273	24546.7	-0.293645	1.38076e-63	2.53292e-62	RPS3
ENSG00000160131	5381.79	-0.423615	1.60336e-63	2.9395e-62	VMA21
ENSG00000163918	4342.77	-0.560157	1.65745e-63	3.03683e-62	RFC4
ENSG00000143942	931.338	-0.720245	1.675e-63	3.06714e-62	CHAC2
ENSG00000176153	109.853	2.45744	2.34428e-63	4.2901e-62	GPX2
ENSG00000152256	688.396	-0.796348	2.48278e-63	4.54081e-62	PDK1
ENSG00000163904	4168.47	0.390748	2.61151e-63	4.77339e-62	SENP2
ENSG00000072786	631.15	0.986649	2.63182e-63	4.80761e-62	STK10
ENSG00000173409	696.907	-0.816977	2.80822e-63	5.12678e-62	ARV1
ENSG00000111843	5274.69	-0.343546	2.8123e-63	5.13115e-62	TMEM14C
ENSG00000172239	1758.92	-0.492271	3.42622e-63	6.24751e-62	PAIP1
ENSG00000229117	19467.3	-0.386598	3.49334e-63	6.36607e-62	RPL41
ENSG00000107164	1725.01	-0.602344	3.55179e-63	6.46873e-62	FUBP3
ENSG00000044459	1181.64	-0.612653	3.5773e-63	6.51129e-62	CNTLN
ENSG00000166483	802.605	0.734284	4.08724e-63	7.43502e-62	WEE1
ENSG00000040341	4344.44	-0.462988	4.45719e-63	8.10313e-62	STAU2
ENSG00000185215	128.892	1.76564	4.46933e-63	8.12035e-62	TNFAIP2
ENSG00000276805	112.797	1.89688	4.99968e-63	9.07852e-62	NA
ENSG00000166002	847.334	-0.670368	5.09013e-63	9.23725e-62	SMCO4
ENSG00000108946	9861.28	-0.355603	6.17527e-63	1.11998e-61	PRKAR1A
ENSG00000160075	1699.88	-0.55395	6.22791e-63	1.12886e-61	SSU72
ENSG00000204253	4179.21	-0.398902	6.6828e-63	1.21059e-61	NA
ENSG00000007944	558.606	-0.909527	6.88672e-63	1.24678e-61	MYLIP
ENSG00000155926	87.9662	-2.37007	7.1856e-63	1.30012e-61	SLA
ENSG00000065308	615.507	0.803817	7.26118e-63	1.31301e-61	TRAM2
ENSG00000139405	904.902	-0.657961	8.01738e-63	1.44889e-61	RITA1
ENSG00000120837	4581.24	-0.449993	8.65017e-63	1.56232e-61	NFYB
ENSG00000117632	36677.6	-0.362333	8.95353e-63	1.61615e-61	STMN1
ENSG00000163006	2049.58	-0.569062	8.96837e-63	1.61787e-61	CCDC138
ENSG00000102290	2502.8	-0.431866	9.2357e-63	1.66511e-61	PCDH11X
ENSG00000108953	45281.1	-0.349336	9.3591e-63	1.68636e-61	YWHAE
ENSG00000174010	489.184	-0.883281	1.04997e-62	1.89075e-61	KLHL15
ENSG00000196839	399.003	-1.10152	1.05795e-62	1.90399e-61	ADA
ENSG00000132359	360.181	0.963134	1.17973e-62	2.1219e-61	RAP1GAP2
ENSG00000100280	3437.7	-0.44531	1.29709e-62	2.33162e-61	AP1B1
ENSG00000132485	8783.86	-0.367882	1.32557e-62	2.3814e-61	ZRANB2
ENSG00000013561	2133.94	0.48446	1.37162e-62	2.46269e-61	RNF14
ENSG00000172845	2232.26	-0.550808	1.48277e-62	2.66067e-61	SP3
ENSG00000163029	4197.29	-0.449624	1.48376e-62	2.66088e-61	SMC6
ENSG00000162642	2221.24	0.516591	1.68473e-62	3.01951e-61	C1orf52
ENSG00000115107	804.447	-0.809338	2.22143e-62	3.97908e-61	STEAP3
ENSG00000159259	1783.32	-0.574082	2.52299e-62	4.51659e-61	CHAF1B
ENSG00000144677	548.772	0.849011	2.5809e-62	4.61753e-61	CTDSPL
ENSG00000114125	4981.08	0.361667	2.62066e-62	4.68591e-61	RNF7
ENSG00000144810	91.8355	2.33318	2.64185e-62	4.72104e-61	COL8A1
ENSG00000004948	92.0311	2.26827	2.81057e-62	5.01958e-61	CALCR
ENSG00000148600	212.678	1.43704	3.17473e-62	5.66663e-61	CDHR1
ENSG00000155755	3183.39	-0.38047	3.30369e-62	5.89336e-61	TMEM237
ENSG00000123836	1097.72	0.646168	4.35446e-62	7.76324e-61	PFKFB2
ENSG00000126858	1708.43	-0.596053	5.16655e-62	9.20566e-61	RHOT1
ENSG00000014824	8617.09	-0.38398	5.89717e-62	1.05013e-60	SLC30A9
ENSG00000101220	2676.12	-0.561357	6.15524e-62	1.09545e-60	ADISSP
ENSG00000101928	1446.34	0.581557	6.5096e-62	1.15783e-60	MOSPD1
ENSG00000121297	264.54	1.14168	6.73865e-62	1.19787e-60	TSHZ3
ENSG00000154719	3945.86	-0.359574	6.85513e-62	1.21787e-60	MRPL39
ENSG00000108561	1261.93	-0.814417	7.41331e-62	1.31626e-60	C1QBP
ENSG00000183454	193.087	1.36897	8.30577e-62	1.47386e-60	GRIN2A
ENSG00000115484	17944.5	-0.337333	9.11289e-62	1.61614e-60	CCT4
ENSG00000092201	28497.8	-0.387912	9.39058e-62	1.66442e-60	SUPT16H
ENSG00000124762	1159.14	2.53866	1.41027e-61	2.49816e-60	CDKN1A
ENSG00000100592	1765.82	0.560144	1.42941e-61	2.53059e-60	DAAM1
ENSG00000175334	9576.53	-0.357916	1.74182e-61	3.08187e-60	BANF1
ENSG00000139263	172.283	-1.5243	1.79869e-61	3.18064e-60	LRIG3
ENSG00000204580	4533.78	-0.465608	1.83845e-61	3.24908e-60	DDR1
ENSG00000099204	4086.19	-0.423776	2.13964e-61	3.77917e-60	ABLIM1
ENSG00000145216	1290.23	-0.535413	2.21376e-61	3.90781e-60	FIP1L1
ENSG00000169169	1627.63	-0.491272	2.93842e-61	5.18399e-60	CPT1C
ENSG00000175756	2835.62	-0.577386	3.44334e-61	6.07126e-60	AURKAIP1
ENSG00000119638	453.875	-0.860042	3.72112e-61	6.55723e-60	NEK9
ENSG00000288822	162.201	-1.60155	4.3611e-61	7.67745e-60	NA
ENSG00000110723	554.157	0.930288	4.36187e-61	7.67745e-60	EXPH5
ENSG00000100982	1545.49	-0.526551	4.40961e-61	7.75699e-60	PCIF1
ENSG00000158435	796.41	-0.886618	4.89265e-61	8.60173e-60	CNOT11
ENSG00000136942	10968.9	-0.326301	5.03023e-61	8.8385e-60	RPL35
ENSG00000083642	4568.36	-0.448106	5.43726e-61	9.54816e-60	PDS5B
ENSG00000204262	1526.94	0.59071	5.68024e-61	9.96911e-60	COL5A2
ENSG00000086232	1839.46	-0.62382	5.8779e-61	1.031e-59	EIF2AK1
ENSG00000136718	4679.67	0.407679	6.17603e-61	1.08267e-59	IMP4
ENSG00000144034	2372.98	-0.488158	6.73104e-61	1.17929e-59	TPRKB
ENSG00000144040	1711.71	0.486486	7.2392e-61	1.26759e-59	SFXN5
ENSG00000197024	1175.01	0.581436	7.41514e-61	1.29765e-59	ZNF398
ENSG00000169836	145.897	-1.76787	7.44152e-61	1.30152e-59	TACR3
ENSG00000197299	3438.17	-0.476286	7.4568e-61	1.30288e-59	BLM
ENSG00000136279	2441.62	-0.492387	7.4579e-61	1.30288e-59	DBNL
ENSG00000121152	3622.98	-0.460924	7.9358e-61	1.38558e-59	NCAPH
ENSG00000173456	4849.99	-0.38579	9.09327e-61	1.58676e-59	RNF26
ENSG00000237438	100.149	2.20302	9.8249e-61	1.71344e-59	NA
ENSG00000113448	154.6	1.94381	1.04861e-60	1.82771e-59	PDE4D
ENSG00000266338	813.319	0.705788	1.09963e-60	1.91554e-59	NBPF15
ENSG00000104408	12204.5	0.382219	1.13084e-60	1.96878e-59	EIF3E
ENSG00000169213	3522.7	0.435739	1.16955e-60	2.035e-59	RAB3B
ENSG00000083799	1669.34	0.489306	1.1848e-60	2.06037e-59	CYLD
ENSG00000106341	782.32	1.38815	1.25763e-60	2.18577e-59	PPP1R17
ENSG00000134516	665.274	0.74007	1.31431e-60	2.28296e-59	DOCK2
ENSG00000144746	2860.02	-0.418497	1.32142e-60	2.29401e-59	ARL6IP5
ENSG00000165264	4041.46	-0.378189	1.49417e-60	2.59242e-59	NDUFB6
ENSG00000104872	3197.3	-0.372566	1.59435e-60	2.76466e-59	PIH1D1
ENSG00000135387	9015.3	-0.617278	1.83127e-60	3.17368e-59	CAPRIN1
ENSG00000246089	310.786	-1.05474	1.9151e-60	3.31708e-59	MCPH1-DT
ENSG00000100612	1229.85	-0.656377	2.04245e-60	3.53564e-59	DHRS7
ENSG00000118705	17706.2	-0.283883	2.36249e-60	4.08733e-59	RPN2
ENSG00000152229	435.434	0.963952	2.4723e-60	4.27488e-59	PSTPIP2
ENSG00000156711	292.207	1.18575	2.94098e-60	5.08239e-59	MAPK13
ENSG00000078725	1503.62	-0.631492	3.28329e-60	5.67072e-59	BRINP1
ENSG00000117528	2022.68	-0.608053	3.33221e-60	5.75194e-59	ABCD3
ENSG00000251369	556.018	0.789158	3.99547e-60	6.89292e-59	ZNF550
ENSG00000115875	20887.2	-0.358936	4.38672e-60	7.56361e-59	SRSF7
ENSG00000169155	842.482	0.708577	4.47805e-60	7.7167e-59	ZBTB43
ENSG00000279457	575.659	0.886707	4.98115e-60	8.57881e-59	NA
ENSG00000107815	1874.05	0.563463	5.44223e-60	9.3676e-59	TWNK
ENSG00000165512	3308.66	-0.420863	5.88571e-60	1.01252e-58	ZNF22
ENSG00000101194	832.876	0.711777	6.16092e-60	1.05927e-58	SLC17A9
ENSG00000080815	4651.68	0.410711	7.00722e-60	1.20409e-58	PSEN1
ENSG00000163466	9890.34	-0.376133	7.06788e-60	1.21383e-58	ARPC2
ENSG00000128298	96.111	2.0606	7.63548e-60	1.31057e-58	BAIAP2L2
ENSG00000013523	1791.86	-0.556595	7.79184e-60	1.33666e-58	ANGEL1
ENSG00000289643	826.565	0.781288	7.81365e-60	1.33964e-58	LOC124900697
ENSG00000107020	797.197	-0.677058	8.95593e-60	1.53462e-58	PLGRKT
ENSG00000174669	1163.38	0.595713	9.88208e-60	1.69236e-58	SLC29A2
ENSG00000115241	1958.66	-0.646273	1.02886e-59	1.76098e-58	PPM1G
ENSG00000156970	9004.23	-0.395093	1.06456e-59	1.82107e-58	BUB1B
ENSG00000160963	539.574	-1.11265	1.0923e-59	1.86747e-58	COL26A1
ENSG00000123106	1273.35	0.569252	1.35087e-59	2.30824e-58	CCDC91
ENSG00000103591	5200.68	0.387136	1.36329e-59	2.32815e-58	AAGAB
ENSG00000131620	137.196	-1.71332	1.527e-59	2.60627e-58	ANO1
ENSG00000157916	2029.95	-0.63656	1.88545e-59	3.21626e-58	RER1
ENSG00000111897	5442.99	0.421501	1.94623e-59	3.31808e-58	SERINC1
ENSG00000215021	10179.6	-0.345634	1.97636e-59	3.36757e-58	PHB2
ENSG00000109736	1615.25	-0.792337	2.01937e-59	3.43892e-58	MFSD10
ENSG00000091831	356.406	9.22887	2.29414e-59	3.90466e-58	ESR1
ENSG00000167721	11705.8	-0.481443	2.30194e-59	3.91575e-58	TSR1
ENSG00000103510	395.296	-1.04054	2.32798e-59	3.95783e-58	KAT8
ENSG00000116199	842.175	-0.686029	2.3516e-59	3.99576e-58	FAM20B
ENSG00000158941	4634.69	-0.391743	2.49201e-59	4.23196e-58	CCAR2
ENSG00000197238	223.831	-1.33511	2.51033e-59	4.26069e-58	H4C11
ENSG00000147459	267.939	1.18536	2.55523e-59	4.33448e-58	DOCK5
ENSG00000171681	6338.77	-0.388576	2.89847e-59	4.91139e-58	ATF7IP
ENSG00000155959	5597.95	-0.465407	2.89855e-59	4.91139e-58	VBP1
ENSG00000143375	2701.41	-0.470443	3.60687e-59	6.10818e-58	CGN
ENSG00000112249	6972.56	0.400211	3.64979e-59	6.17743e-58	ASCC3
ENSG00000113141	5234.53	-0.398489	3.79404e-59	6.41801e-58	IK
ENSG00000172046	3236.51	-0.412432	3.89518e-59	6.58543e-58	USP19
ENSG00000176623	1655.28	-0.506993	4.98842e-59	8.42905e-58	RMDN1
ENSG00000085511	798.556	-0.678822	5.87249e-59	9.91736e-58	MAP3K4
ENSG00000133433	126.67	2.05896	5.89667e-59	9.95268e-58	GSTT2B
ENSG00000242759	135.786	1.64965	5.96301e-59	1.00591e-57	NA
ENSG00000170899	946.018	-0.598202	6.06953e-59	1.02331e-57	GSTA4
ENSG00000136051	4294.09	0.379625	6.09955e-59	1.0278e-57	WASHC4
ENSG00000250328	321.5	1.02782	6.38649e-59	1.07556e-57	MGC32805
ENSG00000110921	1016.26	0.579377	6.68893e-59	1.12587e-57	MVK
ENSG00000205208	3840.3	-0.471518	7.35743e-59	1.2377e-57	C4orf46
ENSG00000106078	238.247	1.37302	7.52064e-59	1.26446e-57	COBL
ENSG00000270885	211.858	-1.31636	7.59145e-59	1.27566e-57	RASL10B
ENSG00000144395	452.488	0.904607	7.68561e-59	1.29077e-57	CCDC150
ENSG00000170113	292.665	1.21535	7.77516e-59	1.30509e-57	NIPA1
ENSG00000101856	3998.02	-0.678201	9.3234e-59	1.5641e-57	PGRMC1
ENSG00000127948	3843.58	-0.466456	9.52413e-59	1.59689e-57	POR
ENSG00000288749	1988.52	-0.433064	1.0802e-58	1.81016e-57	NA
ENSG00000137500	3515.99	0.459448	1.15084e-58	1.92747e-57	CCDC90B
ENSG00000136143	7001.09	0.388498	1.17706e-58	1.9703e-57	SUCLA2
ENSG00000140374	3543.31	-0.3799	1.18725e-58	1.98627e-57	ETFA
ENSG00000214796	641.956	0.781447	1.19944e-58	2.00556e-57	NA
ENSG00000254510	153.574	1.71261	1.23457e-58	2.06315e-57	NA
ENSG00000139514	2237.3	0.465181	1.29701e-58	2.16631e-57	SLC7A1
ENSG00000103449	771.667	-0.680461	1.30937e-58	2.18576e-57	SALL1
ENSG00000100243	1623.86	-0.569022	1.47192e-58	2.45576e-57	CYB5R3
ENSG00000143653	1624.45	-0.525853	1.56335e-58	2.60687e-57	SCCPDH
ENSG00000055609	1037.67	0.643598	1.61756e-58	2.69578e-57	KMT2C
ENSG00000120370	1023.73	0.572492	1.66615e-58	2.77525e-57	GORAB
ENSG00000136859	418.966	-1.03054	1.94128e-58	3.23175e-57	ANGPTL2
ENSG00000065268	2354.24	-0.695818	2.01711e-58	3.35615e-57	WDR18
ENSG00000170089	4424.57	-0.524806	2.05163e-58	3.41171e-57	NA
ENSG00000119318	1715.19	-0.570068	2.11902e-58	3.52186e-57	RAD23B
ENSG00000182768	895.007	-0.737168	2.44634e-58	4.06365e-57	NGRN
ENSG00000161203	20473.9	-0.286152	2.46194e-58	4.08733e-57	AP2M1
ENSG00000204387	238.962	1.19331	2.92698e-58	4.85675e-57	SNHG32
ENSG00000145425	15667.8	-0.31765	2.93989e-58	4.87551e-57	RPS3A
ENSG00000100605	418.862	-0.946036	2.98249e-58	4.94346e-57	ITPK1
ENSG00000197457	2440.31	-0.563634	3.32167e-58	5.50264e-57	STMN3
ENSG00000163644	372.628	1.00198	3.47408e-58	5.752e-57	PPM1K
ENSG00000198924	1088.57	-0.589094	3.67582e-58	6.0827e-57	DCLRE1A
ENSG00000289234	325.279	-1.13051	4.06243e-58	6.71881e-57	ZNF496-DT
ENSG00000173258	4416.77	-0.385502	4.89823e-58	8.09671e-57	ZNF483
ENSG00000091972	3784.4	0.389709	5.03622e-58	8.3203e-57	CD200
ENSG00000115364	4511.5	-0.344877	5.07125e-58	8.37361e-57	MRPL19
ENSG00000141458	1690.93	0.548383	5.16623e-58	8.52582e-57	NPC1
ENSG00000143324	4164.85	-0.351603	6.00833e-58	9.91016e-57	XPR1
ENSG00000168488	1305.44	0.569203	6.89204e-58	1.13616e-56	ATXN2L
ENSG00000150977	293.172	1.11204	7.22495e-58	1.1904e-56	RILPL2
ENSG00000100911	2657.12	-0.444208	7.68835e-58	1.26606e-56	PSME2
ENSG00000244005	431.943	-0.92067	7.70124e-58	1.2675e-56	NFS1
ENSG00000172943	1494.05	-0.534332	7.75572e-58	1.27577e-56	PHF8
ENSG00000233381	830.407	-0.739274	8.35624e-58	1.37381e-56	NA
ENSG00000203952	160.959	-1.46921	8.62386e-58	1.41704e-56	CCDC160
ENSG00000129354	4517.99	-0.364731	8.86378e-58	1.45568e-56	AP1M2
ENSG00000106615	2632.48	-0.579271	9.42917e-58	1.5477e-56	RHEB
ENSG00000103888	79.4189	2.34059	9.45821e-58	1.55163e-56	CEMIP
ENSG00000154864	281.681	-1.15145	1.12766e-57	1.84893e-56	PIEZO2
ENSG00000243317	5528.25	-0.390821	1.21668e-57	1.99382e-56	STMP1
ENSG00000215158	225.507	1.27084	1.22324e-57	2.00349e-56	NA
ENSG00000103187	645.133	0.733129	1.22918e-57	2.01213e-56	COTL1
ENSG00000118985	964.907	0.650483	1.29845e-57	2.12439e-56	ELL2
ENSG00000189091	19440.8	-0.345502	1.39118e-57	2.27487e-56	SF3B3
ENSG00000277161	1131.95	-0.651752	1.42553e-57	2.32979e-56	PIGW
ENSG00000213619	2797.8	-0.430769	1.53519e-57	2.50767e-56	NDUFS3
ENSG00000007255	793.633	-0.680151	1.69134e-57	2.76125e-56	TRAPPC6A
ENSG00000169126	351.033	-0.962229	1.75082e-57	2.85683e-56	ODAD2
ENSG00000077684	8191.59	0.332197	1.83864e-57	2.99851e-56	JADE1
ENSG00000165672	20616.9	-0.34475	1.95213e-57	3.18189e-56	PRDX3
ENSG00000128059	6824.06	-0.372094	1.9897e-57	3.24139e-56	PPAT
ENSG00000147654	861.482	0.743602	2.2775e-57	3.70825e-56	EBAG9
ENSG00000213707	3004.47	-0.381994	3.22297e-57	5.24487e-56	NA
ENSG00000143977	9355.98	-0.322293	3.62489e-57	5.89578e-56	SNRPG
ENSG00000130724	2146.35	-0.435778	4.14169e-57	6.73274e-56	CHMP2A
ENSG00000137124	8007.74	-0.379992	4.17529e-57	6.78374e-56	ALDH1B1
ENSG00000140092	158.391	1.59916	4.38919e-57	7.12745e-56	FBLN5
ENSG00000183808	1412.86	-0.566556	5.03172e-57	8.16647e-56	RBM12B
ENSG00000061936	987.242	-0.600289	5.16219e-57	8.37376e-56	SFSWAP
ENSG00000075539	1415.62	0.539987	5.63751e-57	9.13992e-56	FRYL
ENSG00000079931	113.015	-1.87428	6.21668e-57	1.00735e-55	MOXD1
ENSG00000103429	3793.89	0.393921	6.5262e-57	1.05695e-55	BFAR
ENSG00000164626	2807.68	0.419021	6.66412e-57	1.07871e-55	KCNK5
ENSG00000134369	2281.13	-0.452379	7.07896e-57	1.14525e-55	NAV1
ENSG00000144749	249.416	-1.22265	7.08622e-57	1.14581e-55	LRIG1
ENSG00000135968	4167.11	0.39695	7.10833e-57	1.14878e-55	GCC2
ENSG00000243709	115.878	1.96994	7.94545e-57	1.28338e-55	LEFTY1
ENSG00000099282	417.501	-0.978349	8.49816e-57	1.37193e-55	TSPAN15
ENSG00000068654	3500.55	0.352959	8.852e-57	1.4283e-55	POLR1A
ENSG00000289078	73.7831	5.48107	9.54012e-57	1.53851e-55	LOC105373997
ENSG00000185947	2235.41	0.459227	9.61272e-57	1.5494e-55	ZNF267
ENSG00000183648	1839.89	-0.540564	1.13904e-56	1.83496e-55	NDUFB1
ENSG00000067057	3892.82	0.367328	1.1504e-56	1.85227e-55	PFKP
ENSG00000165209	1180.88	-0.594218	1.16553e-56	1.87565e-55	STRBP
ENSG00000131019	502.672	0.838046	1.22035e-56	1.96282e-55	ULBP3
ENSG00000164161	59.265	3.97044	1.31265e-56	2.11016e-55	HHIP
ENSG00000283877	95.9119	1.9735	1.38874e-56	2.2313e-55	NA
ENSG00000110429	2102.01	-0.545159	1.43998e-56	2.31241e-55	FBXO3
ENSG00000110104	3124.52	0.387424	1.52446e-56	2.44678e-55	CCDC86
ENSG00000163636	7606.08	-0.328961	1.53782e-56	2.46691e-55	PSMD6
ENSG00000138439	1471.7	-0.470857	1.59114e-56	2.55112e-55	FAM117B
ENSG00000144642	183.431	1.41872	1.67053e-56	2.67698e-55	RBMS3
ENSG00000162729	2053.04	-0.542439	1.74947e-56	2.80201e-55	IGSF8
ENSG00000196504	14435.3	-0.334109	1.80259e-56	2.88556e-55	PRPF40A
ENSG00000185442	300.943	1.06475	1.84991e-56	2.95976e-55	FAM174B
ENSG00000186141	3097.08	0.384309	1.88587e-56	3.0157e-55	POLR3C
ENSG00000148019	942.113	-0.721628	2.06451e-56	3.29963e-55	CEP78
ENSG00000159842	934.77	-0.725283	2.28287e-56	3.64672e-55	ABR
ENSG00000183908	100.218	-2.27604	2.31892e-56	3.70235e-55	LRRC55
ENSG00000188984	100.649	6.4958	2.40767e-56	3.84203e-55	AADACL3
ENSG00000124160	2141.1	-0.586869	2.5736e-56	4.10467e-55	NCOA5
ENSG00000242193	144.902	1.59124	3.4623e-56	5.51917e-55	CRYZL2P
ENSG00000196417	2289.04	0.411147	3.51931e-56	5.60711e-55	ZNF765
ENSG00000039123	8475.34	-0.395234	4.03136e-56	6.41957e-55	MTREX
ENSG00000115392	1791.04	-0.500826	4.39256e-56	6.99109e-55	FANCL
ENSG00000150938	261.819	1.13291	4.47097e-56	7.11217e-55	CRIM1
ENSG00000167130	2382.54	0.475645	4.59734e-56	7.30937e-55	DOLPP1
ENSG00000140263	4524.85	-0.338233	4.72109e-56	7.50219e-55	SORD
ENSG00000165898	1965.5	-0.441564	5.01138e-56	7.95933e-55	ISCA2
ENSG00000134287	8240.94	-0.30093	5.06692e-56	8.04334e-55	ARF3
ENSG00000259033	70.5358	2.55364	5.10478e-56	8.0992e-55	NA
ENSG00000113361	96.5655	2.15966	5.12369e-56	8.12497e-55	CDH6
ENSG00000188501	439.424	0.828955	5.88754e-56	9.3314e-55	LCTL
ENSG00000112081	35179.8	-0.331918	6.11227e-56	9.68254e-55	SRSF3
ENSG00000112335	1545	-0.616373	6.55985e-56	1.03861e-54	SNX3
ENSG00000102908	389.381	1.03409	7.04571e-56	1.11496e-54	NFAT5
ENSG00000162873	90.4727	2.30007	7.17581e-56	1.13496e-54	KLHDC8A
ENSG00000196653	411.121	0.971002	7.21448e-56	1.14048e-54	ZNF502
ENSG00000124496	547.946	-0.773317	9.2944e-56	1.46852e-54	TRERF1
ENSG00000178035	7455.43	-0.421201	9.9421e-56	1.57004e-54	IMPDH2
ENSG00000188612	17246.7	-0.366911	1.01054e-55	1.595e-54	SUMO2
ENSG00000178718	136.898	-1.60379	1.22262e-55	1.92874e-54	RPP25
ENSG00000196268	997.6	0.560835	1.26783e-55	1.99902e-54	ZNF493
ENSG00000168209	848.354	0.899328	1.7191e-55	2.70914e-54	DDIT4
ENSG00000131462	4472.75	-0.333962	2.22925e-55	3.51127e-54	TUBG1
ENSG00000245532	92.1293	2.13588	2.31734e-55	3.64813e-54	NEAT1
ENSG00000011638	985.253	0.599927	2.6671e-55	4.19658e-54	LDAF1
ENSG00000224032	523.481	0.805894	2.85458e-55	4.48924e-54	NA
ENSG00000172007	751.736	0.663882	3.07883e-55	4.83941e-54	RAB33B
ENSG00000177519	137.132	2.01471	3.0974e-55	4.86609e-54	RPRM
ENSG00000198668	10946.4	-0.556264	3.11834e-55	4.89646e-54	CALM1
ENSG00000111640	91184.1	-0.233184	3.1316e-55	4.91474e-54	GAPDH
ENSG00000075407	604.905	-0.835385	3.79173e-55	5.94768e-54	ZNF37A
ENSG00000065978	3979.73	-0.387802	3.80531e-55	5.9659e-54	YBX1
ENSG00000005801	5572.15	0.387041	3.86253e-55	6.05249e-54	ZNF195
ENSG00000204070	1243.37	0.545112	3.87419e-55	6.06763e-54	SYS1
ENSG00000110583	3427.87	0.368682	4.21822e-55	6.60304e-54	NAA40
ENSG00000115687	1469.4	-0.589224	4.22625e-55	6.61221e-54	PASK
ENSG00000120694	9414.07	-0.454447	4.56721e-55	7.14199e-54	HSPH1
ENSG00000168385	29978.3	-0.263772	4.86089e-55	7.59732e-54	SEPTIN2
ENSG00000180776	1914.51	-0.523993	6.31262e-55	9.86124e-54	ZDHHC20
ENSG00000183604	2784.99	0.410214	6.37927e-55	9.96024e-54	NA
ENSG00000012963	3601.91	-0.431741	6.81909e-55	1.06415e-53	UBR7
ENSG00000251095	314.835	1.38433	7.13618e-55	1.11306e-53	NA
ENSG00000169764	24233.7	0.293831	9.1433e-55	1.42539e-53	UGP2
ENSG00000137672	57.5092	3.87916	1.01073e-54	1.57486e-53	TRPC6
ENSG00000143819	1391.87	0.549723	1.02747e-54	1.60013e-53	EPHX1
ENSG00000149547	4559.62	-0.371529	1.0472e-54	1.63002e-53	EI24
ENSG00000114956	4152.73	0.34767	1.51922e-54	2.36353e-53	DGUOK
ENSG00000160049	4221.53	0.354013	1.53443e-54	2.38566e-53	DFFA
ENSG00000184254	98.4092	2.00298	1.53501e-54	2.38566e-53	ALDH1A3
ENSG00000117906	1147.03	-0.523313	1.5635e-54	2.4287e-53	RCN2
ENSG00000064961	403.556	-1.24439	1.73114e-54	2.68773e-53	HMG20B
ENSG00000078114	166.317	1.51724	2.17536e-54	3.3757e-53	NEBL
ENSG00000196369	1110.29	-0.570664	2.45307e-54	3.8047e-53	SRGAP2B
ENSG00000182154	266.51	-1.21892	3.34449e-54	5.18464e-53	MRPL41
ENSG00000132780	30994.3	-0.379661	3.47031e-54	5.37695e-53	NASP
ENSG00000122729	5674.15	-0.42096	3.72449e-54	5.76783e-53	ACO1
ENSG00000149090	293.916	1.14807	3.93312e-54	6.08782e-53	PAMR1
ENSG00000114200	186.51	-2.61683	4.90304e-54	7.58525e-53	BCHE
ENSG00000170006	178.44	1.43264	5.3407e-54	8.25813e-53	TMEM154
ENSG00000127824	2987.67	-0.37418	5.56981e-54	8.60802e-53	TUBA4A
ENSG00000205937	18660.1	-0.306687	5.57636e-54	8.61377e-53	RNPS1
ENSG00000165617	100.054	1.8326	5.85196e-54	9.03489e-53	DACT1
ENSG00000115935	272.759	-1.04537	6.04964e-54	9.33535e-53	WIPF1
ENSG00000137992	2418.53	0.46688	6.18224e-54	9.53513e-53	DBT
ENSG00000152137	486.684	0.819095	6.77369e-54	1.04421e-52	HSPB8
ENSG00000256008	122.78	1.73327	6.86464e-54	1.05769e-52	NA
ENSG00000118689	542.674	0.723407	6.92119e-54	1.06586e-52	FOXO3
ENSG00000232112	4603.47	-0.341015	7.34526e-54	1.1306e-52	TMA7
ENSG00000070413	3566.56	-0.514834	7.76211e-54	1.19416e-52	DGCR2
ENSG00000198182	629.242	-0.754108	9.95041e-54	1.53004e-52	ZNF607
ENSG00000159256	1556.16	0.498076	1.051e-53	1.61526e-52	MORC3
ENSG00000159348	832.061	0.600795	1.10238e-53	1.69337e-52	CYB5R1
ENSG00000108588	9090.84	-0.383506	1.12885e-53	1.73316e-52	CCDC47
ENSG00000223756	162.534	-1.37783	1.16939e-53	1.7945e-52	NA
ENSG00000067992	1884.6	-0.45598	1.19336e-53	1.83036e-52	PDK3
ENSG00000204237	393.94	-1.08436	1.24659e-53	1.91103e-52	OXLD1
ENSG00000167555	276.792	-1.06685	1.29721e-53	1.98764e-52	ZNF528
ENSG00000168528	926.449	-0.787487	1.32785e-53	2.03357e-52	SERINC2
ENSG00000138735	1119.19	-0.629327	1.50511e-53	2.30388e-52	PDE5A
ENSG00000136108	7609.61	-0.388909	1.54981e-53	2.3711e-52	CKAP2
ENSG00000166828	57.8906	3.40721	1.8578e-53	2.84087e-52	SCNN1G
ENSG00000179387	2774.88	-0.397487	1.92562e-53	2.9431e-52	ELMOD2
ENSG00000144852	77.0881	2.28359	1.99561e-53	3.04854e-52	NR1I2
ENSG00000164746	100.797	6.61024	2.01722e-53	3.08e-52	C7orf57
ENSG00000139437	527.834	-0.908704	2.02759e-53	3.09428e-52	TCHP
ENSG00000111581	9107.15	-0.398633	2.87458e-53	4.38467e-52	NUP107
ENSG00000126970	1601.33	-0.503308	2.90422e-53	4.42766e-52	ZC4H2
ENSG00000129235	4267.55	-0.39693	3.26943e-53	4.98195e-52	TXNDC17
ENSG00000186166	587.28	0.796349	3.70904e-53	5.649e-52	CENATAC
ENSG00000162631	58.8385	2.94289	3.82711e-53	5.8259e-52	NTNG1
[truncated: 28,417 more rows]

## Sheet: Sheet4
Differentially expressed transcripts identified from UPF2-KD vs Ctrl human ESCs
TXID	PPEE	PPDE	PostFC	RealFC	C1Mean	C2Mean
ENST00000459772	0	1	204.92	6795.47	67.9447	0
ENST00000337248	0	1	1.60939	1.61019	398.494	247.479
ENST00000321037	0	1	1.52012	1.52032	461.922	303.83
ENST00000003100	0	1	0.751583	0.751579	14437.4	19209.4
ENST00000393405	0	1	1.43275	1.43289	1455.06	1015.47
ENST00000392365	0	1	0.548254	0.547613	124.766	227.844
ENST00000382070	0	1	0.15658	0.146322	3.87802	26.5617
ENST00000554752	0	1	1.413	1.41314	623.332	441.095
ENST00000405218	0	1	0.670115	0.670066	1436.48	2143.79
ENST00000405358	0	1	0.745965	0.745946	3205.13	4296.74
ENST00000221265	0	1	0.801232	0.8012	1635.55	2041.37
ENST00000508167	0	1	0.794064	0.794054	5122.26	6450.78
ENST00000435607	0	1	1.47963	1.47986	367.808	248.54
ENST00000293872	0	1	0.548386	0.548319	1205.24	2198.06
ENST00000377577	0	1	0.86948	0.869473	5333.12	6133.75
ENST00000360793	0	1	1.56824	1.56845	1404.84	895.687
ENST00000540056	0	1	1.67428	1.6758	240.24	143.354
ENST00000394128	0	1	0.792264	0.792239	2157.84	2723.73
ENST00000683380	0	1	89.8581	2961.69	29.6069	0
ENST00000361735	0	1	0.706478	0.706452	2509.85	3552.77
ENST00000394673	0	1	0.717127	0.717117	6248.51	8713.38
ENST00000315579	0	1	0.820613	0.820606	7201.44	8775.76
ENST00000262648	0	1	0.700526	0.700499	891.43	1272.57
ENST00000340093	0	1	1.63558	1.63669	304.135	185.82
ENST00000373647	0	1	1.34786	1.3479	2063.7	1531.05
ENST00000013070	0	1	0.850541	0.850536	3939.44	4631.71
ENST00000228347	0	1	0.733138	0.733091	1346.98	1837.4
ENST00000251089	0	1	1.16922	1.16923	2550.68	2181.51
ENST00000279247	0	1	0.645861	0.64583	2411.68	3734.24
ENST00000527323	0	1	0.441229	0.44099	332.792	754.66
ENST00000504045	0	1	0.74836	0.748347	4575.67	6114.38
ENST00000510056	0	1	0.766122	0.766107	3786.47	4942.49
ENST00000465804	0	1	145.104	4802.43	48.0143	0
ENST00000680155	0	1	349.155	11601.3	116.003	0
ENST00000680893	0	1	97.8893	3229.28	32.2828	0
ENST00000543879	0	1	0.836781	0.836769	3560.01	4254.47
ENST00000216294	0	1	1.27723	1.27727	1023.2	801.085
ENST00000289361	0	1	2.36438	2.37108	156.139	65.8457
ENST00000527536	0	1	0.721837	0.721827	6576.98	9111.57
ENST00000628517	0	1	0.722344	0.722322	2964.28	4103.83
ENST00000265036	0	1	0.772453	0.772447	4408.5	5707.19
ENST00000370801	0	1	1.24858	1.24862	2634.46	2109.9
ENST00000265077	0	1	0.686154	0.686116	1792.43	2612.44
ENST00000343200	0	1	0.519644	0.51963	5546.25	10673.5
ENST00000054650	0	1	1.58001	1.5809	333.829	211.16
ENST00000324460	0	1	0.722068	0.722065	22449.3	31090.4
ENST00000680032	0	1	0.722795	0.722791	17696.3	24483.3
ENST00000261590	0	1	0.823304	0.823301	4452.2	5407.75
ENST00000454189	0	1	0.732281	0.732253	1075.07	1468.18
ENST00000261588	0	1	1.39756	1.39771	571.337	408.765
ENST00000053468	0	1	1.33123	1.33124	5287.23	3971.65
ENST00000054666	0	1	1.40921	1.40923	2727.54	1935.47
ENST00000456986	0	1	90.878	2995.67	29.9467	0
ENST00000676223	0	1	79.4098	2613.56	26.1256	0
ENST00000308077	0	1	1.89893	1.90206	176.493	92.7854
ENST00000264233	0	1	1.27047	1.27049	1761.57	1386.52
ENST00000299275	0	1	0.785973	0.785938	1555.05	1978.6
ENST00000370992	0	1	0.76514	0.765123	3441.16	4497.53
ENST00000315368	0	1	0.778007	0.777979	1969.24	2531.22
ENST00000354618	0	1	0.780988	0.780972	3401.91	4356
ENST00000064778	0	1	69.3903	2279.72	22.7872	0
ENST00000681463	0	1	102.294	3376.03	33.7503	0
ENST00000371429	0	1	0.858341	0.85834	7449.54	8679.02
ENST00000538031	0	1	0.520838	0.519997	95.8148	184.269
ENST00000317534	0	1	0.817587	0.81755	1302.4	1593.05
ENST00000308924	0	1	0.711767	0.711583	359.083	504.629
ENST00000314289	0	1	1.33949	1.33952	6431.98	4801.71
ENST00000337018	0	1	0.665949	0.665895	1329.82	1997.05
ENST00000368845	0	1	0.7019	0.701889	6323.61	9009.42
ENST00000551156	0	1	0.00909055	0.000275259	0	36.3194
ENST00000338595	0	1	121.642	4020.7	40.197	0
ENST00000394053	0	1	1.38609	1.38618	1957.31	1412.02
ENST00000678623	0	1	1.55134	1.55143	3198.73	2061.8
ENST00000315264	0	1	0.544312	0.543663	123.298	226.799
ENST00000262215	0	1	0.845277	0.845258	2172.67	2570.42
ENST00000518800	0	1	0.011522	0.000349716	0	28.5847
ENST00000695775	0	1	0.752831	0.752824	8984.64	11934.6
ENST00000251636	0	1	0.76581	0.765791	3034.25	3962.24
ENST00000327761	0	1	1.76974	1.77064	490.603	277.073
ENST00000409681	0	1	0.632429	0.632364	1152.93	1823.22
ENST00000328631	0	1	1.31498	1.31501	2325.17	1768.17
ENST00000416707	0	1	1.92701	1.92773	801.25	415.64
ENST00000377489	0	1	0.538154	0.537215	85.4084	158.992
ENST00000261845	0	1	0.846666	0.84666	6979.56	8243.64
ENST00000263202	0	1	0.838224	0.838211	1566.48	1868.84
ENST00000533464	0	1	0.0120101	0.000364705	0	27.4094
ENST00000396926	0	1	2.07582	2.0762	1900.28	915.263
ENST00000504761	0	1	0.776689	0.776676	4207.24	5416.99
ENST00000695862	0	1	97.4793	3215.62	32.1462	0
ENST00000508079	0	1	0.125761	0.124581	29.8156	239.398
ENST00000428135	0	1	1.2749	1.27495	1016.94	797.629
ENST00000676620	0	1	82.8125	2726.93	27.2593	0
ENST00000262887	0	1	0.768898	0.768849	1179.89	1534.62
ENST00000261875	0	1	1.15311	1.15311	14258.2	12365
ENST00000265729	0	1	0.779942	0.779931	2239.75	2871.73
ENST00000265362	0	1	0.739413	0.739397	1411.68	1909.24
ENST00000436949	0	1	0.665042	0.66495	783.45	1178.21
ENST00000407644	0	1	0.802025	0.801997	1811.04	2258.17
ENST00000549338	0	1	0.811136	0.81113	9134.76	11261.8
ENST00000264156	0	1	0.754401	0.754398	6829.46	9052.87
ENST00000262031	0	1	1.54673	1.54702	338.16	218.584
ENST00000324068	0	1	0.668434	0.668389	573.744	858.403
ENST00000392194	0	1	0.670165	0.669908	277.916	414.862
ENST00000352171	0	1	0.839794	0.839789	9060.67	10789.2
ENST00000233084	0	1	0.792986	0.792981	12608.7	15900.4
ENST00000382004	0	1	0.0153664	0.000468165	0	21.35
ENST00000324501	0	1	1.38899	1.38905	1249.84	899.778
ENST00000612242	0	1	1.76527	1.76626	442.573	250.567
ENST00000498274	0	1	2.21885	2.22497	143.235	64.3707
ENST00000262719	0	1	0.747181	0.747132	445.994	596.945
ENST00000638410	0	1	0.0151814	0.000462443	0	21.6143
ENST00000370479	0	1	250.429	8311.78	83.1078	0
ENST00000336184	0	1	212.257	7039.93	70.3893	0
ENST00000285873	0	1	0.706491	0.706484	3338.71	4725.82
ENST00000572179	0	1	1.46218	1.46235	1294.24	885.041
ENST00000324379	0	1	1.95713	1.95794	267.106	136.417
ENST00000475350	0	1	1.4573	1.45745	1370.05	940.026
ENST00000372759	0	1	0.720472	0.72046	5528.08	7672.99
ENST00000642928	0	1	1.75359	1.75517	271.031	154.414
ENST00000442598	0	1	0.0103492	0.000313758	0	31.8617
ENST00000618205	0	1	122.676	4055.14	40.5414	0
ENST00000200457	0	1	0.761933	0.761912	2709.3	3555.92
ENST00000281741	0	1	0.729859	0.729835	980.462	1343.41
ENST00000328111	0	1	0.625264	0.625236	2695.18	4310.67
ENST00000696232	0	1	0.338356	0.338078	260.063	769.259
ENST00000696245	0	1	0.652923	0.652888	2082.71	3190.01
ENST00000300403	0	1	0.805411	0.805406	10733.8	13327.2
ENST00000202017	0	1	2.01657	2.01664	3543.41	1757.08
ENST00000242577	0	1	0.770937	0.77093	8352.75	10834.6
ENST00000424576	0	1	0.710929	0.710914	4244.89	5971.04
ENST00000337227	0	1	1.3675	1.36754	1429.38	1045.21
ENST00000379333	0	1	0.0112522	0.000341434	0	29.2782
ENST00000228307	0	1	0.00325998	9.81511e-05	0	101.874
ENST00000542939	0	1	0.643958	0.643906	1444.23	2242.93
ENST00000254108	0	1	0.660455	0.660449	11958.6	18106.7
ENST00000380244	0	1	0.703399	0.703389	6697.57	9521.86
ENST00000487509	0	1	1.60879	1.60916	395.573	245.822
ENST00000216277	0	1	0.875327	0.875325	10205.9	11659.6
ENST00000557320	0	1	1.72668	1.72711	435.312	252.043
ENST00000264832	0	1	2.32683	2.32809	366.425	157.387
ENST00000265028	0	1	0.775291	0.775277	4106.49	5296.8
ENST00000395799	0	1	73.8006	2426.66	24.2566	0
ENST00000366560	0	1	0.776214	0.776194	2800	3607.34
ENST00000219097	0	1	1.53513	1.5352	3819.59	2488.01
ENST00000206380	0	1	1.69536	1.69573	1013.77	597.832
ENST00000316902	0	1	0.799721	0.799715	9534.64	11922.6
ENST00000430246	0	1	1.63217	1.63231	1128.4	691.285
ENST00000553300	0	1	0.768879	0.76887	6394.07	8316.2
ENST00000554455	0	1	0.767046	0.767043	21756.8	28364.6
ENST00000555127	0	1	1.60161	1.60217	556.362	347.251
ENST00000557201	0	1	0.779019	0.77901	6283.52	8066.03
ENST00000555943	0	1	2.05114	2.05311	127.278	61.9879
ENST00000311151	0	1	0.830691	0.830688	15136.3	18221.4
ENST00000430841	0	1	0.00257796	7.75653e-05	0	128.914
ENST00000376619	0	1	0.0122982	0.000373558	0	26.7596
ENST00000209728	0	1	0.793382	0.793373	2911.48	3669.75
ENST00000394886	0	1	1.47122	1.47124	6766.38	4599.1
ENST00000550411	0	1	0.520768	0.520556	175.974	338.059
ENST00000233146	0	1	0.815322	0.815319	18217.8	22344.4
ENST00000372577	0	1	0.833807	0.833805	8522.3	10221
ENST00000211314	0	1	1.23012	1.23015	1074.84	873.747
ENST00000370355	0	1	0.697067	0.697067	55665.6	79856.9
ENST00000320152	0	1	0.721474	0.721425	603.285	836.245
ENST00000580900	0	1	1.70828	1.70887	301.674	176.53
ENST00000382734	0	1	1.6444	1.64472	1069.53	650.277
ENST00000255784	0	1	1.60763	1.60771	1568.27	975.47
ENST00000216027	0	1	1.66838	1.66898	595.701	356.921
ENST00000216029	0	1	1.3874	1.38753	1338.04	964.329
ENST00000684986	0	1	64.7913	2126.48	21.2548	0
ENST00000686523	0	1	79.1261	2604.1	26.031	0
ENST00000310624	0	1	1.83207	1.83271	278.315	151.855
ENST00000216117	0	1	0.687975	0.687916	1172.86	1704.95
ENST00000216122	0	1	0.656117	0.656106	2915.42	4443.52
ENST00000382011	0	1	0.677659	0.677645	5134.24	7576.61
ENST00000331163	0	1	1.64445	1.64511	185.237	112.595
ENST00000381535	0	1	103.938	3430.82	34.2982	0
ENST00000350028	0	1	0.821608	0.821594	3471.54	4225.37
ENST00000335727	0	1	1.36641	1.3665	1791.14	1310.75
ENST00000405486	0	1	0.768489	0.768468	2756.13	3586.54
ENST00000456595	0	1	90.822	2993.8	29.928	0
ENST00000428304	0	1	1.54213	1.54217	3142.33	2037.6
ENST00000476352	0	1	0.00930454	0.000281797	0	35.4765
ENST00000216416	0	1	1.69261	1.69272	1331.42	786.556
ENST00000395076	0	1	1.48035	1.48063	294.046	198.592
ENST00000558506	0	1	1.35867	1.35871	4383.4	3226.14
ENST00000652337	0	1	0.748557	0.748552	11790.8	15751.4
ENST00000302216	0	1	0.734472	0.734408	988.916	1346.55
ENST00000557491	0	1	0.768607	0.768565	636.786	828.542
ENST00000304743	0	1	1.46781	1.46811	335.036	228.205
ENST00000358932	0	1	1.67609	1.67626	2167.95	1293.32
ENST00000216714	0	1	0.774976	0.774971	10096.8	13028.7
ENST00000216780	0	1	1.51775	1.51786	2218.16	1461.37
ENST00000553879	0	1	92.3708	3045.41	30.4441	0
ENST00000372285	0	1	1.47849	1.47877	828.839	560.49
ENST00000217086	0	1	0.789902	0.789898	6334.78	8019.75
ENST00000358548	0	1	0.00512868	0.000154695	0	64.6333
ENST00000652272	0	1	0.689877	0.689848	2363.14	3425.6
ENST00000266079	0	1	0.751211	0.751207	5538.64	7372.99
ENST00000266070	0	1	0.448092	0.447735	223.613	499.445
ENST00000266069	0	1	0.783835	0.783826	2095.5	2673.43
ENST00000336095	0	1	0.00749019	0.000226446	0	44.1506
ENST00000646673	0	1	0.75572	0.755682	1579.33	2089.94
ENST00000329276	0	1	0.825941	0.825935	8242.18	9979.21
ENST00000612233	0	1	2.02651	2.02957	220.226	108.503
ENST00000217426	0	1	0.849456	0.84945	6892.85	8114.49
ENST00000443185	0	1	2.38693	2.38919	217.546	91.0484
ENST00000579534	0	1	1.39559	1.3957	763.449	546.999
ENST00000339486	0	1	1.27647	1.27652	2165.44	1696.35
ENST00000371160	0	1	224.44	7445.85	74.4485	0
ENST00000376227	0	1	0.73898	0.738912	418.509	566.389
ENST00000371123	0	1	0.409493	0.409393	785.671	1919.13
ENST00000404933	0	1	0.750628	0.75062	8159.39	10870.2
ENST00000377107	0	1	0.792842	0.792835	7549.76	9522.48
ENST00000356768	0	1	0.412627	0.412045	134.553	326.562
ENST00000218364	0	1	0.851051	0.851039	3313.62	3893.62
ENST00000373119	0	1	0.559991	0.559963	1319.18	2355.84
ENST00000490716	0	1	3.14391	3.14752	603.348	191.683
ENST00000380482	0	1	1.80982	1.81041	289.952	160.154
ENST00000440851	0	1	0.00979969	0.000296937	0	33.6671
ENST00000401394	0	1	69.1865	2272.92	22.7192	0
ENST00000219299	0	1	1.79092	1.79139	966.568	539.558
ENST00000263997	0	1	1.54621	1.54639	1525.3	986.359
ENST00000219689	0	1	1.45799	1.45825	379.6	260.309
ENST00000496977	0	1	69.8457	2294.89	22.9389	0
ENST00000261755	0	1	68.3508	2245.08	22.4408	0
ENST00000400011	0	1	0.804449	0.804426	2290.37	2847.21
ENST00000677774	0	1	0.00981182	0.000297308	0	33.6251
ENST00000220478	0	1	0.724481	0.724471	3019.7	4168.15
ENST00000542355	0	1	0.653347	0.653287	1204.11	1843.16
ENST00000682669	0	1	85.063	2801.92	28.0092	0
ENST00000220659	0	1	2.18842	2.18867	1555.45	710.676
ENST00000265431	0	1	0.648318	0.648228	818.092	1262.05
ENST00000517608	0	1	90.7882	2992.68	29.9168	0
ENST00000520835	0	1	0.0100343	0.000304116	0	32.8722
ENST00000674934	0	1	144.68	4788.31	47.8731	0
ENST00000678004	0	1	0.015826	0.000482387	0	20.7202
ENST00000345957	0	1	1.85926	1.86085	325.419	174.872
ENST00000265896	0	1	0.622208	0.622205	10298.5	16551.7
ENST00000265616	0	1	0.60531	0.605036	281.617	465.462
ENST00000649973	0	1	0.693402	0.693396	12761.3	18404.1
ENST00000380629	0	1	1.56891	1.56894	4848.54	3090.33
ENST00000684407	0	1	0.00268946	8.09289e-05	0	123.555
ENST00000221801	0	1	0.848017	0.848008	4954.86	5842.94
ENST00000262962	0	1	0.748796	0.748763	862.378	1151.74
ENST00000222005	0	1	0.861917	0.861908	4208.27	4882.51
ENST00000462990	0	1	0.804113	0.80411	15370.2	19114.5
ENST00000222219	0	1	1.61851	1.61865	1048.04	647.474
ENST00000601170	0	1	1.4048	1.4049	849.191	604.448
ENST00000379263	0	1	0.767119	0.767083	1609.33	2097.99
ENST00000393085	0	1	1.14977	1.14977	6916.38	6015.43
ENST00000348225	0	1	0.618515	0.61844	1019.44	1648.42
ENST00000222673	0	1	0.824307	0.824289	2497.46	3029.84
ENST00000265136	0	1	100.15	3304.59	33.0359	0
ENST00000395422	0	1	0.76129	0.76128	2787.23	3661.25
ENST00000324306	0	1	1.45705	1.45714	2222.85	1525.48
ENST00000342032	0	1	0.347917	0.347726	137.861	396.484
ENST00000223095	0	1	1.84206	1.84272	269.237	146.104
ENST00000436587	0	1	1.34321	1.34329	657.052	489.133
ENST00000634607	0	1	0.78566	0.785619	1338.03	1703.16
ENST00000415076	0	1	1.78765	1.78972	220.15	123.004
ENST00000416602	0	1	1.90178	1.90235	444.043	233.413
ENST00000374586	0	1	1.81854	1.81866	1761.55	968.589
ENST00000309195	0	1	1.41542	1.41553	1690.58	1194.31
ENST00000466771	0	1	1.76869	1.77043	252.564	142.652
ENST00000691319	0	1	0.0105165	0.000318882	0	31.3496
ENST00000396521	0	1	0.651113	0.650915	369.933	568.333
ENST00000543621	0	1	1.82435	1.82456	2276.91	1247.92
ENST00000541549	0	1	0.809602	0.809594	6421.23	7931.42
ENST00000336233	0	1	0.696747	0.696711	1858.23	2667.15
ENST00000677247	0	1	0.0130923	0.000397988	0	25.1164
ENST00000693739	0	1	126.46	4181.25	41.8025	0
ENST00000638125	0	1	1.44902	1.44918	607.246	419.025
ENST00000225726	0	1	0.771802	0.771798	7409.57	9600.4
ENST00000427159	0	1	0.775723	0.775717	4165.72	5370.16
ENST00000225737	0	1	1.44655	1.44663	1205.67	833.428
ENST00000225792	0	1	0.666555	0.666528	2674.8	4013.04
ENST00000377184	0	1	0.745919	0.745903	3826.69	5130.29
ENST00000226004	0	1	1.63066	1.63087	1589.34	974.532
ENST00000590342	0	1	0.00312634	9.41153e-05	0	106.243
ENST00000674200	0	1	155.694	5155.3	51.543	0
ENST00000467843	0	1	1.30327	1.30332	2422.99	1859.08
ENST00000226225	0	1	1.30182	1.30187	1268.43	974.318
ENST00000226230	0	1	1.23772	1.23773	9931.92	8024.31
ENST00000453384	0	1	0.570829	0.56997	92.0063	161.431
ENST00000451218	0	1	1.22456	1.2246	2398.7	1958.77
ENST00000336812	0	1	0.789668	0.789666	15941.3	20187.4
ENST00000514152	0	1	0.00892905	0.000270326	0	36.9824
ENST00000504273	0	1	66.2813	2176.12	21.7512	0
ENST00000227266	0	1	0.77179	0.771787	19665.8	25480.8
ENST00000264027	0	1	1.59737	1.59743	1910.83	1196.18
ENST00000227378	0	1	0.761358	0.761356	32921	43240
ENST00000534624	0	1	0.75446	0.754459	48639	64468.7
ENST00000227524	0	1	0.682966	0.6829	1063.83	1557.82
ENST00000532383	0	1	1.64891	1.64937	341.721	207.178
ENST00000526070	0	1	0.662241	0.662155	840.881	1269.92
ENST00000456517	0	1	99.952	3298.01	32.9701	0
ENST00000440541	0	1	0.627945	0.627848	781.725	1245.09
ENST00000262030	0	1	0.771607	0.771605	45849.2	59420.5
ENST00000262033	0	1	0.90497	0.904969	25503.7	28181.8
ENST00000228799	0	1	1.45849	1.45868	1118.99	767.119
ENST00000298573	0	1	0.67066	0.670637	1391.58	2075.03
ENST00000546893	0	1	0.768739	0.768719	2811.65	3657.58
ENST00000266679	0	1	0.822789	0.822779	4760.17	5785.48
ENST00000389231	0	1	0.845886	0.845878	5507.07	6510.48
ENST00000229277	0	1	1.46767	1.46775	2945.17	2006.59
ENST00000261407	0	1	0.77862	0.7786	2744.21	3524.54
ENST00000229307	0	1	0.683061	0.683044	1839.58	2693.21
ENST00000526286	0	1	0.592564	0.592368	398.106	672.066
ENST00000526434	0	1	0.622708	0.622304	187.699	301.625
ENST00000229328	0	1	1.39145	1.39153	2244.18	1612.74
ENST00000318787	0	1	1.62642	1.62684	785.972	483.123
ENST00000229708	0	1	3.21406	3.22905	55.2659	17.1083
ENST00000373715	0	1	0.782491	0.78249	14486.2	18512.9
ENST00000421471	0	1	1.43509	1.43562	378.082	263.355
ENST00000596288	0	1	0.788145	0.788143	20191.1	25618.6
ENST00000369393	0	1	0.700768	0.700736	2077.21	2964.33
[truncated: 164,591 more rows]

## Sheet: Sheet5
Differentially expressed transcripts identified from UPF2-iKO vs Ctrl human ESCs
[truncated: 164,927 more rows]

[truncated: 7 more sheets: Sheet6, Sheet7, Sheet8, Sheet9, Sheet10, Sheet11, Sheet12]
