# Supplementary material for: Cell type- and factor-specific nonsense-mediated RNA decay
Source: Nucleic Acids Res. 2025 May 14;53(9):gkaf395. doi: 10.1093/nar/gkaf395 (PMC12076418; doi:10.1093/nar/gkaf395)
Supplement: gkaf395_Supplemental_Files [file gkaf395_supplemental_files.zip › Supplementary_Table_S4.xlsx]

## Sheet: Legend
	Tables Content
	Sheet1. Differentially expressed genes identified from UPF2-KD vs Ctrl NPCs
	Sheet2. Differentially expressed genes identified from UPF2-iKO vs Ctrl NPCs
	Sheet3. Differentially expressed genes identified from UPF2-iKO&KD vs Ctrl NPCs
	Sheet4. Differentially expressed transcripts identified from UPF2-KD vs Ctrl NPCs
	Sheet5. Differentially expressed transcripts identified from UPF2-iKO vs Ctrl NPCs
	Sheet6. Differentially expressed transcripts identified from UPF2-iKO&KD vs Ctrl NPCs
	Sheet7. Identification of UPF2-target RNAs based on modified long 3'UTR feature
	Sheet8. Significant alteration in isoform usage in UPF2-KD vs Ctrl NPCs (q < 0.01)
	Sheet9. Significant alteration in isoform usage in UPF2-iKO vs Ctrl NPCs (q < 0.01)
	Sheet10. Significant alteration in isoform usage in UPF2-iKO&KD vs Ctrl NPCs (q < 0.01)
	Sheet11. High-confidence UPF2-target RNAs identified from RNAseq analysis (fold-change > 2)
	Sheet12. High-confidence UPF2-target RNAs identified from RNAseq analysis (fold-change > 1.5)

## Sheet: Sheet1
Differentially expressed genes identified from UPF2-KD vs Ctrl NPCs
	baseMean	log2FoldChange	pvalue	padj	symbol
ENSG00000077274	9335.21	-2.32402	0	0	CAPN6
ENSG00000113739	2487.25	3.84766	0	0	STC2
ENSG00000128965	574.529	2.86827	0	0	CHAC1
ENSG00000135842	928.978	5.80461	0	0	NIBAN1
ENSG00000146250	817.001	-2.68373	0	0	PRSS35
ENSG00000151012	3813.25	2.35768	0	0	SLC7A11
ENSG00000151461	936.63	-2.53095	0	0	UPF2
ENSG00000167601	3775.46	1.44011	0	0	AXL
ENSG00000169429	472.892	4.82572	0	0	CXCL8
ENSG00000175197	1225.89	3.05232	0	0	DDIT3
ENSG00000139269	588.961	5.19577	9.41142e-299	2.17823e-295	INHBE
ENSG00000196569	2179.67	-1.55093	1.41134e-271	2.99427e-268	LAMA2
ENSG00000077684	1941.56	1.28428	2.06638e-265	4.04676e-262	JADE1
ENSG00000100292	389.787	3.34102	1.79083e-253	3.25662e-250	HMOX1
ENSG00000090339	3038.76	1.90503	1.15693e-252	1.96362e-249	ICAM1
ENSG00000023608	2294.51	1.76816	2.48964e-252	3.96149e-249	SNAPC1
ENSG00000163347	977.682	2.90828	2.15779e-251	3.23148e-248	CLDN1
ENSG00000175899	1718.73	-2.00255	3.18508e-236	4.50494e-233	A2M
ENSG00000130707	498.107	2.45037	2.05932e-235	2.75937e-232	ASS1
ENSG00000205336	374.606	2.52974	2.63989e-230	3.36045e-227	ADGRG1
ENSG00000106366	3865.84	1.56915	1.25916e-202	1.52652e-199	SERPINE1
ENSG00000111981	327.513	2.66003	3.69489e-197	4.27583e-194	ULBP1
ENSG00000006128	18498.6	1.74169	2.25406e-195	2.49505e-192	TAC1
ENSG00000006652	889.026	1.55884	1.14026e-193	1.20958e-190	IFRD1
ENSG00000265972	2535.55	1.95269	1.78889e-191	1.82173e-188	TXNIP
ENSG00000178695	1439.15	-1.24569	6.98824e-190	6.84283e-187	KCTD12
ENSG00000153714	252.212	3.59485	8.56953e-185	8.08043e-182	LURAP1L
ENSG00000008517	247.703	3.49896	1.13778e-182	1.03453e-179	IL32
ENSG00000004468	535.201	-2.158	3.42594e-180	3.00762e-177	CD38
ENSG00000246859	1014.7	-1.39572	7.43914e-178	6.3131e-175	STARD4-AS1
ENSG00000128165	222.047	4.22545	2.43998e-175	2.00385e-172	ADM2
ENSG00000134548	957.445	2.39866	1.33963e-169	1.0658e-166	SPX
ENSG00000105894	3121.09	-1.68394	5.42892e-168	4.18833e-165	PTN
ENSG00000104415	756.849	-1.86777	1.74138e-167	1.30394e-164	CCN4
ENSG00000107984	7532.1	-1.04651	7.07763e-166	5.14827e-163	DKK1
ENSG00000174564	195.311	4.29323	6.25591e-159	4.42415e-156	IL20RB
ENSG00000162496	1084.35	-1.34975	3.50045e-158	2.4086e-155	DHRS3
ENSG00000148926	5572.57	1.11883	3.74795e-155	2.51102e-152	ADM
ENSG00000168209	3175.89	3.90263	1.39075e-150	9.07877e-148	DDIT4
ENSG00000145358	1365.43	-1.35708	1.95616e-147	1.24504e-144	DDIT4L
ENSG00000078596	7823.07	-1.45614	1.87899e-146	1.16676e-143	ITM2A
ENSG00000136997	2438.33	1.14045	1.49412e-142	8.98955e-140	MYC
ENSG00000136010	895.676	1.85571	1.51833e-142	8.98955e-140	ALDH1L2
ENSG00000135069	10411.7	1.29715	3.19331e-142	1.84769e-139	PSAT1
ENSG00000221818	397.283	2.01211	1.63554e-140	9.25317e-138	EBF2
ENSG00000111341	2060.08	-1.70784	2.58067e-133	1.42829e-130	MGP
ENSG00000170325	998.972	1.14205	3.09608e-132	1.67709e-129	PRDM10
ENSG00000106034	14306.8	-1.12766	5.04157e-132	2.67403e-129	CPED1
ENSG00000134259	618.477	1.46141	6.20291e-132	3.22286e-129	NGF
ENSG00000101680	15419.4	-1.63992	2.36379e-131	1.2036e-128	LAMA1
ENSG00000068028	1692.1	1.08874	3.53697e-130	1.76564e-127	RASSF1
ENSG00000106948	602.504	1.33771	5.8309e-130	2.85479e-127	AKNA
ENSG00000131791	2152.09	1.0663	1.69181e-129	8.12677e-127	PRKAB2
ENSG00000186594	1320.53	1.53969	1.79485e-129	8.46206e-127	MIR22HG
ENSG00000166750	5396.38	1.43045	1.19918e-128	5.55089e-126	SLFN5
ENSG00000148180	6661.09	-0.898006	2.2695e-127	1.03177e-124	GSN
ENSG00000089280	11370.8	-0.570419	2.48873e-125	1.11159e-122	FUS
ENSG00000100889	1283.05	1.64218	2.90021e-124	1.27304e-121	PCK2
ENSG00000108448	1151.56	1.72258	2.61574e-123	1.12872e-120	NA
ENSG00000110619	3804.96	1.26715	3.31832e-121	1.40802e-118	CARS1
ENSG00000130294	753.138	3.09829	3.80683e-120	1.58882e-117	KIF1A
ENSG00000049249	137.659	4.08909	7.45387e-120	3.06078e-117	TNFRSF9
ENSG00000145819	295.472	2.03932	1.89428e-119	7.65498e-117	ARHGAP26
ENSG00000166741	842.231	1.58083	1.39206e-118	5.53757e-116	NNMT
ENSG00000235513	158.633	3.50596	7.84061e-117	3.07099e-114	NA
ENSG00000246363	2451.2	-1.43076	1.38585e-116	5.3458e-114	LINC02458
ENSG00000181019	51165.3	1.28468	5.95547e-116	2.26299e-113	NQO1
ENSG00000166025	16277.7	-0.510482	4.83513e-115	1.81026e-112	AMOTL1
ENSG00000128272	12543.1	1.14535	1.2564e-114	4.63574e-112	ATF4
ENSG00000055483	2473.72	1.03285	6.45757e-113	2.34862e-110	USP36
ENSG00000130300	1607.1	-1.01591	1.37024e-110	4.91337e-108	PLVAP
ENSG00000128016	1035.67	1.43244	6.03248e-109	2.13307e-106	ZFP36
ENSG00000197822	342.505	2.11908	1.48436e-108	5.17676e-106	OCLN
ENSG00000120217	343.775	2.09594	5.50155e-108	1.89276e-105	CD274
ENSG00000172432	1108.8	1.78976	6.33456e-108	2.15029e-105	GTPBP2
ENSG00000101255	3933.16	3.9243	7.63482e-106	2.55756e-103	TRIB3
ENSG00000178381	476.412	1.50996	3.80818e-105	1.25912e-102	ZFAND2A
ENSG00000145244	12959.3	-1.06501	1.4503e-104	4.73376e-102	CORIN
ENSG00000113013	19070	1.00157	7.57476e-104	2.44109e-101	HSPA9
ENSG00000105499	128.383	2.82776	2.8547e-103	9.08472e-101	PLA2G4C
ENSG00000078081	141.835	3.24494	9.08806e-103	2.85645e-100	LAMP3
ENSG00000121005	6709.72	-0.782704	1.83013e-102	5.68212e-100	CRISPLD1
ENSG00000196104	344.079	-1.97991	2.41552e-102	7.40925e-100	SPOCK3
ENSG00000159200	2786.46	1.10322	4.62263e-102	1.40104e-99	RCAN1
ENSG00000235531	110.064	3.25818	7.0568e-101	2.11364e-98	MSC-AS1
ENSG00000137868	754.038	-1.19724	8.65565e-100	2.56237e-97	STRA6
ENSG00000114115	511.928	-1.22619	1.93599e-99	5.66533e-97	RBP1
ENSG00000099860	1909.68	1.11799	3.40464e-99	9.84986e-97	GADD45B
ENSG00000147408	855.592	-1.07126	6.13766e-99	1.75572e-96	CSGALNACT1
ENSG00000163840	365.478	2.30539	1.36068e-98	3.84906e-96	DTX3L
ENSG00000156298	605.935	-1.66223	1.33487e-97	3.73456e-95	TSPAN7
ENSG00000162599	2521.74	-0.712165	2.61064e-97	7.22438e-95	NFIA
ENSG00000152402	685.36	1.44709	1.44281e-96	3.94973e-94	GUCY1A2
ENSG00000116922	1860.4	1.00043	2.72108e-96	7.3698e-94	C1orf109
ENSG00000140830	956.568	1.52398	8.55306e-96	2.29213e-93	TXNL4B
ENSG00000079385	4998.79	-1.33546	3.16625e-95	8.39683e-93	CEACAM1
ENSG00000223496	1573.66	1.12413	5.70607e-95	1.49764e-92	EXOSC6
ENSG00000143322	1428.57	0.851931	1.80969e-94	4.70132e-92	ABL2
ENSG00000205978	8068.69	-0.659077	4.10992e-94	1.05691e-91	NYNRIN
ENSG00000123240	3036.64	0.843072	4.55251e-93	1.15902e-90	OPTN
ENSG00000122641	2399.23	-1.15127	7.95313e-93	2.00474e-90	INHBA
ENSG00000131711	14279.9	0.544554	1.20859e-92	3.01662e-90	MAP1B
ENSG00000064763	4725.66	-1.06247	1.25039e-92	3.09066e-90	FAR2
ENSG00000134986	3545.65	-1.29925	1.82485e-92	4.46721e-90	NREP
ENSG00000115641	2501.12	0.68281	1.5362e-91	3.72477e-89	FHL2
ENSG00000145721	205.945	-2.04979	2.98327e-91	7.16519e-89	LIX1
ENSG00000163739	268.784	3.53628	5.73541e-91	1.36465e-88	CXCL1
ENSG00000116761	624.143	1.53594	6.19262e-91	1.4598e-88	CTH
ENSG00000163545	1103.58	1.22395	1.5809e-90	3.6925e-88	NUAK2
ENSG00000141682	8969.57	1.09023	3.78275e-90	8.75501e-88	PMAIP1
ENSG00000113369	3524.15	1.55372	7.87853e-89	1.80702e-86	ARRDC3
ENSG00000188517	2581.5	-0.696716	5.14449e-88	1.16941e-85	COL25A1
ENSG00000060718	15912.8	-1.13625	9.32579e-88	2.08755e-85	COL11A1
ENSG00000171951	281.207	2.30047	9.34759e-88	2.08755e-85	SCG2
ENSG00000074966	3250.56	-1.29769	1.53551e-87	3.39935e-85	TXK
ENSG00000240694	239.045	2.00567	2.96148e-87	6.49968e-85	PNMA2
ENSG00000140105	12463.6	1.11313	2.6654e-86	5.79986e-84	WARS1
ENSG00000155307	301.003	-1.65111	7.45327e-86	1.60807e-83	SAMSN1
ENSG00000181026	5243.07	0.740424	3.75708e-84	8.03794e-82	AEN
ENSG00000091129	2043.27	-1.00155	2.38554e-83	5.06112e-81	NRCAM
ENSG00000133026	38652.7	-0.609833	4.63204e-83	9.74605e-81	MYH10
ENSG00000135269	9629.98	0.468535	8.93291e-83	1.86412e-80	TES
ENSG00000166401	1351.35	1.44446	1.91719e-82	3.96826e-80	SERPINB8
ENSG00000134369	2408.79	-0.749861	2.26906e-82	4.65872e-80	NAV1
ENSG00000106305	773.764	1.14024	4.39007e-82	8.94135e-80	AIMP2
ENSG00000148175	6118.46	-1.11882	2.04168e-81	4.12532e-79	STOM
ENSG00000065911	4152.36	1.07543	2.43836e-81	4.88804e-79	MTHFD2
ENSG00000011677	587.877	-1.14386	2.84648e-81	5.66161e-79	GABRA3
ENSG00000144659	1314.44	0.81973	4.24696e-80	8.38165e-78	SLC25A38
ENSG00000154319	290.913	1.73925	5.32275e-80	1.0424e-77	FAM167A
ENSG00000173812	23099	0.884898	6.51445e-78	1.26604e-75	EIF1
ENSG00000091986	5032.16	-1.0642	1.05156e-77	2.02815e-75	CCDC80
ENSG00000077279	382.819	-1.70124	1.31052e-77	2.50861e-75	DCX
ENSG00000128590	5722.64	0.564613	1.95441e-77	3.71324e-75	DNAJB9
ENSG00000148935	2031.98	-1.02941	1.98927e-77	3.75146e-75	GAS2
ENSG00000164930	689.043	1.43244	3.18454e-77	5.9614e-75	FZD6
ENSG00000196517	1129.95	0.985657	8.61645e-77	1.60121e-74	SLC6A9
ENSG00000018625	166.675	-2.98935	1.37606e-76	2.53863e-74	ATP1A2
ENSG00000169136	311.55	1.47435	4.91023e-75	8.99348e-73	ATF5
ENSG00000136960	1212.59	-1.14568	1.32598e-74	2.4113e-72	ENPP2
ENSG00000100078	1110.19	-0.937663	4.03023e-74	7.27699e-72	PLA2G3
ENSG00000104368	2592.81	-0.80789	7.56578e-74	1.35646e-71	PLAT
ENSG00000087086	111278	1.03894	1.32474e-73	2.35851e-71	FTL
ENSG00000116183	109.796	2.39854	1.55736e-73	2.7534e-71	PAPPA2
ENSG00000143367	1216.93	1.31701	1.98205e-73	3.48007e-71	TUFT1
ENSG00000248187	293.442	2.01593	6.08813e-73	1.06163e-70	LOC124900778
ENSG00000163393	332.046	2.0585	1.34387e-72	2.32745e-70	SLC22A15
ENSG00000136859	2612.88	-0.847209	1.38149e-72	2.37644e-70	ANGPTL2
ENSG00000140961	169.687	2.73607	2.93401e-71	5.01322e-69	OSGIN1
ENSG00000087301	1230.23	-0.801883	1.08039e-70	1.83372e-68	TXNDC16
ENSG00000147872	3266.34	1.00857	2.98201e-70	5.02775e-68	PLIN2
ENSG00000092068	183.691	-1.73157	3.02532e-70	5.0672e-68	SLC7A8
ENSG00000240230	937.001	0.927695	7.94223e-70	1.32158e-67	COX19
ENSG00000134684	8115.86	0.931017	9.493e-70	1.56937e-67	YARS1
ENSG00000127863	2606.55	-0.708163	2.39056e-68	3.91425e-66	TNFRSF19
ENSG00000044524	487.151	-1.73105	2.39846e-68	3.91425e-66	EPHA3
ENSG00000221926	1915.42	1.07903	8.96098e-68	1.45311e-65	TRIM16
ENSG00000138411	1088.84	-0.791364	1.45787e-67	2.34912e-65	HECW2
ENSG00000186767	3278.88	-0.572765	3.46736e-67	5.55191e-65	SPIN4
ENSG00000151208	1057.55	-0.878576	5.53039e-67	8.79989e-65	DLG5
ENSG00000109205	123.161	-2.22375	7.86375e-67	1.2435e-64	ODAM
ENSG00000184697	91.3253	3.0172	1.72932e-66	2.7177e-64	CLDN6
ENSG00000124205	430.996	-1.59008	2.18623e-66	3.41468e-64	EDN3
ENSG00000067057	2539.57	0.764777	4.72909e-66	7.34134e-64	PFKP
ENSG00000204267	175.909	1.60284	9.80359e-66	1.51266e-63	TAP2
ENSG00000103316	88.8334	-2.5319	1.00442e-65	1.54045e-63	CRYM
ENSG00000033170	3455.68	-0.675573	4.14621e-65	6.32086e-63	FUT8
ENSG00000185404	470.719	1.20667	9.38094e-65	1.4216e-62	SP140L
ENSG00000146733	1400.8	0.95283	1.05407e-64	1.58791e-62	PSPH
ENSG00000160211	1819.59	0.621378	1.60378e-64	2.4018e-62	G6PD
ENSG00000102804	4420.21	-0.683921	1.90692e-64	2.83908e-62	TSC22D1
ENSG00000162409	267.1	1.37484	2.21474e-64	3.2782e-62	PRKAA2
ENSG00000119900	708.524	1.19802	2.23322e-64	3.28644e-62	OGFRL1
ENSG00000234741	1728.62	1.18822	4.26348e-64	6.23815e-62	GAS5
ENSG00000108854	2253.46	0.789249	5.90697e-64	8.59346e-62	SMURF2
ENSG00000196628	5129.66	-0.66437	3.34372e-63	4.83681e-61	TCF4
ENSG00000150051	68.9672	3.87576	4.37111e-63	6.28723e-61	MKX
ENSG00000164176	13078.3	-0.476874	5.4253e-63	7.7597e-61	EDIL3
ENSG00000162772	1144.45	3.18968	7.53502e-63	1.0717e-60	ATF3
ENSG00000171848	11005.4	-0.620968	1.39834e-62	1.9778e-60	RRM2
ENSG00000088356	3066.07	1.02716	5.50101e-62	7.73758e-60	PDRG1
ENSG00000075711	4157.85	0.749272	7.1633e-62	1.00204e-59	DLG1
ENSG00000118785	246.639	-1.51493	7.71768e-62	1.07368e-59	SPP1
ENSG00000112419	3835.13	-0.528833	1.26422e-61	1.74923e-59	PHACTR2
ENSG00000235655	8098.11	-0.516441	2.00004e-61	2.75238e-59	NA
ENSG00000071282	486.903	0.958811	2.0313e-61	2.78037e-59	LMCD1
ENSG00000163041	17620.5	-0.516882	7.02121e-61	9.55898e-59	H3-3A
ENSG00000101670	1747.69	-0.886604	8.11452e-61	1.09887e-58	LIPG
ENSG00000110090	166.349	1.71007	9.15109e-61	1.23269e-58	CPT1A
ENSG00000187735	8186.91	0.842283	1.78861e-60	2.39665e-58	TCEA1
ENSG00000183098	6794.29	-0.530046	1.97631e-60	2.63429e-58	GPC6
ENSG00000117228	297.369	1.41122	2.90368e-60	3.85025e-58	GBP1
ENSG00000157502	530.74	-0.957445	2.92115e-60	3.85334e-58	PWWP3B
ENSG00000106333	6790.8	-0.553911	2.99616e-60	3.93192e-58	PCOLCE
ENSG00000196843	714.096	1.29789	1.01266e-59	1.32211e-57	ARID5A
ENSG00000162344	213.894	7.46807	1.09187e-59	1.41826e-57	FGF19
ENSG00000136404	59.8119	3.26011	1.29571e-59	1.67449e-57	TM6SF1
ENSG00000123689	69.3592	2.99362	3.60824e-59	4.6395e-57	G0S2
ENSG00000113361	1980.48	-0.834365	7.73495e-59	9.89568e-57	CDH6
ENSG00000111266	790.071	1.3213	9.51558e-59	1.21129e-56	DUSP16
ENSG00000166482	5926.98	-0.869612	1.4769e-58	1.87066e-56	MFAP4
ENSG00000188404	120.365	-2.1254	1.94588e-58	2.45248e-56	SELL
ENSG00000228626	57.6436	4.05685	2.47864e-58	3.10856e-56	NA
ENSG00000246430	230.08	1.65191	4.05232e-58	5.05726e-56	LINC00968
ENSG00000031698	9583.36	0.966835	6.36334e-58	7.90265e-56	SARS1
ENSG00000155511	119.726	-1.82294	1.99987e-57	2.47159e-55	GRIA1
ENSG00000175352	262.706	1.37475	2.03062e-57	2.49747e-55	NRIP3
ENSG00000221963	183.8	2.33124	4.86516e-57	5.95491e-55	APOL6
ENSG00000013364	639.296	0.842246	8.00132e-57	9.74668e-55	MVP
ENSG00000074416	287.003	1.31843	8.66243e-57	1.05018e-54	MGLL
ENSG00000072041	2226	1.06828	9.90293e-57	1.19488e-54	SLC6A15
ENSG00000179520	106.228	-1.92292	1.23162e-56	1.47905e-54	SLC17A8
ENSG00000077235	7235.27	-0.449744	1.36412e-56	1.63048e-54	GTF3C1
ENSG00000189058	250.227	-1.38981	2.16149e-56	2.57146e-54	APOD
ENSG00000160097	365.905	-1.39503	2.61837e-56	3.10052e-54	FNDC5
ENSG00000179630	260.543	1.59019	3.315e-56	3.90724e-54	LACC1
ENSG00000044574	109538	0.50619	4.37171e-56	5.129e-54	HSPA5
ENSG00000104722	686.863	-1.17159	1.04143e-55	1.21623e-53	NEFM
ENSG00000080031	76.3634	2.83828	1.7746e-55	2.05938e-53	PTPRH
ENSG00000196821	1726.9	0.60246	1.78375e-55	2.05938e-53	ILRUN
ENSG00000185432	637.195	-1.17522	1.78767e-55	2.05938e-53	TMT1A
ENSG00000148154	2887.49	0.837129	3.14944e-55	3.61179e-53	UGCG
ENSG00000079841	254.48	-1.60725	4.49514e-55	5.13191e-53	RIMS1
ENSG00000121931	1590.8	0.898638	6.84482e-55	7.77956e-53	LRIF1
ENSG00000135333	832.427	-1.23976	1.40841e-54	1.59363e-52	EPHA7
ENSG00000168389	748.406	-1.33858	2.75324e-54	3.10154e-52	MFSD2A
ENSG00000171714	390.825	-1.23663	4.91399e-54	5.51124e-52	ANO5
ENSG00000106070	448.378	1.07442	7.51356e-54	8.38981e-52	GRB10
ENSG00000123560	846.458	-1.18006	7.89255e-54	8.77451e-52	PLP1
ENSG00000178860	79.1608	5.75697	8.19188e-54	9.0677e-52	MSC
ENSG00000163735	53.6252	3.94228	8.56245e-54	9.43685e-52	CXCL5
ENSG00000134115	337.161	-1.22957	8.71048e-54	9.55862e-52	CNTN6
ENSG00000196756	818.801	0.959036	1.0607e-53	1.15898e-51	SNHG17
ENSG00000143248	68758.5	-0.962645	1.30729e-53	1.42232e-51	RGS5
ENSG00000178163	3587.12	0.635469	1.97196e-53	2.13635e-51	ZNF518B
ENSG00000198513	610.006	0.890795	4.3969e-53	4.74325e-51	ATL1
ENSG00000128342	249.097	1.38736	2.05925e-52	2.21209e-50	LIF
ENSG00000005102	281.858	1.38146	2.6436e-52	2.82788e-50	MEOX1
ENSG00000011465	3425.83	-0.953909	3.18798e-52	3.39593e-50	DCN
ENSG00000166562	1496.41	0.868282	3.83526e-52	4.06841e-50	SEC11C
ENSG00000162086	920.129	0.792121	8.82981e-52	9.32772e-50	ZNF75A
ENSG00000182199	5961.37	0.914816	9.92534e-52	1.04417e-49	SHMT2
ENSG00000130176	953.986	0.843268	1.15482e-51	1.2099e-49	CNN1
ENSG00000075223	5962.12	0.805035	1.18484e-51	1.23627e-49	SEMA3C
ENSG00000261824	1783.01	1.06196	1.29074e-51	1.34126e-49	LINC00662
ENSG00000164418	362.47	-1.15354	1.45605e-51	1.50689e-49	GRIK2
ENSG00000147257	23056.1	-0.915934	2.7276e-51	2.81142e-49	GPC3
ENSG00000125354	3707.64	-0.77063	4.51882e-51	4.6389e-49	SEPTIN6
ENSG00000052749	1518	0.619449	5.381e-51	5.5018e-49	RRP12
ENSG00000078401	1697.23	0.738594	6.05122e-51	6.16232e-49	EDN1
ENSG00000082196	165.96	-1.80869	7.66785e-51	7.77752e-49	C1QTNF3
ENSG00000171606	1079.28	0.620825	7.72614e-51	7.80555e-49	ZNF274
ENSG00000170345	1163.93	0.862896	8.68252e-51	8.73708e-49	FOS
ENSG00000259070	96.1421	-2.20759	1.31274e-50	1.31579e-48	LINC00639
ENSG00000165410	3903.73	0.479593	2.52607e-50	2.52201e-48	CFL2
ENSG00000164442	792.876	1.12007	2.55523e-50	2.54116e-48	CITED2
ENSG00000197063	466.357	0.885822	2.67195e-50	2.64689e-48	MAFG
ENSG00000105486	1801.05	-0.688762	5.57219e-50	5.49854e-48	LIG1
ENSG00000173193	1058.4	1.02455	6.1965e-50	6.09099e-48	PARP14
ENSG00000108946	31114.9	-0.540691	1.01609e-49	9.94951e-48	PRKAR1A
ENSG00000178458	2652.34	-0.556903	1.02554e-49	1.00035e-47	NA
ENSG00000215012	2182.75	0.525951	1.21259e-49	1.1783e-47	RTL10
ENSG00000123342	242.473	1.29378	1.227e-49	1.18777e-47	MMP19
ENSG00000099875	397.725	1.0139	1.43267e-49	1.3816e-47	MKNK2
ENSG00000047365	138.902	1.70582	2.43889e-49	2.34308e-47	ARAP2
ENSG00000180573	629.833	1.10908	2.99472e-49	2.86626e-47	H2AC6
ENSG00000125347	490.3	1.73554	3.81901e-49	3.6415e-47	IRF1
ENSG00000111725	1894	0.611292	5.25699e-49	4.99394e-47	PRKAB1
ENSG00000184613	2204.06	-0.575317	8.51136e-49	8.05542e-47	NELL2
ENSG00000164284	2558.89	0.849079	9.29887e-49	8.76814e-47	GRPEL2
ENSG00000116194	380.83	-1.14546	9.6941e-49	9.10709e-47	ANGPTL1
ENSG00000138772	817.68	0.764272	9.90875e-49	9.27452e-47	ANXA3
ENSG00000145794	1202	-0.825003	1.26482e-48	1.17953e-46	MEGF10
ENSG00000074935	1217.54	0.837731	1.46729e-48	1.36335e-46	TUBE1
ENSG00000204344	536.447	0.823505	1.72117e-48	1.59343e-46	STK19
ENSG00000110330	5698.52	0.648985	2.29492e-48	2.1169e-46	BIRC2
ENSG00000206538	1780.99	0.602195	2.73438e-48	2.51316e-46	VGLL3
ENSG00000198431	18086.9	0.83742	2.78681e-48	2.55214e-46	TXNRD1
ENSG00000130779	2093.5	0.707584	4.25099e-48	3.87907e-46	CLIP1
ENSG00000187955	1533.41	-0.775273	5.10253e-48	4.63947e-46	COL14A1
ENSG00000204264	83.6525	1.88684	1.0453e-47	9.47053e-46	PSMB8
ENSG00000038427	41696.5	-0.768101	1.37584e-47	1.24211e-45	VCAN
ENSG00000140465	116.768	1.99729	1.44845e-47	1.30304e-45	CYP1A1
ENSG00000133313	4139.42	0.609262	2.88566e-47	2.58683e-45	CNDP2
ENSG00000114480	2070.04	0.748649	3.36934e-47	3.00982e-45	GBE1
ENSG00000179222	24906.5	-0.723916	3.7846e-47	3.36895e-45	MAGED1
ENSG00000224470	1637.38	0.673986	3.83215e-47	3.3994e-45	ATXN1L
ENSG00000171658	55.8842	3.14278	3.96944e-47	3.50896e-45	NA
ENSG00000180801	2228.61	0.790438	5.19989e-47	4.58076e-45	ARSJ
ENSG00000101782	3285.18	0.606288	5.81046e-47	5.10098e-45	RIOK3
ENSG00000079215	703.945	-1.18712	8.23364e-47	7.20344e-45	SLC1A3
ENSG00000119899	1439.8	-0.578763	9.50425e-47	8.2866e-45	SLC17A5
ENSG00000138496	126.546	1.62947	1.0581e-46	9.19392e-45	PARP9
ENSG00000159164	1199.9	-0.661634	1.24913e-46	1.08168e-44	SV2A
ENSG00000106617	1008.92	0.771365	1.7567e-46	1.51606e-44	PRKAG2
ENSG00000065060	1193.51	1.37141	1.77999e-46	1.53097e-44	BLTP3A
ENSG00000115295	452.673	1.11102	2.09862e-46	1.79895e-44	CLIP4
ENSG00000165795	1138.95	-0.953897	2.29686e-46	1.96227e-44	NDRG2
ENSG00000141101	807.8	0.951736	4.0629e-46	3.45945e-44	NOB1
ENSG00000133134	700.163	0.874377	1.26783e-45	1.07593e-43	BEX2
ENSG00000164946	311.01	-1.1973	1.34047e-45	1.13378e-43	FREM1
ENSG00000075651	1050.34	0.834928	1.79757e-45	1.51538e-43	PLD1
ENSG00000076641	419.023	1.30302	2.12557e-45	1.78597e-43	PAG1
ENSG00000182492	26395.7	-0.613559	2.17255e-45	1.81944e-43	BGN
ENSG00000162630	2269.36	0.921156	2.56533e-45	2.14134e-43	B3GALT2
ENSG00000144233	1549.17	0.714214	2.62659e-45	2.1853e-43	AMMECR1L
ENSG00000174600	819.657	-1.30024	3.46937e-45	2.87709e-43	CMKLR1
ENSG00000124749	181.537	2.18555	3.60729e-45	2.98176e-43	COL21A1
ENSG00000186141	2296.63	0.927396	4.06434e-45	3.34867e-43	POLR3C
ENSG00000100147	816.268	0.676823	4.87462e-45	4.00332e-43	CCDC134
ENSG00000178607	672.617	1.31173	9.14002e-45	7.48218e-43	ERN1
ENSG00000107165	78.4065	-2.10533	9.24111e-45	7.54069e-43	TYRP1
ENSG00000110680	51.7749	5.21352	9.8675e-45	8.02609e-43	CALCA
ENSG00000042286	241.088	1.42754	1.00362e-44	8.13729e-43	AIFM2
ENSG00000171608	241.544	1.63439	1.3692e-44	1.10662e-42	PIK3CD
ENSG00000170891	1096.38	-0.678554	1.4173e-44	1.14187e-42	CYTL1
ENSG00000154781	1061.99	0.797772	1.73306e-44	1.39186e-42	CCDC174
ENSG00000174099	4656.73	0.478703	1.85774e-44	1.4873e-42	MSRB3
ENSG00000184564	876.077	-1.01234	2.04168e-44	1.62944e-42	SLITRK6
ENSG00000149294	1113.5	-0.826704	3.59198e-44	2.85776e-42	NCAM1
ENSG00000206560	1842.41	0.86276	4.43008e-44	3.51356e-42	ANKRD28
ENSG00000175063	3745.39	-0.552463	4.70056e-44	3.71651e-42	UBE2C
ENSG00000138792	405.956	-0.986462	5.38107e-44	4.24138e-42	ENPEP
ENSG00000149716	486.625	1.06116	5.91047e-44	4.64428e-42	LTO1
ENSG00000127824	67.7751	2.08655	6.25778e-44	4.90206e-42	TUBA4A
ENSG00000148339	463.097	0.973221	8.46881e-44	6.61372e-42	SLC25A25
ENSG00000187720	1795.59	-0.661732	1.01908e-43	7.93421e-42	THSD4
ENSG00000128606	4226.25	-0.778845	1.36797e-43	1.0618e-41	LRRC17
ENSG00000078725	293.215	-0.994478	2.29652e-43	1.77712e-41	BRINP1
ENSG00000241878	1315.6	0.63671	2.36764e-43	1.8266e-41	PISD
ENSG00000180628	963.594	0.917103	2.42712e-43	1.86683e-41	PCGF5
ENSG00000102683	41.5326	3.33463	2.56063e-43	1.96358e-41	SGCG
ENSG00000100664	13862.1	1.65273	4.04532e-43	3.09279e-41	EIF5
ENSG00000182853	211.139	-1.33838	4.13253e-43	3.15e-41	VMO1
ENSG00000135205	112.709	-1.69555	4.31783e-43	3.28142e-41	CCDC146
ENSG00000215154	387.634	0.980932	6.33245e-43	4.79815e-41	NA
ENSG00000106789	960.007	-1.22917	7.37761e-43	5.57349e-41	CORO2A
ENSG00000198743	2729.9	-0.967028	7.90177e-43	5.95181e-41	SLC5A3
ENSG00000164318	258.039	-1.31322	1.12247e-42	8.42978e-41	EGFLAM
ENSG00000163485	613.312	-1.03304	1.43048e-42	1.07113e-40	ADORA1
ENSG00000155189	1283.71	0.72739	1.51122e-42	1.12827e-40	AGPAT5
ENSG00000250722	84.0333	-1.92972	1.57654e-42	1.1736e-40	SELENOP
ENSG00000128510	260.329	1.04489	1.99528e-42	1.48099e-40	CPA4
ENSG00000118407	396.041	-1.17567	2.57356e-42	1.90466e-40	FILIP1
ENSG00000115738	1130	-1.01328	5.29795e-42	3.90958e-40	ID2
ENSG00000147041	353.052	-1.26046	1.37169e-41	1.0093e-39	SYTL5
ENSG00000104643	953.496	0.600084	1.56718e-41	1.14983e-39	MTMR9
ENSG00000105855	953.657	0.817957	1.81736e-41	1.32955e-39	ITGB8
ENSG00000164307	2263.91	0.619488	1.88031e-41	1.37166e-39	ERAP1
ENSG00000114200	1483.46	-0.879471	2.21527e-41	1.61139e-39	BCHE
ENSG00000077092	4767.44	-0.80894	2.31501e-41	1.67914e-39	RARB
ENSG00000152503	173.802	1.22935	2.38337e-41	1.72381e-39	TRIM36
ENSG00000078053	485.77	-0.893495	2.7406e-41	1.97657e-39	AMPH
ENSG00000144566	5408.91	0.372597	2.88495e-41	2.0748e-39	RAB5A
ENSG00000105967	210.84	1.44091	3.03942e-41	2.17974e-39	TFEC
ENSG00000168394	177.9	2.13935	3.07402e-41	2.19835e-39	TAP1
ENSG00000076003	3172.05	-0.521827	3.74278e-41	2.66912e-39	MCM6
ENSG00000091490	142.949	1.3029	6.02692e-41	4.28602e-39	SEL1L3
ENSG00000117707	394.969	-1.15828	7.98701e-41	5.6641e-39	PROX1
ENSG00000187601	1837.68	-0.753677	8.88331e-41	6.28223e-39	MAGEH1
ENSG00000111674	439.738	0.798138	9.80454e-41	6.91451e-39	ENO2
ENSG00000036828	203.359	-1.25147	1.02898e-40	7.23672e-39	CASR
ENSG00000172888	852.527	1.0374	1.28179e-40	8.98981e-39	ZNF621
ENSG00000167815	5709.02	-0.621784	1.3755e-40	9.62057e-39	PRDX2
ENSG00000172572	834.94	0.736299	1.49965e-40	1.04601e-38	PDE3A
ENSG00000189060	2992.34	0.556927	1.64002e-40	1.1408e-38	H1-0
ENSG00000144821	100.615	1.6547	1.71159e-40	1.18734e-38	MYH15
ENSG00000088826	999.057	0.999205	1.77598e-40	1.22866e-38	SMOX
ENSG00000180626	564.225	0.865235	1.85664e-40	1.28098e-38	ZNF594
ENSG00000115414	467388	-0.559229	2.15636e-40	1.48375e-38	FN1
ENSG00000138722	223.648	-1.38591	2.36784e-40	1.62488e-38	MMRN1
ENSG00000084710	1014.38	-0.620689	2.64394e-40	1.80946e-38	EFR3B
ENSG00000139329	34415.1	-0.85851	3.00572e-40	2.05155e-38	LUM
ENSG00000149256	835.836	-1.22832	6.44192e-40	4.38516e-38	TENM4
ENSG00000223804	178.38	1.47057	8.63805e-40	5.86443e-38	NA
ENSG00000197747	2762.51	0.881349	9.01224e-40	6.1022e-38	S100A10
ENSG00000100196	1642.5	-0.699981	1.20005e-39	8.10401e-38	KDELR3
ENSG00000162852	2706.43	0.522798	1.29228e-39	8.70376e-38	CNST
ENSG00000120889	17399.9	0.464646	1.71962e-39	1.15361e-37	TNFRSF10B
ENSG00000136718	1878.19	0.662874	1.72187e-39	1.15361e-37	IMP4
ENSG00000124762	37862.1	0.438353	1.74701e-39	1.16738e-37	CDKN1A
ENSG00000139915	1151.24	-0.630289	1.90955e-39	1.27265e-37	MDGA2
ENSG00000167861	379.552	1.27643	2.32663e-39	1.54657e-37	HID1
ENSG00000059728	798.165	1.5049	2.69268e-39	1.78523e-37	MXD1
ENSG00000099250	9992.15	0.676273	2.82492e-39	1.86804e-37	NRP1
ENSG00000129596	560.523	-1.0481	3.60814e-39	2.37979e-37	CDO1
ENSG00000186446	503.405	0.797574	6.26846e-39	4.12374e-37	ZNF501
ENSG00000138119	5598.82	0.635437	8.00945e-39	5.25548e-37	MYOF
ENSG00000171492	894.443	0.675837	1.12178e-38	7.34174e-37	LRRC8D
ENSG00000198121	2760.08	-0.421714	1.25778e-38	8.21071e-37	LPAR1
ENSG00000276023	1155.49	0.553369	1.70326e-38	1.10904e-36	DUSP14
ENSG00000136826	63.748	2.38112	1.73443e-38	1.12645e-36	KLF4
ENSG00000141298	1950.85	-0.720173	1.92545e-38	1.24733e-36	SSH2
ENSG00000112208	193.345	1.28592	2.00862e-38	1.29791e-36	BAG2
ENSG00000249859	436.282	0.922252	2.04148e-38	1.3158e-36	PVT1
ENSG00000169242	1602.42	0.886804	2.46152e-38	1.58252e-36	EFNA1
ENSG00000077238	1515.32	-0.558187	2.93317e-38	1.881e-36	IL4R
ENSG00000168702	188.085	-1.2511	3.19436e-38	2.04335e-36	LRP1B
ENSG00000181264	704.034	0.730896	5.45767e-38	3.48238e-36	TLCD5
ENSG00000234585	226.457	1.16279	1.40501e-37	8.94256e-36	NA
ENSG00000133398	2319.88	0.885426	1.4295e-37	9.07571e-36	MED10
ENSG00000148948	359.724	-1.04204	1.50349e-37	9.5217e-36	LRRC4C
ENSG00000115963	16357.4	0.818021	1.55669e-37	9.83416e-36	RND3
ENSG00000172216	65.5173	2.61718	1.64253e-37	1.03508e-35	CEBPB
ENSG00000067445	7918.64	-0.680082	1.71749e-37	1.07964e-35	TRO
ENSG00000235448	44.6452	2.67171	3.36939e-37	2.11284e-35	LURAP1L-AS1
ENSG00000100985	117.082	1.90375	3.92806e-37	2.45711e-35	MMP9
ENSG00000165030	119.432	1.55226	4.25714e-37	2.65643e-35	NFIL3
ENSG00000111912	1349.88	0.639907	5.45732e-37	3.39701e-35	NCOA7
ENSG00000143061	3850.15	-0.63884	7.06395e-37	4.38637e-35	IGSF3
ENSG00000165731	644.263	-1.96806	8.50414e-37	5.26781e-35	RET
ENSG00000163734	51.6311	3.81998	9.3373e-37	5.76987e-35	CXCL3
ENSG00000006062	575.07	0.704472	1.01952e-36	6.28476e-35	MAP3K14
ENSG00000002919	1098.6	0.751847	1.11468e-36	6.85472e-35	SNX11
ENSG00000067066	532.645	1.03105	1.22232e-36	7.49854e-35	SP100
ENSG00000158258	1803.85	0.660788	1.26896e-36	7.766e-35	CLSTN2
ENSG00000140943	9219.91	-0.54856	1.28346e-36	7.83588e-35	MBTPS1
ENSG00000118946	438.288	-0.849428	1.29444e-36	7.884e-35	PCDH17
ENSG00000211448	184.549	-1.21686	1.58766e-36	9.64685e-35	DIO2
ENSG00000135926	1481.56	0.718006	1.60897e-36	9.75303e-35	TMBIM1
ENSG00000102897	1015.43	0.661223	1.65821e-36	1.00276e-34	LYRM1
ENSG00000182168	259.281	-1.08183	1.72582e-36	1.04118e-34	UNC5C
ENSG00000187678	3290.45	-0.804326	1.77632e-36	1.06911e-34	SPRY4
ENSG00000092607	490.096	0.746473	1.97919e-36	1.1884e-34	TBX15
ENSG00000133103	2683.78	-0.541459	2.61636e-36	1.56729e-34	COG6
ENSG00000100335	3175.84	0.448521	3.16946e-36	1.89416e-34	MIEF1
ENSG00000132768	1306.78	0.709456	3.87298e-36	2.30918e-34	DPH2
ENSG00000159403	150.476	-1.37226	4.16393e-36	2.47685e-34	C1R
ENSG00000274020	130.397	1.61171	4.87263e-36	2.89166e-34	LINC01138
ENSG00000057663	2169.88	0.478351	6.20842e-36	3.67582e-34	ATG5
ENSG00000146938	891.694	-0.619369	6.8184e-36	4.0276e-34	NLGN4X
ENSG00000007908	58.7063	-2.21093	7.57886e-36	4.46644e-34	SELE
ENSG00000026508	1611.55	0.653963	8.49228e-36	4.98958e-34	CD44
ENSG00000110104	1186.15	0.644737	8.50575e-36	4.98958e-34	CCDC86
ENSG00000184677	2035.27	0.472804	1.29269e-35	7.56566e-34	ZBTB40
ENSG00000117226	152.354	1.2865	1.64085e-35	9.58128e-34	GBP3
ENSG00000141376	1844.37	-0.67624	1.77997e-35	1.03699e-33	BCAS3
ENSG00000023909	254.757	1.08728	1.94841e-35	1.13252e-33	GCLM
ENSG00000264247	783.308	0.755664	2.03802e-35	1.18191e-33	ZNF407-AS1
ENSG00000171862	4332.6	0.356058	2.07163e-35	1.19867e-33	PTEN
ENSG00000128563	900.841	0.639165	2.91152e-35	1.68083e-33	PRKRIP1
ENSG00000228409	289.87	0.929808	3.29274e-35	1.8966e-33	NA
ENSG00000151503	2777.98	-0.406677	5.25893e-35	3.02228e-33	NCAPD3
ENSG00000166833	701.689	-0.830872	5.6823e-35	3.25824e-33	NAV2
ENSG00000170876	5443.05	0.654378	7.94287e-35	4.54422e-33	TMEM43
ENSG00000163376	359.216	1.13459	8.17092e-35	4.6642e-33	KBTBD8
ENSG00000143387	2239.52	-0.906985	1.52725e-34	8.69851e-33	CTSK
ENSG00000030582	7969.88	-0.455294	1.5606e-34	8.86861e-33	GRN
ENSG00000186088	97.8921	-1.40501	1.69609e-34	9.61712e-33	GSAP
ENSG00000162944	1262.48	-0.738276	1.71339e-34	9.69362e-33	RFTN2
ENSG00000166971	792.115	0.690766	1.88291e-34	1.0629e-32	AKTIP
ENSG00000168917	427.451	0.950626	2.02921e-34	1.14296e-32	SLC35G2
ENSG00000076706	2140.13	0.52752	2.14302e-34	1.2044e-32	MCAM
ENSG00000141934	106.295	1.66803	2.29313e-34	1.28592e-32	PLPP2
ENSG00000179889	4886.78	-0.331323	2.62007e-34	1.46603e-32	PDXDC1
ENSG00000197565	590.329	-0.919724	3.80186e-34	2.12262e-32	COL4A6
ENSG00000149131	3156.6	-0.502439	3.92862e-34	2.18859e-32	SERPING1
ENSG00000226608	357.381	0.944515	4.19672e-34	2.33284e-32	NA
ENSG00000085721	3453.66	0.629491	4.98162e-34	2.76312e-32	RRN3
ENSG00000131981	829.219	1.07305	5.78214e-34	3.20017e-32	LGALS3
ENSG00000120053	3389.18	0.740475	6.30646e-34	3.48278e-32	GOT1
ENSG00000170113	486.755	1.06105	6.34976e-34	3.4991e-32	NIPA1
ENSG00000174456	305.595	1.03822	6.6584e-34	3.66126e-32	C12orf76
ENSG00000003096	1700.48	-0.97982	8.4137e-34	4.61647e-32	KLHL13
ENSG00000138759	473.584	-0.841489	1.96723e-33	1.07707e-31	FRAS1
ENSG00000103257	1001.35	1.87214	2.1031e-33	1.14899e-31	SLC7A5
ENSG00000185917	796.776	0.604673	2.11782e-33	1.15455e-31	SETD4
ENSG00000135116	58.811	2.19758	2.43363e-33	1.32388e-31	HRK
ENSG00000143569	10041.9	-0.295443	2.63138e-33	1.42841e-31	UBAP2L
ENSG00000181381	437.781	0.766751	3.21806e-33	1.74316e-31	DDX60L
ENSG00000129009	52.7382	-2.2474	4.11272e-33	2.22305e-31	ISLR
ENSG00000197852	448.549	0.810886	4.38235e-33	2.36378e-31	INKA2
ENSG00000109618	680.738	0.779455	5.06985e-33	2.72882e-31	SEPSECS
ENSG00000173559	1304.29	0.768471	5.26172e-33	2.82612e-31	NABP1
ENSG00000169777	743.502	-0.869348	7.08315e-33	3.79642e-31	TAS2R1
ENSG00000091879	229.659	-1.30906	1.08952e-32	5.82736e-31	ANGPT2
ENSG00000181634	327.895	1.10532	1.12295e-32	5.99355e-31	TNFSF15
ENSG00000010292	4777.65	-0.465523	1.26534e-32	6.73938e-31	NCAPD2
ENSG00000257698	277.806	0.954062	1.30706e-32	6.94708e-31	GIHCG
ENSG00000082641	8727.6	0.274744	1.76542e-32	9.36372e-31	NFE2L1
ENSG00000076382	3667.57	-0.520844	2.01475e-32	1.06639e-30	SPAG5
ENSG00000113532	240.061	-1.19364	2.67458e-32	1.4127e-30	ST8SIA4
ENSG00000138449	728.301	-0.640385	3.45058e-32	1.81881e-30	SLC40A1
ENSG00000109861	7277.03	-0.71999	4.55645e-32	2.39675e-30	CTSC
ENSG00000112280	199.378	-1.07275	5.01416e-32	2.63207e-30	COL9A1
ENSG00000108797	508.952	0.713541	5.62341e-32	2.94581e-30	CNTNAP1
ENSG00000152952	3458.58	-0.416224	5.75447e-32	3.00828e-30	PLOD2
ENSG00000064989	618.185	-1.02629	5.7872e-32	3.01919e-30	CALCRL
ENSG00000153936	3429.66	-0.409941	6.5624e-32	3.41661e-30	HS2ST1
ENSG00000134668	127.284	1.45506	8.57285e-32	4.45421e-30	SPOCD1
ENSG00000179388	52.9472	-2.00078	8.73602e-32	4.52974e-30	EGR3
ENSG00000132481	32.3057	3.74747	1.05721e-31	5.47065e-30	TRIM47
ENSG00000110900	1632.33	-0.472169	1.17383e-31	6.06177e-30	TSPAN11
ENSG00000236534	1222.91	-0.660895	1.21348e-31	6.25386e-30	H3P36
ENSG00000157617	107.141	1.31766	1.49052e-31	7.66611e-30	C2CD2
ENSG00000243927	2912.8	-0.589247	1.78172e-31	9.14531e-30	MRPS6
ENSG00000255717	350.868	1.14542	1.79178e-31	9.17847e-30	SNHG1
ENSG00000186162	377.14	1.08921	2.01979e-31	1.03257e-29	CIDECP1
ENSG00000187079	1527.89	0.518127	2.04762e-31	1.0447e-29	TEAD1
ENSG00000109854	174.538	1.24914	2.15364e-31	1.09659e-29	HTATIP2
ENSG00000166257	76.2132	1.60336	3.165e-31	1.60834e-29	SCN3B
ENSG00000277147	233.47	0.970872	3.33886e-31	1.69331e-29	NA
ENSG00000136052	630.275	0.751862	3.93366e-31	1.991e-29	SLC41A2
ENSG00000179101	725.024	-0.641305	4.18907e-31	2.11606e-29	NA
ENSG00000196878	147.94	1.77123	4.40333e-31	2.21989e-29	LAMB3
ENSG00000008283	286.019	1.14712	5.01243e-31	2.52197e-29	CYB561
ENSG00000245025	73.6844	1.60319	5.1378e-31	2.57995e-29	NA
ENSG00000204604	2029.3	0.676302	5.17646e-31	2.59424e-29	ZNF468
ENSG00000182985	15965.6	-0.544902	5.81548e-31	2.90877e-29	CADM1
ENSG00000144834	51.9576	-1.94833	5.90321e-31	2.94686e-29	TAGLN3
ENSG00000101146	3776.76	0.687922	5.96401e-31	2.97138e-29	RAE1
ENSG00000132950	1002.07	0.725636	6.30255e-31	3.13392e-29	ZMYM5
ENSG00000105223	16992	-0.468908	6.55877e-31	3.25496e-29	PLD3
ENSG00000136628	7258.98	0.606251	7.16553e-31	3.54917e-29	EPRS1
ENSG00000284024	1746.85	0.667505	7.32578e-31	3.6215e-29	MSANTD7
ENSG00000115758	433.299	1.19909	7.61351e-31	3.75644e-29	ODC1
ENSG00000070193	190.263	1.08174	8.38293e-31	4.12806e-29	FGF10
ENSG00000004961	2854.87	0.480001	9.1124e-31	4.47553e-29	HCCS
ENSG00000183023	1544.64	-0.497846	9.12369e-31	4.47553e-29	SLC8A1
ENSG00000182022	507.597	-0.777803	9.28714e-31	4.54695e-29	CHST15
ENSG00000154380	3372.96	0.435016	9.928e-31	4.85138e-29	ENAH
ENSG00000113240	735.88	0.8163	1.08326e-30	5.2833e-29	CLK4
ENSG00000049323	3149.94	-0.493994	1.28192e-30	6.24024e-29	LTBP1
ENSG00000138685	474.597	0.971875	1.35563e-30	6.58643e-29	FGF2
ENSG00000140265	925.835	0.596899	1.77151e-30	8.59063e-29	ZSCAN29
ENSG00000107815	649.389	0.919808	1.95039e-30	9.44009e-29	TWNK
ENSG00000134758	2793.67	0.427404	2.03116e-30	9.81238e-29	RNF138
ENSG00000213853	523.594	-0.670815	2.05633e-30	9.91516e-29	EMP2
ENSG00000136153	3853.52	-0.436012	2.18575e-30	1.05193e-28	LMO7
ENSG00000130066	2112.76	0.808547	2.20643e-30	1.05988e-28	SAT1
ENSG00000088325	12989.4	-0.404225	2.27637e-30	1.09142e-28	TPX2
ENSG00000181467	1782.58	0.687357	3.07147e-30	1.46986e-28	RAP2B
ENSG00000115649	1554.83	0.514602	3.20353e-30	1.53018e-28	CNPPD1
ENSG00000102038	11127.2	-0.352864	3.28034e-30	1.56393e-28	SMARCA1
ENSG00000117318	4414.89	-0.519898	3.61818e-30	1.72178e-28	ID3
ENSG00000205763	225.899	0.998907	3.62605e-30	1.72231e-28	NA
ENSG00000054356	68.0681	2.98351	4.08992e-30	1.93902e-28	PTPRN
ENSG00000138796	2542.4	-0.520553	4.12562e-30	1.95231e-28	HADH
ENSG00000152977	152.914	-1.12992	4.50111e-30	2.12604e-28	ZIC1
ENSG00000244462	4424.99	-0.472632	4.72247e-30	2.22647e-28	RBM12
ENSG00000166986	11776.3	0.644325	4.88478e-30	2.29874e-28	MARS1
ENSG00000134765	48.0333	2.77826	5.23508e-30	2.45904e-28	DSC1
ENSG00000011523	1934.08	0.59791	5.7348e-30	2.68881e-28	CEP68
ENSG00000158089	151.116	-1.48281	6.17277e-30	2.88884e-28	GALNT14
ENSG00000168264	639.322	0.671155	6.57161e-30	3.06985e-28	IRF2BP2
ENSG00000171865	1371.33	0.684957	7.32023e-30	3.41329e-28	RNASEH1
ENSG00000181541	1825.2	-0.576132	8.058e-30	3.75043e-28	MAB21L2
ENSG00000150764	3371.13	-0.431208	8.7865e-30	4.08204e-28	DIXDC1
ENSG00000166483	1427.85	0.568687	9.01254e-30	4.17668e-28	WEE1
ENSG00000144810	5360.54	0.661007	9.02302e-30	4.17668e-28	COL8A1
ENSG00000183775	118.799	1.31856	1.16178e-29	5.368e-28	KCTD16
ENSG00000217801	43.6613	2.3887	1.38208e-29	6.37435e-28	NA
ENSG00000104321	185.27	-1.48842	1.414e-29	6.50978e-28	TRPA1
ENSG00000136542	906.305	-0.776114	1.714e-29	7.87668e-28	GALNT5
ENSG00000170677	2253.88	0.48505	1.7432e-29	7.99644e-28	SOCS6
ENSG00000035403	51384.4	0.407296	1.92974e-29	8.8362e-28	VCL
ENSG00000237649	2778.49	-0.509884	1.93665e-29	8.85193e-28	KIFC1
ENSG00000186104	711.32	0.683958	2.18027e-29	9.94759e-28	CYP2R1
ENSG00000084636	1234.9	-0.584651	2.23995e-29	1.02016e-27	COL16A1
ENSG00000095015	1200.18	-0.628931	2.32789e-29	1.05832e-27	MAP3K1
ENSG00000106089	221.626	1.07895	2.46774e-29	1.11989e-27	STX1A
ENSG00000130052	1344.46	-0.631953	2.79568e-29	1.26646e-27	STARD8
ENSG00000169851	1540.34	-0.535054	2.84373e-29	1.28594e-27	PCDH7
ENSG00000089472	7701.25	-0.703345	2.98696e-29	1.34832e-27	HEPH
ENSG00000117266	107.52	-1.39552	3.13676e-29	1.41343e-27	CDK18
ENSG00000064042	3805.94	-0.515411	3.5232e-29	1.58476e-27	LIMCH1
ENSG00000058085	270.765	0.970877	3.63245e-29	1.63101e-27	LAMC2
ENSG00000111605	5493.49	-0.360994	4.59188e-29	2.05818e-27	CPSF6
ENSG00000183604	1924.93	0.423515	5.55139e-29	2.48388e-27	NA
ENSG00000166024	1440.77	0.605319	6.46284e-29	2.88662e-27	R3HCC1L
ENSG00000166289	89.8713	3.44688	6.91171e-29	3.0817e-27	PLEKHF1
ENSG00000140945	512.324	0.883202	7.19643e-29	3.20304e-27	CDH13
ENSG00000137310	1169.69	-0.481055	7.39159e-29	3.28416e-27	TCF19
ENSG00000275700	2069.03	0.521523	8.06921e-29	3.57899e-27	AATF
ENSG00000104365	842.242	0.594886	8.97128e-29	3.97217e-27	IKBKB
ENSG00000132688	1143.99	-0.568252	9.25551e-29	4.0909e-27	NES
ENSG00000204525	1032.04	0.535178	9.56394e-29	4.2199e-27	HLA-C
ENSG00000077616	1121.25	-0.671084	1.21927e-28	5.37048e-27	NAALAD2
ENSG00000129116	1698.81	0.453288	1.35558e-28	5.96056e-27	PALLD
ENSG00000137491	109.289	-1.2323	1.70038e-28	7.4638e-27	SLCO2B1
ENSG00000137198	223.049	-1.30886	1.75437e-28	7.68753e-27	GMPR
ENSG00000100439	1907.48	0.717026	1.79769e-28	7.86381e-27	ABHD4
ENSG00000122121	403.901	-0.751705	2.20475e-28	9.62793e-27	XPNPEP2
ENSG00000149573	369.631	0.834507	2.36952e-28	1.03297e-26	MPZL2
ENSG00000198855	465.147	0.75279	2.87108e-28	1.24949e-26	FICD
ENSG00000157106	1922.32	0.65173	3.12352e-28	1.35703e-26	SMG1
ENSG00000214223	1494.3	-0.61047	3.24019e-28	1.4033e-26	NA
ENSG00000028277	242.414	0.843239	3.24105e-28	1.4033e-26	POU2F2
ENSG00000166912	2300.6	0.438655	3.36232e-28	1.45333e-26	MTMR10
ENSG00000277639	240.936	-1.06387	3.46883e-28	1.49683e-26	CHD9NB
ENSG00000236404	55.5243	1.80074	3.53188e-28	1.52146e-26	VLDLR-AS1
ENSG00000127328	274.167	0.976219	3.72701e-28	1.6028e-26	RAB3IP
ENSG00000164035	113.162	-1.24042	4.41923e-28	1.89729e-26	EMCN
ENSG00000165732	4206.02	0.709477	4.73594e-28	2.02722e-26	DDX21
ENSG00000197037	1327.4	0.592797	4.73781e-28	2.02722e-26	ZSCAN25
ENSG00000112984	4960.07	-0.619766	5.57468e-28	2.38131e-26	KIF20A
ENSG00000102595	3668.34	-0.357222	5.6455e-28	2.40752e-26	UGGT2
ENSG00000148719	1789.06	0.448569	5.84884e-28	2.49006e-26	DNAJB12
ENSG00000151892	720.385	0.616355	6.15263e-28	2.61502e-26	GFRA1
ENSG00000041982	66142.4	0.426127	7.29317e-28	3.09461e-26	TNC
ENSG00000120370	1303.01	0.632615	7.42641e-28	3.14591e-26	GORAB
ENSG00000156587	1254.4	0.558051	7.77532e-28	3.28824e-26	UBE2L6
ENSG00000177098	351.234	-0.805135	9.57127e-28	4.04104e-26	SCN4B
ENSG00000086544	264.706	0.861371	1.10856e-27	4.67264e-26	ITPKC
ENSG00000138621	335.802	0.971144	1.23869e-27	5.21254e-26	PPCDC
ENSG00000196305	20412.6	0.64082	1.24215e-27	5.21848e-26	IARS1
ENSG00000168826	284.859	0.863334	1.24583e-27	5.22532e-26	ZBTB49
ENSG00000139679	766.818	-0.767479	1.26409e-27	5.29317e-26	LPAR6
ENSG00000196116	80.5346	1.79591	1.37764e-27	5.75916e-26	TDRD7
ENSG00000157399	324.959	-0.725636	1.42594e-27	5.95131e-26	ARSL
ENSG00000107796	7725.58	0.564139	1.52235e-27	6.34328e-26	ACTA2
ENSG00000246273	137.754	1.24768	1.66958e-27	6.94539e-26	SBF2-AS1
ENSG00000273841	3189.26	0.644707	1.67764e-27	6.96755e-26	TAF9
ENSG00000104413	46.5952	2.4083	1.74633e-27	7.24103e-26	ESRP1
ENSG00000106701	312.061	0.787563	2.11956e-27	8.77429e-26	FSD1L
ENSG00000233276	555.041	0.710885	2.46471e-27	1.01865e-25	GPX1
ENSG00000131462	3467.74	-0.410308	2.52563e-27	1.04214e-25	TUBG1
ENSG00000184349	2917.72	-0.659882	3.0601e-27	1.26063e-25	EFNA5
ENSG00000274265	199.051	1.16903	3.39068e-27	1.39456e-25	NA
ENSG00000163528	528.711	0.580419	4.55969e-27	1.87234e-25	CHCHD4
ENSG00000198947	3476.98	0.724698	4.64014e-27	1.90231e-25	DMD
ENSG00000245556	278.906	0.98982	5.96878e-27	2.44307e-25	SCAMP1-AS1
ENSG00000269893	519.586	0.914948	6.12239e-27	2.50192e-25	SNHG8
ENSG00000186523	330.29	0.839036	6.39641e-27	2.60971e-25	FAM86B1
ENSG00000117395	4658.13	0.679251	6.65995e-27	2.71289e-25	EBNA1BP2
ENSG00000137726	949.565	-0.568214	7.16959e-27	2.91583e-25	FXYD6
ENSG00000106993	839.764	0.6572	9.38173e-27	3.8094e-25	CDC37L1
ENSG00000129675	332.04	-1.53058	9.91576e-27	4.01983e-25	ARHGEF6
ENSG00000115318	1423.24	-0.504041	1.01296e-26	4.09997e-25	LOXL3
ENSG00000133110	22457.6	-0.681599	1.05307e-26	4.25557e-25	POSTN
ENSG00000125351	1077.38	0.781265	1.14199e-26	4.60758e-25	UPF3B
ENSG00000214293	342.693	0.864402	1.23598e-26	4.97891e-25	APTR
ENSG00000215492	2036.6	-0.664381	1.29871e-26	5.22338e-25	NA
ENSG00000073849	1913.53	-1.28372	1.31452e-26	5.2786e-25	ST6GAL1
ENSG00000005108	114.528	-1.31016	1.36634e-26	5.47806e-25	THSD7A
ENSG00000102007	190.307	1.00934	1.47009e-26	5.88474e-25	PLP2
ENSG00000168488	1462.73	0.890974	1.61833e-26	6.46799e-25	ATXN2L
ENSG00000168615	13994.1	0.340131	1.80616e-26	7.20738e-25	ADAM9
ENSG00000054654	1043.39	-0.660566	1.9588e-26	7.80423e-25	SYNE2
ENSG00000033030	855.25	0.757357	1.9959e-26	7.93963e-25	ZCCHC8
ENSG00000183696	1182.69	0.975051	2.11996e-26	8.41999e-25	UPP1
ENSG00000226067	128.235	1.23303	2.20495e-26	8.74388e-25	NA
ENSG00000139613	3676.98	-0.415957	2.2163e-26	8.77524e-25	SMARCC2
ENSG00000168036	22774.3	-0.553863	2.52242e-26	9.97179e-25	CTNNB1
ENSG00000117305	1121.31	0.678809	2.53443e-26	9.99477e-25	HMGCL
ENSG00000140092	2246.73	-0.471737	2.53609e-26	9.99477e-25	FBLN5
ENSG00000251022	1012.94	0.635912	3.28347e-26	1.29202e-24	THAP9-AS1
ENSG00000136869	6178.49	-0.645473	3.39487e-26	1.3338e-24	TLR4
ENSG00000108984	598.181	-0.725099	3.50333e-26	1.37429e-24	MAP2K6
ENSG00000135486	22872.2	-0.618878	3.75899e-26	1.47231e-24	HNRNPA1
ENSG00000228218	173.266	1.05381	4.01941e-26	1.57189e-24	NA
ENSG00000151883	391.843	0.800149	4.78917e-26	1.87005e-24	PARP8
ENSG00000223786	29.84	2.5078	5.34988e-26	2.0858e-24	LOC101928516
ENSG00000186185	1360.62	-0.465057	5.81695e-26	2.26443e-24	KIF18B
ENSG00000168003	6338.8	1.59983	7.54772e-26	2.9337e-24	SLC3A2
ENSG00000130305	486.52	0.68602	7.56946e-26	2.93767e-24	NSUN5
ENSG00000111424	222.517	1.02482	7.63377e-26	2.95812e-24	VDR
ENSG00000172086	1245.21	0.60123	7.89474e-26	3.05459e-24	KRCC1
ENSG00000164134	3390.26	0.391618	8.3885e-26	3.24071e-24	NAA15
ENSG00000082512	1630.46	0.451064	9.17617e-26	3.53964e-24	TRAF5
ENSG00000188493	436.117	0.62528	9.47943e-26	3.65109e-24	ACTMAP
ENSG00000272419	105.546	1.1963	9.96244e-26	3.83133e-24	NA
ENSG00000174460	91.8444	-1.30042	1.06842e-25	4.10269e-24	ZCCHC12
ENSG00000158859	431.789	-0.829043	1.13389e-25	4.34755e-24	ADAMTS4
ENSG00000180667	1362.74	0.796049	1.14682e-25	4.39051e-24	YOD1
ENSG00000184005	1298.93	-0.659493	1.16051e-25	4.43627e-24	ST6GALNAC3
ENSG00000147509	108.205	1.25136	1.27899e-25	4.88182e-24	RGS20
ENSG00000060709	98.1406	-1.6861	1.28596e-25	4.90108e-24	RIMBP2
ENSG00000137558	517.719	-1.02815	1.35569e-25	5.15913e-24	PI15
ENSG00000158528	269.88	0.896263	1.44373e-25	5.48595e-24	PPP1R9A
ENSG00000050438	255.654	-0.876979	1.44894e-25	5.49756e-24	SLC4A8
ENSG00000173530	27432.6	0.546556	1.56077e-25	5.91304e-24	TNFRSF10D
ENSG00000198131	693.074	0.659847	1.62184e-25	6.13529e-24	ZNF544
ENSG00000214087	1809.74	0.607175	1.66878e-25	6.3035e-24	ARL16
ENSG00000126016	2630.36	-0.407253	1.69855e-25	6.40643e-24	AMOT
ENSG00000169871	471.829	1.27998	2.22436e-25	8.37723e-24	TRIM56
ENSG00000121897	295.817	0.901893	2.39423e-25	9.00364e-24	LIAS
ENSG00000141076	3756.68	0.54006	2.49678e-25	9.37545e-24	UTP4
ENSG00000112308	8521.35	0.608152	2.58007e-25	9.67393e-24	C6orf62
ENSG00000113742	1045.23	0.472013	2.62074e-25	9.81197e-24	CPEB4
ENSG00000168016	169.309	-1.00304	2.66819e-25	9.97497e-24	TRANK1
ENSG00000187772	4621.77	0.626284	2.7775e-25	1.03684e-23	LIN28B
ENSG00000079462	1215.42	-0.454405	2.8544e-25	1.06398e-23	PAFAH1B3
ENSG00000130985	18562.8	-0.362758	3.18293e-25	1.18471e-23	UBA1
ENSG00000155893	1254.45	-0.516368	3.65196e-25	1.35595e-23	PXYLP1
ENSG00000156802	4620.98	-0.341163	3.65365e-25	1.35595e-23	ATAD2
ENSG00000177301	100.649	-1.63922	3.72896e-25	1.38189e-23	KCNA2
ENSG00000142149	443.428	-0.754093	3.85776e-25	1.42754e-23	HUNK
ENSG00000104980	1239.62	0.853689	4.10617e-25	1.51725e-23	TIMM44
ENSG00000242265	31582.2	0.494573	4.22913e-25	1.56043e-23	PEG10
ENSG00000122378	6119.09	-0.474038	4.77353e-25	1.75874e-23	PRXL2A
ENSG00000135763	1139.4	0.51029	4.99731e-25	1.83853e-23	URB2
ENSG00000248049	565.317	0.840009	5.13298e-25	1.88572e-23	UBA6-DT
ENSG00000135476	1246.5	-0.512558	5.24095e-25	1.92261e-23	ESPL1
ENSG00000175745	477.422	-0.74748	5.64882e-25	2.06926e-23	NR2F1
ENSG00000079739	2606.96	-0.427002	6.03791e-25	2.20861e-23	PGM1
ENSG00000135931	5415.17	-0.32864	6.69744e-25	2.44634e-23	ARMC9
ENSG00000176769	50.9989	1.63218	7.26095e-25	2.64837e-23	TCERG1L
ENSG00000182326	252.089	-0.948359	7.88495e-25	2.87186e-23	C1S
ENSG00000089486	1641.98	0.508539	8.25875e-25	3.00371e-23	CDIP1
ENSG00000069122	1030.75	-0.758951	8.54987e-25	3.10515e-23	ADGRF5
ENSG00000169554	4952.8	0.465186	8.67419e-25	3.14582e-23	ZEB2
ENSG00000145349	1924.65	0.458487	9.06187e-25	3.28174e-23	CAMK2D
ENSG00000126785	3494.28	-0.56252	1.0308e-24	3.72773e-23	RHOJ
ENSG00000188153	7790.58	-0.541215	1.07307e-24	3.87506e-23	COL4A5
ENSG00000163235	54.3054	-1.77543	1.163e-24	4.19388e-23	TGFA
ENSG00000184408	83.1933	-1.75799	1.23231e-24	4.43752e-23	KCND2
ENSG00000120705	5665.27	0.336747	1.40618e-24	5.05648e-23	ETF1
ENSG00000156219	32.2269	-2.27607	1.42119e-24	5.10327e-23	ART3
ENSG00000163811	2515.35	0.503152	1.50061e-24	5.38085e-23	WDR43
ENSG00000148798	49.8979	1.67017	1.71145e-24	6.12825e-23	INA
ENSG00000156273	4357.5	0.362589	2.04474e-24	7.31139e-23	BACH1
ENSG00000158406	97.3182	1.48586	2.24782e-24	8.02626e-23	H4C8
ENSG00000116741	1936.09	-0.619249	2.52049e-24	8.98726e-23	RGS2
ENSG00000185869	466.857	0.899713	2.55559e-24	9.09968e-23	ZNF829
ENSG00000169967	668.181	0.646276	2.90679e-24	1.03357e-22	MAP3K2
ENSG00000180730	3532.89	-0.406309	3.28221e-24	1.16543e-22	SHISA2
ENSG00000120129	118.971	1.28785	3.4616e-24	1.22742e-22	DUSP1
ENSG00000182307	2840.03	0.515111	3.51887e-24	1.24599e-22	C8orf33
ENSG00000114439	2986.34	0.400129	3.89698e-24	1.37796e-22	BBX
ENSG00000099260	239.457	-0.94881	4.19852e-24	1.48253e-22	PALMD
ENSG00000150054	87.8777	1.49476	4.75153e-24	1.67547e-22	MPP7
ENSG00000184445	2369.33	-0.501906	5.435e-24	1.91383e-22	KNTC1
ENSG00000204271	538.959	0.891825	5.56095e-24	1.95547e-22	SPIN3
ENSG00000109756	836.417	0.681444	5.63445e-24	1.97859e-22	RAPGEF2
ENSG00000196812	180.41	0.984273	5.96525e-24	2.09186e-22	ZSCAN16
ENSG00000204599	411.855	0.756544	6.3578e-24	2.22645e-22	TRIM39
ENSG00000213995	1998.27	0.493925	6.97669e-24	2.43983e-22	NAXD
ENSG00000100813	2782.93	-0.321796	7.02077e-24	2.45188e-22	ACIN1
ENSG00000117122	4924.92	-0.568247	7.08477e-24	2.47084e-22	MFAP2
ENSG00000108861	5358.79	0.390433	7.46159e-24	2.5987e-22	DUSP3
ENSG00000049540	245.727	-1.05809	7.90876e-24	2.75067e-22	ELN
ENSG00000119844	685.974	0.523995	9.27258e-24	3.22061e-22	AFTPH
ENSG00000288765	206.13	-0.844894	9.56141e-24	3.3164e-22	NA
ENSG00000185909	1467.86	0.665786	9.95137e-24	3.44697e-22	KLHDC8B
ENSG00000213626	934.128	-0.644672	1.05021e-23	3.63279e-22	LBH
ENSG00000033327	321.333	1.03518	1.24183e-23	4.28977e-22	GAB2
ENSG00000136935	790.726	0.585721	1.26198e-23	4.35349e-22	GOLGA1
ENSG00000154258	120.71	-1.31475	1.28839e-23	4.43858e-22	ABCA9
ENSG00000066279	2707.02	-0.669799	1.33824e-23	4.6041e-22	ASPM
ENSG00000162849	181.531	-1.14652	1.56787e-23	5.38681e-22	KIF26B
ENSG00000126787	5529.75	-0.587524	1.57675e-23	5.41005e-22	DLGAP5
ENSG00000005249	158.357	-0.984992	1.60687e-23	5.50595e-22	PRKAR2B
ENSG00000091136	22487.4	-0.280112	1.68382e-23	5.76189e-22	LAMB1
ENSG00000112033	1594.79	-0.526135	1.8493e-23	6.31964e-22	PPARD
ENSG00000239467	26.048	2.72245	1.89848e-23	6.479e-22	NA
ENSG00000113916	238.564	0.917329	2.01523e-23	6.86825e-22	BCL6
ENSG00000174796	608.023	0.683088	2.06981e-23	7.04482e-22	THAP6
ENSG00000065361	104.245	-1.41336	2.18602e-23	7.43041e-22	ERBB3
ENSG00000102710	3199.8	0.374159	2.51297e-23	8.53036e-22	SUPT20H
ENSG00000162267	329.588	-0.873952	2.78662e-23	9.44669e-22	ITIH3
ENSG00000114948	693.455	-0.56972	2.97417e-23	1.00691e-21	ADAM23
ENSG00000137563	2551.33	-0.414769	3.36743e-23	1.13853e-21	GGH
ENSG00000064225	163.157	-0.974459	3.74126e-23	1.26325e-21	ST3GAL6
ENSG00000048162	967.369	0.711696	3.78113e-23	1.27502e-21	NOP16
ENSG00000157800	5119.27	-0.3747	3.89143e-23	1.31048e-21	SLC37A3
ENSG00000026559	128.434	2.62012	3.94876e-23	1.32803e-21	KCNG1
ENSG00000186197	132.764	-0.951854	4.21795e-23	1.41669e-21	EDARADD
ENSG00000039139	187.026	0.91895	4.49955e-23	1.50928e-21	DNAH5
ENSG00000121068	514.098	-0.536621	4.59897e-23	1.54059e-21	TBX2
ENSG00000248008	313.37	0.86087	5.09342e-23	1.70399e-21	NRAV
ENSG00000003989	331.441	1.04521	6.80464e-23	2.27348e-21	SLC7A2
ENSG00000278540	5922.72	-0.423554	7.39877e-23	2.46875e-21	ACACA
ENSG00000165443	85.227	-1.45039	7.77414e-23	2.5906e-21	PHYHIPL
ENSG00000139112	3422.13	0.622553	7.94959e-23	2.6456e-21	GABARAPL1
ENSG00000134470	23.0635	3.39103	9.26792e-23	3.08031e-21	IL15RA
ENSG00000044090	2501.79	-0.688521	9.32058e-23	3.0898e-21	CUL7
ENSG00000151090	218.511	-0.938264	9.32073e-23	3.0898e-21	THRB
ENSG00000127603	2945.38	-0.325137	9.41646e-23	3.11747e-21	MACF1
ENSG00000152778	2336.3	0.415131	1.10731e-22	3.66116e-21	IFIT5
ENSG00000120337	2236.85	0.671587	1.19131e-22	3.93381e-21	TNFSF18
ENSG00000081041	24.6256	4.39631	1.19695e-22	3.94729e-21	CXCL2
ENSG00000137033	255.515	-1.08879	1.22019e-22	4.01875e-21	IL33
ENSG00000162878	166.473	-0.969907	1.28421e-22	4.22411e-21	PKDCC
ENSG00000151572	735.523	-0.638846	1.34615e-22	4.42215e-21	ANO4
ENSG00000134532	671.368	-0.76287	1.4342e-22	4.70532e-21	SOX5
ENSG00000059804	5116.35	0.623136	1.45678e-22	4.77325e-21	SLC2A3
ENSG00000162595	72.8814	1.73529	1.47912e-22	4.84022e-21	DIRAS3
ENSG00000171160	1086.55	0.545627	1.50879e-22	4.93096e-21	MORN4
ENSG00000123106	637.261	0.499811	1.55063e-22	5.0612e-21	CCDC91
ENSG00000167554	387.737	0.784294	1.58624e-22	5.17082e-21	ZNF610
ENSG00000174744	1523.92	0.574352	1.65451e-22	5.38646e-21	BRMS1
ENSG00000162616	4450.83	0.688112	1.69953e-22	5.52598e-21	DNAJB4
ENSG00000143815	10465.3	-0.245664	1.83074e-22	5.94501e-21	LBR
ENSG00000204256	7058.49	0.292612	2.04296e-22	6.62568e-21	BRD2
ENSG00000143416	493.679	-1.05077	2.04868e-22	6.6358e-21	SELENBP1
ENSG00000247626	411.312	0.696662	2.0564e-22	6.65234e-21	MARS2
ENSG00000116473	1383.4	-0.439367	2.27652e-22	7.35508e-21	RAP1A
ENSG00000127191	991.63	0.409445	2.44958e-22	7.90416e-21	TRAF2
ENSG00000171004	685.047	0.707585	2.55973e-22	8.24914e-21	HS6ST2
ENSG00000120306	706.247	0.72811	2.58546e-22	8.32153e-21	CYSTM1
ENSG00000102316	39669.3	-0.554982	2.61214e-22	8.39679e-21	MAGED2
ENSG00000149212	1609.69	-0.529788	2.66065e-22	8.54193e-21	SESN3
ENSG00000178999	2350.37	-0.589027	2.83554e-22	9.09194e-21	AURKB
ENSG00000154553	124.838	1.09401	3.03362e-22	9.71483e-21	PDLIM3
ENSG00000198018	3232.3	-0.427008	3.1182e-22	9.97316e-21	ENTPD7
ENSG00000198464	1472.88	0.523403	3.12365e-22	9.97804e-21	ZNF480
ENSG00000144674	3531.63	0.304686	3.22875e-22	1.03009e-20	GOLGA4
ENSG00000087087	4617.2	-0.405794	3.30734e-22	1.05384e-20	SRRT
ENSG00000132434	1187.94	0.503495	3.39513e-22	1.08046e-20	LANCL2
ENSG00000198420	6814.36	-0.535546	3.40637e-22	1.08268e-20	TCAF1
ENSG00000162377	1481.86	0.631155	3.48126e-22	1.10511e-20	COA7
ENSG00000185630	5047.26	-0.408247	3.55495e-22	1.12709e-20	PBX1
ENSG00000164220	13955.2	0.621314	3.6702e-22	1.16218e-20	F2RL2
ENSG00000038295	1123.5	0.469885	4.17898e-22	1.32165e-20	TLL1
ENSG00000178567	2621.42	-0.435675	4.70757e-22	1.48697e-20	EPM2AIP1
ENSG00000163808	2029.19	-0.515589	4.7192e-22	1.4888e-20	KIF15
ENSG00000131747	22281.1	-0.601465	4.8251e-22	1.52033e-20	TOP2A
ENSG00000251369	570.063	0.654848	4.8407e-22	1.52335e-20	ZNF550
ENSG00000079616	3176.01	-0.462241	4.87693e-22	1.53286e-20	KIF22
ENSG00000249464	343.916	-0.877846	4.90364e-22	1.53935e-20	LINC01091
ENSG00000280670	129.12	1.00549	6.60457e-22	2.07076e-20	CCDC163
ENSG00000138709	755.338	0.600347	6.84465e-22	2.14339e-20	LARP1B
ENSG00000079337	368.095	-0.633693	6.87817e-22	2.15124e-20	RAPGEF3
ENSG00000103034	1012.34	-0.486057	7.32555e-22	2.28836e-20	NDRG4
ENSG00000119318	3519.92	0.692686	7.37381e-22	2.29846e-20	RAD23B
ENSG00000197050	943.98	0.718473	7.37595e-22	2.29846e-20	ZNF420
ENSG00000070669	38.7565	1.76017	7.51651e-22	2.3394e-20	ASNS
ENSG00000074219	2388.22	-0.334214	7.76506e-22	2.4138e-20	TEAD2
ENSG00000148335	869.004	0.543194	7.80208e-22	2.42235e-20	NTMT1
ENSG00000242242	7962.1	0.596508	8.29804e-22	2.5732e-20	NA
ENSG00000166411	965.373	0.500246	8.47546e-22	2.62502e-20	IDH3A
ENSG00000185650	4827.25	0.405039	8.52699e-22	2.63777e-20	ZFP36L1
ENSG00000030110	2335.2	0.654413	8.62495e-22	2.66484e-20	BAK1
ENSG00000197019	725.896	0.550631	8.67168e-22	2.67603e-20	SERTAD1
ENSG00000010818	922.979	-0.822044	9.83994e-22	3.03201e-20	HIVEP2
ENSG00000152527	158.877	-0.997745	9.84907e-22	3.03201e-20	PLEKHH2
ENSG00000143575	2897.57	0.641995	1.07061e-21	3.29186e-20	HAX1
ENSG00000166170	3321.94	0.449419	1.12891e-21	3.46693e-20	BAG5
ENSG00000182447	35.9542	-2.09135	1.17924e-21	3.61714e-20	OTOL1
ENSG00000172053	2817.81	-0.481948	1.22987e-21	3.7679e-20	QARS1
ENSG00000243244	436.126	-0.584149	1.29751e-21	3.97006e-20	STON1
ENSG00000134070	129.859	0.976385	1.3001e-21	3.97006e-20	IRAK2
ENSG00000120696	1019.98	-0.611273	1.30053e-21	3.97006e-20	KBTBD7
ENSG00000110768	4005.38	0.558448	1.3501e-21	4.11644e-20	GTF2H1
ENSG00000154447	841.157	0.689997	1.40247e-21	4.27098e-20	SH3RF1
ENSG00000115902	427.712	0.758891	1.48741e-21	4.52425e-20	SLC1A4
ENSG00000109805	3754.85	-0.44359	1.6595e-21	5.04166e-20	NCAPG
ENSG00000164879	119.103	-1.23733	1.89472e-21	5.74941e-20	CA3
ENSG00000102879	317.017	-0.860101	2.07449e-21	6.28743e-20	CORO1A
ENSG00000124194	27.6206	2.22189	2.08609e-21	6.31507e-20	GDAP1L1
ENSG00000102271	165.827	-1.21868	2.20265e-21	6.66001e-20	KLHL4
ENSG00000175104	1121.9	0.460394	2.27682e-21	6.87611e-20	TRAF6
ENSG00000146950	225.798	-0.824927	2.28362e-21	6.88848e-20	SHROOM2
ENSG00000162738	1341.19	-0.547657	2.3514e-21	7.08454e-20	VANGL2
ENSG00000023697	1606.72	0.446188	2.58102e-21	7.76717e-20	DERA
ENSG00000156140	316.249	-0.816219	2.88956e-21	8.68541e-20	ADAMTS3
ENSG00000187134	95.6171	1.13141	2.94601e-21	8.84463e-20	AKR1C1
ENSG00000100626	384.961	-0.886644	3.19339e-21	9.57603e-20	GALNT16
ENSG00000164054	5820.05	0.293324	3.29492e-21	9.86887e-20	SHISA5
ENSG00000124766	8991.37	-0.575546	3.32335e-21	9.94233e-20	SOX4
ENSG00000079150	2517.21	-0.655729	3.36687e-21	1.00587e-19	FKBP7
ENSG00000025772	1243.78	0.453394	3.37017e-21	1.00587e-19	TOMM34
ENSG00000150471	2030.44	-0.326209	3.44573e-21	1.02722e-19	ADGRL3
ENSG00000092964	13849.1	-0.428193	3.59008e-21	1.069e-19	DPYSL2
ENSG00000135636	1366.89	-0.842003	3.63557e-21	1.08129e-19	DYSF
ENSG00000179046	69.8834	1.2818	3.70747e-21	1.10138e-19	TRIML2
ENSG00000138698	1742.09	0.378176	3.85781e-21	1.14471e-19	RAP1GDS1
ENSG00000116774	3884.28	-0.600856	4.00308e-21	1.18643e-19	OLFML3
ENSG00000229647	102.051	1.11263	4.10393e-21	1.21491e-19	MYOSLID
ENSG00000223459	2589.32	-0.53041	4.16849e-21	1.23259e-19	TCAF1P1
ENSG00000090539	76.8767	-1.82587	4.27609e-21	1.26294e-19	CHRD
ENSG00000177425	895.354	0.55301	4.48692e-21	1.32367e-19	PAWR
ENSG00000163874	199.77	0.843306	5.07644e-21	1.49585e-19	ZC3H12A
ENSG00000133169	215.057	0.763461	5.27669e-21	1.55305e-19	BEX1
ENSG00000003147	94.0287	1.074	5.7437e-21	1.68856e-19	ICA1
ENSG00000162989	126.269	-0.936133	6.20957e-21	1.82341e-19	KCNJ3
ENSG00000115687	394.684	-0.646509	6.23573e-21	1.82761e-19	PASK
ENSG00000100209	463.547	0.649679	6.23822e-21	1.82761e-19	HSCB
ENSG00000006576	5395.92	-0.444849	7.20246e-21	2.10767e-19	PHTF2
ENSG00000173545	1345.75	0.483348	7.61923e-21	2.22707e-19	ZNF622
ENSG00000186625	968.184	0.544296	7.82128e-21	2.28351e-19	KATNA1
ENSG00000204070	1147.74	0.638803	8.10999e-21	2.36509e-19	SYS1
ENSG00000173068	2116.78	0.422947	8.46336e-21	2.46532e-19	BNC2
ENSG00000177410	593.959	0.878706	9.35204e-21	2.72107e-19	ZFAS1
ENSG00000175592	360.509	1.66892	1.04338e-20	3.03235e-19	FOSL1
ENSG00000182916	2184.91	-0.643381	1.05935e-20	3.07525e-19	TCEAL7
ENSG00000099797	2393.81	-0.518969	1.10672e-20	3.20912e-19	TECR
ENSG00000198690	1370.63	0.415097	1.1359e-20	3.28998e-19	FAN1
ENSG00000162645	226.87	-0.819727	1.15942e-20	3.35428e-19	GBP2
ENSG00000133316	500.523	0.546103	1.23955e-20	3.58204e-19	WDR74
ENSG00000197343	2172.14	0.577985	1.40266e-20	4.04879e-19	ZNF655
ENSG00000111348	21596.4	-0.557655	1.41968e-20	4.09328e-19	ARHGDIB
ENSG00000139514	1740.08	1.07659	1.46031e-20	4.20566e-19	SLC7A1
ENSG00000133106	112.076	1.36252	1.46282e-20	4.20813e-19	EPSTI1
ENSG00000215717	2525.29	0.617528	1.47685e-20	4.2437e-19	TMEM167B
ENSG00000185774	56.3888	-1.62108	1.54117e-20	4.42351e-19	KCNIP4
ENSG00000235092	73.0719	-2.07067	1.56095e-20	4.47525e-19	NA
ENSG00000134824	29791.7	-0.592332	1.71873e-20	4.92207e-19	FADS2
ENSG00000101210	20.2659	3.07488	1.83167e-20	5.23961e-19	EEF1A2
ENSG00000143369	2386.83	-0.500933	1.8492e-20	5.28381e-19	ECM1
ENSG00000117016	123.784	1.29429	1.86898e-20	5.33435e-19	RIMS3
ENSG00000117143	3766.8	0.373373	1.89804e-20	5.41122e-19	UAP1
ENSG00000241839	1349.54	0.805206	1.93932e-20	5.52274e-19	PLEKHO2
ENSG00000168398	465.501	-0.595127	2.10362e-20	5.98391e-19	BDKRB2
ENSG00000057704	46.7494	2.18436	2.11236e-20	6.00206e-19	TMCC3
ENSG00000126524	3772.6	0.390223	2.12251e-20	6.02418e-19	SBDS
ENSG00000198542	52.7872	-1.40748	2.35806e-20	6.68529e-19	ITGBL1
ENSG00000139174	303.396	-0.876282	2.3937e-20	6.77879e-19	PRICKLE1
ENSG00000122512	1016.97	0.418757	2.46368e-20	6.96921e-19	PMS2
ENSG00000230409	837.834	0.745598	2.51849e-20	7.11635e-19	NA
ENSG00000197498	2047.68	0.627306	2.56918e-20	7.25153e-19	RPF2
ENSG00000125977	5763.9	0.477156	2.6267e-20	7.40567e-19	EIF2S2
ENSG00000165240	2462.05	-0.663651	2.69393e-20	7.5868e-19	ATP7A
ENSG00000177788	209.677	0.990153	2.70508e-20	7.6098e-19	RAB4A-AS1
ENSG00000095637	812.8	-0.591781	2.92925e-20	8.23132e-19	SORBS1
ENSG00000259867	41.1511	1.70614	3.11532e-20	8.74453e-19	NA
ENSG00000114698	614.279	-0.556302	3.21984e-20	9.02797e-19	PLSCR4
ENSG00000232956	629.676	0.777363	3.40241e-20	9.52937e-19	SNHG15
ENSG00000114784	2771.13	0.6277	3.56413e-20	9.97133e-19	EIF1B
ENSG00000163660	2794.51	0.428288	3.76941e-20	1.05341e-18	CCNL1
ENSG00000141449	183.272	-1.18052	3.78304e-20	1.05606e-18	GREB1L
ENSG00000173456	2307.77	-0.362921	4.51473e-20	1.25893e-18	RNF26
ENSG00000141429	1213.21	-0.454353	4.87018e-20	1.35656e-18	GALNT1
ENSG00000196510	1868.87	0.411688	5.1118e-20	1.42231e-18	ANAPC7
ENSG00000137509	4030.99	-0.540051	5.16459e-20	1.43543e-18	PRCP
ENSG00000066697	463.947	0.65646	5.45598e-20	1.51476e-18	MSANTD3
ENSG00000153162	44.6226	-1.91255	5.49246e-20	1.52323e-18	BMP6
ENSG00000070718	1626.25	0.444054	5.69358e-20	1.57729e-18	AP3M2
ENSG00000170385	331.85	1.16572	6.35487e-20	1.75857e-18	SLC30A1
ENSG00000104738	6093.71	-0.616944	6.93042e-20	1.91576e-18	MCM4
ENSG00000204947	403.471	0.94442	6.96851e-20	1.9242e-18	ZNF425
ENSG00000187741	1083.18	-0.481452	7.67096e-20	2.11587e-18	FANCA
ENSG00000073792	5366.98	0.275556	7.77254e-20	2.14157e-18	IGF2BP2
ENSG00000224578	1436.71	-0.607921	7.84708e-20	2.15977e-18	HNRNPA1L3
ENSG00000215808	992.709	-0.68299	8.02757e-20	2.20706e-18	LINC01139
ENSG00000235386	398.945	-0.694929	8.53069e-20	2.34286e-18	NA
ENSG00000224870	515.647	0.641378	8.70945e-20	2.38937e-18	MRPL20-AS1
ENSG00000185818	26.1626	2.53985	9.12064e-20	2.49949e-18	NAT8L
ENSG00000163431	228.28	0.828965	9.26275e-20	2.5357e-18	LMOD1
ENSG00000145681	26427.7	-0.515059	9.59584e-20	2.62407e-18	HAPLN1
ENSG00000173110	19.2735	3.81203	9.81423e-20	2.68091e-18	HSPA6
ENSG00000206053	7037.99	0.346336	1.0504e-19	2.86626e-18	JPT2
ENSG00000105939	1023.84	0.898043	1.14141e-19	3.11126e-18	ZC3HAV1
ENSG00000163606	142.245	-1.2378	1.17136e-19	3.18947e-18	CD200R1
ENSG00000270882	139.335	1.06112	1.17935e-19	3.2078e-18	H4C14
ENSG00000124613	584.407	0.634181	1.33473e-19	3.62658e-18	ZNF391
ENSG00000134222	1326.56	-0.538263	1.34567e-19	3.65238e-18	PSRC1
ENSG00000158615	3615.53	0.399715	1.41925e-19	3.84798e-18	PPP1R15B
ENSG00000141756	6074.28	-0.439464	1.54706e-19	4.19006e-18	FKBP10
ENSG00000167840	523.778	0.735777	1.70921e-19	4.62431e-18	ZNF232
ENSG00000242372	2460.45	0.48478	1.81154e-19	4.89596e-18	EIF6
ENSG00000151458	7891.22	-0.422603	1.95663e-19	5.27952e-18	ANKRD50
ENSG00000197461	162.787	0.986988	1.95761e-19	5.27952e-18	PDGFA
ENSG00000139620	1986.29	0.515099	2.13408e-19	5.74938e-18	KANSL2
ENSG00000153879	2801.62	1.6239	2.15636e-19	5.80325e-18	CEBPG
ENSG00000124787	344.939	0.663159	2.223e-19	5.97628e-18	RPP40
ENSG00000169213	972.804	0.483712	2.24331e-19	6.02451e-18	RAB3B
ENSG00000128285	54.82	-1.37061	2.26719e-19	6.08224e-18	MCHR1
ENSG00000144868	401.523	-0.668909	2.28621e-19	6.1268e-18	TMEM108
ENSG00000106392	1205.9	0.374551	2.48789e-19	6.66026e-18	C1GALT1
ENSG00000072274	11930.2	0.511007	2.80134e-19	7.49153e-18	TFRC
ENSG00000172007	1284.3	0.471045	2.84685e-19	7.60524e-18	RAB33B
ENSG00000071794	3565.15	-0.505313	2.88527e-19	7.6998e-18	HLTF
ENSG00000205534	1689.8	0.385292	2.91898e-19	7.7816e-18	NA
ENSG00000125814	481.919	0.54451	3.1749e-19	8.45498e-18	NAPB
ENSG00000163577	1091.02	0.511516	3.41354e-19	9.081e-18	EIF5A2
ENSG00000143324	4321.43	-0.289371	3.94936e-19	1.04955e-17	XPR1
ENSG00000158164	2395.61	-0.679465	4.01393e-19	1.0656e-17	TMSB15A
ENSG00000077327	33.3496	2.42783	4.0231e-19	1.06692e-17	SPAG6
ENSG00000136770	843.467	0.448906	4.11176e-19	1.08893e-17	DNAJC1
ENSG00000159388	2001.62	0.39411	4.11466e-19	1.08893e-17	BTG2
ENSG00000145703	1690.75	-1.16163	4.48544e-19	1.18582e-17	IQGAP2
ENSG00000083444	11265.1	-0.45878	5.04342e-19	1.33195e-17	PLOD1
ENSG00000148773	2721.09	-0.73052	5.44412e-19	1.43629e-17	MKI67
ENSG00000186635	709.137	-0.56454	5.55867e-19	1.46499e-17	ARAP1
ENSG00000130803	2197.87	0.528938	5.78358e-19	1.52269e-17	ZNF317
ENSG00000070214	619.348	-0.500912	5.79817e-19	1.52495e-17	SLC44A1
ENSG00000136108	6683.32	-0.562163	5.85057e-19	1.53715e-17	CKAP2
ENSG00000145002	274.3	0.758846	5.86488e-19	1.53932e-17	FAM86B2
ENSG00000258890	901.935	0.469515	7.09171e-19	1.85752e-17	CEP95
ENSG00000136478	4027.55	-0.281147	7.09184e-19	1.85752e-17	TEX2
ENSG00000148082	150.854	-0.88362	7.20783e-19	1.88596e-17	SHC3
ENSG00000198467	19475	0.332467	7.42224e-19	1.94007e-17	TPM2
ENSG00000197043	15391.8	-0.183651	7.58765e-19	1.98127e-17	ANXA6
ENSG00000103423	2461.92	0.372967	8.54483e-19	2.22892e-17	DNAJA3
ENSG00000182831	720.232	0.650469	8.59739e-19	2.24034e-17	HAPSTR1
ENSG00000185585	187.711	-0.846079	9.07836e-19	2.36167e-17	OLFML2A
ENSG00000139211	269.351	-0.735521	9.08155e-19	2.36167e-17	AMIGO2
ENSG00000204569	3764.74	-0.267883	9.33567e-19	2.42527e-17	PPP1R10
ENSG00000204792	203.838	0.766585	9.43697e-19	2.44909e-17	LINC01291
ENSG00000138613	811.666	0.518049	9.73814e-19	2.52468e-17	APH1B
ENSG00000136044	2082.15	-0.428862	1.0151e-18	2.62904e-17	APPL2
ENSG00000196230	40550.1	-0.482635	1.16599e-18	3.01525e-17	TUBB
ENSG00000169744	689.892	-0.566554	1.16659e-18	3.01525e-17	LDB2
ENSG00000104805	4153.06	-0.328179	1.16986e-18	3.02064e-17	NUCB1
ENSG00000085978	1140.8	0.463891	1.22621e-18	3.16292e-17	ATG16L1
ENSG00000160307	18.6078	-3.01797	1.26822e-18	3.26797e-17	S100B
ENSG00000196911	1068.62	0.489882	1.29833e-18	3.34219e-17	KPNA5
ENSG00000147419	2451.88	0.538895	1.32387e-18	3.40448e-17	CCDC25
ENSG00000141582	85.3025	1.11971	1.3263e-18	3.40729e-17	CBX4
ENSG00000164684	303.448	-0.639962	1.35641e-18	3.48114e-17	ZNF704
ENSG00000152601	3407.23	0.406326	1.39576e-18	3.5785e-17	MBNL1
ENSG00000073756	8363.97	0.853042	1.41468e-18	3.62337e-17	PTGS2
ENSG00000198700	7990.37	-0.275709	1.51359e-18	3.87281e-17	IPO9
ENSG00000126950	167.414	-1.01932	1.57773e-18	4.03286e-17	TMEM35A
ENSG00000124596	939.185	0.61427	1.62277e-18	4.14385e-17	OARD1
ENSG00000184743	4876.57	0.301919	1.68039e-18	4.28668e-17	ATL3
ENSG00000175115	954.021	-0.715139	1.71357e-18	4.36694e-17	PACS1
ENSG00000152642	718.749	0.525349	1.73012e-18	4.40471e-17	GPD1L
ENSG00000056558	66.423	1.37136	1.76127e-18	4.47955e-17	TRAF1
ENSG00000248456	16.1759	4.12224	1.77114e-18	4.50015e-17	NA
ENSG00000162851	1300.48	0.488953	1.81015e-18	4.59468e-17	TFB2M
ENSG00000145220	833.727	0.507821	1.8572e-18	4.70942e-17	LYAR
ENSG00000188643	522.838	0.731094	2.00835e-18	5.08761e-17	S100A16
ENSG00000160685	154.174	1.65122	2.01838e-18	5.10794e-17	ZBTB7B
ENSG00000123609	127.594	1.08816	2.06677e-18	5.22521e-17	NMI
ENSG00000150938	1911.85	0.364959	2.11693e-18	5.34671e-17	CRIM1
ENSG00000162542	53.9258	1.5001	2.17098e-18	5.4778e-17	TMCO4
ENSG00000123453	153.43	-1.13361	2.17752e-18	5.48886e-17	SARDH
ENSG00000144468	968.936	0.410869	2.18529e-18	5.503e-17	RHBDD1
ENSG00000163599	20.4468	-3.46663	2.21562e-18	5.57386e-17	CTLA4
ENSG00000167721	3518.64	0.501181	2.24216e-18	5.63507e-17	TSR1
ENSG00000152092	525.612	-1.09184	2.27273e-18	5.70626e-17	ASTN1
ENSG00000213366	796.604	-0.641008	2.29901e-18	5.76655e-17	GSTM2
ENSG00000050555	122.416	-1.13346	2.32981e-18	5.83806e-17	LAMC3
ENSG00000196935	508.66	0.460937	2.40774e-18	6.02739e-17	SRGAP1
ENSG00000112742	2101.98	-0.58102	2.41669e-18	6.04386e-17	TTK
ENSG00000047457	1081.7	-0.615117	2.49605e-18	6.23621e-17	CP
ENSG00000261609	484.369	0.526832	2.59522e-18	6.47762e-17	GAN
ENSG00000125826	1773.68	1.59138	2.60052e-18	6.48448e-17	RBCK1
ENSG00000177150	814.395	0.781081	2.81149e-18	7.00369e-17	FAM210A
ENSG00000119599	383.689	0.636123	3.04767e-18	7.58462e-17	DCAF4
ENSG00000171298	895.937	-0.662804	3.08518e-18	7.67047e-17	GAA
ENSG00000183166	51.722	-1.52102	3.25574e-18	8.08662e-17	CALN1
ENSG00000125945	1926.71	-0.50905	3.48746e-18	8.65372e-17	ZNF436
ENSG00000138653	118.928	-1.05848	3.53816e-18	8.77098e-17	NDST4
ENSG00000010539	966.774	0.527407	3.83516e-18	9.49799e-17	ZNF200
ENSG00000136235	633.362	-0.566708	4.0923e-18	1.0125e-16	GPNMB
ENSG00000150760	5558.29	-0.374994	4.27629e-18	1.05699e-16	DOCK1
ENSG00000140044	78.7731	1.12104	4.83547e-18	1.19405e-16	JDP2
ENSG00000128578	362.67	-0.798922	4.91575e-18	1.2127e-16	STRIP2
ENSG00000155975	2272.62	0.358658	5.11972e-18	1.26179e-16	VPS37A
ENSG00000117748	3082.36	0.4963	5.42275e-18	1.33471e-16	RPA2
ENSG00000169499	108.299	1.09503	5.42607e-18	1.33471e-16	PLEKHA2
ENSG00000172113	978.031	0.590404	5.80929e-18	1.42759e-16	NME6
ENSG00000081870	1820.87	-0.45054	5.84349e-18	1.43461e-16	IFT25
ENSG00000144815	2957.78	0.352113	5.91586e-18	1.45098e-16	NXPE3
ENSG00000198807	130.08	-1.36809	5.9441e-18	1.4565e-16	PAX9
ENSG00000197885	1230.35	0.493069	5.95344e-18	1.45739e-16	NKIRAS1
ENSG00000188994	3377.28	-0.369347	5.99938e-18	1.46723e-16	ZNF292
ENSG00000227051	2621.53	-0.635232	6.01498e-18	1.46963e-16	C14orf132
ENSG00000171843	385.25	-0.573259	7.09445e-18	1.73171e-16	MLLT3
ENSG00000083857	7323.18	0.247153	7.16252e-18	1.74665e-16	FAT1
ENSG00000168671	78.8477	-1.1011	7.37004e-18	1.79554e-16	UGT3A2
ENSG00000121297	281.722	-0.907812	7.69185e-18	1.87215e-16	TSHZ3
ENSG00000123908	1029.97	0.437306	7.97431e-18	1.93904e-16	AGO2
ENSG00000051108	6618.56	0.955663	8.06763e-18	1.95986e-16	HERPUD1
ENSG00000109445	1245.93	0.647865	8.42063e-18	2.04367e-16	ZNF330
ENSG00000113580	1218.63	0.584419	8.67744e-18	2.10399e-16	NR3C1
ENSG00000012822	2289.97	-0.413225	9.0745e-18	2.19817e-16	CALCOCO1
ENSG00000101384	396.937	0.629666	9.08795e-18	2.19933e-16	JAG1
ENSG00000198691	135.488	-1.06387	9.14944e-18	2.21212e-16	ABCA4
ENSG00000132780	6607.23	-0.624877	9.51749e-18	2.29892e-16	NASP
ENSG00000141295	457.039	-0.527268	9.61359e-18	2.31993e-16	SCRN2
ENSG00000105971	3225.77	0.376182	9.84644e-18	2.37387e-16	CAV2
ENSG00000285722	17.2927	2.75163	9.94044e-18	2.39426e-16	LOC124905143
ENSG00000146648	917.858	-0.585178	1.03256e-17	2.48468e-16	EGFR
ENSG00000188042	173.532	0.771926	1.06504e-17	2.56043e-16	ARL4C
ENSG00000163374	1636.89	0.380595	1.07056e-17	2.57126e-16	YY1AP1
ENSG00000172403	448.325	-0.56013	1.14577e-17	2.7493e-16	SYNPO2
ENSG00000188522	124.595	1.85933	1.25627e-17	3.01161e-16	FAM83G
ENSG00000173705	978.373	0.606244	1.26434e-17	3.02812e-16	SUSD5
ENSG00000122145	52.8212	-1.39983	1.27381e-17	3.04793e-16	TBX22
ENSG00000168564	1284.26	1.25405	1.33568e-17	3.19296e-16	CDKN2AIP
ENSG00000107554	2317.49	0.412555	1.54174e-17	3.68209e-16	DNMBP
ENSG00000138061	291.272	1.15718	1.58156e-17	3.77365e-16	CYP1B1
ENSG00000198718	1458.16	0.613972	1.59254e-17	3.7963e-16	TOGARAM1
ENSG00000135324	47.321	-1.70718	1.73672e-17	4.13611e-16	MRAP2
ENSG00000162949	42.014	-1.50152	1.82758e-17	4.34844e-16	CAPN13
ENSG00000120063	2931.98	0.704957	1.95986e-17	4.65883e-16	GNA13
ENSG00000101096	90.097	1.92725	1.96833e-17	4.67461e-16	NFATC2
ENSG00000117724	6891.57	-0.526513	1.98055e-17	4.69923e-16	CENPF
ENSG00000033800	3474.75	-0.465827	2.00182e-17	4.74527e-16	PIAS1
ENSG00000167110	1298.72	-0.41682	2.02553e-17	4.79702e-16	GOLGA2
ENSG00000128000	256.176	0.809768	2.06017e-17	4.87453e-16	ZNF780B
ENSG00000105835	2829.04	0.36606	2.07069e-17	4.89486e-16	NAMPT
ENSG00000181894	533.096	0.870043	2.07791e-17	4.90737e-16	ZNF329
ENSG00000106025	951.406	-0.429488	2.16801e-17	5.11541e-16	TSPAN12
ENSG00000067955	1164.74	-0.557817	2.26729e-17	5.33999e-16	CBFB
ENSG00000116675	595.24	0.637701	2.26738e-17	5.33999e-16	DNAJC6
ENSG00000121064	2616.73	-0.467775	2.28825e-17	5.38417e-16	SCPEP1
ENSG00000228716	2892.81	-0.476206	2.545e-17	5.98134e-16	DHFR
ENSG00000081138	136.659	-0.856939	2.54786e-17	5.98134e-16	CDH7
ENSG00000204252	37.761	-1.66176	2.5491e-17	5.98134e-16	HLA-DOA
ENSG00000054793	2335.97	-0.28124	2.61136e-17	6.12179e-16	ATP9A
ENSG00000138386	1227.21	-0.401399	2.77515e-17	6.49977e-16	NAB1
ENSG00000112414	1150.73	-0.550871	2.78397e-17	6.51444e-16	ADGRG6
ENSG00000255248	4342.12	0.557778	2.92624e-17	6.84106e-16	MIR100HG
ENSG00000138735	450.084	-0.548725	2.94508e-17	6.87879e-16	PDE5A
ENSG00000101868	2471.44	-0.531699	3.00832e-17	7.02005e-16	POLA1
ENSG00000162396	294.594	0.624777	3.1291e-17	7.29521e-16	PARS2
ENSG00000183044	683.996	-0.457076	3.53228e-17	8.22767e-16	ABAT
ENSG00000053372	2008.17	0.480017	3.6985e-17	8.60695e-16	MRTO4
ENSG00000134440	11540.1	0.520156	3.7212e-17	8.65187e-16	NARS1
ENSG00000214654	219.147	0.901475	3.74497e-17	8.69919e-16	B3GALT9
ENSG00000100483	563.513	0.53743	3.90725e-17	9.06788e-16	VCPKMT
ENSG00000101181	695.7	0.570199	4.10404e-17	9.51591e-16	MTG2
ENSG00000188283	306.903	0.683109	4.13499e-17	9.57897e-16	ZNF383
ENSG00000133401	212.367	-0.876947	4.54195e-17	1.05121e-15	PDZD2
ENSG00000176438	82.2098	1.02783	4.55432e-17	1.05233e-15	SYNE3
ENSG00000089195	1119.73	0.386815	4.55504e-17	1.05233e-15	TRMT6
ENSG00000099194	49908	-0.45871	4.63707e-17	1.07031e-15	SCD
ENSG00000145431	5503.36	0.400147	4.76285e-17	1.09835e-15	PDGFC
ENSG00000106511	46.4779	-1.56921	4.86104e-17	1.11998e-15	MEOX2
ENSG00000129347	575.688	-0.513468	5.05789e-17	1.16427e-15	KRI1
ENSG00000263563	850.526	-0.522322	5.26084e-17	1.2099e-15	NA
ENSG00000113448	1045.73	0.658497	5.2953e-17	1.21672e-15	PDE4D
ENSG00000183856	937.958	-0.395845	5.31502e-17	1.22015e-15	IQGAP3
ENSG00000106123	289.777	-1.24194	5.33591e-17	1.22385e-15	EPHB6
ENSG00000173930	56.3761	-1.30895	5.36316e-17	1.22899e-15	SLCO4C1
ENSG00000183527	2075.61	0.482032	5.53476e-17	1.26717e-15	PSMG1
ENSG00000167528	420.286	0.577514	5.62557e-17	1.28681e-15	ZNF641
ENSG00000080573	106.512	1.38445	5.756e-17	1.31546e-15	COL5A3
ENSG00000103657	1801.91	-0.342278	6.5533e-17	1.49633e-15	HERC1
ENSG00000104221	274.379	0.744215	6.66278e-17	1.51886e-15	BRF2
ENSG00000147121	852.824	0.651925	6.66392e-17	1.51886e-15	KRBOX4
ENSG00000160298	292.131	-0.713867	6.77365e-17	1.54249e-15	C21orf58
ENSG00000012660	8923.21	-0.278694	6.9296e-17	1.57659e-15	ELOVL5
ENSG00000069869	4962.17	0.493609	7.02039e-17	1.59582e-15	NEDD4
ENSG00000169442	15.8184	-3.23511	7.14173e-17	1.62196e-15	CD52
ENSG00000060762	1382.38	0.419889	7.19669e-17	1.63298e-15	MPC1
ENSG00000139926	8344.8	0.379549	7.41096e-17	1.6801e-15	FRMD6
ENSG00000185664	99.5671	-1.07591	7.50724e-17	1.70042e-15	PMEL
ENSG00000178764	799.239	0.484119	7.80056e-17	1.76528e-15	ZHX2
ENSG00000127589	422.208	-0.624103	8.09795e-17	1.83096e-15	TUBBP1
ENSG00000116574	285.022	0.601104	9.49473e-17	2.14486e-15	RHOU
ENSG00000115604	58.7032	1.26436	9.8053e-17	2.21306e-15	IL18R1
ENSG00000151148	2503.66	0.322986	1.00295e-16	2.26166e-15	UBE3B
ENSG00000119699	422.117	-0.567428	1.04014e-16	2.34345e-15	TGFB3
ENSG00000100532	823.361	0.458851	1.04792e-16	2.35888e-15	CGRRF1
ENSG00000267534	2891.02	-0.341351	1.15782e-16	2.60397e-15	S1PR2
ENSG00000128159	1215.38	-0.468039	1.16271e-16	2.61266e-15	TUBGCP6
ENSG00000114529	311.496	0.823101	1.29875e-16	2.91577e-15	C3orf52
ENSG00000110148	61.6591	-1.40866	1.35843e-16	3.04707e-15	CCKBR
ENSG00000165757	297.046	-0.900575	1.36002e-16	3.04796e-15	JCAD
ENSG00000101871	4672.26	0.449202	1.49135e-16	3.33933e-15	MID1
ENSG00000279161	100.838	-0.957347	1.50496e-16	3.36686e-15	NA
ENSG00000088726	88.1329	1.10504	1.53259e-16	3.42566e-15	TMEM40
ENSG00000040275	4698.23	0.482457	1.54702e-16	3.45488e-15	SPDL1
ENSG00000147454	1222.84	0.377594	1.55779e-16	3.47588e-15	SLC25A37
ENSG00000182195	1134.7	-0.459491	1.62602e-16	3.62494e-15	LDOC1
ENSG00000156253	445.913	0.525011	1.81709e-16	4.04735e-15	RWDD2B
ENSG00000270276	132.141	1.0005	1.90825e-16	4.24669e-15	H4C15
ENSG00000167552	88646.6	-0.472365	1.96705e-16	4.37373e-15	TUBA1A
ENSG00000013573	1093.56	-0.366841	2.07193e-16	4.60289e-15	DDX11
ENSG00000108219	11253	-0.288546	2.115e-16	4.69448e-15	TSPAN14
ENSG00000133318	5005.28	0.28706	2.17552e-16	4.82461e-15	RTN3
ENSG00000155111	888.402	-0.454136	2.25383e-16	4.99392e-15	CDK19
ENSG00000090989	1787.05	0.394304	2.39605e-16	5.30445e-15	EXOC1
ENSG00000176406	294.952	0.627608	2.4524e-16	5.42448e-15	RIMS2
ENSG00000133789	5696.68	0.325172	2.47081e-16	5.46045e-15	SWAP70
ENSG00000146373	1133.41	0.470629	2.51878e-16	5.56164e-15	RNF217
ENSG00000180758	86.5647	1.1357	2.52644e-16	5.5737e-15	GPR157
ENSG00000139182	1433.44	-0.437595	2.60835e-16	5.74864e-15	CLSTN3
ENSG00000140400	915.363	-0.407024	2.61025e-16	5.74864e-15	MAN2C1
ENSG00000169418	45.2762	-1.53791	2.67462e-16	5.88531e-15	NPR1
ENSG00000091527	1836.86	0.473947	2.74283e-16	6.0302e-15	CDV3
ENSG00000170448	2192.16	-0.383259	2.7803e-16	6.1073e-15	NFXL1
ENSG00000151881	989.314	0.597795	2.78636e-16	6.11533e-15	TMEM267
ENSG00000118515	2840.9	-0.414789	2.86972e-16	6.29286e-15	SGK1
ENSG00000137449	107.47	1.00923	3.20516e-16	7.02239e-15	CPEB2
ENSG00000154556	157.287	0.831378	3.21507e-16	7.03805e-15	SORBS2
ENSG00000132549	1605.04	-0.473331	3.27987e-16	7.17373e-15	VPS13B
ENSG00000116729	4751.76	-0.402821	3.29416e-16	7.1988e-15	WLS
ENSG00000169609	711.761	0.487983	3.32031e-16	7.24972e-15	C15orf40
ENSG00000143127	187.746	-0.696455	3.33253e-16	7.27016e-15	ITGA10
ENSG00000011422	2122.08	-0.509115	3.37881e-16	7.36481e-15	PLAUR
ENSG00000230658	92.8697	1.21136	3.5764e-16	7.78885e-15	NA
ENSG00000175868	21.3446	2.12123	4.08714e-16	8.89355e-15	CALCB
ENSG00000150893	3711.79	-0.565751	4.11751e-16	8.95198e-15	FREM2
ENSG00000185532	900.219	-0.622207	4.17396e-16	9.06696e-15	PRKG1
ENSG00000100029	3429.18	0.473509	4.87348e-16	1.05775e-14	PES1
ENSG00000086712	1694.67	0.503494	4.95605e-16	1.07475e-14	TXLNG
ENSG00000198774	160.704	-0.855475	5.00098e-16	1.08357e-14	RASSF9
ENSG00000174059	303.994	0.658057	5.25943e-16	1.1386e-14	CD34
ENSG00000038945	51.9793	1.33584	5.27809e-16	1.14167e-14	MSR1
ENSG00000154813	5547.24	0.460045	5.50181e-16	1.18905e-14	DPH3
ENSG00000100934	19803.2	-0.403195	5.7922e-16	1.25075e-14	SEC23A
ENSG00000160752	5735.07	-0.485364	5.8848e-16	1.26967e-14	FDPS
ENSG00000184232	342.279	-0.794603	5.90694e-16	1.27337e-14	OAF
ENSG00000079102	1713.44	0.387913	5.97994e-16	1.28801e-14	RUNX1T1
ENSG00000157404	376.058	0.791577	6.13979e-16	1.32133e-14	KIT
ENSG00000137812	1376.18	-0.687705	6.14773e-16	1.32192e-14	KNL1
ENSG00000156804	169.146	1.00426	6.48114e-16	1.39243e-14	FBXO32
ENSG00000164251	458.961	-0.701785	6.63349e-16	1.42396e-14	F2RL1
ENSG00000124813	196.848	0.733314	6.95047e-16	1.49058e-14	RUNX2
ENSG00000225695	238.13	-0.725646	6.95551e-16	1.49058e-14	NA
ENSG00000226419	177.549	0.817415	7.03158e-16	1.50561e-14	SLC16A1-AS1
ENSG00000118518	3093.03	0.424985	7.0646e-16	1.51141e-14	RNF146
ENSG00000104375	3433.73	-0.456734	7.1704e-16	1.53276e-14	STK3
ENSG00000116754	7197.36	-0.247886	7.40323e-16	1.5812e-14	SRSF11
ENSG00000231290	28.0089	1.78343	7.60294e-16	1.62249e-14	APCDD1L-DT
ENSG00000131153	1768.12	-0.417484	7.662e-16	1.63372e-14	GINS2
ENSG00000115457	1841.97	-0.340504	7.69161e-16	1.63867e-14	IGFBP2
ENSG00000249628	56.5344	1.3773	7.6998e-16	1.63904e-14	LINC00942
ENSG00000000457	666.719	0.488079	7.81607e-16	1.6624e-14	SCYL3
ENSG00000171159	542.481	-0.833336	7.82398e-16	1.66269e-14	BBLN
ENSG00000005100	359.837	0.499445	8.28314e-16	1.7588e-14	DHX33
ENSG00000104870	2381.72	-0.295015	8.32235e-16	1.76566e-14	FCGRT
ENSG00000168256	3878.87	0.333185	9.18869e-16	1.94783e-14	NKIRAS2
ENSG00000159885	212.208	0.859958	1.04647e-15	2.21648e-14	ZNF222
ENSG00000139154	1686.82	0.352972	1.04983e-15	2.22175e-14	AEBP2
ENSG00000188760	157.485	1.48579	1.07992e-15	2.28353e-14	TMEM198
ENSG00000237499	71.5266	-1.03215	1.09062e-15	2.30425e-14	WAKMAR2
ENSG00000169733	181.644	0.712961	1.10513e-15	2.33295e-14	RFNG
ENSG00000198727	14111.7	-0.55515	1.1112e-15	2.34383e-14	CYTB
ENSG00000108691	19185.2	-0.552043	1.13607e-15	2.3943e-14	CCL2
ENSG00000204131	650.32	-0.418998	1.20612e-15	2.53841e-14	NHSL2
ENSG00000116717	1242.09	1.60486	1.20644e-15	2.53841e-14	GADD45A
ENSG00000106245	1871.41	0.484907	1.24812e-15	2.62394e-14	BUD31
ENSG00000285868	1648.81	0.608366	1.33207e-15	2.79811e-14	NA
ENSG00000041988	372.996	0.590437	1.39771e-15	2.93358e-14	THAP3
ENSG00000130768	16.4638	2.45013	1.46346e-15	3.06905e-14	SMPDL3B
ENSG00000166123	353.307	1.29129	1.52421e-15	3.19382e-14	GPT2
ENSG00000138615	43.2113	-1.38695	1.55785e-15	3.26161e-14	CILP
ENSG00000129244	60.0198	-1.32797	1.61148e-15	3.37113e-14	ATP1B2
ENSG00000095303	143.97	-0.819291	1.61478e-15	3.37527e-14	PTGS1
ENSG00000064651	567.943	-0.459014	1.63923e-15	3.42356e-14	SLC12A2
ENSG00000023445	35.4694	1.94069	1.67838e-15	3.50246e-14	BIRC3
ENSG00000155926	60.3772	-1.39412	1.726e-15	3.59887e-14	SLA
ENSG00000154639	166.141	-0.899902	1.79564e-15	3.74102e-14	CXADR
ENSG00000160049	2211.45	0.414175	1.91535e-15	3.98715e-14	DFFA
ENSG00000099204	2915.7	-0.443738	1.91926e-15	3.99203e-14	ABLIM1
ENSG00000165806	1770.08	0.495969	1.98525e-15	4.12593e-14	CASP7
ENSG00000167920	526.191	0.700953	2.06352e-15	4.28508e-14	KRT10-AS1
ENSG00000077152	1158.07	-0.506456	2.10562e-15	4.36895e-14	UBE2T
ENSG00000145147	703.914	-1.21095	2.22979e-15	4.62283e-14	SLIT2
ENSG00000065328	2261.04	-0.474866	2.23399e-15	4.62776e-14	MCM10
ENSG00000128335	390.529	0.540146	2.24521e-15	4.64722e-14	APOL2
ENSG00000075643	105.981	1.58031	2.26472e-15	4.6838e-14	MOCOS
ENSG00000081189	507.245	-0.619436	2.27313e-15	4.69737e-14	MEF2C
ENSG00000120029	1758.17	0.385752	2.33423e-15	4.81971e-14	ARMH3
ENSG00000198380	8894.01	0.376357	2.35846e-15	4.86581e-14	GFPT1
ENSG00000132837	34.0791	1.58803	2.39894e-15	4.94284e-14	DMGDH
ENSG00000164808	1855.22	-0.283326	2.39968e-15	4.94284e-14	SPIDR
ENSG00000151773	157.042	0.741125	2.44847e-15	5.03926e-14	CCDC122
ENSG00000013293	51.5967	1.56632	2.47531e-15	5.09038e-14	SLC7A14
ENSG00000121579	11179.2	0.283858	2.56957e-15	5.27997e-14	NAA50
ENSG00000112249	5414.19	-0.346117	2.70501e-15	5.55378e-14	ASCC3
ENSG00000090889	2719.8	-0.484676	2.72196e-15	5.58407e-14	KIF4A
ENSG00000254093	412.059	0.543626	2.74256e-15	5.62181e-14	PINX1
ENSG00000197061	1891.24	-0.618838	2.74516e-15	5.62262e-14	H4C3
ENSG00000049089	136.063	-1.09567	2.76108e-15	5.65067e-14	COL9A2
ENSG00000137474	55.5472	-1.20855	2.97574e-15	6.08509e-14	MYO7A
ENSG00000171617	2172.22	-0.869157	3.01369e-15	6.15774e-14	ENC1
ENSG00000075826	264.477	-0.698039	3.02435e-15	6.17457e-14	SEC31B
ENSG00000102786	2891.49	0.366094	3.14422e-15	6.41415e-14	INTS6
ENSG00000035141	2865.65	0.394072	3.23262e-15	6.58921e-14	FAM136A
ENSG00000180787	88.5909	0.979393	3.28131e-15	6.6831e-14	ZFP3
ENSG00000067082	8486.59	0.589881	3.34085e-15	6.79893e-14	KLF6
ENSG00000154096	10079.8	-0.451148	3.38394e-15	6.88114e-14	THY1
ENSG00000123552	1059.22	0.473662	3.48718e-15	7.08286e-14	USP45
ENSG00000105771	1642.29	0.475281	3.48871e-15	7.08286e-14	SMG9
ENSG00000105559	914.059	-0.659365	3.51607e-15	7.13272e-14	PLEKHA4
ENSG00000125630	2290.19	0.464124	3.63467e-15	7.36744e-14	POLR1B
ENSG00000101361	5161.82	0.395804	3.65509e-15	7.40293e-14	NOP56
ENSG00000164039	1489.27	-0.5517	3.69503e-15	7.47788e-14	BDH2
ENSG00000123329	28.108	1.836	3.7744e-15	7.63245e-14	ARHGAP9
ENSG00000178662	400.106	-0.668834	3.91706e-15	7.91463e-14	CSRNP3
ENSG00000148229	4342.69	0.469271	3.97565e-15	8.02665e-14	POLE3
ENSG00000184117	3798.85	-0.429041	4.00099e-15	8.07141e-14	NIPSNAP1
ENSG00000182379	24.6537	2.22926	4.06307e-15	8.19016e-14	NXPH4
ENSG00000145901	1297.89	0.388653	4.17504e-15	8.40921e-14	TNIP1
ENSG00000120690	1515.77	0.396286	4.36835e-15	8.7916e-14	ELF1
ENSG00000166199	472.454	0.570229	4.46952e-15	8.98811e-14	ALKBH3
ENSG00000182903	965.413	0.450608	4.5745e-15	9.19196e-14	ZNF721
ENSG00000162367	22.1489	2.33927	4.83037e-15	9.69845e-14	TAL1
ENSG00000204291	51.326	1.28574	5.00982e-15	1.00508e-13	COL15A1
ENSG00000257923	1734.55	-0.328919	5.09913e-15	1.02219e-13	CUX1
ENSG00000184575	4370.45	0.978496	5.24549e-15	1.05071e-13	XPOT
ENSG00000174963	118.92	-0.984071	5.27223e-15	1.05523e-13	ZIC4
ENSG00000142549	51.7392	-1.32781	5.47742e-15	1.09544e-13	IGLON5
ENSG00000062725	4886.89	0.305449	5.56259e-15	1.1116e-13	APPBP2
ENSG00000154122	136.86	-0.752953	5.57773e-15	1.11375e-13	ANKH
ENSG00000116584	1648.62	1.29397	5.63785e-15	1.12402e-13	ARHGEF2
ENSG00000134444	1553.28	0.415827	5.63797e-15	1.12402e-13	RELCH
ENSG00000018699	1280.83	0.511473	5.97992e-15	1.19126e-13	TTC27
ENSG00000188229	9235.1	-0.277899	5.99795e-15	1.19391e-13	TUBB4B
ENSG00000103876	860.637	0.430751	6.15033e-15	1.22329e-13	FAH
ENSG00000106278	124.459	-0.984342	6.60585e-15	1.31287e-13	PTPRZ1
ENSG00000168497	152.981	-0.904465	6.77572e-15	1.34558e-13	CAVIN2
ENSG00000068366	3477.56	0.258695	6.93084e-15	1.37531e-13	ACSL4
ENSG00000111371	12705.3	0.44704	7.09781e-15	1.40642e-13	SLC38A1
ENSG00000164125	1392.95	-0.509881	7.09865e-15	1.40642e-13	GASK1B
ENSG00000131023	2357.88	0.340336	7.23276e-15	1.43187e-13	LATS1
ENSG00000197586	2273.51	0.485019	7.35844e-15	1.45562e-13	ENTPD6
ENSG00000214756	116.224	0.966632	7.52233e-15	1.48689e-13	CSKMT
ENSG00000067221	390.941	0.468627	7.53664e-15	1.48856e-13	STOML1
ENSG00000133818	433.251	1.02184	7.54439e-15	1.48893e-13	RRAS2
ENSG00000100575	709.043	0.515912	7.81417e-15	1.54098e-13	TIMM9
ENSG00000095002	4228.23	-0.389374	7.94255e-15	1.56509e-13	MSH2
ENSG00000101310	4624.62	0.42533	8.21265e-15	1.61706e-13	SEC23B
ENSG00000162869	935.926	0.390881	8.29912e-15	1.63282e-13	PPP1R21
ENSG00000189067	7168.22	0.400923	8.39137e-15	1.6497e-13	LITAF
ENSG00000132603	1974.03	0.491431	8.64211e-15	1.69768e-13	NIP7
ENSG00000214826	301.717	-0.583828	8.95249e-15	1.7573e-13	NA
ENSG00000116128	1484.02	-0.433229	9.16169e-15	1.79698e-13	BCL9
ENSG00000220773	13.7117	3.19365	9.29278e-15	1.82128e-13	RPSAP44
ENSG00000068781	26.8641	-1.85939	9.53612e-15	1.86754e-13	STON1-GTF2A1L
ENSG00000124145	1538.08	0.373594	9.6158e-15	1.8817e-13	SDC4
ENSG00000140937	6916.33	-0.946751	9.78988e-15	1.91429e-13	CDH11
ENSG00000165023	31.3116	1.4978	9.80031e-15	1.91486e-13	DIRAS2
ENSG00000177791	68.0118	-1.13849	9.88404e-15	1.92974e-13	MYOZ1
ENSG00000138642	94.261	1.10237	1.00577e-14	1.96214e-13	HERC6
ENSG00000135048	4881.2	-0.385735	1.01592e-14	1.98043e-13	CEMIP2
ENSG00000086570	66.076	-1.02731	1.09817e-14	2.13913e-13	FAT2
ENSG00000109323	652.415	-0.423752	1.11064e-14	2.16175e-13	MANBA
ENSG00000134343	151.407	-0.773586	1.14399e-14	2.22497e-13	ANO3
ENSG00000143476	3344.17	-0.492326	1.16699e-14	2.26629e-13	DTL
ENSG00000099308	206.811	-0.689682	1.16702e-14	2.26629e-13	MAST3
ENSG00000118965	1336.99	0.564171	1.20919e-14	2.3464e-13	WDR35
ENSG00000240057	72.4216	0.987479	1.21075e-14	2.34764e-13	NA
ENSG00000125846	549.149	0.464029	1.21889e-14	2.36051e-13	ZNF133
ENSG00000184162	186.905	0.7833	1.21924e-14	2.36051e-13	NR2C2AP
ENSG00000258777	45.0325	1.25788	1.2988e-14	2.51263e-13	NA
ENSG00000170088	1154.82	0.540833	1.31468e-14	2.54141e-13	TMEM192
ENSG00000226985	63.0325	-1.13772	1.36141e-14	2.62976e-13	LINC01203
ENSG00000166803	949.062	-0.545655	1.46021e-14	2.81845e-13	PCLAF
ENSG00000151468	369.195	-0.747006	1.46869e-14	2.83269e-13	CCDC3
ENSG00000175895	398.79	0.992362	1.50728e-14	2.90491e-13	PLEKHF2
ENSG00000111087	72.9024	1.41821	1.58333e-14	3.04917e-13	GLI1
ENSG00000130826	3928.11	0.351907	1.63484e-14	3.14599e-13	DKC1
ENSG00000145860	2389.57	-0.477585	1.65346e-14	3.17941e-13	RNF145
ENSG00000132664	862.437	0.478239	1.69303e-14	3.25305e-13	POLR3F
ENSG00000137501	1102.62	-0.928604	1.7153e-14	3.29336e-13	SYTL2
ENSG00000147883	354.817	-1.70684	1.7179e-14	3.29587e-13	CDKN2B
ENSG00000167325	7050.95	-0.519161	1.76609e-14	3.38576e-13	RRM1
ENSG00000182208	590.553	0.509704	1.77007e-14	3.39083e-13	MOB2
ENSG00000124151	4427.58	0.340092	1.77852e-14	3.40446e-13	NCOA3
ENSG00000156345	494.615	0.601795	1.79451e-14	3.4325e-13	CDK20
ENSG00000109184	3170.35	0.491404	1.81416e-14	3.46747e-13	DCUN1D4
ENSG00000172738	69.1415	1.05079	1.84125e-14	3.5166e-13	TMEM217
ENSG00000164754	10788.3	-0.339274	1.84509e-14	3.5213e-13	RAD21
ENSG00000198938	17474.7	-0.506387	1.8504e-14	3.52879e-13	COX3
ENSG00000175305	573.021	-0.573608	1.90171e-14	3.62392e-13	CCNE2
ENSG00000103064	1183.21	-0.379729	1.939e-14	3.69221e-13	SLC7A6
ENSG00000162236	2008.75	0.395554	1.95336e-14	3.71679e-13	STX5
ENSG00000147676	32.2924	1.99177	1.96961e-14	3.7449e-13	MAL2
ENSG00000177034	1120.4	0.464705	1.97593e-14	3.75413e-13	MTX3
ENSG00000233680	81.3898	-1.06369	1.99947e-14	3.79602e-13	HNRNPA1P27
ENSG00000019485	246.524	0.625714	2.07235e-14	3.93144e-13	PRDM11
ENSG00000225101	115.542	0.881977	2.08784e-14	3.95789e-13	OR52K3P
ENSG00000106571	863.946	-0.377202	2.10949e-14	3.99595e-13	GLI3
ENSG00000068079	41.3929	2.14562	2.16057e-14	4.08966e-13	IFI35
ENSG00000103381	1029.99	0.480338	2.2359e-14	4.22912e-13	CPPED1
ENSG00000198075	730.895	-0.399336	2.2472e-14	4.24733e-13	SULT1C4
ENSG00000169629	4151.16	0.258487	2.28082e-14	4.30768e-13	RGPD8
ENSG00000113407	13607.8	0.465101	2.31079e-14	4.36104e-13	TARS1
ENSG00000133687	68.7675	1.20818	2.51724e-14	4.74714e-13	TMTC1
ENSG00000169604	2285.8	-0.262054	2.55563e-14	4.81596e-13	ANTXR1
ENSG00000131876	2136.13	-0.335157	2.68478e-14	5.05561e-13	SNRPA1
ENSG00000119314	4990.73	0.378948	2.71184e-14	5.10278e-13	PTBP3
ENSG00000129538	58.9059	-1.32535	2.72133e-14	5.11687e-13	RNASE1
ENSG00000132275	892.806	0.382649	2.75092e-14	5.16869e-13	RRP8
ENSG00000161217	2119.07	0.380955	2.79929e-14	5.25569e-13	PCYT1A
ENSG00000124177	1810.45	-0.407965	2.85834e-14	5.3626e-13	CHD6
ENSG00000142528	1216.05	0.48932	2.87344e-14	5.38696e-13	ZNF473
ENSG00000135040	1749.26	0.278619	2.90325e-14	5.43885e-13	NAA35
ENSG00000137817	433.261	0.96044	2.9186e-14	5.46357e-13	PARP6
ENSG00000104763	3779.09	-0.329798	2.96512e-14	5.54658e-13	ASAH1
ENSG00000166206	233.131	0.687371	3.1812e-14	5.94641e-13	GABRB3
ENSG00000119397	1411.98	-0.390833	3.2297e-14	6.03264e-13	CNTRL
ENSG00000087460	7622.81	-0.262792	3.41215e-14	6.36496e-13	GNAS
ENSG00000271270	81.3149	0.926791	3.41261e-14	6.36496e-13	TMCC1-DT
ENSG00000062370	796.024	0.527804	3.44732e-14	6.42498e-13	ZNF112
ENSG00000071537	13708.1	0.423067	3.56051e-14	6.63109e-13	SEL1L
ENSG00000102265	4635.22	-0.517345	3.76111e-14	6.99957e-13	TIMP1
ENSG00000169594	163.026	0.925507	3.91392e-14	7.27863e-13	BNC1
ENSG00000138778	2719.41	-0.49086	3.92902e-14	7.30138e-13	CENPE
ENSG00000171928	2897.05	0.433886	4.07849e-14	7.57361e-13	TVP23B
ENSG00000003436	8109.22	-0.468112	4.39118e-14	8.14833e-13	TFPI
ENSG00000040731	659.342	-0.632259	4.41991e-14	8.19046e-13	CDH10
ENSG00000165072	609.078	-0.453017	4.42032e-14	8.19046e-13	MAMDC2
ENSG00000103351	661.268	0.539591	4.4684e-14	8.27353e-13	CLUAP1
ENSG00000183054	4977.59	0.264311	4.60379e-14	8.51801e-13	RGPD6
ENSG00000229251	138.058	-0.769075	4.79555e-14	8.86636e-13	NA
ENSG00000111727	719.656	0.482666	4.80055e-14	8.86917e-13	HCFC2
ENSG00000082258	3159.69	0.475898	4.82546e-14	8.90874e-13	CCNT2
ENSG00000109971	40285.9	-0.429703	4.87797e-14	8.99915e-13	HSPA8
ENSG00000008516	79.4007	-1.28885	4.94642e-14	9.11883e-13	MMP25
ENSG00000139651	613.805	0.475793	5.00574e-14	9.2215e-13	ZNF740
ENSG00000126814	994.917	0.38877	5.08598e-14	9.36254e-13	TRMT5
ENSG00000138760	4893.93	-0.316584	5.14459e-14	9.4636e-13	SCARB2
ENSG00000176136	17.8769	3.70573	5.49199e-14	1.00953e-12	MC5R
ENSG00000132570	410.31	0.487043	5.62535e-14	1.0333e-12	PCBD2
ENSG00000177426	3324.37	0.369588	5.64259e-14	1.03572e-12	TGIF1
ENSG00000083635	676.733	0.477599	5.75155e-14	1.05496e-12	NUFIP1
ENSG00000013588	154.272	-0.838163	5.92527e-14	1.08604e-12	GPRC5A
ENSG00000165304	3134.44	-0.414223	6.05086e-14	1.10827e-12	MELK
ENSG00000146872	615.599	0.420922	6.09515e-14	1.11557e-12	TLK2
ENSG00000225377	177.075	0.925126	6.25711e-14	1.14439e-12	NRSN2-AS1
ENSG00000119969	2430.25	-0.490467	6.35494e-14	1.16145e-12	HELLS
ENSG00000147010	1860.85	0.319895	6.36964e-14	1.1633e-12	SH3KBP1
ENSG00000015475	1334.48	0.428857	6.39007e-14	1.1662e-12	BID
ENSG00000237187	683.149	-0.413477	6.4114e-14	1.16925e-12	NR2F1-AS1
ENSG00000105849	1831.31	0.414193	6.4349e-14	1.1727e-12	POLR1F
ENSG00000221817	77.3905	1.11763	6.53936e-14	1.19088e-12	PPP3CB-AS1
ENSG00000184939	1439.39	0.458892	6.7311e-14	1.22493e-12	ZFP90
ENSG00000134294	67626	0.43426	6.79929e-14	1.23645e-12	SLC38A2
ENSG00000161395	492.284	-0.440099	6.93909e-14	1.26097e-12	PGAP3
ENSG00000167311	48.7339	-1.23039	7.05628e-14	1.28135e-12	ART5
ENSG00000117308	1160.31	0.518935	7.24305e-14	1.31433e-12	GALE
ENSG00000052795	457.982	-0.570065	7.26832e-14	1.31798e-12	FNIP2
ENSG00000235944	72.9926	0.954299	7.4563e-14	1.3511e-12	NA
ENSG00000083067	91.8888	-1.00969	7.46894e-14	1.35243e-12	TRPM3
ENSG00000118689	1226.56	-0.362817	7.5616e-14	1.36824e-12	FOXO3
ENSG00000132475	45269	0.429017	7.69517e-14	1.39142e-12	H3-3B
ENSG00000148516	3813.05	-0.461484	8.22146e-14	1.48552e-12	ZEB1
ENSG00000282390	26.207	-1.72057	8.23249e-14	1.48646e-12	NA
ENSG00000170266	5363.04	-0.403141	8.4404e-14	1.52292e-12	GLB1
ENSG00000170421	1034.81	-0.46975	8.47511e-14	1.52806e-12	KRT8
ENSG00000161813	5557.93	0.505739	8.48086e-14	1.52806e-12	LARP4
ENSG00000149289	313.348	0.552388	8.50404e-14	1.53115e-12	ZC3H12C
ENSG00000185420	918.646	-0.399998	8.73576e-14	1.57176e-12	SMYD3
ENSG00000198783	792.637	0.493046	9.06991e-14	1.63073e-12	ZNF830
ENSG00000127022	66867.5	0.236585	9.11657e-14	1.63796e-12	CANX
ENSG00000124171	567.475	0.570555	9.13896e-14	1.64082e-12	PARD6B
ENSG00000172273	812.954	0.532543	9.20184e-14	1.65095e-12	HINFP
ENSG00000164164	556.949	0.465864	9.24502e-14	1.65753e-12	OTUD4
ENSG00000146592	1268.85	0.451029	9.38964e-14	1.68227e-12	CREB5
ENSG00000168496	4198.58	-0.374359	9.4167e-14	1.68593e-12	FEN1
ENSG00000238193	12.7072	3.07734	9.58505e-14	1.71487e-12	HADHBP1
ENSG00000122884	14928.9	-0.409718	9.61097e-14	1.7183e-12	P4HA1
ENSG00000164211	18855.9	-0.450724	9.62218e-14	1.71909e-12	STARD4
ENSG00000119328	1184.54	0.463128	9.68323e-14	1.72879e-12	ABITRAM
ENSG00000102781	973.632	0.414222	9.79736e-14	1.74794e-12	KATNAL1
ENSG00000160050	580.06	-0.444121	9.81457e-14	1.74978e-12	CCDC28B
ENSG00000116704	1735.69	0.323905	1.00057e-13	1.78261e-12	SLC35D1
ENSG00000162413	220.681	0.695257	1.01426e-13	1.80532e-12	KLHL21
ENSG00000132646	4407.46	-0.409574	1.01474e-13	1.80532e-12	PCNA
ENSG00000239345	82.7851	-1.05902	1.0247e-13	1.82177e-12	NA
ENSG00000131015	112.957	1.20727	1.06618e-13	1.89419e-12	ULBP2
ENSG00000175445	13973.7	-0.289338	1.08024e-13	1.91784e-12	LPL
ENSG00000130766	1632.28	1.50851	1.11801e-13	1.98351e-12	SESN2
ENSG00000282458	426.223	-0.633492	1.1283e-13	2.00037e-12	WASH5P
ENSG00000163291	707.023	0.624971	1.17209e-13	2.07656e-12	PAQR3
ENSG00000198538	2104.84	0.487498	1.19494e-13	2.11557e-12	ZNF28
ENSG00000179242	399.789	0.501388	1.20326e-13	2.12883e-12	CDH4
ENSG00000104695	770.589	0.44729	1.25803e-13	2.22417e-12	PPP2CB
ENSG00000131459	3161.45	-0.277896	1.26986e-13	2.24353e-12	GFPT2
ENSG00000138835	3694.58	0.353182	1.27642e-13	2.25356e-12	RGS3
ENSG00000124233	13.4913	-3.06683	1.28691e-13	2.27051e-12	SEMG1
ENSG00000167555	403.628	0.581811	1.30436e-13	2.29971e-12	ZNF528
ENSG00000167565	1224.07	0.482022	1.3109e-13	2.30593e-12	SERTAD3
ENSG00000133466	728.738	-0.430158	1.31106e-13	2.30593e-12	C1QTNF6
ENSG00000157654	5796.59	0.347053	1.31114e-13	2.30593e-12	PALM2AKAP2
ENSG00000287872	26.1785	1.7705	1.31152e-13	2.30593e-12	NA
ENSG00000054598	360.931	-0.562599	1.31521e-13	2.31083e-12	FOXC1
ENSG00000129474	3291.84	1.36247	1.32632e-13	2.32875e-12	AJUBA
ENSG00000115946	2320.22	0.457574	1.33778e-13	2.34724e-12	PNO1
ENSG00000100522	1563.08	0.322316	1.3494e-13	2.366e-12	GNPNAT1
ENSG00000157601	83.0737	1.01382	1.41402e-13	2.4776e-12	MX1
ENSG00000171246	14.0646	2.59521	1.42438e-13	2.49404e-12	NPTX1
ENSG00000178537	569.335	0.57075	1.4354e-13	2.51161e-12	SLC25A20
ENSG00000137200	2674.12	0.248851	1.46867e-13	2.56806e-12	CMTR1
ENSG00000188573	13.2777	2.79086	1.50099e-13	2.62276e-12	FBLL1
ENSG00000170312	8186.16	-0.505831	1.52371e-13	2.66065e-12	CDK1
ENSG00000196922	705.645	0.634664	1.527e-13	2.66456e-12	NA
ENSG00000156103	4534.6	-0.289841	1.53043e-13	2.66871e-12	MMP16
ENSG00000181666	1196.45	0.487716	1.57191e-13	2.73916e-12	ZNF875
ENSG00000152795	7247.35	-0.383722	1.59119e-13	2.77086e-12	HNRNPDL
ENSG00000167772	1391.43	1.87295	1.60063e-13	2.78352e-12	ANGPTL4
ENSG00000125304	11082.7	-0.316414	1.60064e-13	2.78352e-12	TM9SF2
ENSG00000123427	498.222	0.453006	1.6594e-13	2.88374e-12	EEF1AKMT3
ENSG00000143228	1742.82	-0.456304	1.72217e-13	2.99077e-12	NUF2
ENSG00000135709	355.971	-0.627908	1.74997e-13	3.03698e-12	KIAA0513
ENSG00000079257	197.018	-0.632305	1.77033e-13	3.07022e-12	LXN
ENSG00000056972	1257.02	-0.547775	1.8064e-13	3.13065e-12	TRAF3IP2
ENSG00000172716	71.3348	1.21094	1.92008e-13	3.3254e-12	SLFN11
ENSG00000187742	1543.13	0.503177	1.92856e-13	3.33781e-12	SECISBP2
ENSG00000164023	170.576	0.638054	2.08112e-13	3.59941e-12	SGMS2
ENSG00000124275	1740.39	0.391877	2.12732e-13	3.67682e-12	MTRR
ENSG00000116996	31.877	1.79421	2.15006e-13	3.71359e-12	ZP4
ENSG00000156453	119.134	1.22197	2.16408e-13	3.73528e-12	PCDH1
ENSG00000169100	11484	-0.273182	2.18746e-13	3.77306e-12	SLC25A6
ENSG00000125877	778.643	0.371361	2.19064e-13	3.77599e-12	ITPA
ENSG00000116649	294.067	0.535979	2.22352e-13	3.83008e-12	SRM
ENSG00000157227	2571.63	-0.359402	2.23566e-13	3.84839e-12	MMP14
ENSG00000104969	4242.91	0.22413	2.29027e-13	3.93974e-12	SGTA
ENSG00000173145	1542.05	0.495053	2.30351e-13	3.95983e-12	NOC3L
ENSG00000080986	2543.86	-0.489499	2.31584e-13	3.97834e-12	NDC80
ENSG00000176485	105.915	0.829888	2.32643e-13	3.99384e-12	PLAAT3
ENSG00000225648	1434.05	0.535257	2.32982e-13	3.99696e-12	NA
ENSG00000134371	4463.66	0.274269	2.33496e-13	4.00309e-12	CDC73
ENSG00000092199	32125	0.497247	2.48932e-13	4.26484e-12	HNRNPC
ENSG00000064309	1150.5	-0.513105	2.5574e-13	4.37854e-12	CDON
ENSG00000087245	6989.87	-0.77113	2.69398e-13	4.60928e-12	MMP2
ENSG00000131480	81.1575	1.07685	2.70011e-13	4.61667e-12	AOC2
ENSG00000104313	1582.98	-0.623622	2.86129e-13	4.88897e-12	EYA1
ENSG00000196154	612.444	0.485942	2.88285e-13	4.9225e-12	S100A4
ENSG00000084652	6372.56	0.345233	2.91688e-13	4.97726e-12	TXLNA
ENSG00000155229	3304.97	0.339272	2.92599e-13	4.98946e-12	MMS19
ENSG00000221869	28.4695	1.61159	2.96365e-13	5.05031e-12	CEBPD
ENSG00000015568	5005.39	0.261277	2.97949e-13	5.0739e-12	RGPD5
ENSG00000260916	732.82	0.435082	2.98224e-13	5.07519e-12	CCPG1
ENSG00000095951	1011.24	0.38964	3.20396e-13	5.44888e-12	HIVEP1
ENSG00000092421	2360.3	-1.206	3.21381e-13	5.46198e-12	SEMA6A
ENSG00000175183	1317.46	-0.534806	3.23458e-13	5.4936e-12	CSRP2
ENSG00000142396	214.239	0.633976	3.27333e-13	5.55571e-12	ERVK3-1
ENSG00000119888	34.7847	1.34768	3.29381e-13	5.58674e-12	EPCAM
ENSG00000264522	444.737	0.426312	3.359e-13	5.69353e-12	OTUD7B
ENSG00000230847	30.7435	1.58645	3.78512e-13	6.40985e-12	NA
ENSG00000130714	1295	0.277575	3.78664e-13	6.40985e-12	POMT1
ENSG00000156970	3318.19	-0.552753	3.83069e-13	6.48009e-12	BUB1B
ENSG00000148925	2706.92	0.456512	3.90809e-13	6.60664e-12	BTBD10
ENSG00000007168	3978.13	0.239535	3.92067e-13	6.62352e-12	PAFAH1B1
ENSG00000180964	4571.96	-0.464626	4.05457e-13	6.84517e-12	TCEAL8
ENSG00000127870	3420.2	0.39324	4.10874e-13	6.93203e-12	RNF6
ENSG00000197956	320.542	0.678667	4.298e-13	7.24654e-12	S100A6
ENSG00000259969	89.7108	-0.850438	4.43897e-13	7.47927e-12	NA
ENSG00000122420	73.6907	1.22229	4.45296e-13	7.49788e-12	PTGFR
ENSG00000167034	21.1697	2.11257	4.57278e-13	7.69455e-12	NKX3-1
ENSG00000243064	58.1541	-1.0953	4.64975e-13	7.81888e-12	NA
ENSG00000135643	191.808	-0.613926	4.6819e-13	7.86776e-12	KCNMB4
ENSG00000140545	1549.32	-1.03281	4.71941e-13	7.92557e-12	MFGE8
ENSG00000132773	742.945	0.414209	4.8014e-13	8.05794e-12	TOE1
ENSG00000172987	754.943	-0.349734	4.98811e-13	8.36324e-12	HPSE2
ENSG00000109881	619.924	-0.424769	4.99189e-13	8.36324e-12	CCDC34
ENSG00000184661	1862.51	-0.445666	4.99318e-13	8.36324e-12	CDCA2
ENSG00000116711	612.563	-0.591471	5.00672e-13	8.38042e-12	PLA2G4A
ENSG00000205765	3489.13	0.485303	5.33071e-13	8.91686e-12	RIMOC1
ENSG00000121440	123.047	-0.81938	5.34397e-13	8.93317e-12	PDZRN3
ENSG00000205352	2148.95	0.438308	5.51976e-13	9.22096e-12	PRR13
ENSG00000078098	5396.92	-0.448718	5.54193e-13	9.25194e-12	FAP
ENSG00000156671	3066.55	0.245049	5.79429e-13	9.66689e-12	SAMD8
ENSG00000224020	358.2	0.490812	6.5642e-13	1.09442e-11	MIR181A2HG
ENSG00000181222	7222.04	-0.313411	6.57883e-13	1.09614e-11	POLR2A
ENSG00000008277	167.749	-0.885797	6.63473e-13	1.10473e-11	ADAM22
ENSG00000160336	1233.9	0.479828	6.66268e-13	1.10866e-11	ZNF761
ENSG00000279821	81.0186	1.40837	6.78027e-13	1.12749e-11	NA
ENSG00000185900	3527.04	-0.462007	6.85999e-13	1.14e-11	POMK
ENSG00000198899	10157.6	-0.515619	6.89457e-13	1.145e-11	ATP6
ENSG00000157514	11383.3	0.673344	6.94298e-13	1.15229e-11	TSC22D3
ENSG00000137075	1247.94	0.384893	7.04143e-13	1.16787e-11	RNF38
ENSG00000250786	1434.46	-0.30581	7.07453e-13	1.17259e-11	SNHG18
ENSG00000085840	536.17	-0.470991	7.38914e-13	1.22394e-11	ORC1
ENSG00000119335	7942.01	0.184788	7.65112e-13	1.26651e-11	SET
ENSG00000111203	857.636	0.444669	7.65899e-13	1.26699e-11	ITFG2
ENSG00000138356	32.8118	1.46438	7.68896e-13	1.27113e-11	AOX1
ENSG00000104093	1207.87	-0.335388	7.86817e-13	1.29991e-11	DMXL2
ENSG00000100246	872.215	0.36973	7.94024e-13	1.31096e-11	DNAL4
ENSG00000118985	1608.8	0.761188	8.04016e-13	1.3266e-11	ELL2
ENSG00000219626	195.269	0.684887	8.79739e-13	1.4506e-11	FAM228B
ENSG00000109065	1245.55	0.490384	8.94408e-13	1.47383e-11	NAT9
ENSG00000132600	1195.51	-0.40857	9.09364e-13	1.49751e-11	PRMT7
ENSG00000112592	1156.89	0.477245	9.20078e-13	1.51417e-11	TBP
ENSG00000125398	418.458	-0.567833	1.00116e-12	1.64655e-11	SOX9
ENSG00000229644	587.979	0.441429	1.00494e-12	1.65169e-11	NAMPTP1
ENSG00000112715	764.866	1.42975	1.04471e-12	1.71596e-11	VEGFA
ENSG00000166851	2589.2	-0.373512	1.04635e-12	1.71754e-11	PLK1
ENSG00000001167	3213.18	-0.229602	1.06317e-12	1.74402e-11	NFYA
ENSG00000138363	2841.88	0.298396	1.07509e-12	1.76245e-11	ATIC
ENSG00000154144	1195.19	0.335464	1.14233e-12	1.87147e-11	TBRG1
ENSG00000090861	6887.13	0.374862	1.14422e-12	1.87336e-11	AARS1
ENSG00000083312	11279.9	0.39584	1.15747e-12	1.89382e-11	TNPO1
ENSG00000132334	142.23	-1.1302	1.15907e-12	1.89523e-11	PTPRE
ENSG00000071242	366.936	0.648349	1.16771e-12	1.90813e-11	RPS6KA2
ENSG00000267640	85.9341	0.84539	1.16876e-12	1.90863e-11	NA
ENSG00000100353	4857.93	0.439455	1.17217e-12	1.91297e-11	EIF3D
ENSG00000151150	2191.09	-0.332801	1.21604e-12	1.9833e-11	ANK3
ENSG00000137074	1745.16	0.4209	1.22559e-12	1.99758e-11	APTX
ENSG00000197712	2216.63	-0.336579	1.23438e-12	2.01063e-11	FAM114A1
ENSG00000112902	9764.53	-0.830712	1.24421e-12	2.02535e-11	SEMA5A
ENSG00000132677	27.1619	-1.63345	1.24599e-12	2.02694e-11	RHBG
ENSG00000102221	488.74	0.47718	1.25323e-12	2.03742e-11	JADE3
ENSG00000187231	975.202	-0.354529	1.26359e-12	2.05295e-11	SESTD1
ENSG00000196072	3220.18	0.47109	1.27859e-12	2.076e-11	BLOC1S2
ENSG00000136111	579.908	-0.698992	1.31938e-12	2.14086e-11	TBC1D4
ENSG00000188322	153.712	-0.801314	1.32352e-12	2.14621e-11	SBK1
ENSG00000197977	807.702	0.36389	1.3284e-12	2.15275e-11	ELOVL2
ENSG00000008118	247.954	0.583171	1.34585e-12	2.17964e-11	CAMK1G
ENSG00000274317	61.8327	-0.973108	1.35987e-12	2.20095e-11	NA
ENSG00000282057	296.349	0.579216	1.3701e-12	2.2161e-11	NA
ENSG00000153404	151.281	-0.70058	1.39882e-12	2.26111e-11	PLEKHG4B
ENSG00000122376	1542.8	0.351234	1.41065e-12	2.2788e-11	SHLD2
ENSG00000175600	341.038	-0.568213	1.42059e-12	2.2934e-11	SUGCT
ENSG00000168386	5025.18	0.93352	1.47821e-12	2.38491e-11	FILIP1L
ENSG00000167549	56.6598	-1.48872	1.48962e-12	2.40178e-11	CORO6
ENSG00000158711	823.223	0.474885	1.55853e-12	2.51131e-11	ELK4
ENSG00000157181	1868.89	0.427075	1.56381e-12	2.51823e-11	ODR4
ENSG00000185022	101.064	1.29987	1.57463e-12	2.53404e-11	MAFF
ENSG00000149476	513.603	-0.446066	1.61137e-12	2.59153e-11	TKFC
ENSG00000111186	227.101	0.779035	1.61613e-12	2.59611e-11	WNT5B
ENSG00000196458	822.956	0.465309	1.61626e-12	2.59611e-11	ZNF605
ENSG00000059573	8256.93	-0.37021	1.61915e-12	2.59911e-11	ALDH18A1
ENSG00000168765	716.632	-0.492218	1.64913e-12	2.64557e-11	GSTM4
ENSG00000263590	61.3363	1.06152	1.70308e-12	2.73039e-11	NA
ENSG00000158006	707.818	0.516772	1.71787e-12	2.75238e-11	PAFAH2
ENSG00000185339	965.354	-0.521492	1.74365e-12	2.79192e-11	TCN2
ENSG00000162909	7210.41	0.830215	1.75652e-12	2.81076e-11	CAPN2
ENSG00000132256	2261.53	-0.442796	1.81858e-12	2.90824e-11	TRIM5
ENSG00000049192	166.342	-0.850082	1.84791e-12	2.95329e-11	ADAMTS6
ENSG00000136874	1209.78	0.458463	1.88019e-12	3.003e-11	STX17
ENSG00000198744	334.173	-0.747596	1.97232e-12	3.14817e-11	MTCO3P12
ENSG00000196793	223.84	0.593077	1.98052e-12	3.15928e-11	ZNF239
ENSG00000101280	27.2689	-1.62428	2.0276e-12	3.23236e-11	ANGPT4
ENSG00000229320	172.702	0.74344	2.0641e-12	3.28848e-11	KRT8P12
ENSG00000170175	381.681	0.513868	2.24001e-12	3.5665e-11	CHRNB1
ENSG00000203666	313.917	0.530723	2.27272e-12	3.61633e-11	EFCAB2
ENSG00000197860	786.145	0.376388	2.36364e-12	3.75864e-11	SGTB
ENSG00000176826	163.373	0.721108	2.38302e-12	3.7871e-11	NA
ENSG00000250966	103.109	-0.785341	2.44744e-12	3.88705e-11	NA
ENSG00000107957	628.868	-0.532795	2.45772e-12	3.90095e-11	SH3PXD2A
ENSG00000122861	1817.63	1.35984	2.4853e-12	3.94226e-11	PLAU
ENSG00000143776	1271.09	0.40325	2.54109e-12	4.02824e-11	CDC42BPA
ENSG00000153037	1147.77	0.44174	2.54627e-12	4.03395e-11	SRP19
ENSG00000198826	1892.82	-0.31476	2.61515e-12	4.14048e-11	ARHGAP11A
ENSG00000165821	1066.62	-0.415711	2.63111e-12	4.16317e-11	SALL2
ENSG00000137207	2989.61	-0.345237	2.64757e-12	4.18661e-11	YIPF3
ENSG00000145861	49.8487	-1.07891	2.78021e-12	4.39364e-11	C1QTNF2
ENSG00000197299	1243.23	-0.535267	2.8046e-12	4.42942e-11	BLM
ENSG00000146112	1296.36	0.298919	2.82631e-12	4.46095e-11	PPP1R18
ENSG00000234810	40.6082	-1.60048	2.89267e-12	4.56286e-11	NA
ENSG00000181472	1049.49	0.879798	2.92001e-12	4.60313e-11	ZBTB2
ENSG00000148386	83.7421	-0.813583	2.99958e-12	4.72564e-11	LCN9
ENSG00000104447	6067.29	-0.445026	3.08094e-12	4.85082e-11	TRPS1
ENSG00000106780	272.23	-0.625901	3.13247e-12	4.92889e-11	MEGF9
ENSG00000188985	368.326	-0.452999	3.18595e-12	5.00995e-11	NA
ENSG00000169255	519.797	0.392476	3.24223e-12	5.0953e-11	B3GALNT1
ENSG00000069956	7066.35	0.297848	3.42623e-12	5.38115e-11	MAPK6
ENSG00000141644	2271.15	0.364063	3.49102e-12	5.47952e-11	MBD1
ENSG00000102226	13867.1	-0.252825	3.49574e-12	5.48312e-11	USP11
ENSG00000162971	693.529	0.562252	3.49762e-12	5.48312e-11	TYW5
ENSG00000247077	157.462	0.636063	3.52039e-12	5.51542e-11	PGAM5
ENSG00000127666	174.407	0.780161	3.65761e-12	5.72688e-11	TICAM1
ENSG00000173852	545.47	-0.434755	3.78953e-12	5.92979e-11	DPY19L1
ENSG00000182667	537.279	0.565388	3.79326e-12	5.93198e-11	NTM
ENSG00000144320	2581.61	-0.242833	3.85639e-12	6.02699e-11	LNPK
ENSG00000133773	841.268	0.515553	3.86191e-12	6.03193e-11	CCDC59
ENSG00000159212	16.0284	2.60643	3.86756e-12	6.03705e-11	CLIC6
ENSG00000005194	4762.09	0.432501	3.91145e-12	6.10181e-11	CIAPIN1
ENSG00000138160	5100.5	-0.579478	3.98018e-12	6.20524e-11	KIF11
ENSG00000118418	3244.92	-0.446414	4.03242e-12	6.28283e-11	HMGN3
ENSG00000043514	1140.88	0.476237	4.09028e-12	6.36908e-11	TRIT1
ENSG00000106804	345.715	-0.575721	4.12447e-12	6.4184e-11	C5
ENSG00000121481	2567.16	0.277554	4.21874e-12	6.56109e-11	RNF2
ENSG00000154864	1161.17	-0.814064	4.31012e-12	6.69508e-11	PIEZO2
ENSG00000152229	559.762	0.521085	4.31016e-12	6.69508e-11	PSTPIP2
ENSG00000145779	812.456	-0.43666	4.37277e-12	6.7882e-11	TNFAIP8
ENSG00000224078	3373.06	-0.426382	4.45466e-12	6.9111e-11	NA
ENSG00000248323	70.7713	0.91537	4.51167e-12	6.99529e-11	LUCAT1
ENSG00000112175	226.712	-0.614428	4.57992e-12	7.09679e-11	BMP5
ENSG00000123416	20207.1	-0.369563	4.58752e-12	7.10424e-11	TUBA1B
ENSG00000006042	4657.63	-0.254101	4.65719e-12	7.20775e-11	TMEM98
ENSG00000105011	1757.26	-0.44387	4.67872e-12	7.23667e-11	ASF1B
ENSG00000225973	398.319	0.551822	4.80404e-12	7.42599e-11	PIGBOS1
ENSG00000112855	1197.15	0.393781	4.88107e-12	7.54049e-11	HARS2
ENSG00000109079	4112.23	0.346707	4.9882e-12	7.7013e-11	TNFAIP1
ENSG00000269378	15947	-0.211331	5.08461e-12	7.8454e-11	NA
ENSG00000118217	3964.72	0.360773	5.11871e-12	7.89324e-11	ATF6
ENSG00000074771	45.2083	-1.51211	5.12632e-12	7.90019e-11	NOX3
ENSG00000182175	337.584	-0.785299	5.17126e-12	7.96462e-11	RGMA
ENSG00000115762	7916.05	0.412491	5.20196e-12	8.00705e-11	PLEKHB2
ENSG00000152291	10752.7	0.391554	5.20683e-12	8.00971e-11	TGOLN2
ENSG00000124201	1363.61	0.336336	5.28318e-12	8.12225e-11	ZNFX1
ENSG00000101166	2276.66	0.3784	5.46475e-12	8.39632e-11	PRELID3B
ENSG00000233093	74.8477	-0.909266	5.46982e-12	8.39904e-11	LINC00892
ENSG00000174151	482.968	0.52533	5.74961e-12	8.82334e-11	CYB561D1
ENSG00000161298	301.587	0.519203	5.85919e-12	8.98609e-11	ZNF382
ENSG00000151790	44.4558	1.13572	5.9236e-12	9.0794e-11	TDO2
ENSG00000005020	309.97	-0.556759	5.93019e-12	9.08404e-11	SKAP2
ENSG00000155906	1034.2	0.47673	6.01253e-12	9.20464e-11	RMND1
ENSG00000102554	35.4261	1.29899	6.17038e-12	9.44061e-11	KLF5
ENSG00000198496	180.318	0.771685	6.22138e-12	9.51291e-11	NBR2
ENSG00000168092	7093.63	0.18962	6.3475e-12	9.69995e-11	PAFAH1B2
ENSG00000172469	1998.63	-0.44271	6.39583e-12	9.76794e-11	MANEA
ENSG00000106714	291.545	-0.623724	6.41296e-12	9.78823e-11	CNTNAP3
ENSG00000125485	663.702	0.360768	6.45233e-12	9.84242e-11	DDX31
ENSG00000266338	2010.82	-0.328538	6.48127e-12	9.88064e-11	NBPF15
ENSG00000145246	2677.67	-0.435934	6.62867e-12	1.00993e-10	ATP10D
ENSG00000186501	1912.55	0.420773	6.67666e-12	1.01663e-10	TMEM222
ENSG00000135362	1260.79	0.342365	6.70661e-12	1.02058e-10	PRR5L
ENSG00000138777	2475.88	-0.298856	6.77955e-12	1.03107e-10	PPA2
ENSG00000186235	53.1757	1.07265	6.87206e-12	1.04451e-10	LINC02610
ENSG00000242779	1874.35	0.459429	6.93531e-12	1.0535e-10	ZNF702P
ENSG00000198920	1010.66	0.463459	7.20888e-12	1.0944e-10	KIAA0753
ENSG00000120549	570.199	-0.406335	7.33718e-12	1.11321e-10	KIAA1217
ENSG00000105976	347.604	0.530314	7.39864e-12	1.12187e-10	MET
ENSG00000237870	37.0708	1.18927	7.4681e-12	1.13173e-10	LOC102724434
ENSG00000130818	2013.37	0.512407	7.81732e-12	1.18395e-10	ZNF426
ENSG00000171490	7483.92	0.415097	7.8551e-12	1.18896e-10	RSL1D1
ENSG00000181751	827.33	0.479122	7.86662e-12	1.19e-10	MACIR
ENSG00000188612	9119.86	-0.415042	7.98072e-12	1.20654e-10	SUMO2
ENSG00000162694	3899.96	-0.476817	8.01648e-12	1.21123e-10	EXTL2
ENSG00000152253	1312.37	-0.574881	8.04689e-12	1.21508e-10	SPC25
ENSG00000173276	1883.93	0.400324	8.05153e-12	1.21508e-10	ZBTB21
ENSG00000112379	59.4793	1.16962	8.20521e-12	1.23754e-10	ARFGEF3
ENSG00000246705	849.477	0.360128	8.22804e-12	1.24025e-10	H2AJ
ENSG00000049130	3963.1	0.361448	8.23696e-12	1.24086e-10	KITLG
ENSG00000090432	2137.45	0.386794	8.33781e-12	1.25531e-10	MUL1
ENSG00000014216	3418.76	-0.308712	8.39287e-12	1.26285e-10	CAPN1
ENSG00000164163	6482.68	0.371801	8.44891e-12	1.27053e-10	ABCE1
ENSG00000068912	4287.63	-0.299351	8.51558e-12	1.2798e-10	ERLEC1
ENSG00000245680	243.953	0.554546	8.77783e-12	1.31844e-10	ZNF585B
ENSG00000101639	1504.49	-0.41222	8.83996e-12	1.32698e-10	CEP192
ENSG00000112343	987.208	-0.460136	9.15247e-12	1.37309e-10	TRIM38
ENSG00000142867	1710.56	0.356527	9.24203e-12	1.38571e-10	BCL10
ENSG00000156510	37.1279	1.36358	9.34644e-12	1.40054e-10	HKDC1
ENSG00000184634	2279.4	-0.296486	9.36562e-12	1.40258e-10	MED12
ENSG00000188725	3699.21	0.380483	9.85496e-12	1.475e-10	SMIM15
ENSG00000114126	1315.4	-0.328957	9.9169e-12	1.4834e-10	TFDP2
ENSG00000189114	188.768	0.636244	1.00739e-11	1.506e-10	BLOC1S3
ENSG00000165832	2649.53	0.264001	1.02614e-11	1.53312e-10	TRUB1
ENSG00000105246	81.3522	0.855729	1.05097e-11	1.5688e-10	EBI3
ENSG00000095752	46.5319	1.92335	1.05125e-11	1.5688e-10	IL11
ENSG00000135451	992.104	-0.43497	1.05767e-11	1.57746e-10	TROAP
ENSG00000175106	897.97	0.417665	1.08926e-11	1.62362e-10	TVP23C
ENSG00000189057	657.398	-0.710435	1.11215e-11	1.65592e-10	FAM111B
ENSG00000111665	1014.51	-0.42709	1.11223e-11	1.65592e-10	CDCA3
ENSG00000122482	4600.52	0.22784	1.13769e-11	1.69284e-10	ZNF644
ENSG00000171992	668.527	-0.421183	1.15e-11	1.71015e-10	SYNPO
ENSG00000167842	2151.62	0.457387	1.16631e-11	1.7334e-10	MIS12
ENSG00000135596	1154.34	-0.324473	1.18412e-11	1.75883e-10	MICAL1
ENSG00000077549	11647.7	-0.236101	1.18569e-11	1.76014e-10	CAPZB
ENSG00000076770	351.54	-0.472939	1.18696e-11	1.761e-10	MBNL3
ENSG00000115109	3298.93	0.321153	1.19421e-11	1.77072e-10	EPB41L5
ENSG00000129680	1107.1	0.438207	1.2071e-11	1.78879e-10	MAP7D3
ENSG00000138346	1019.13	-0.49435	1.22241e-11	1.81003e-10	DNA2
ENSG00000102385	104.689	-0.816771	1.22285e-11	1.81003e-10	DRP2
ENSG00000129128	9414.3	-0.267537	1.30892e-11	1.9363e-10	SPCS3
ENSG00000172059	145.949	0.618416	1.31592e-11	1.94553e-10	KLF11
ENSG00000178033	394.331	-0.595649	1.32908e-11	1.96385e-10	CALHM5
ENSG00000143494	240.596	-0.574546	1.3553e-11	2.00143e-10	VASH2
ENSG00000167130	1016.83	0.3689	1.36327e-11	2.01203e-10	DOLPP1
ENSG00000287200	19.5821	1.76309	1.41346e-11	2.08489e-10	LOC124902947
ENSG00000156162	2758.32	-0.234157	1.43186e-11	2.11082e-10	DPY19L4
ENSG00000226476	69.4768	-1.16484	1.49461e-11	2.20205e-10	LINC01748
ENSG00000115306	8225.79	-0.389538	1.50419e-11	2.21482e-10	SPTBN1
ENSG00000196227	1205.65	-0.474963	1.50502e-11	2.21482e-10	FAM217B
ENSG00000067064	17866.9	-0.344471	1.54821e-11	2.27706e-10	IDI1
ENSG00000198945	607.589	-0.47794	1.55455e-11	2.28506e-10	L3MBTL3
ENSG00000181852	1619	0.4584	1.55597e-11	2.28584e-10	RNF41
ENSG00000143341	2611.74	-0.302124	1.55755e-11	2.28683e-10	HMCN1
ENSG00000118298	595.783	-0.545993	1.57221e-11	2.30703e-10	CA14
ENSG00000150990	574.544	0.489368	1.59406e-11	2.33774e-10	DHX37
ENSG00000100281	1062.68	-0.406427	1.60315e-11	2.34972e-10	HMGXB4
ENSG00000180957	9053.41	0.40049	1.64466e-11	2.40918e-10	PITPNB
ENSG00000134323	68.6058	-0.873466	1.71247e-11	2.50707e-10	MYCN
ENSG00000165895	414.166	0.455669	1.71385e-11	2.50731e-10	ARHGAP42
ENSG00000165480	1523.94	-0.388461	1.71481e-11	2.50731e-10	SKA3
ENSG00000127838	1580.37	0.293583	1.7156e-11	2.50731e-10	PNKD
ENSG00000160145	669.431	-0.496343	1.71972e-11	2.51189e-10	KALRN
ENSG00000198786	11473.8	-0.429923	1.73226e-11	2.52876e-10	ND5
ENSG00000139636	1696	0.51843	1.82231e-11	2.65869e-10	LMBR1L
ENSG00000198604	1369.2	0.336528	1.83974e-11	2.68259e-10	BAZ1A
ENSG00000223930	43.2822	-1.13844	1.84658e-11	2.69102e-10	NA
ENSG00000082482	111.735	0.704685	1.85519e-11	2.70202e-10	KCNK2
ENSG00000213930	155.744	-0.723792	1.86293e-11	2.71174e-10	GALT
ENSG00000115904	954.11	0.337259	1.8659e-11	2.71451e-10	SOS1
ENSG00000072415	1151.09	0.377283	1.87231e-11	2.72228e-10	PALS1
ENSG00000166963	2801.68	0.392417	2.01286e-11	2.92497e-10	MAP1A
ENSG00000000003	4932.03	-0.474634	2.01918e-11	2.93248e-10	TSPAN6
ENSG00000157020	8313.79	-0.300183	2.02902e-11	2.94509e-10	SEC13
ENSG00000110031	147.374	0.633701	2.08555e-11	3.02541e-10	LPXN
ENSG00000275052	5585.09	0.416606	2.11866e-11	3.0717e-10	PPP4R3B
ENSG00000111602	4054.94	-0.276659	2.13734e-11	3.09701e-10	TIMELESS
ENSG00000103145	734.861	-0.401495	2.20827e-11	3.19797e-10	HCFC1R1
ENSG00000176407	1005.44	0.791999	2.28693e-11	3.31001e-10	KCMF1
ENSG00000138771	733.024	-0.401076	2.30627e-11	3.33609e-10	SHROOM3
ENSG00000183779	193.269	0.576053	2.3246e-11	3.36071e-10	ZNF703
ENSG00000223891	327.441	0.602314	2.3342e-11	3.37266e-10	OSER1-DT
ENSG00000150593	3177.47	-0.423124	2.37155e-11	3.4241e-10	PDCD4
ENSG00000257027	54.8469	1.0148	2.37249e-11	3.4241e-10	NA
ENSG00000037042	866.042	-0.404986	2.37463e-11	3.42526e-10	TUBG2
ENSG00000166261	727.929	0.386851	2.38139e-11	3.43305e-10	ZNF202
ENSG00000179218	19609.2	-0.410918	2.39719e-11	3.45388e-10	CALR
ENSG00000158710	10949.9	0.432014	2.4725e-11	3.56038e-10	TAGLN2
ENSG00000136546	46.2254	-1.27635	2.52607e-11	3.63546e-10	SCN7A
ENSG00000105705	1038.02	-0.305909	2.52864e-11	3.6371e-10	SUGP1
ENSG00000221866	306.678	0.577517	2.57892e-11	3.70732e-10	PLXNA4
ENSG00000164949	211.34	0.547577	2.58983e-11	3.72091e-10	GEM
ENSG00000166002	454.733	-0.695826	2.61193e-11	3.75054e-10	SMCO4
ENSG00000100490	102.487	0.742692	2.67084e-11	3.83298e-10	CDKL1
ENSG00000182013	1354.82	-0.296648	2.73727e-11	3.9261e-10	PNMA8A
ENSG00000136021	5446.32	0.278925	2.77736e-11	3.98136e-10	SCYL2
ENSG00000144597	965.586	0.365959	2.88477e-11	4.13299e-10	EAF1
ENSG00000213918	249.216	-0.469657	2.95452e-11	4.23055e-10	DNASE1
ENSG00000224750	13.7555	2.37273	2.9754e-11	4.25805e-10	NA
ENSG00000009694	107.028	-0.795251	3.11495e-11	4.45526e-10	TENM1
ENSG00000091317	6305.1	-0.236601	3.1196e-11	4.4594e-10	CMTM6
ENSG00000198042	1711.22	0.299532	3.15887e-11	4.513e-10	MAK16
ENSG00000204463	2619.19	-0.249637	3.19747e-11	4.56559e-10	BAG6
ENSG00000103160	2487.16	-0.234661	3.20629e-11	4.57561e-10	HSDL1
ENSG00000115998	516.127	0.53154	3.2175e-11	4.58903e-10	C2orf42
ENSG00000113734	425.185	0.53141	3.29026e-11	4.69018e-10	BNIP1
ENSG00000142102	280.891	-0.632257	3.30043e-11	4.70205e-10	PGGHG
ENSG00000116127	828.001	-0.361783	3.36448e-11	4.78819e-10	ALMS1
ENSG00000005889	4366.76	0.316655	3.36465e-11	4.78819e-10	ZFX
ENSG00000108599	1809.25	0.293561	3.37684e-11	4.80285e-10	AKAP10
ENSG00000166228	143.624	0.723749	3.39139e-11	4.82085e-10	PCBD1
ENSG00000157657	682.94	-0.51576	3.39663e-11	4.8256e-10	ZNF618
ENSG00000148677	1183.71	0.493097	3.40226e-11	4.8309e-10	ANKRD1
ENSG00000181788	108.463	0.739916	3.40832e-11	4.83682e-10	SIAH2
ENSG00000162729	898.68	-0.740325	3.52342e-11	4.99737e-10	IGSF8
ENSG00000133138	331.569	-0.714245	3.52562e-11	4.99771e-10	TBC1D8B
ENSG00000176994	1330.34	0.302204	3.55026e-11	5.02982e-10	SMCR8
ENSG00000100601	852.331	0.393269	3.60553e-11	5.1053e-10	ALKBH1
ENSG00000115380	196.057	-0.749226	3.60864e-11	5.10685e-10	EFEMP1
ENSG00000158402	689.797	-0.462469	3.62172e-11	5.12252e-10	CDC25C
ENSG00000257267	2508.14	0.459571	3.68721e-11	5.21225e-10	ZNF271P
ENSG00000128908	451.4	0.553842	3.69735e-11	5.22368e-10	INO80
ENSG00000145526	43.4526	-1.1746	3.73166e-11	5.26924e-10	CDH18
ENSG00000196505	1441.98	0.447963	3.76189e-11	5.30898e-10	GDAP2
ENSG00000151445	997.355	0.356395	3.78839e-11	5.34341e-10	VIPAS39
ENSG00000185222	9786.89	-0.462588	3.81395e-11	5.37649e-10	TCEAL9
ENSG00000125898	128.156	-1.54105	3.87704e-11	5.4624e-10	FAM110A
ENSG00000132849	153.044	0.605603	3.89634e-11	5.48655e-10	PATJ
ENSG00000162521	11470.4	-0.364667	3.97839e-11	5.599e-10	RBBP4
ENSG00000160199	520.652	-0.519255	3.98933e-11	5.61129e-10	PKNOX1
ENSG00000188976	4232.11	0.302837	4.06327e-11	5.71214e-10	NOC2L
ENSG00000167780	37.6798	-1.40661	4.07059e-11	5.71927e-10	SOAT2
ENSG00000075426	1152.09	1.32294	4.11289e-11	5.77551e-10	FOSL2
ENSG00000116138	1484.48	0.391422	4.13788e-11	5.80741e-10	DNAJC16
ENSG00000259943	274.617	0.561625	4.17344e-11	5.85408e-10	NA
ENSG00000228532	889.323	-0.439353	4.23615e-11	5.93878e-10	NA
ENSG00000140450	154.597	1.08777	4.27428e-11	5.98893e-10	ARRDC4
ENSG00000035499	755.438	-0.379782	4.29841e-11	6.01943e-10	DEPDC1B
ENSG00000110660	1857.18	0.409487	4.34459e-11	6.08075e-10	SLC35F2
ENSG00000160214	1443.23	0.31776	4.38277e-11	6.13082e-10	RRP1
ENSG00000005238	1423.78	0.364954	4.45151e-11	6.22356e-10	ATOSB
ENSG00000213707	1694.75	-0.448514	4.51667e-11	6.31119e-10	NA
ENSG00000099617	225.009	-0.540645	4.65775e-11	6.50317e-10	EFNA2
ENSG00000135540	585.524	-0.374389	4.65917e-11	6.50317e-10	NHSL1
ENSG00000170903	1584.85	0.3539	4.84848e-11	6.76369e-10	MSANTD4
ENSG00000106852	136.832	-1.25787	4.97065e-11	6.93032e-10	LHX6
ENSG00000166275	1445.51	0.45347	4.97909e-11	6.9383e-10	BORCS7
ENSG00000197782	637.14	0.495324	5.00651e-11	6.97268e-10	ZNF780A
ENSG00000230630	1566.74	0.48803	5.14415e-11	7.16046e-10	NA
ENSG00000137700	644.075	-0.357818	5.3561e-11	7.45142e-10	SLC37A4
ENSG00000243364	392.195	-0.467548	5.3751e-11	7.47377e-10	EFNA4
ENSG00000148408	31.1168	1.36189	5.49633e-11	7.63816e-10	CACNA1B
ENSG00000235238	726.998	-0.472134	5.74844e-11	7.98415e-10	NA
ENSG00000223638	20.2847	2.07347	5.95882e-11	8.27185e-10	RFPL4A
ENSG00000105974	18435.6	0.361138	6.028e-11	8.36332e-10	CAV1
ENSG00000204253	1770.33	0.453363	6.18076e-11	8.57059e-10	NA
ENSG00000077782	1764.27	-0.885558	6.18806e-11	8.57604e-10	FGFR1
ENSG00000121964	817.13	0.318867	6.25897e-11	8.6676e-10	GTDC1
ENSG00000196159	434.738	-0.464684	6.26094e-11	8.6676e-10	FAT4
ENSG00000169155	1164.65	0.373276	6.32736e-11	8.7548e-10	ZBTB43
ENSG00000139163	5027.95	0.257628	6.44052e-11	8.90654e-10	ETNK1
ENSG00000258754	72.9533	-0.858779	6.45651e-11	8.92379e-10	NA
ENSG00000196387	285.378	0.508974	6.66126e-11	9.20179e-10	ZNF140
ENSG00000154655	48.6622	1.06361	6.78278e-11	9.36458e-10	L3MBTL4
ENSG00000288973	299.227	0.612038	6.83758e-11	9.43512e-10	NA
ENSG00000197535	1019.58	0.371432	6.84863e-11	9.44524e-10	MYO5A
ENSG00000025039	112.551	1.05603	6.86974e-11	9.46923e-10	RRAGD
ENSG00000148737	1751.96	-0.255586	6.89977e-11	9.50548e-10	TCF7L2
ENSG00000173295	87.3884	0.895359	6.97886e-11	9.60924e-10	FAM86B3P
ENSG00000156502	2102.04	0.415506	7.02676e-11	9.66996e-10	SUPV3L1
ENSG00000159167	827.275	0.41205	7.11483e-11	9.78586e-10	STC1
ENSG00000162493	302.613	-0.666843	7.24347e-11	9.95742e-10	PDPN
ENSG00000007129	212.23	-0.578921	7.28723e-11	1.00122e-09	CEACAM21
ENSG00000101079	1350.21	-0.357246	7.29901e-11	1.0023e-09	NDRG3
ENSG00000108061	4437.29	0.410429	7.34874e-11	1.00858e-09	SHOC2
ENSG00000159140	2870.18	-0.294841	7.36323e-11	1.01002e-09	SON
ENSG00000158604	2654.38	-0.188248	7.41887e-11	1.01711e-09	TMED4
ENSG00000167371	134.151	-0.752202	7.61621e-11	1.0436e-09	PRRT2
ENSG00000150401	465.886	0.557746	7.63564e-11	1.0457e-09	DCUN1D2
ENSG00000234456	3039.55	0.271372	7.67298e-11	1.05025e-09	MAGI2-AS3
ENSG00000029993	5647.3	-0.352151	7.68338e-11	1.05111e-09	HMGB3
ENSG00000197961	1459.48	0.398792	7.77681e-11	1.06332e-09	ZNF121
ENSG00000142449	137.117	-0.824045	7.89295e-11	1.07862e-09	FBN3
ENSG00000170222	290.764	0.531693	7.98356e-11	1.09042e-09	ADPRM
ENSG00000198589	3425.46	-0.281425	7.99641e-11	1.09159e-09	LRBA
ENSG00000104047	1225.72	0.518215	8.08894e-11	1.10362e-09	DTWD1
ENSG00000132740	713.332	0.456477	8.11365e-11	1.1064e-09	IGHMBP2
ENSG00000196502	170.846	-0.649813	8.15585e-11	1.11156e-09	SULT1A1
ENSG00000145391	5073.3	0.347842	8.18421e-11	1.11483e-09	SETD7
ENSG00000146731	11012.5	0.266163	8.44872e-11	1.15025e-09	CCT6A
ENSG00000288905	403.594	0.432801	8.60232e-11	1.17053e-09	LSP1P5
ENSG00000081059	106.752	-0.781955	8.80946e-11	1.19808e-09	TCF7
ENSG00000139410	81.7231	0.890287	8.82027e-11	1.19891e-09	SDSL
ENSG00000176771	233.761	0.482615	9.01249e-11	1.22438e-09	NCKAP5
ENSG00000183049	286.199	0.45684	9.1343e-11	1.24027e-09	CAMK1D
ENSG00000240583	87.5694	0.850635	9.28246e-11	1.25971e-09	AQP1
ENSG00000105671	1047.45	0.373346	9.29442e-11	1.26066e-09	DDX49
ENSG00000103061	283.597	0.452465	9.41756e-11	1.27669e-09	SLC7A6OS
ENSG00000198440	455.265	0.626576	9.68169e-11	1.31179e-09	ZNF583
ENSG00000224294	42.6253	1.23242	9.74374e-11	1.3195e-09	PINCR
ENSG00000100968	3497.76	-0.182119	9.8986e-11	1.33976e-09	NFATC4
ENSG00000104957	627.908	0.335872	9.90981e-11	1.34056e-09	YJU2B
ENSG00000229056	22.5675	-1.59263	9.98147e-11	1.34954e-09	HECW2-AS1
ENSG00000132694	1185.57	-0.293681	1.02228e-10	1.38143e-09	ARHGEF11
ENSG00000126432	5202.13	-0.281039	1.04485e-10	1.41119e-09	PRDX5
ENSG00000124641	1560.86	0.536595	1.04961e-10	1.41686e-09	MED20
ENSG00000105793	518.101	0.456913	1.05081e-10	1.41772e-09	GTPBP10
ENSG00000169131	813.898	0.486414	1.06825e-10	1.4405e-09	ZNF354A
ENSG00000165349	93.1443	0.823871	1.07024e-10	1.44242e-09	SLC7A3
ENSG00000128284	45.2327	1.11412	1.08007e-10	1.4549e-09	APOL3
ENSG00000196449	104.55	0.784206	1.09673e-10	1.47656e-09	YRDC
ENSG00000136492	1529.66	-0.473252	1.12869e-10	1.51853e-09	BRIP1
ENSG00000172243	40.268	-1.29779	1.1291e-10	1.51853e-09	CLEC7A
ENSG00000079263	65.665	0.897033	1.13876e-10	1.53072e-09	SP140
ENSG00000120539	1274.18	-0.355514	1.14746e-10	1.54159e-09	MASTL
ENSG00000075407	662.795	0.520445	1.16937e-10	1.5702e-09	ZNF37A
ENSG00000121060	400.13	0.743507	1.17293e-10	1.57414e-09	TRIM25
ENSG00000143190	591.355	-0.424194	1.17597e-10	1.57739e-09	POU2F1
ENSG00000156976	6190.19	0.405972	1.17779e-10	1.57855e-09	EIF4A2
ENSG00000166263	1213.46	-0.451809	1.17807e-10	1.57855e-09	STXBP4
ENSG00000158691	806.623	0.539542	1.19196e-10	1.59632e-09	ZSCAN12
ENSG00000131473	20442.3	-0.283243	1.21034e-10	1.62009e-09	ACLY
ENSG00000172731	230.428	-0.531819	1.24491e-10	1.66549e-09	LRRC20
ENSG00000169715	18.3782	1.73917	1.25429e-10	1.67716e-09	MT1E
ENSG00000281566	222.925	-0.557916	1.26585e-10	1.69172e-09	NA
ENSG00000241258	956.172	0.465861	1.28679e-10	1.7188e-09	CRCP
ENSG00000186615	90.4685	0.740573	1.2884e-10	1.72005e-09	KTN1-AS1
ENSG00000153904	7387.71	0.375371	1.29751e-10	1.73043e-09	DDAH1
ENSG00000125733	862.393	0.5327	1.29754e-10	1.73043e-09	TRIP10
ENSG00000132823	1532.56	0.509025	1.3092e-10	1.74508e-09	OSER1
ENSG00000111788	338.32	-0.537771	1.34067e-10	1.78608e-09	NA
ENSG00000063978	6109.74	0.340172	1.37131e-10	1.82595e-09	RNF4
ENSG00000066322	4594.85	0.423462	1.38754e-10	1.84659e-09	ELOVL1
ENSG00000138738	343.608	0.449563	1.40555e-10	1.86959e-09	PRDM5
ENSG00000167522	1240.98	0.296056	1.44505e-10	1.92113e-09	ANKRD11
ENSG00000138604	13886.8	-0.320009	1.45314e-10	1.93088e-09	GLCE
ENSG00000111846	304.478	0.722428	1.45417e-10	1.93123e-09	GCNT2
ENSG00000119950	279.442	0.532822	1.48666e-10	1.97335e-09	MXI1
ENSG00000154146	67.2919	-1.10956	1.49086e-10	1.97789e-09	NRGN
ENSG00000105778	649.272	0.595669	1.52855e-10	2.02684e-09	AVL9
ENSG00000104231	1129.58	0.445991	1.58444e-10	2.09985e-09	ZFAND1
ENSG00000274070	2218.75	-0.330954	1.61968e-10	2.14545e-09	CASTOR2
ENSG00000141562	2930.69	-0.247165	1.67865e-10	2.22239e-09	NARF
ENSG00000074181	810.639	-0.424824	1.70742e-10	2.25931e-09	NOTCH3
ENSG00000141526	171.415	1.17662	1.7091e-10	2.26036e-09	SLC16A3
ENSG00000072571	1938.52	-0.450746	1.72979e-10	2.28654e-09	HMMR
ENSG00000215861	28.4863	1.27219	1.74377e-10	2.30382e-09	NA
ENSG00000166086	5099.44	-0.256222	1.78008e-10	2.35058e-09	JAM3
ENSG00000163219	27.6068	1.74255	1.79462e-10	2.36854e-09	ARHGAP25
ENSG00000013561	3949.04	0.383802	1.79936e-10	2.37357e-09	RNF14
ENSG00000139567	112.277	-0.744925	1.81058e-10	2.38713e-09	ACVRL1
ENSG00000132639	133.558	-0.705449	1.81814e-10	2.39586e-09	SNAP25
ENSG00000076053	2588.25	0.411409	1.82934e-10	2.40938e-09	RBM7
ENSG00000213585	12339.5	-0.204762	1.83702e-10	2.41824e-09	VDAC1
ENSG00000133863	93.4462	-0.818227	1.88388e-10	2.47864e-09	TEX15
ENSG00000102003	40.6788	1.17378	1.89539e-10	2.49249e-09	SYP
ENSG00000105825	391.746	0.451045	1.90054e-10	2.49798e-09	TFPI2
ENSG00000198886	11969.9	-0.428035	1.91152e-10	2.51111e-09	ND4
ENSG00000111261	251.277	-0.496362	1.95735e-10	2.57e-09	MANSC1
ENSG00000090520	4730.08	-0.204566	1.95844e-10	2.5701e-09	DNAJB11
ENSG00000187953	362.309	0.751812	1.98814e-10	2.60773e-09	PMS2CL
ENSG00000139318	10706.8	-0.819166	2.00987e-10	2.63487e-09	DUSP6
ENSG00000074054	5296.94	-0.314396	2.05198e-10	2.68869e-09	CLASP1
ENSG00000183840	60.2041	0.975791	2.09534e-10	2.74409e-09	GPR39
ENSG00000000460	903.045	-0.526016	2.12895e-10	2.78668e-09	FIRRM
ENSG00000171497	1337.51	0.335771	2.1937e-10	2.86997e-09	PPID
ENSG00000023171	147.536	-0.815951	2.27878e-10	2.97973e-09	GRAMD1B
ENSG00000132002	5610.79	0.222602	2.30931e-10	3.0181e-09	DNAJB1
ENSG00000113615	4038.45	-0.212004	2.34119e-10	3.0582e-09	SEC24A
ENSG00000197905	425.637	0.663498	2.34973e-10	3.06778e-09	TEAD4
ENSG00000072501	6596.92	-0.275104	2.35749e-10	3.07633e-09	SMC1A
ENSG00000171502	700.434	-0.543034	2.35931e-10	3.07714e-09	COL24A1
ENSG00000134531	1193.5	0.382743	2.37597e-10	3.09728e-09	EMP1
ENSG00000159256	1932.61	0.340261	2.41041e-10	3.14056e-09	MORC3
ENSG00000170542	783.128	-0.807709	2.44264e-10	3.18094e-09	SERPINB9
ENSG00000255302	15424	-0.328419	2.46678e-10	3.21072e-09	EID1
ENSG00000179454	1436.31	0.422433	2.49035e-10	3.23974e-09	KLHL28
ENSG00000278175	312.107	0.471173	2.50498e-10	3.25711e-09	GLIDR
ENSG00000175073	1813.17	0.404191	2.51911e-10	3.27382e-09	VCPIP1
ENSG00000173744	489.559	0.446003	2.52563e-10	3.28061e-09	AGFG1
ENSG00000143498	537.729	0.489356	2.53316e-10	3.28872e-09	TAF1A
ENSG00000179299	73.1199	1.13329	2.53626e-10	3.29106e-09	NSUN7
ENSG00000164171	1245.53	-0.522053	2.53863e-10	3.29246e-09	ITGA2
ENSG00000213639	13688.7	0.300737	2.55455e-10	3.31142e-09	PPP1CB
ENSG00000116005	6479.22	-0.241201	2.61598e-10	3.38932e-09	PCYOX1
ENSG00000196954	80.0845	0.817978	2.63961e-10	3.4182e-09	CASP4
ENSG00000144161	611.551	0.567145	2.6522e-10	3.43275e-09	ZC3H8
ENSG00000170962	205.491	-0.86214	2.70727e-10	3.50226e-09	PDGFD
ENSG00000085382	4353.85	0.331953	2.77249e-10	3.58481e-09	HACE1
ENSG00000144285	48.0569	-1.02319	2.78482e-10	3.59892e-09	SCN1A
ENSG00000155093	95.6038	-0.737868	2.79052e-10	3.60445e-09	PTPRN2
ENSG00000259727	227.102	0.664559	2.79985e-10	3.61468e-09	NA
ENSG00000204388	1246.56	-0.30529	2.80724e-10	3.62238e-09	HSPA1B
ENSG00000214391	1406.29	-0.572946	2.83851e-10	3.66088e-09	TUBAP2
ENSG00000125454	137.233	0.664304	2.90102e-10	3.7396e-09	SLC25A19
ENSG00000162419	571.675	-0.33134	2.9407e-10	3.78884e-09	GMEB1
ENSG00000173457	266.415	0.474951	2.9706e-10	3.82542e-09	PPP1R14B
ENSG00000154654	4047.12	-0.748316	3.00367e-10	3.86605e-09	NCAM2
ENSG00000172466	6230.11	0.412093	3.01491e-10	3.87856e-09	ZNF24
ENSG00000130222	91.7972	1.7185	3.03116e-10	3.89748e-09	GADD45G
ENSG00000129195	1569.61	-0.438914	3.05465e-10	3.92571e-09	PIMREG
ENSG00000146350	405.749	-0.502599	3.0732e-10	3.94755e-09	TBC1D32
ENSG00000115170	474.712	0.476601	3.082e-10	3.95686e-09	ACVR1
ENSG00000086102	2540.53	0.373857	3.08413e-10	3.95761e-09	NFX1
ENSG00000135899	162.205	0.671678	3.13857e-10	4.02544e-09	SP110
ENSG00000178252	5516.66	-0.309543	3.14898e-10	4.03675e-09	WDR6
ENSG00000133393	2317.1	0.397856	3.1616e-10	4.05089e-09	CEP20
ENSG00000139278	514.86	0.48701	3.17091e-10	4.06077e-09	GLIPR1
ENSG00000188211	490.883	0.568953	3.17344e-10	4.06197e-09	NCR3LG1
ENSG00000122952	3786.46	-0.385007	3.22539e-10	4.12639e-09	ZWINT
ENSG00000186638	515.514	-0.404446	3.23706e-10	4.13924e-09	KIF24
ENSG00000223773	151.923	0.817657	3.24467e-10	4.14689e-09	NA
ENSG00000124225	471.627	-0.421966	3.314e-10	4.23337e-09	PMEPA1
ENSG00000120686	10492.3	0.398864	3.33775e-10	4.26157e-09	UFM1
ENSG00000105327	85.8728	1.02004	3.44578e-10	4.39729e-09	BBC3
ENSG00000134057	7803.42	-0.334526	3.4684e-10	4.42394e-09	CCNB1
ENSG00000256167	50.5637	1.01554	3.5828e-10	4.56636e-09	NA
ENSG00000163788	1219.76	0.253406	3.58364e-10	4.56636e-09	SNRK
[truncated: 35,978 more rows]

## Sheet: Sheet2
Differentially expressed genes identified from UPF2-iKO vs Ctrl NPCs
	baseMean	log2FoldChange	pvalue	padj	symbol
ENSG00000006128	4731.6	-2.6306	0	0	TAC1
ENSG00000010278	740.386	4.16703	0	0	CD9
ENSG00000013364	1789.07	2.84172	0	0	MVP
ENSG00000019991	1013.76	5.0435	0	0	HGF
ENSG00000026508	7312.99	3.48612	0	0	CD44
ENSG00000041982	198370	2.66615	0	0	TNC
ENSG00000042493	630.772	4.37738	0	0	CAPG
ENSG00000047457	635.907	-6.01875	0	0	CP
ENSG00000049323	11529.5	2.47067	0	0	LTBP1
ENSG00000057019	4240.56	2.66096	0	0	DCBLD2
ENSG00000057294	876.954	-4.49203	0	0	PKP2
ENSG00000058085	1952.07	4.41498	0	0	LAMC2
ENSG00000061918	1798.93	3.68562	0	0	GUCY1B1
ENSG00000074966	2390.21	-3.62543	0	0	TXK
ENSG00000077157	1751.31	-3.86113	0	0	PPP1R12B
ENSG00000077274	8292.06	-3.13604	0	0	CAPN6
ENSG00000078596	5562.9	-6.15331	0	0	ITM2A
ENSG00000079257	1065.53	3.05237	0	0	LXN
ENSG00000079385	3565.47	-4.61468	0	0	CEACAM1
ENSG00000084636	2906.6	1.63336	0	0	COL16A1
ENSG00000096696	4557.27	5.70877	0	0	DSP
ENSG00000099250	28185.6	2.73549	0	0	NRP1
ENSG00000100078	783.227	-3.03316	0	0	PLA2G3
ENSG00000100196	4780.73	1.97011	0	0	KDELR3
ENSG00000100985	647.98	4.72733	0	0	MMP9
ENSG00000101384	1128.64	2.71696	0	0	JAG1
ENSG00000101680	11919.5	-3.87917	0	0	LAMA1
ENSG00000102265	38197.9	3.76868	0	0	TIMP1
ENSG00000102359	2272.91	3.05972	0	0	SRPX2
ENSG00000104415	3461.61	2.34768	0	0	CCN4
ENSG00000105976	1178.38	2.93876	0	0	MET
ENSG00000106034	10948.5	-2.59126	0	0	CPED1
ENSG00000106366	7629.51	2.84467	0	0	SERPINE1
ENSG00000106789	694.9	-3.63181	0	0	CORO2A
ENSG00000107679	6890.2	2.77174	0	0	PLEKHA1
ENSG00000107984	6358.74	-1.69137	0	0	DKK1
ENSG00000108679	828.197	2.84505	0	0	LGALS3BP
ENSG00000108821	333230	2.86512	0	0	COL1A1
ENSG00000111341	13075.2	2.93798	0	0	MGP
ENSG00000111674	997.094	2.45791	0	0	ENO2
ENSG00000112769	24658.1	2.87815	0	0	LAMA4
ENSG00000113721	18250.9	1.03106	0	0	PDGFRB
ENSG00000113739	1776.67	3.39125	0	0	STC2
ENSG00000115414	1.97846e+06	2.68435	0	0	FN1
ENSG00000117318	10193.2	1.6305	0	0	ID3
ENSG00000118785	7214.25	5.33165	0	0	SPP1
ENSG00000125675	821.121	3.69963	0	0	GRIA3
ENSG00000128342	1268.51	4.18931	0	0	LIF
ENSG00000130066	5764.71	2.77521	0	0	SAT1
ENSG00000133121	1366.59	2.90669	0	0	STARD13
ENSG00000133636	1518.32	4.05854	0	0	NTS
ENSG00000134107	4761.36	3.07946	0	0	BHLHE40
ENSG00000134333	37751.7	2.59403	0	0	LDHA
ENSG00000134531	3860.36	2.7629	0	0	EMP1
ENSG00000134548	2205.96	3.81777	0	0	SPX
ENSG00000134668	634.945	4.21043	0	0	SPOCD1
ENSG00000135903	752.26	-5.94791	0	0	PAX3
ENSG00000136068	19632.9	-1.34127	0	0	FLNB
ENSG00000137801	38807.9	-1.96033	0	0	THBS1
ENSG00000137831	7451.62	3.31294	0	0	UACA
ENSG00000139209	899.602	-5.20705	0	0	SLC38A4
ENSG00000139278	1684.23	2.84979	0	0	GLIPR1
ENSG00000139915	704.526	-4.2244	0	0	MDGA2
ENSG00000140945	1450.56	2.89092	0	0	CDH13
ENSG00000142669	9170.69	1.30882	0	0	SH3BGRL3
ENSG00000143320	12698.2	-2.67882	0	0	CRABP2
ENSG00000144136	26737	1.81796	0	0	SLC20A1
ENSG00000144355	2502.29	3.36626	0	0	DLX1
ENSG00000144810	29757.4	3.80503	0	0	COL8A1
ENSG00000144868	1890.03	2.81202	0	0	TMEM108
ENSG00000145244	8581.12	-5.45086	0	0	CORIN
ENSG00000146250	787.789	-2.59808	0	0	PRSS35
ENSG00000146674	578.346	3.44714	0	0	IGFBP3
ENSG00000146950	850.038	2.36615	0	0	SHROOM2
ENSG00000147010	4337.64	2.16301	0	0	SH3KBP1
ENSG00000147257	14873.2	-4.95953	0	0	GPC3
ENSG00000148498	1433.81	2.8242	0	0	PARD3
ENSG00000148848	601.165	3.73427	0	0	ADAM12
ENSG00000148926	2144.39	-1.85715	0	0	ADM
ENSG00000148935	1357.33	-4.61352	0	0	GAS2
ENSG00000149948	5031.72	1.68113	0	0	HMGA2
ENSG00000150471	1216.17	-2.99027	0	0	ADGRL3
ENSG00000150893	2380.76	-3.0063	0	0	FREM2
ENSG00000152527	1367.97	3.64402	0	0	PLEKHH2
ENSG00000155011	6222.67	-4.68314	0	0	DKK2
ENSG00000155893	3985.52	2.21616	0	0	PXYLP1
ENSG00000156535	982.026	2.19078	0	0	CD109
ENSG00000156804	986.289	4.11503	0	0	FBXO32
ENSG00000157404	997.833	2.71566	0	0	KIT
ENSG00000158769	514.908	-4.06625	0	0	F11R
ENSG00000159167	8157.22	4.52437	0	0	STC1
ENSG00000162433	2336.3	2.28567	0	0	AK4
ENSG00000162624	1137.96	3.46325	0	0	LHX8
ENSG00000163347	1046.71	3.09244	0	0	CLDN1
ENSG00000163359	42799.1	2.53674	0	0	COL6A3
ENSG00000164035	920.707	3.47282	0	0	EMCN
ENSG00000164116	2374.97	5.45325	0	0	GUCY1A1
ENSG00000164251	4160.04	3.8387	0	0	F2RL1
ENSG00000164733	24765.3	2.18997	0	0	CTSB
ENSG00000164949	2989	5.1457	0	0	GEM
ENSG00000165029	3190.55	4.61078	0	0	ABCA1
ENSG00000165169	914.027	3.2728	0	0	DYNLT3
ENSG00000166033	4027.64	7.36487	0	0	HTRA1
ENSG00000166292	1811.46	3.98394	0	0	TMEM100
ENSG00000166426	916.38	-3.55982	0	0	CRABP1
ENSG00000166825	472.788	3.34867	0	0	ANPEP
ENSG00000168685	2071.71	4.7514	0	0	IL7R
ENSG00000170961	3468.11	4.19726	0	0	HAS2
ENSG00000171951	5366.55	6.87246	0	0	SCG2
ENSG00000172020	736.705	3.46394	0	0	GAP43
ENSG00000172548	1694.07	-5.89499	0	0	NIPAL4
ENSG00000172572	1840.13	2.36292	0	0	PDE3A
ENSG00000173114	2212.04	4.95782	0	0	LRRN3
ENSG00000175445	9939.04	-1.50691	0	0	LPL
ENSG00000176907	7438.92	-3.9236	0	0	TCIM
ENSG00000178695	1071.11	-3.23259	0	0	KCTD12
ENSG00000182667	2457.63	3.44036	0	0	NTM
ENSG00000184613	1329.43	-4.21842	0	0	NELL2
ENSG00000185070	6056.3	-2.15544	0	0	FLRT2
ENSG00000185650	7255.76	1.40755	0	0	ZFP36L1
ENSG00000186340	5551.53	3.78362	0	0	THBS2
ENSG00000186767	2333.81	-2.03324	0	0	SPIN4
ENSG00000188042	550.977	2.99526	0	0	ARL4C
ENSG00000188643	1466.59	2.76467	0	0	S100A16
ENSG00000196083	3957.29	3.11319	0	0	IL1RAP
ENSG00000196549	18450.3	-5.61731	0	0	MME
ENSG00000196569	1838.26	-2.45505	0	0	LAMA2
ENSG00000196611	3128.93	3.39023	0	0	MMP1
ENSG00000197321	2818.06	2.90034	0	0	SVIL
ENSG00000197712	7342.91	2.37995	0	0	FAM114A1
ENSG00000197956	1361.22	3.39754	0	0	S100A6
ENSG00000197959	1348.69	4.15175	0	0	DNM3
ENSG00000198829	1410.57	7.55205	0	0	SUCNR1
ENSG00000198846	819.624	-3.07897	0	0	TOX
ENSG00000205403	523.999	5.05304	0	0	CFI
ENSG00000229647	522.205	3.99142	0	0	MYOSLID
ENSG00000233276	1116.15	2.18525	0	0	GPX1
ENSG00000235750	499.41	3.97371	0	0	KIAA0040
ENSG00000242242	3376.39	-3.1409	0	0	NA
ENSG00000246363	1817.87	-4.00461	0	0	LINC02458
ENSG00000196954	481.38	4.03018	1.8457e-305	4.37364e-303	CASP4
ENSG00000085117	1346.57	2.91327	4.37627e-304	1.02972e-301	CD82
ENSG00000064309	775.556	-2.32777	6.89625e-303	1.61131e-300	CDON
ENSG00000205336	487.654	3.03947	8.67834e-298	2.01362e-295	ADGRG1
ENSG00000146648	2392.46	1.82564	2.24593e-297	5.17525e-295	EGFR
ENSG00000102452	952.492	2.81785	3.70743e-297	8.48443e-295	NALCN
ENSG00000143387	1604.8	-2.75464	7.63556e-297	1.73551e-294	CTSK
ENSG00000152137	426.54	3.01634	9.1287e-297	2.06087e-294	HSPB8
ENSG00000216775	2297.24	1.47151	2.99783e-296	6.72239e-294	NA
ENSG00000198743	9317.57	2.13485	1.50195e-292	3.34555e-290	SLC5A3
ENSG00000116132	16840.6	1.39461	6.60291e-291	1.46104e-288	PRRX1
ENSG00000104324	666.273	2.61231	1.05126e-290	2.31084e-288	CPQ
ENSG00000069122	680.843	-3.35627	1.05709e-289	2.30847e-287	ADGRF5
ENSG00000104313	1087.57	-2.43399	2.26249e-289	4.90872e-287	EYA1
ENSG00000137491	651.582	2.98036	1.246e-288	2.6859e-286	SLCO2B1
ENSG00000243927	6103.65	1.40383	1.88268e-288	4.03232e-286	MRPS6
ENSG00000168610	10359.3	1.10446	3.12789e-287	6.65662e-285	STAT3
ENSG00000115648	485.005	3.03013	4.68462e-286	9.90648e-284	MLPH
ENSG00000172348	434.466	3.66529	1.71121e-285	3.59592e-283	RCAN2
ENSG00000137463	675.692	-2.60642	9.12546e-283	1.90562e-280	MGARP
ENSG00000166482	4666.36	-1.87214	7.28287e-280	1.5114e-277	MFAP4
ENSG00000171243	437.68	-3.77002	2.36935e-279	4.88671e-277	SOSTDC1
ENSG00000285868	631.722	-6.56001	5.26129e-279	1.07847e-276	NA
ENSG00000113916	632.598	2.8088	2.20012e-277	4.48234e-275	BCL6
ENSG00000113594	1241.18	1.519	1.40622e-272	2.84756e-270	LIFR
ENSG00000137507	5259.46	1.97443	1.36538e-269	2.7482e-267	LRRC32
ENSG00000135914	494.27	-6.0701	2.56805e-267	5.13794e-265	HTR2B
ENSG00000101134	453.636	2.56598	5.99958e-267	1.1932e-264	DOK5
ENSG00000173210	365.517	4.87057	2.37931e-265	4.70399e-263	ABLIM3
ENSG00000102007	554.787	3.03197	7.16743e-265	1.4087e-262	PLP2
ENSG00000138760	7437.16	0.899494	2.44813e-263	4.78345e-261	SCARB2
ENSG00000125430	7457.88	1.80124	3.35232e-263	6.51207e-261	HS3ST3B1
ENSG00000112902	6801.06	-2.84834	7.26776e-261	1.40364e-258	SEMA5A
ENSG00000136235	2883.48	2.80082	3.13638e-260	6.02257e-258	GPNMB
ENSG00000105825	934.722	2.29302	7.90515e-259	1.5093e-256	TFPI2
ENSG00000103647	331.737	3.8836	1.38477e-258	2.62887e-256	CORO2B
ENSG00000113389	1255.97	2.12387	1.5489e-257	2.92383e-255	NPR3
ENSG00000082781	1159.75	1.59624	2.84585e-249	5.34188e-247	ITGB5
ENSG00000177697	4692.05	1.22648	2.87763e-249	5.37136e-247	CD151
ENSG00000183023	1125.58	-1.72979	4.72433e-245	8.7694e-243	SLC8A1
ENSG00000198947	7230.22	2.25243	1.04313e-243	1.92558e-241	DMD
ENSG00000148180	13243.8	1.13384	2.06281e-243	3.78696e-241	GSN
ENSG00000162595	321.945	4.24281	5.42921e-243	9.91261e-241	DIRAS3
ENSG00000091129	1711.68	-1.67152	2.50944e-242	4.55682e-240	NRCAM
ENSG00000148700	19352.7	1.51826	1.16955e-241	2.11226e-239	ADD3
ENSG00000156298	506.672	-2.7385	1.0121e-240	1.81808e-238	TSPAN7
ENSG00000124225	1333.75	2.0568	3.22229e-240	5.7574e-238	PMEPA1
ENSG00000144619	1838.13	1.73723	5.57195e-240	9.90266e-238	CNTN4
ENSG00000072682	9058.34	2.12637	7.44771e-240	1.31663e-237	P4HA2
ENSG00000145681	18488.8	-2.04171	1.37344e-234	2.41522e-232	HAPLN1
ENSG00000115318	3211.24	1.59493	7.46595e-233	1.30603e-230	LOXL3
ENSG00000091831	310.29	5.06687	7.94393e-233	1.38241e-230	ESR1
ENSG00000000971	280.081	4.31927	9.61536e-233	1.6646e-230	CFH
ENSG00000108219	8958.77	-0.959522	1.10764e-232	1.90766e-230	TSPAN14
ENSG00000145604	6855.16	-1.86195	2.14469e-230	3.67478e-228	SKP2
ENSG00000164330	3574.03	1.51008	4.02369e-229	6.85917e-227	EBF1
ENSG00000145358	1143.82	-2.2038	9.66939e-229	1.63997e-226	DDIT4L
ENSG00000166912	1223.12	-1.69635	1.11429e-228	1.88034e-226	MTMR10
ENSG00000104368	6517.8	1.64554	1.76529e-228	2.96391e-226	PLAT
ENSG00000164687	4378.84	2.05483	4.59605e-228	7.67817e-226	FABP5
ENSG00000280441	872.616	-2.20738	9.43445e-228	1.56828e-225	NA
ENSG00000289069	375.328	-3.34651	2.28964e-227	3.7872e-225	NA
ENSG00000185432	489.404	-2.66434	9.94833e-227	1.63741e-224	TMT1A
ENSG00000118298	361.379	-3.88515	1.43096e-226	2.34369e-224	CA14
ENSG00000008513	2534.35	2.14833	2.55872e-226	4.17035e-224	ST3GAL1
ENSG00000085063	9549.52	2.12624	1.55115e-225	2.51587e-223	CD59
ENSG00000163909	289.617	4.40075	2.32855e-224	3.75853e-222	HEYL
ENSG00000136010	834.355	1.80755	2.03182e-223	3.26381e-221	ALDH1L2
ENSG00000166341	844.512	-1.82085	2.08366e-221	3.33107e-219	DCHS1
ENSG00000166780	1860.21	1.89608	9.0941e-221	1.44691e-218	BMERB1
ENSG00000150636	749.164	3.44025	1.14207e-220	1.80848e-218	CCDC102B
ENSG00000169777	464.834	-6.54484	1.60543e-220	2.53021e-218	TAS2R1
ENSG00000154122	458.314	2.19455	3.78884e-220	5.94332e-218	ANKH
ENSG00000100311	292.975	-3.11936	5.18298e-220	8.09223e-218	PDGFB
ENSG00000183715	307.161	3.3344	7.31716e-220	1.13712e-217	OPCML
ENSG00000120594	3572.32	1.18515	1.90416e-219	2.94545e-217	PLXDC2
ENSG00000126016	1962	-1.44195	5.0233e-219	7.7345e-217	AMOT
ENSG00000137745	376.842	6.27525	7.79342e-218	1.19447e-215	MMP13
ENSG00000167654	350.547	2.94895	2.13669e-217	3.25987e-215	ATCAY
ENSG00000152377	979.873	6.10528	2.0059e-215	3.04642e-213	SPOCK1
ENSG00000172936	1847.57	1.7258	5.58876e-214	8.44939e-212	MYD88
ENSG00000164935	342.136	4.60658	2.2476e-213	3.38273e-211	DCSTAMP
ENSG00000234964	1716.88	2.12646	3.38197e-213	5.06719e-211	NA
ENSG00000197594	453.001	2.25825	3.17187e-212	4.73118e-210	ENPP1
ENSG00000230838	374.21	5.89864	4.40041e-212	6.53452e-210	LINC01614
ENSG00000102100	3841.77	1.27675	5.60155e-211	8.28137e-209	SLC35A2
ENSG00000106089	545.379	2.80746	1.70132e-210	2.50416e-208	STX1A
ENSG00000071282	828.363	2.08191	2.1493e-209	3.14967e-207	LMCD1
ENSG00000135362	2205.04	1.65313	2.01017e-208	2.93292e-206	PRR5L
ENSG00000118515	6940.49	1.79445	2.00523e-207	2.91299e-205	SGK1
ENSG00000185630	3898.03	-1.26666	5.87663e-207	8.5e-205	PBX1
ENSG00000204291	350.38	4.55734	6.53767e-207	9.41296e-205	COL15A1
ENSG00000118971	21164.1	-1.13208	6.56417e-207	9.41296e-205	CCND2
ENSG00000138792	277.74	-3.71443	6.72316e-205	9.59975e-203	ENPEP
ENSG00000175745	1137.59	1.57154	4.21349e-204	5.99069e-202	NR2F1
ENSG00000211448	801.133	2.45476	1.56851e-203	2.22064e-201	DIO2
ENSG00000130052	1066.19	-1.45491	2.24686e-203	3.1676e-201	STARD8
ENSG00000135862	8155.79	0.926874	6.8866e-203	9.66786e-201	LAMC1
ENSG00000246705	1454.89	1.62738	1.14992e-202	1.60757e-200	H2AJ
ENSG00000102699	3206.62	1.83629	5.05247e-201	7.03388e-199	PARP4
ENSG00000115232	5844.24	1.93503	5.47926e-201	7.59639e-199	ITGA4
ENSG00000109452	3439.77	-1.86011	2.62513e-199	3.62442e-197	INPP4B
ENSG00000004468	422.668	-6.63536	2.68796e-199	3.69589e-197	CD38
ENSG00000011677	457.304	-2.47005	5.68052e-199	7.77859e-197	GABRA3
ENSG00000046604	1107.69	1.48531	1.91702e-198	2.61435e-196	DSG2
ENSG00000134686	1375.48	1.40912	4.25351e-198	5.77716e-196	PHC2
ENSG00000112759	1674.12	1.54327	2.10671e-197	2.84977e-195	SLC29A1
ENSG00000166741	1083.3	2.12618	5.6678e-197	7.63599e-195	NNMT
ENSG00000105355	5975.99	1.17029	5.67255e-196	7.61169e-194	PLIN3
ENSG00000175899	5683.37	1.73041	2.29518e-195	3.06747e-193	A2M
ENSG00000144476	1477.24	-1.85443	2.7089e-195	3.60596e-193	ACKR3
ENSG00000033170	5906.49	0.931074	3.03606e-195	4.02543e-193	FUT8
ENSG00000064763	3833.18	-1.97885	3.28394e-195	4.33688e-193	FAR2
ENSG00000165072	396.667	-2.49484	2.124e-194	2.79398e-192	MAMDC2
ENSG00000116741	5569.74	1.98665	3.69459e-194	4.84093e-192	RGS2
ENSG00000133026	31870.1	-1.22873	4.3882e-194	5.72163e-192	MYH10
ENSG00000181019	18846	-1.63109	4.40099e-194	5.72163e-192	NQO1
ENSG00000082196	726.919	2.28837	6.61842e-194	8.57111e-192	C1QTNF3
ENSG00000198959	23504.2	1.09497	1.38646e-193	1.78859e-191	TGM2
ENSG00000132718	4827.34	2.04162	2.02476e-193	2.60198e-191	SYT11
ENSG00000163032	316.642	3.33666	6.68142e-193	8.55324e-191	VSNL1
ENSG00000147202	946.174	1.62914	9.16958e-193	1.16937e-190	DIAPH2
ENSG00000112773	2027.39	1.96875	1.04511e-192	1.32773e-190	TENT5A
ENSG00000152932	265.66	-4.78607	4.69223e-192	5.93851e-190	RAB3C
ENSG00000163840	437.057	2.68495	6.01447e-192	7.58322e-190	DTX3L
ENSG00000164434	218.94	4.27305	6.18245e-191	7.76572e-189	FABP7
ENSG00000136478	2977.91	-1.28778	1.11341e-190	1.39331e-188	TEX2
ENSG00000132170	194.083	4.28843	3.24755e-190	4.04877e-188	PPARG
ENSG00000136960	993.139	-2.04338	1.69799e-189	2.10904e-187	ENPP2
ENSG00000286044	266.082	4.79012	1.77048e-189	2.19093e-187	NA
ENSG00000159216	329.249	2.30538	2.16942e-188	2.67471e-186	RUNX1
ENSG00000126878	617.138	-1.73337	3.09007e-188	3.79579e-186	AIF1L
ENSG00000160307	220.359	3.69406	6.05016e-188	7.40468e-186	S100B
ENSG00000127955	5775.71	-1.81727	9.16928e-188	1.11812e-185	GNAI1
ENSG00000204525	1499.66	1.44435	9.76185e-188	1.18605e-185	HLA-C
ENSG00000137868	1825.24	1.39719	2.5853e-187	3.12972e-185	STRA6
ENSG00000150093	173322	0.739928	1.97083e-186	2.37723e-184	ITGB1
ENSG00000091972	1048.94	-2.15896	5.5969e-186	6.72675e-184	CD200
ENSG00000164106	268.593	3.7335	4.66178e-185	5.58277e-183	SCRG1
ENSG00000122121	249.382	-5.13704	5.47977e-185	6.53893e-183	XPNPEP2
ENSG00000170035	3375.37	1.2555	5.51523e-185	6.55782e-183	UBE2E3
ENSG00000175063	3098.03	-1.13888	6.3962e-185	7.56984e-183	UBE2C
ENSG00000141756	11003.3	1.19629	6.41166e-185	7.56984e-183	FKBP10
ENSG00000141682	12043	1.76163	4.85709e-184	5.71427e-182	PMAIP1
ENSG00000174469	499.235	2.10575	1.38975e-182	1.62928e-180	CNTNAP2
ENSG00000181634	778.059	2.76798	5.49244e-182	6.41656e-180	TNFSF15
ENSG00000189171	2121.12	1.97843	3.6096e-181	4.20222e-179	S100A13
ENSG00000135636	1043.7	-2.03105	5.38627e-181	6.24883e-179	DYSF
ENSG00000139219	6204.4	-3.88624	1.08631e-180	1.25591e-178	COL2A1
ENSG00000171848	9410.17	-1.07278	5.56579e-180	6.41255e-178	RRM2
ENSG00000124882	200.428	4.85288	2.2124e-179	2.54023e-177	EREG
ENSG00000122877	506.85	2.36776	2.6801e-179	3.06669e-177	EGR2
ENSG00000119681	2962.55	3.19461	1.14963e-178	1.31097e-176	LTBP2
ENSG00000138496	276.523	3.06047	1.81288e-177	2.06027e-175	PARP9
ENSG00000164056	1877.13	-1.52173	1.0535e-176	1.19321e-174	SPRY1
ENSG00000221955	241.109	2.84449	2.23351e-176	2.52115e-174	SLC12A8
ENSG00000140092	1767.79	-1.26771	2.29432e-176	2.58107e-174	FBLN5
ENSG00000134369	4331.97	0.998492	3.35829e-176	3.76535e-174	NAV1
ENSG00000148344	365.705	2.58642	8.58899e-176	9.59784e-174	PTGES
ENSG00000116729	10513.3	1.6142	9.15846e-176	1.02001e-173	WLS
ENSG00000067955	2438.49	1.42138	2.39231e-175	2.65554e-173	CBFB
ENSG00000137501	817.524	-2.44263	5.33426e-175	5.9016e-173	SYTL2
ENSG00000101096	556.967	4.9122	5.94848e-175	6.55943e-173	NFATC2
ENSG00000131711	15392.9	0.824257	1.04581e-174	1.14943e-172	MAP1B
ENSG00000170989	1580.88	-1.75549	2.21857e-174	2.43039e-172	S1PR1
ENSG00000188517	2252.27	-1.07296	4.79536e-174	5.23603e-172	COL25A1
ENSG00000067066	1151.89	2.55591	5.04479e-174	5.49044e-172	SP100
ENSG00000154556	425.64	2.77827	5.13191e-174	5.56712e-172	SORBS2
ENSG00000135905	1024.77	1.37704	5.73222e-174	6.19822e-172	DOCK10
ENSG00000165443	374.803	2.40448	1.38295e-172	1.49055e-170	PHYHIPL
ENSG00000109321	344.134	6.87963	1.98524e-172	2.13283e-170	AREG
ENSG00000276600	201.102	3.78553	6.04966e-172	6.47856e-170	RAB7B
ENSG00000233491	192.987	4.48641	1.6677e-171	1.78023e-169	LOC100128317
ENSG00000153993	1982.86	-1.4718	4.38755e-171	4.66869e-169	SEMA3D
ENSG00000100504	931.655	2.14268	1.11651e-170	1.18428e-168	PYGL
ENSG00000153904	4058.1	-1.64902	2.80461e-170	2.96543e-168	DDAH1
ENSG00000109084	6273.75	-1.90118	5.38289e-170	5.6736e-168	TMEM97
ENSG00000141298	1598.59	-1.40808	4.18609e-169	4.39829e-167	SSH2
ENSG00000114268	1260	1.8509	2.55682e-168	2.67801e-166	PFKFB4
ENSG00000164484	1924.88	1.22519	3.59616e-168	3.75484e-166	TMEM200A
ENSG00000080573	676.7	4.52551	1.47854e-167	1.53897e-165	COL5A3
ENSG00000110427	263.035	2.85852	1.69712e-167	1.761e-165	KIAA1549L
ENSG00000100918	251.541	-2.72427	1.08672e-166	1.12413e-164	REC8
ENSG00000077279	327.691	-2.55612	2.15111e-165	2.2183e-163	DCX
ENSG00000102098	722.88	-2.06775	5.30535e-165	5.45423e-163	SCML2
ENSG00000111348	16293.1	-1.62501	7.12925e-165	7.30683e-163	ARHGDIB
ENSG00000179361	624.591	-2.08923	7.24833e-165	7.40616e-163	ARID3B
ENSG00000163637	442.55	1.94531	1.20777e-164	1.2303e-162	PRICKLE2
ENSG00000064601	2908.04	1.11032	3.73278e-164	3.79087e-162	CTSA
ENSG00000198523	289.907	6.51935	9.54294e-164	9.66208e-162	PLN
ENSG00000162998	4197.94	-2.98837	1.01881e-163	1.02842e-161	FRZB
ENSG00000164292	3989.26	-1.2748	1.32063e-163	1.32906e-161	RHOBTB3
ENSG00000113657	1074.76	-2.38772	5.29052e-163	5.30831e-161	DPYSL3
ENSG00000111057	7313.61	1.20229	7.20495e-163	7.20754e-161	KRT18
ENSG00000154736	672.696	-2.03324	1.95581e-162	1.95067e-160	ADAMTS5
ENSG00000179630	393.137	2.41209	3.70203e-162	3.68132e-160	LACC1
ENSG00000187772	2028.13	-2.58516	1.81728e-161	1.80175e-159	LIN28B
ENSG00000137872	387.896	2.31409	2.52334e-161	2.49437e-159	SEMA6D
ENSG00000083857	9502.3	0.975879	7.10242e-161	7.00017e-159	FAT1
ENSG00000119899	2528.93	1.0467	1.2165e-160	1.19546e-158	SLC17A5
ENSG00000165731	507.382	-4.79949	2.14381e-160	2.10056e-158	RET
ENSG00000099260	820.987	2.14987	2.59489e-160	2.5351e-158	PALMD
ENSG00000113361	3564.58	0.95465	2.63563e-160	2.5674e-158	CDH6
ENSG00000052850	425.919	-6.85082	2.92722e-159	2.84315e-157	ALX4
ENSG00000182985	13074.6	-1.17338	3.28484e-159	3.18124e-157	CADM1
ENSG00000197467	1405.71	-3.25007	3.51833e-159	3.39753e-157	COL13A1
ENSG00000187546	314.746	3.1705	3.01022e-158	2.89849e-156	AGMO
ENSG00000116774	2992	-1.57462	1.86388e-157	1.78954e-155	OLFML3
ENSG00000151491	10014.2	1.30512	2.51268e-157	2.40555e-155	EPS8
ENSG00000113580	1543.32	1.20854	7.25409e-157	6.92496e-155	NR3C1
ENSG00000174460	418.025	2.51002	2.6211e-156	2.49505e-154	ZCCHC12
ENSG00000145703	1342.45	-2.30238	2.67439e-156	2.53855e-154	IQGAP2
ENSG00000221866	614.065	2.07484	3.46713e-156	3.28169e-154	PLXNA4
ENSG00000117600	190.522	3.8539	5.43031e-156	5.12536e-154	PLPPR4
ENSG00000136542	2186.59	1.58189	1.07951e-155	1.01602e-153	GALNT5
ENSG00000171004	944.744	1.48471	1.51805e-155	1.42475e-153	HS6ST2
ENSG00000171860	179.428	3.96732	2.26255e-155	2.11755e-153	C3AR1
ENSG00000101938	157.346	3.99072	2.55329e-155	2.38297e-153	CHRDL1
ENSG00000135926	2008.51	1.45786	3.2173e-155	2.99433e-153	TMBIM1
ENSG00000278996	454.119	-2.00717	3.4644e-155	3.21535e-153	NA
ENSG00000125398	956.243	1.58566	4.06331e-155	3.76076e-153	SOX9
ENSG00000147872	4026.92	1.52639	4.0787e-155	3.76458e-153	PLIN2
ENSG00000143248	56332.9	-1.75808	5.631e-155	5.183e-153	RGS5
ENSG00000135047	7687.86	1.32075	7.46913e-155	6.856e-153	CTSL
ENSG00000215808	661.976	-2.93933	9.5071e-155	8.70277e-153	LINC01139
ENSG00000164920	216.59	-3.07607	1.05291e-154	9.61195e-153	OSR2
ENSG00000156113	1267.6	2.0483	3.16762e-154	2.88383e-152	KCNMA1
ENSG00000180537	345.673	2.41612	5.20789e-154	4.72843e-152	RNF182
ENSG00000125845	226.206	2.95659	3.03851e-153	2.75129e-151	BMP2
ENSG00000156011	1641.51	1.06467	3.512e-153	3.17143e-151	PSD3
ENSG00000119655	5491.19	1.40839	5.82938e-153	5.2499e-151	NPC2
ENSG00000059804	8076.23	1.67385	6.98674e-153	6.27529e-151	SLC2A3
ENSG00000168785	540.242	2.22887	7.76384e-153	6.95457e-151	TSPAN5
ENSG00000138311	165.035	3.32905	9.46863e-153	8.45898e-151	ZNF365
ENSG00000196154	1171.28	1.92464	6.40198e-152	5.70408e-150	S100A4
ENSG00000163947	1663.1	1.8967	2.42772e-151	2.15731e-149	ARHGEF3
ENSG00000076641	573.352	1.98732	3.64129e-151	3.22713e-149	PAG1
ENSG00000151725	1652.55	-1.26396	1.77128e-150	1.56566e-148	CENPU
ENSG00000007908	346.262	2.70006	2.57882e-150	2.27345e-148	SELE
ENSG00000224149	174.174	3.11546	7.05061e-150	6.19934e-148	NA
ENSG00000179399	224.63	-3.99841	2.1525e-149	1.88764e-147	GPC5
ENSG00000162692	777.071	-1.90825	5.83821e-149	5.10644e-147	VCAM1
ENSG00000177311	2391.76	1.5593	1.288e-148	1.12362e-146	ZBTB38
ENSG00000078725	209.695	-3.03086	1.78556e-148	1.55362e-146	BRINP1
ENSG00000107819	3831.76	1.5862	7.13376e-148	6.19099e-146	SFXN3
ENSG00000196878	397.409	3.51253	9.03945e-148	7.82451e-146	LAMB3
ENSG00000197415	335.412	2.66375	9.29534e-148	8.02521e-146	VEPH1
ENSG00000241743	285.814	-2.45777	1.58202e-147	1.36233e-145	NA
ENSG00000173530	42822.6	1.59198	2.2217e-147	1.90826e-145	TNFRSF10D
ENSG00000103888	504.049	3.57374	3.97245e-147	3.40327e-145	CEMIP
ENSG00000151388	4967.24	1.33002	5.98572e-147	5.11496e-145	ADAMTS12
ENSG00000087116	434.833	2.15742	1.05561e-146	8.99746e-145	ADAMTS2
ENSG00000180440	210.264	-4.86873	3.46876e-146	2.94906e-144	SERTM1
ENSG00000244414	194.633	4.98941	3.62935e-146	3.07777e-144	CFHR1
ENSG00000138795	364.792	2.12901	6.37511e-146	5.39253e-144	LEF1
ENSG00000085276	673.075	-1.95611	7.30862e-145	6.16656e-143	MECOM
ENSG00000104447	4495.95	-1.54226	1.09734e-144	9.23536e-143	TRPS1
ENSG00000056558	178.956	3.18768	4.5511e-144	3.82064e-142	TRAF1
ENSG00000124749	341.223	3.30555	2.27318e-143	1.90355e-141	COL21A1
ENSG00000173705	1459.54	1.5537	3.63693e-143	3.03793e-141	SUSD5
ENSG00000128606	10219.5	1.58527	5.30132e-143	4.41715e-141	LRRC17
ENSG00000138435	561.666	2.47817	1.56614e-142	1.30169e-140	CHRNA1
ENSG00000152049	152.45	4.66246	2.24893e-142	1.86455e-140	KCNE4
ENSG00000112319	267.76	-3.25894	3.70938e-142	3.06777e-140	EYA4
ENSG00000154175	208.693	2.9983	5.99754e-142	4.9479e-140	ABI3BP
ENSG00000118473	706.327	1.86282	6.50008e-141	5.34928e-139	SGIP1
ENSG00000250616	182.057	-4.72619	9.21907e-141	7.56824e-139	YPEL3-DT
ENSG00000180318	2472.64	-1.79087	5.63174e-140	4.61195e-138	ALX1
ENSG00000197565	437.401	-2.44566	5.08829e-139	4.15673e-137	COL4A6
ENSG00000131981	1087.84	1.70231	9.33466e-138	7.60706e-136	LGALS3
ENSG00000116690	146.762	4.6646	2.26545e-137	1.84169e-135	PRG4
ENSG00000138411	887.604	-1.53686	3.42464e-137	2.77728e-135	HECW2
ENSG00000100097	8880.58	1.31869	5.27324e-136	4.26609e-134	LGALS1
ENSG00000102804	9050.37	1.30583	2.32646e-135	1.87758e-133	TSC22D1
ENSG00000138829	32377	-2.62921	2.39495e-134	1.9282e-132	FBN2
ENSG00000169760	187.453	2.73406	2.72803e-134	2.19108e-132	NLGN1
ENSG00000067225	79209.3	1.342	6.09747e-134	4.88558e-132	PKM
ENSG00000170448	1645.96	-1.37004	8.36654e-134	6.68762e-132	NFXL1
ENSG00000109099	2644.77	0.973084	2.13151e-133	1.69971e-131	PMP22
ENSG00000188015	135.653	4.08138	6.1909e-133	4.92501e-131	S100A3
ENSG00000147454	1567.32	1.05751	1.47704e-132	1.17223e-130	SLC25A37
ENSG00000106688	182.353	3.77551	2.40021e-132	1.90037e-130	SLC1A1
ENSG00000172716	244.985	3.44313	2.78617e-132	2.20075e-130	SLFN11
ENSG00000242265	18391.6	-1.10062	6.55619e-132	5.1664e-130	PEG10
ENSG00000102385	361.651	2.21989	5.4076e-131	4.25127e-129	DRP2
ENSG00000130635	13946	1.61681	1.41425e-130	1.10923e-128	COL5A1
ENSG00000144354	1200.78	-1.46374	2.34779e-130	1.8371e-128	CDCA7
ENSG00000144063	168.567	3.68942	7.61527e-130	5.94489e-128	MALL
ENSG00000261189	167.306	5.48127	7.92463e-130	6.17198e-128	NA
ENSG00000118946	350.822	-1.72689	8.9487e-130	6.95335e-128	PCDH17
ENSG00000138771	529.922	-1.60133	1.17492e-129	9.1082e-128	SHROOM3
ENSG00000138074	3696.38	-1.37815	1.33499e-129	1.03252e-127	SLC5A6
ENSG00000145908	200.466	-5.74576	1.99973e-129	1.54307e-127	ZNF300
ENSG00000114739	748.014	-1.64315	3.63319e-129	2.79705e-127	ACVR2B
ENSG00000148175	5277.59	-1.65958	4.22499e-129	3.24518e-127	STOM
ENSG00000011422	4286.63	1.3754	6.704e-129	5.13748e-127	PLAUR
ENSG00000145632	10511.6	-1.62374	8.32368e-129	6.36409e-127	PLK2
ENSG00000125462	139.815	3.35012	1.0557e-126	8.05319e-125	MIR9-1HG
ENSG00000166394	245.196	2.36212	2.20891e-126	1.68119e-124	CYB5R2
ENSG00000174501	1335.05	1.71307	1.20744e-125	9.16885e-124	ANKRD36C
ENSG00000288905	667.415	1.61436	1.48939e-125	1.12842e-123	LSP1P5
ENSG00000091844	365.92	2.12971	3.11493e-125	2.35466e-123	RGS17
ENSG00000101347	597.679	2.0382	2.28042e-124	1.71994e-122	SAMHD1
ENSG00000075711	4440.75	0.995727	5.07332e-124	3.81779e-122	DLG1
ENSG00000064666	17635.1	-0.837586	1.67905e-123	1.26069e-121	CNN2
ENSG00000171843	822.186	1.44958	1.71723e-123	1.28646e-121	MLLT3
ENSG00000137124	1219.86	1.25232	1.79684e-123	1.34309e-121	ALDH1B1
ENSG00000104267	234.404	-2.70756	3.35604e-123	2.50295e-121	CA2
ENSG00000009413	1677.83	-1.42234	5.38872e-123	4.00998e-121	REV3L
ENSG00000004399	1082.48	1.08961	7.74764e-123	5.75254e-121	PLXND1
ENSG00000122644	922.475	1.07765	1.36743e-122	1.01305e-120	ARL4A
ENSG00000007062	744.296	-2.34446	2.91851e-122	2.15738e-120	PROM1
ENSG00000184588	551.985	-1.48901	1.80025e-121	1.32781e-119	PDE4B
ENSG00000065923	208.932	3.07186	3.00728e-121	2.2132e-119	SLC9A7
ENSG00000113369	3522.83	1.63747	9.72555e-121	7.14176e-119	ARRDC3
ENSG00000067057	2720.27	1.0169	4.4917e-120	3.29116e-118	PFKP
ENSG00000174498	139.201	-4.22826	5.60482e-120	4.09777e-118	IGDCC3
ENSG00000008196	1059.41	-2.76934	9.85544e-120	7.18973e-118	TFAP2B
ENSG00000069702	729.77	-1.86428	1.19882e-119	8.72658e-118	TGFBR3
ENSG00000171714	303.76	-2.68023	1.31799e-119	9.57318e-118	ANO5
ENSG00000164125	2678.77	1.27575	1.66581e-119	1.20733e-117	GASK1B
ENSG00000196104	312.21	-2.4064	2.10993e-119	1.52591e-117	SPOCK3
ENSG00000058866	153.06	3.60723	2.82356e-119	2.0376e-117	DGKG
ENSG00000094804	2798.22	-1.43314	3.63701e-119	2.61896e-117	CDC6
ENSG00000114251	3779.03	-1.47307	4.17431e-119	2.9994e-117	WNT5A
ENSG00000138772	370.99	-1.84173	4.28409e-119	3.07167e-117	ANXA3
ENSG00000137558	392.807	-2.46476	4.79772e-119	3.43258e-117	PI15
ENSG00000178445	146.118	3.30604	4.99089e-119	3.56315e-117	GLDC
ENSG00000189184	26837	-1.51521	1.19704e-118	8.52782e-117	PCDH18
ENSG00000172987	406.334	-7.97252	5.37821e-118	3.82334e-116	HPSE2
ENSG00000253661	189.107	-3.38459	5.48796e-118	3.89307e-116	ZFHX4-AS1
ENSG00000019186	126.813	4.68755	5.66287e-118	4.00864e-116	CYP24A1
ENSG00000234511	117.245	3.67198	1.01456e-117	7.16672e-116	C5orf58
ENSG00000245532	1187.69	1.65384	4.48791e-117	3.1635e-115	NEAT1
ENSG00000162804	160.626	2.58866	1.0923e-116	7.68338e-115	SNED1
ENSG00000107521	587.202	1.67714	1.10531e-116	7.75856e-115	HPS1
ENSG00000129009	257.047	2.37075	1.14711e-116	8.03509e-115	ISLR
ENSG00000269378	21541	0.706826	2.08705e-116	1.45884e-114	NA
ENSG00000086991	641.794	2.93397	2.29056e-116	1.59775e-114	NOX4
ENSG00000187955	1233.93	-1.59039	5.63722e-116	3.92398e-114	COL14A1
ENSG00000122641	5598.98	1.34317	6.98043e-116	4.84886e-114	INHBA
ENSG00000185043	1128.86	1.26499	1.33078e-115	9.22489e-114	CIB1
ENSG00000077152	921.443	-1.2625	1.40465e-115	9.7168e-114	UBE2T
ENSG00000250786	1053.32	-1.36315	2.01629e-115	1.39191e-113	SNHG18
ENSG00000157399	692.073	1.36274	2.27205e-115	1.56523e-113	ARSL
ENSG00000149633	1595.49	2.51879	2.40019e-114	1.65011e-112	KIAA1755
ENSG00000196376	127.91	3.61831	8.46905e-114	5.81043e-112	SLC35F1
ENSG00000105011	1412.95	-1.12284	9.7649e-114	6.68576e-112	ASF1B
ENSG00000162745	1638.34	2.2921	1.30858e-113	8.94117e-112	OLFML2B
ENSG00000225783	161.624	3.10654	1.42735e-113	9.73279e-112	MIAT
ENSG00000078098	11256.2	1.47357	2.00542e-113	1.36466e-111	FAP
ENSG00000163565	5421.5	1.55228	2.6089e-113	1.77172e-111	IFI16
ENSG00000262655	1356.33	-3.7876	2.62047e-113	1.77597e-111	SPON1
ENSG00000152217	614.601	1.51286	4.48385e-113	3.03268e-111	SETBP1
ENSG00000170373	197.801	6.57073	6.31663e-113	4.26366e-111	CST1
ENSG00000145721	177.373	-3.09994	6.4275e-113	4.32975e-111	LIX1
ENSG00000152402	214.665	-2.18561	6.13714e-112	4.12584e-110	GUCY1A2
ENSG00000143476	2520.15	-1.52561	1.01427e-111	6.80497e-110	DTL
ENSG00000064300	345.541	-5.12345	1.59133e-111	1.06552e-109	NGFR
ENSG00000256235	498.777	1.53061	3.04734e-111	2.03636e-109	SMIM3
ENSG00000072952	510.446	-1.3191	2.55272e-110	1.70242e-108	IRAG1
ENSG00000257219	120.294	3.52164	2.58254e-110	1.71888e-108	LNCOG
ENSG00000137968	237.213	2.2764	2.98747e-110	1.98444e-108	SLC44A5
ENSG00000117707	307.53	-2.49101	6.42381e-110	4.25858e-108	PROX1
ENSG00000153246	1305.51	3.39401	8.41531e-110	5.56777e-108	PLA2R1
ENSG00000197019	916.187	1.17161	1.54615e-109	1.02095e-107	SERTAD1
ENSG00000149090	8416.97	-1.36474	3.91691e-109	2.5813e-107	PAMR1
ENSG00000145623	1231.51	2.90693	8.51779e-109	5.60229e-107	OSMR
ENSG00000170379	504.318	1.95875	3.80487e-108	2.49761e-106	TCAF2
ENSG00000281344	220.889	-2.13528	1.00436e-107	6.57993e-106	NA
ENSG00000018189	1130.06	1.08509	1.29029e-107	8.43664e-106	RUFY3
ENSG00000184661	1517.05	-1.067	2.35745e-107	1.53842e-105	CDCA2
ENSG00000073464	145.086	2.68997	2.83912e-107	1.84914e-105	CLCN4
ENSG00000106278	406.473	2.04813	4.02415e-107	2.61586e-105	PTPRZ1
ENSG00000152592	111.447	4.52067	3.57756e-106	2.32104e-104	DMP1
ENSG00000134853	8047.86	1.38921	4.08864e-106	2.64747e-104	PDGFRA
ENSG00000121005	6217.22	-0.911846	8.59342e-106	5.55364e-104	CRISPLD1
ENSG00000135472	193.372	2.64674	1.17138e-105	7.55562e-104	FAIM2
ENSG00000065325	104.308	3.93133	1.50015e-105	9.65759e-104	GLP2R
ENSG00000178573	489.964	1.71697	1.56331e-105	1.00449e-103	MAF
ENSG00000235162	1913.94	-2.52446	3.15849e-105	2.02556e-103	C12orf75
ENSG00000102172	6599.14	0.665435	1.21573e-104	7.78157e-103	SMS
ENSG00000102144	28491.5	1.38961	1.32802e-104	8.48408e-103	PGK1
ENSG00000251095	155.351	-2.43818	1.39864e-104	8.91817e-103	NA
ENSG00000170323	115.149	4.69818	2.56257e-104	1.63087e-102	FABP4
ENSG00000174130	169.14	2.27589	4.11217e-104	2.61209e-102	TLR6
ENSG00000182263	487.299	-1.67211	1.12516e-103	7.13355e-102	FIGN
ENSG00000114861	2339.43	1.65642	1.2041e-103	7.61955e-102	FOXP1
ENSG00000106484	2827.87	-1.99367	1.31419e-103	8.3005e-102	MEST
ENSG00000187123	455.832	-2.39694	1.84152e-103	1.16092e-101	LYPD6
ENSG00000171310	233.1	2.63137	2.25734e-103	1.42038e-101	CHST11
ENSG00000168615	17257.1	0.941957	3.92494e-103	2.46504e-101	ADAM9
ENSG00000136040	133.899	-2.75428	4.54193e-103	2.84719e-101	PLXNC1
ENSG00000137331	777.063	2.11226	1.16151e-102	7.26751e-101	IER3
ENSG00000166025	15265.8	-0.580331	1.46825e-102	9.16959e-101	AMOTL1
ENSG00000069482	143.076	5.41724	1.5264e-102	9.51493e-101	GAL
ENSG00000089159	3256.25	1.40014	1.93869e-102	1.20625e-100	PXN
ENSG00000160211	1866.49	0.783953	3.30312e-102	2.05137e-100	G6PD
ENSG00000111252	1159.29	1.44333	4.77072e-102	2.95732e-100	SH2B3
ENSG00000106538	180.3	-6.2031	5.98352e-102	3.70225e-100	RARRES2
ENSG00000181458	1789.25	1.48374	2.24493e-101	1.38646e-99	TMEM45A
ENSG00000139055	265.781	1.94781	2.41014e-101	1.48575e-99	ERP27
ENSG00000100731	1255.04	1.11501	5.312e-101	3.26859e-99	PCNX1
ENSG00000197299	997.553	-1.26138	7.77174e-101	4.77333e-99	BLM
ENSG00000256268	102.695	4.50114	7.96385e-101	4.88235e-99	NA
ENSG00000157227	4278.58	1.06818	1.07428e-100	6.57396e-99	MMP14
ENSG00000020577	357.535	-1.5843	3.21579e-100	1.96428e-98	SAMD4A
ENSG00000134762	178.668	3.42267	1.27161e-99	7.75313e-98	DSC3
ENSG00000155307	220.301	-6.86122	2.23544e-99	1.36048e-97	SAMSN1
ENSG00000166401	1339.58	1.51351	4.84454e-99	2.94301e-97	SERPINB8
ENSG00000173262	767.927	1.56069	9.30148e-99	5.64031e-97	SLC2A14
ENSG00000129116	1958.08	0.891989	1.21514e-98	7.35513e-97	PALLD
ENSG00000183098	10217	0.731979	1.39245e-98	8.41313e-97	GPC6
ENSG00000166949	918.452	1.33934	3.1427e-98	1.89538e-96	SMAD3
ENSG00000213160	1003.35	-1.3028	4.88186e-98	2.93897e-96	KLHL23
ENSG00000165124	1725.23	-1.80113	9.94737e-98	5.97773e-96	SVEP1
ENSG00000280219	192.503	2.56521	1.0276e-97	6.16412e-96	NA
ENSG00000035687	5111.46	1.34722	1.45908e-97	8.73667e-96	ADSS2
ENSG00000237649	2304.33	-1.07253	1.64055e-97	9.80574e-96	KIFC1
ENSG00000163485	501.512	-1.87735	1.69072e-97	1.00876e-95	ADORA1
ENSG00000171314	26340.3	1.28409	1.75445e-97	1.04492e-95	PGAM1
ENSG00000158710	15571.6	1.31679	2.55108e-97	1.51667e-95	TAGLN2
ENSG00000131153	1428.5	-1.06857	2.7644e-97	1.64057e-95	GINS2
ENSG00000260439	117.719	-3.80111	3.5893e-97	2.12634e-95	LMF1-AS1
ENSG00000204054	271.82	1.61158	9.83672e-97	5.81707e-95	NA
ENSG00000204516	288.857	1.64285	9.97261e-97	5.88701e-95	MICB
ENSG00000272398	4515.77	0.977223	1.08234e-96	6.37795e-95	CD24
ENSG00000187720	1483.43	-1.28934	1.17595e-96	6.91742e-95	THSD4
ENSG00000138376	1206.65	-1.00527	1.26509e-96	7.42865e-95	BARD1
ENSG00000129422	2444.87	1.41106	3.02649e-96	1.77405e-94	MTUS1
ENSG00000012061	4517.41	1.32817	4.05208e-96	2.37107e-94	ERCC1
ENSG00000086544	356.641	1.56966	4.25451e-96	2.48517e-94	ITPKC
ENSG00000152583	107.233	3.40834	5.38245e-96	3.13854e-94	SPARCL1
ENSG00000134115	1032.3	1.83269	1.01653e-95	5.91712e-94	CNTN6
ENSG00000154553	207.421	2.15242	1.07133e-95	6.22529e-94	PDLIM3
ENSG00000116299	183.862	2.72432	1.86678e-95	1.08286e-93	ELAPOR1
ENSG00000085382	2420.79	-1.67202	2.45582e-95	1.42208e-93	HACE1
ENSG00000058091	1526.55	0.947464	3.65162e-95	2.11087e-93	CDK14
ENSG00000133083	116.709	2.80265	3.74141e-95	2.15903e-93	DCLK1
ENSG00000013297	129.012	2.89391	3.94475e-95	2.27245e-93	CLDN11
ENSG00000167637	117.046	-4.62209	5.14824e-95	2.96063e-93	ZNF283
ENSG00000166250	437.086	-1.46289	1.52039e-94	8.72842e-93	CLMP
ENSG00000159842	2306.05	0.934529	2.59902e-94	1.48951e-92	ABR
ENSG00000154642	2375.79	1.37935	2.6339e-94	1.50692e-92	C21orf91
ENSG00000146112	1622.19	0.939084	2.65609e-94	1.51701e-92	PPP1R18
ENSG00000204767	714.827	1.66215	2.80418e-94	1.59886e-92	INSYN2B
ENSG00000123610	1132.29	1.64127	4.20036e-94	2.39084e-92	TNFAIP6
ENSG00000092421	1817.61	-2.67991	4.93454e-94	2.80396e-92	SEMA6A
ENSG00000007129	124.982	-5.19885	2.0804e-93	1.18014e-91	CEACAM21
ENSG00000151208	909.188	-1.36493	2.12938e-93	1.20588e-91	DLG5
ENSG00000186185	1140.15	-0.971088	2.5176e-93	1.42332e-91	KIF18B
ENSG00000172638	963.658	2.4881	2.68736e-93	1.51672e-91	EFEMP2
ENSG00000216285	3300.84	1.27946	4.24629e-93	2.39253e-91	NA
ENSG00000156265	230.082	2.16691	5.3647e-93	3.0176e-91	MAP3K7CL
ENSG00000125148	1851.37	1.28305	6.24893e-93	3.50906e-91	MT2A
ENSG00000182853	147.073	-5.90338	6.66811e-93	3.73817e-91	VMO1
ENSG00000171617	1714.72	-1.84402	6.7826e-93	3.79599e-91	ENC1
ENSG00000180660	1567.86	1.52817	8.48534e-93	4.741e-91	MAB21L1
ENSG00000170891	1763.5	0.793082	8.73945e-93	4.87483e-91	CYTL1
ENSG00000109680	1356.96	1.38538	9.45113e-93	5.26302e-91	TBC1D19
ENSG00000093072	275.63	1.97484	1.01875e-92	5.66363e-91	ADA2
ENSG00000134516	297.076	1.68908	1.30616e-92	7.24941e-91	DOCK2
ENSG00000186076	7572.39	1.28872	1.58143e-92	8.76265e-91	NA
ENSG00000164188	143.38	2.97169	2.2433e-92	1.24095e-90	RANBP3L
ENSG00000211455	4300.19	1.07574	3.94674e-92	2.17965e-90	STK38L
ENSG00000105514	262.199	-1.86044	5.32562e-92	2.9363e-90	RAB3D
ENSG00000163293	811.687	-1.17687	1.59031e-91	8.75377e-90	NIPAL1
ENSG00000116977	1075.76	1.49775	1.86079e-91	1.02258e-89	LGALS8
ENSG00000134532	1576.38	1.53577	2.36993e-91	1.30023e-89	SOX5
ENSG00000182674	607.684	-1.19689	2.62402e-91	1.43727e-89	KCNB2
ENSG00000124171	280.193	-1.82135	3.52187e-91	1.9259e-89	PARD6B
ENSG00000132824	6824.72	1.21953	3.63344e-91	1.98367e-89	SERINC3
ENSG00000240476	110.076	5.20773	4.11318e-91	2.24192e-89	LOC105374003
ENSG00000124201	1885.69	1.18279	4.66564e-91	2.5389e-89	ZNFX1
ENSG00000164283	100.082	4.16985	9.89823e-91	5.37755e-89	ESM1
ENSG00000078070	1127.37	-1.39362	2.08013e-90	1.12827e-88	MCCC1
ENSG00000169908	2577.97	1.3566	4.03228e-90	2.18357e-88	TM4SF1
ENSG00000171388	171.833	-3.12318	5.54004e-90	2.99521e-88	APLN
ENSG00000171867	11179.8	0.959841	6.40187e-90	3.45556e-88	PRNP
ENSG00000283196	346.764	1.60903	6.67372e-90	3.59649e-88	NA
ENSG00000118263	2700.78	1.47402	8.84023e-90	4.75636e-88	KLF7
ENSG00000179833	1416.69	-1.04151	1.21255e-89	6.51347e-88	SERTAD2
ENSG00000198121	2395.44	-0.773663	1.48875e-89	7.98431e-88	LPAR1
ENSG00000162063	1634.02	-0.892936	1.71405e-89	9.17786e-88	CCNF
ENSG00000112280	157.857	-2.16498	1.8057e-89	9.65312e-88	COL9A1
ENSG00000133789	3782.47	-0.827637	3.04331e-89	1.62433e-87	SWAP70
ENSG00000099998	335.151	2.28221	3.16531e-89	1.68675e-87	GGT5
ENSG00000142686	720.292	1.71026	3.9876e-89	2.12156e-87	C1orf216
ENSG00000101003	1894.01	-1.3134	1.24132e-88	6.59382e-87	GINS1
ENSG00000182492	46114.5	1.01399	1.71208e-88	9.08003e-87	BGN
ENSG00000075702	635.243	-1.3362	1.93723e-88	1.02578e-86	WDR62
ENSG00000059377	171.801	2.44284	2.11649e-88	1.11893e-86	TBXAS1
ENSG00000185477	160.775	2.21781	2.9473e-88	1.55569e-86	GPRIN3
ENSG00000228716	2365.4	-1.09327	4.65156e-88	2.45138e-86	DHFR
ENSG00000154721	353.347	1.98312	5.49871e-88	2.89328e-86	JAM2
ENSG00000119772	2066.49	-0.85501	5.61221e-88	2.94835e-86	DNMT3A
ENSG00000104419	1069.16	2.72918	6.39425e-88	3.35392e-86	NDRG1
ENSG00000240583	153.986	2.05577	7.56142e-88	3.95991e-86	AQP1
ENSG00000107959	3134.03	0.960051	1.37674e-87	7.1987e-86	PITRM1
ENSG00000176658	376.088	2.0745	1.39209e-87	7.26757e-86	MYO1D
ENSG00000144824	11449.5	-1.15259	1.65161e-87	8.60897e-86	PHLDB2
ENSG00000146670	1392.81	-1.08454	2.1006e-87	1.09323e-85	CDCA5
ENSG00000151150	1674.31	-1.2092	2.18185e-87	1.13375e-85	ANK3
ENSG00000169255	731.888	1.267	6.55813e-87	3.40249e-85	B3GALNT1
ENSG00000269556	2341.5	-1.99307	1.31536e-86	6.81379e-85	TMEM185A
ENSG00000164111	40166	1.2105	2.42536e-86	1.25443e-84	ANXA5
ENSG00000054654	882.77	-1.17105	4.01539e-86	2.07361e-84	SYNE2
ENSG00000172493	1231.69	-0.954914	5.37542e-86	2.77166e-84	AFF1
ENSG00000119917	683.981	1.6809	1.00851e-85	5.19203e-84	IFIT3
ENSG00000047365	179.268	2.24831	1.02814e-85	5.28495e-84	ARAP2
ENSG00000118407	326.112	-2.05046	1.81492e-85	9.31492e-84	FILIP1
ENSG00000164930	638.581	1.36842	2.32901e-85	1.19351e-83	FZD6
ENSG00000142949	2710.58	-2.277	2.48803e-85	1.27305e-83	PTPRF
ENSG00000151461	2795.98	1.41115	3.43359e-85	1.75417e-83	UPF2
ENSG00000117399	3028.83	-1.25443	3.52652e-85	1.7989e-83	CDC20
ENSG00000205730	464.661	1.31305	7.7062e-85	3.92499e-83	ITPRIPL2
ENSG00000088325	11156.9	-0.795098	1.00203e-84	5.09586e-83	TPX2
ENSG00000116017	769.416	-1.15972	1.0853e-84	5.51097e-83	ARID3A
ENSG00000174804	1053.84	1.71057	1.2777e-84	6.4781e-83	FZD4
ENSG00000111602	3125.82	-1.08708	2.05886e-84	1.04228e-82	TIMELESS
ENSG00000150556	113.791	-2.77777	2.45381e-84	1.24034e-82	LYPD6B
ENSG00000046653	447.643	1.33241	2.54646e-84	1.28523e-82	GPM6B
ENSG00000133169	313.211	1.63563	2.74446e-84	1.38308e-82	BEX1
ENSG00000136205	4616.49	1.26754	3.86224e-84	1.94345e-82	TNS3
ENSG00000205978	7948.83	-0.551213	5.12067e-84	2.57281e-82	NYNRIN
ENSG00000036828	138.953	-6.05608	6.01284e-84	3.01653e-82	CASR
ENSG00000072041	2565.58	1.44905	7.87263e-84	3.94363e-82	SLC6A15
ENSG00000008311	1662.52	-1.61887	7.9069e-84	3.95487e-82	AASS
ENSG00000143815	8572.44	-0.789163	1.36532e-83	6.81884e-82	LBR
ENSG00000128573	488.676	-1.54362	2.0682e-83	1.03138e-81	FOXP2
ENSG00000109846	86.3893	3.90005	2.39878e-83	1.19446e-81	CRYAB
ENSG00000007237	382.403	2.09475	3.95306e-83	1.96547e-81	GAS7
ENSG00000117226	233.652	2.172	4.18326e-83	2.07684e-81	GBP3
ENSG00000183856	748.915	-1.0925	8.4427e-83	4.18528e-81	IQGAP3
ENSG00000144554	1022.76	-1.07394	8.49368e-83	4.20431e-81	FANCD2
ENSG00000157064	127.7	2.7653	1.08306e-82	5.35313e-81	NMNAT2
ENSG00000068366	4001.25	0.715832	1.24408e-82	6.13991e-81	ACSL4
ENSG00000177706	532.771	1.48023	1.27029e-82	6.26003e-81	FAM20C
ENSG00000074590	730.172	-1.9473	1.57131e-82	7.73203e-81	NUAK1
ENSG00000196639	90.6562	4.44922	2.24124e-82	1.10124e-80	HRH1
ENSG00000184226	8105.07	-1.31163	2.45346e-82	1.20374e-80	PCDH9
ENSG00000000005	118.016	-2.90191	2.57285e-82	1.26047e-80	TNMD
ENSG00000165197	108.827	-5.16586	3.84776e-82	1.8823e-80	VEGFD
ENSG00000163053	145.479	2.72021	4.62477e-82	2.2591e-80	SLC16A14
ENSG00000148120	822.53	1.1878	4.89987e-82	2.38999e-80	AOPEP
ENSG00000076043	3986.5	0.962803	5.99991e-82	2.92229e-80	REXO2
ENSG00000112378	629.804	3.57318	8.25693e-82	4.01573e-80	PERP
ENSG00000107104	932.374	1.07992	9.57633e-82	4.65064e-80	KANK1
ENSG00000198826	1510.91	-0.983897	1.0877e-81	5.27463e-80	ARHGAP11A
ENSG00000244300	160.378	-2.88961	1.48928e-81	7.21158e-80	NA
ENSG00000111961	2054.05	0.734742	2.82371e-81	1.36535e-79	SASH1
ENSG00000166508	6617.28	-1.06715	3.67563e-81	1.77471e-79	MCM7
ENSG00000081320	3092.13	-0.997568	3.71115e-81	1.78928e-79	STK17B
ENSG00000109205	100.63	-4.79619	4.35032e-81	2.09442e-79	ODAM
ENSG00000177098	287.523	-1.53286	4.68868e-81	2.25408e-79	SCN4B
ENSG00000140525	3334.75	-1.2507	7.69864e-81	3.69579e-79	FANCI
ENSG00000169071	458.178	-2.95306	9.4069e-81	4.50937e-79	ROR2
ENSG00000139329	30281.7	-1.22831	1.37623e-80	6.58779e-79	LUM
ENSG00000205683	419.128	1.49682	2.18739e-80	1.04556e-78	DPF3
ENSG00000100003	461.784	1.73802	2.35031e-80	1.12184e-78	SEC14L2
ENSG00000169436	109.557	2.86463	2.59278e-80	1.23581e-78	COL22A1
ENSG00000177951	2627.82	0.76614	2.78577e-80	1.3259e-78	BET1L
ENSG00000286032	107.868	-2.63968	2.89481e-80	1.37584e-78	NA
ENSG00000156802	3820.44	-0.871929	3.81169e-80	1.80904e-78	ATAD2
ENSG00000142149	349.024	-1.6894	4.76968e-80	2.26049e-78	HUNK
ENSG00000179104	526.627	-1.39276	7.10507e-80	3.36253e-78	TMTC2
ENSG00000104738	5159.05	-1.11156	7.28862e-80	3.44452e-78	MCM4
ENSG00000169213	1108.67	0.893995	2.22415e-79	1.04962e-77	RAB3B
ENSG00000068400	1971.51	1.1438	2.35997e-79	1.11215e-77	GRIPAP1
ENSG00000164932	257.379	4.19683	2.4101e-79	1.13417e-77	CTHRC1
ENSG00000143786	207.185	2.20516	2.51441e-79	1.1816e-77	CNIH3
ENSG00000156140	679.872	1.33466	2.76406e-79	1.29709e-77	ADAMTS3
ENSG00000124216	459.128	1.23577	4.77744e-79	2.23876e-77	SNAI1
ENSG00000166147	9245.8	0.988959	6.21373e-79	2.90775e-77	FBN1
ENSG00000181192	1658.35	-0.853312	2.68348e-78	1.25399e-76	DHTKD1
ENSG00000149573	128.991	-6.01213	3.16065e-78	1.47491e-76	MPZL2
ENSG00000144730	4318.14	-2.60426	3.17591e-78	1.47997e-76	IL17RD
ENSG00000168209	1222.25	2.44047	4.49395e-78	2.09125e-76	DDIT4
ENSG00000222022	76.2408	3.30641	4.78893e-78	2.22542e-76	NA
ENSG00000187957	85.9938	2.95115	6.68275e-78	3.10117e-76	DNER
ENSG00000066279	2386.54	-0.994179	6.90611e-78	3.20037e-76	ASPM
ENSG00000130338	3967.95	0.622695	7.14425e-78	3.30615e-76	TULP4
ENSG00000082126	155.572	2.28877	9.91531e-78	4.58216e-76	MPP4
ENSG00000188501	160.362	2.05893	1.53569e-77	7.08707e-76	LCTL
ENSG00000168899	128.69	2.59157	1.55873e-77	7.18348e-76	VAMP5
ENSG00000133138	742.28	1.46564	1.61715e-77	7.44244e-76	TBC1D8B
ENSG00000105220	7042.38	1.07569	1.68885e-77	7.76175e-76	GPI
ENSG00000125503	89.0325	-3.76377	2.50226e-77	1.14843e-75	PPP1R12C
ENSG00000288765	152.71	-2.2847	2.52726e-77	1.15831e-75	NA
ENSG00000182326	633.952	1.57901	3.34942e-77	1.53302e-75	C1S
ENSG00000180611	688.738	-1.58326	4.17046e-77	1.9062e-75	MB21D2
ENSG00000155366	5018.63	0.951799	1.14171e-76	5.2113e-75	RHOC
ENSG00000079215	627.593	-1.5554	1.33026e-76	6.06364e-75	SLC1A3
ENSG00000003096	1375.13	-1.86116	1.35186e-76	6.15373e-75	KLHL13
ENSG00000175426	84.6341	4.32063	1.36073e-76	6.18569e-75	PCSK1
ENSG00000251003	80.1557	3.76852	1.70356e-76	7.73362e-75	NA
ENSG00000198832	1076.14	1.33922	1.79523e-76	8.1387e-75	SELENOM
ENSG00000111424	284.736	1.61036	4.40336e-76	1.99357e-74	VDR
ENSG00000185551	3251.62	0.602463	6.53647e-76	2.9553e-74	NR2F2
ENSG00000144566	5582.9	0.562102	1.66885e-75	7.5351e-74	RAB5A
ENSG00000221963	158.906	2.15276	2.49132e-75	1.12335e-73	APOL6
ENSG00000134013	50051.8	0.542903	7.36855e-75	3.31803e-73	LOXL2
ENSG00000088826	1057.32	1.21434	9.77564e-75	4.39601e-73	SMOX
ENSG00000286339	202.869	-7.43713	1.52164e-74	6.83349e-73	LOC107986524
ENSG00000177283	87.7318	2.96709	3.37808e-74	1.51501e-72	FZD8
ENSG00000174485	915.798	1.08438	3.98563e-74	1.78509e-72	DENND4A
ENSG00000136231	6045.69	1.17409	5.29745e-74	2.36945e-72	IGF2BP3
ENSG00000005020	633.169	1.36964	6.11309e-74	2.73062e-72	SKAP2
ENSG00000263535	140.247	2.44881	7.07327e-74	3.1553e-72	NA
ENSG00000169116	354.717	1.45874	7.67632e-74	3.41975e-72	PARM1
ENSG00000248544	92.4885	-3.87222	7.96381e-74	3.5431e-72	NA
ENSG00000237187	1062.11	0.884475	1.19779e-73	5.32189e-72	NR2F1-AS1
ENSG00000183908	84.7378	3.08192	1.28222e-73	5.68946e-72	LRRC55
ENSG00000156587	1390.19	0.8985	2.389e-73	1.05864e-71	UBE2L6
ENSG00000169306	137.122	2.55171	2.84518e-73	1.25911e-71	IL1RAPL1
ENSG00000003402	350.518	1.49915	4.34297e-73	1.91941e-71	CFLAR
ENSG00000204592	3477.52	1.00225	4.66899e-73	2.06077e-71	HLA-E
ENSG00000198914	72.734	4.5114	4.96491e-73	2.18849e-71	POU3F3
ENSG00000151503	2424.14	-0.736424	6.4656e-73	2.84623e-71	NCAPD3
ENSG00000115325	430.792	1.97186	6.81385e-73	2.99559e-71	DOK1
ENSG00000260604	104.635	2.74654	7.80718e-73	3.42777e-71	NA
ENSG00000101871	2712.73	-1.20031	1.58201e-72	6.93676e-71	MID1
ENSG00000116106	734.879	-1.07724	1.76216e-72	7.71655e-71	EPHA4
ENSG00000185634	255.929	1.65185	2.70703e-72	1.18387e-70	SHC4
ENSG00000161381	159.015	1.88223	4.12627e-72	1.80218e-70	PLXDC1
ENSG00000119383	3229.55	0.806514	4.15456e-72	1.81217e-70	PTPA
ENSG00000138395	148.797	-2.20299	4.92022e-72	2.14334e-70	CDK15
ENSG00000133110	44130.6	1.22289	5.15519e-72	2.24278e-70	POSTN
ENSG00000068394	1137.93	1.07046	5.74499e-72	2.49612e-70	GPKOW
ENSG00000240764	97.571	2.92123	6.47193e-72	2.80831e-70	PCDHGC5
ENSG00000134070	179.603	1.71764	1.22434e-71	5.30577e-70	IRAK2
ENSG00000107862	6332.49	0.598327	1.54467e-71	6.6853e-70	GBF1
ENSG00000174600	1728.54	1.06933	1.60783e-71	6.94965e-70	CMKLR1
ENSG00000245694	221.662	-1.70118	1.6678e-71	7.19954e-70	CRNDE
ENSG00000136840	298.206	1.41679	2.72173e-71	1.1734e-69	ST6GALNAC4
ENSG00000168672	2025.7	-3.25372	3.68158e-71	1.58517e-69	LRATD2
ENSG00000176171	3331.28	1.92579	4.40895e-71	1.89591e-69	BNIP3
ENSG00000232527	360.643	1.46897	7.27739e-71	3.12535e-69	LINC02802
ENSG00000141338	115.316	2.45047	1.21388e-70	5.20645e-69	ABCA8
ENSG00000164850	121.143	2.73751	1.29735e-70	5.55731e-69	GPER1
ENSG00000091986	4708.54	-1.1666	1.31506e-70	5.62595e-69	CCDC80
ENSG00000142227	3679.93	0.853347	1.41625e-70	6.0511e-69	EMP3
ENSG00000197183	11829.6	0.843792	1.86969e-70	7.97828e-69	NOL4L
ENSG00000147364	451.693	1.05871	2.19319e-70	9.34678e-69	FBXO25
ENSG00000120337	1159.74	-1.30614	3.6618e-70	1.55858e-68	TNFSF18
ENSG00000102057	279.468	2.52159	3.68187e-70	1.56512e-68	KCND1
ENSG00000154328	1019.46	0.880412	3.98915e-70	1.69359e-68	NEIL2
ENSG00000135318	1944.54	2.43348	5.76021e-70	2.44239e-68	NT5E
ENSG00000184840	11330.9	0.620346	5.86827e-70	2.48505e-68	TMED9
ENSG00000151617	3743.25	3.06697	1.12371e-69	4.75259e-68	EDNRA
ENSG00000132274	1010.64	1.12903	1.33698e-69	5.64742e-68	TRIM22
ENSG00000006704	612.7	-1.12501	1.73111e-69	7.30303e-68	GTF2IRD1
ENSG00000041353	96.2088	3.6971	2.19765e-69	9.25949e-68	RAB27B
ENSG00000149591	5020.39	-0.950174	3.55271e-69	1.495e-67	TAGLN
ENSG00000132002	5965.01	0.494366	5.8031e-69	2.43891e-67	DNAJB1
ENSG00000081138	98.0099	-2.59592	6.4709e-69	2.71615e-67	CDH7
ENSG00000280241	225.168	-1.86407	6.94873e-69	2.91306e-67	NA
ENSG00000164104	5089.26	-1.00957	1.01626e-68	4.25506e-67	HMGB2
ENSG00000138346	781.884	-1.43307	2.99062e-68	1.25059e-66	DNA2
ENSG00000170485	116.601	2.42132	3.01089e-68	1.2575e-66	NPAS2
ENSG00000101150	7563.46	0.56971	3.32149e-68	1.38549e-66	TPD52L2
ENSG00000152977	124.922	-2.03303	3.7921e-68	1.57982e-66	ZIC1
ENSG00000164692	436391	0.738271	4.04732e-68	1.68405e-66	COL1A2
ENSG00000115677	32229.3	0.580916	5.15194e-68	2.141e-66	HDLBP
ENSG00000184445	2007.23	-0.970032	5.24132e-68	2.17544e-66	KNTC1
ENSG00000261150	98.3651	-3.53425	7.12122e-68	2.95204e-66	EPPK1
ENSG00000092758	362.413	3.31037	7.39546e-68	3.06192e-66	COL9A3
ENSG00000141526	393.97	2.7761	8.97004e-68	3.70924e-66	SLC16A3
ENSG00000236256	65.8508	3.35302	1.0018e-67	4.13746e-66	DIAPH2-AS1
ENSG00000167767	210.242	1.66928	1.06244e-67	4.38251e-66	KRT80
ENSG00000148154	1498.08	-0.965491	1.29821e-67	5.34843e-66	UGCG
ENSG00000178999	1971.03	-1.12373	1.39183e-67	5.72706e-66	AURKB
ENSG00000233381	100.181	2.26141	1.69125e-67	6.95055e-66	NA
ENSG00000019144	4336.74	0.992993	1.94691e-67	7.99143e-66	PHLDB1
ENSG00000175115	819.994	-1.16082	2.4603e-67	1.00863e-65	PACS1
ENSG00000222032	72.9735	3.30983	2.64453e-67	1.08283e-65	NA
ENSG00000152642	816.712	0.923376	2.71819e-67	1.11163e-65	GPD1L
ENSG00000106852	96.3334	-4.4241	3.0197e-67	1.23342e-65	LHX6
ENSG00000114698	1153.74	1.20034	3.37364e-67	1.37631e-65	PLSCR4
ENSG00000071967	4993.63	1.16679	4.00356e-67	1.63131e-65	CYBRD1
ENSG00000171877	119.37	2.28365	6.60092e-67	2.68636e-65	FRMD5
ENSG00000114626	291.745	1.28297	7.04188e-67	2.86233e-65	ABTB1
ENSG00000135205	96.8742	-2.50585	1.33602e-66	5.42393e-65	CCDC146
ENSG00000105612	1389.52	1.04627	1.3503e-66	5.47527e-65	DNASE2
ENSG00000152601	4560.02	1.17192	1.74005e-66	7.04709e-65	MBNL1
ENSG00000154277	19515.1	0.834207	2.46085e-66	9.95424e-65	UCHL1
ENSG00000138669	71.5213	-4.17067	3.19017e-66	1.28888e-64	PRKG2
ENSG00000079616	2693.9	-0.916011	3.33314e-66	1.34501e-64	KIF22
ENSG00000253882	199.877	1.51817	3.54278e-66	1.42788e-64	LOC154761
ENSG00000289426	119.775	-6.36696	3.75035e-66	1.50972e-64	NA
ENSG00000206560	1995.55	1.13169	3.87333e-66	1.55735e-64	ANKRD28
ENSG00000162631	197.042	1.76415	3.92691e-66	1.577e-64	NTNG1
ENSG00000114023	1545.69	1.20831	4.63745e-66	1.8601e-64	FAM162A
ENSG00000224127	72.5286	3.09087	6.09744e-66	2.44278e-64	NA
ENSG00000103316	80.485	-3.18092	6.74451e-66	2.69877e-64	CRYM
ENSG00000163430	70305.3	1.06342	6.89497e-66	2.75568e-64	FSTL1
ENSG00000109107	643.298	1.05748	7.71438e-66	3.07949e-64	ALDOC
ENSG00000164879	92.4966	-2.70412	1.06607e-65	4.25055e-64	CA3
ENSG00000186088	75.9117	-3.08013	1.09364e-65	4.35525e-64	GSAP
ENSG00000171608	252.707	1.8067	1.12592e-65	4.47848e-64	PIK3CD
ENSG00000165533	1987.1	1.16078	1.34678e-65	5.35059e-64	TTC8
ENSG00000162738	1142.51	-0.996784	1.59522e-65	6.3301e-64	VANGL2
ENSG00000091656	1037.03	-1.52008	1.60712e-65	6.36976e-64	ZFHX4
ENSG00000229656	72.0092	3.00157	1.80786e-65	7.15692e-64	ITGB1-DT
ENSG00000115844	341.757	3.2274	2.04512e-65	8.08658e-64	DLX2
ENSG00000103187	2837.22	1.124	2.39482e-65	9.45813e-64	COTL1
ENSG00000140564	1320.84	1.92495	2.73408e-65	1.07853e-63	FURIN
ENSG00000112379	106.321	2.34566	3.13586e-65	1.23556e-63	ARFGEF3
ENSG00000204264	114.205	2.51077	5.14149e-65	2.02341e-63	PSMB8
ENSG00000120539	1012.4	-1.06111	6.06973e-65	2.3859e-63	MASTL
ENSG00000227036	450.029	2.37993	6.37945e-65	2.5047e-63	LINC00511
ENSG00000237283	114.28	-6.21388	6.55414e-65	2.57027e-63	NA
ENSG00000198739	96.8276	-2.62935	6.59903e-65	2.58484e-63	LRRTM3
ENSG00000135931	4766.37	-0.615007	8.29435e-65	3.24509e-63	ARMC9
ENSG00000153234	290.906	2.66388	8.43375e-65	3.29577e-63	NR4A2
ENSG00000196116	134.335	2.77036	1.23806e-64	4.83248e-63	TDRD7
ENSG00000177301	83.5052	-2.76841	1.2729e-64	4.96266e-63	KCNA2
ENSG00000078401	910.159	-1.01397	1.33119e-64	5.18387e-63	EDN1
ENSG00000119397	1162.23	-0.95433	1.41631e-64	5.50894e-63	CNTRL
ENSG00000184470	85.8773	-2.71271	1.48396e-64	5.76536e-63	TXNRD2
ENSG00000174059	455.193	1.6006	1.48708e-64	5.77077e-63	CD34
ENSG00000159023	781.248	-1.16829	1.97644e-64	7.6609e-63	EPB41
ENSG00000187741	879.899	-1.12641	3.22705e-64	1.24939e-62	FANCA
ENSG00000136710	841.423	0.930639	4.2788e-64	1.65467e-62	CCDC115
ENSG00000171316	1330.42	-0.842668	5.05955e-64	1.95433e-62	CHD7
ENSG00000185960	402.322	5.52492	5.88408e-64	2.27019e-62	SHOX
ENSG00000134138	1178.82	0.949099	7.24895e-64	2.79356e-62	MEIS2
ENSG00000165194	163.514	1.86903	7.39736e-64	2.84747e-62	PCDH19
ENSG00000071991	70.0071	3.41028	1.276e-63	4.90608e-62	CDH19
ENSG00000259807	70.542	3.54647	1.4502e-63	5.56945e-62	NA
ENSG00000286146	93.3508	-2.55184	1.8194e-63	6.97932e-62	NA
ENSG00000066697	546.711	1.12268	1.88483e-63	7.22203e-62	MSANTD3
ENSG00000142449	92.8765	-3.1945	2.21473e-63	8.47637e-62	FBN3
ENSG00000100979	2977.84	0.824637	2.45361e-63	9.37986e-62	PLTP
ENSG00000158055	70.9371	-3.68861	4.09978e-63	1.56551e-61	GRHL3
ENSG00000173221	1663.55	1.17562	4.27778e-63	1.63161e-61	GLRX
ENSG00000162607	2622.04	-0.733744	4.94078e-63	1.88234e-61	USP1
ENSG00000198691	106.295	-2.23479	5.08431e-63	1.93482e-61	ABCA4
ENSG00000166171	1029.34	0.940563	6.47001e-63	2.45934e-61	DPCD
ENSG00000180340	1663.55	-1.32503	9.46257e-63	3.59277e-61	FZD2
ENSG00000151572	1333.89	1.07856	9.48403e-63	3.59682e-61	ANO4
ENSG00000115306	11377.6	0.633206	1.07863e-62	4.08165e-61	SPTBN1
ENSG00000069399	109.238	2.65021	1.07868e-62	4.08165e-61	BCL3
ENSG00000135312	70.9361	-3.95749	1.15573e-62	4.36727e-61	HTR1B
ENSG00000197930	1926.2	0.862543	1.15678e-62	4.36727e-61	ERO1A
ENSG00000144834	161.679	1.6309	1.56426e-62	5.89898e-61	TAGLN3
ENSG00000259207	1719.21	2.0877	1.70679e-62	6.42923e-61	ITGB3
ENSG00000165655	153.845	2.16468	2.00879e-62	7.55829e-61	ZNF503
ENSG00000181826	966.688	-0.966052	2.06344e-62	7.75519e-61	RELL1
ENSG00000274070	1866.36	-0.79025	2.85536e-62	1.07195e-60	CASTOR2
ENSG00000038295	684.4	-0.944282	3.52428e-62	1.32159e-60	TLL1
ENSG00000170421	1835.38	1.13186	3.77551e-62	1.41421e-60	KRT8
ENSG00000049759	2469.49	-0.904518	4.07683e-62	1.52536e-60	NEDD4L
ENSG00000147408	851.149	-0.902063	4.50614e-62	1.68411e-60	CSGALNACT1
ENSG00000176974	663.279	-1.01407	5.47736e-62	2.0448e-60	SHMT1
ENSG00000115548	4293.13	0.841286	7.10513e-62	2.64952e-60	KDM3A
ENSG00000111640	62651.7	0.955161	8.8554e-62	3.29851e-60	GAPDH
ENSG00000114480	1908.28	0.663833	1.17479e-61	4.37104e-60	GBE1
ENSG00000286252	84.7655	-2.55223	1.2149e-61	4.51525e-60	NA
ENSG00000184988	79.3958	2.57934	2.17776e-61	8.08482e-60	TMEM106A
ENSG00000152518	917.523	-0.811264	2.7114e-61	1.00548e-59	ZFP36L2
ENSG00000123131	10322.3	0.833609	2.74236e-61	1.01583e-59	PRDX4
ENSG00000122884	25313.9	1.07478	2.82092e-61	1.04377e-59	P4HA1
ENSG00000130733	887.177	0.987751	3.71807e-61	1.3742e-59	YIPF2
ENSG00000145741	6505.34	-0.851506	3.82132e-61	1.41081e-59	BTF3
ENSG00000102103	1831.96	1.0382	4.57713e-61	1.68798e-59	PQBP1
ENSG00000126778	4657.5	1.89356	6.07292e-61	2.23714e-59	SIX1
ENSG00000163606	97.4842	-5.74097	6.10431e-61	2.24623e-59	CD200R1
ENSG00000135404	25601.4	0.89632	6.13195e-61	2.25391e-59	CD63
ENSG00000135476	1084.74	-0.870363	6.55654e-61	2.40733e-59	ESPL1
ENSG00000278540	5337.72	-0.631692	6.59916e-61	2.42032e-59	ACACA
ENSG00000082293	134.494	2.33301	6.61047e-61	2.42181e-59	COL19A1
ENSG00000128510	283.311	1.31279	7.84021e-61	2.86919e-59	CPA4
ENSG00000150938	1243.69	-0.847122	7.85064e-61	2.86987e-59	CRIM1
ENSG00000039560	14883	0.533436	8.86385e-61	3.23671e-59	RAI14
ENSG00000169242	777.368	-1.17042	1.08037e-60	3.94076e-59	EFNA1
ENSG00000197442	69.549	2.67993	1.22795e-60	4.47419e-59	MAP3K5
ENSG00000116141	216.083	-1.7731	1.28855e-60	4.68988e-59	MARK1
ENSG00000198467	20892.2	0.616637	1.37473e-60	4.9981e-59	TPM2
ENSG00000169129	278.588	1.64166	1.92628e-60	6.99573e-59	AFAP1L2
ENSG00000075218	1240.49	-0.940341	2.18551e-60	7.92858e-59	GTSE1
ENSG00000184635	1139.4	-1.17838	2.6215e-60	9.49995e-59	ZNF93
ENSG00000185885	548.249	1.53177	3.22113e-60	1.16603e-58	IFITM1
ENSG00000261213	71.2471	3.24078	3.3499e-60	1.21133e-58	NA
ENSG00000164756	85.4253	-3.09282	3.77252e-60	1.36267e-58	SLC30A8
ENSG00000111058	186.88	1.93144	4.34184e-60	1.56662e-58	ACSS3
ENSG00000153179	279.184	-1.66786	4.50818e-60	1.62489e-58	RASSF3
ENSG00000104332	3563.2	0.582004	4.64532e-60	1.67251e-58	SFRP1
ENSG00000181195	66.6665	-3.89189	4.78046e-60	1.71932e-58	PENK
ENSG00000173406	205.132	2.09366	7.31757e-60	2.62897e-58	DAB1
ENSG00000228526	324.659	1.40036	7.39995e-60	2.65572e-58	MIR34AHG
ENSG00000163762	353.9	-1.87133	9.40067e-60	3.37012e-58	TM4SF18
ENSG00000125898	98.0875	-3.67752	9.90026e-60	3.54542e-58	FAM110A
ENSG00000155849	422.788	-1.71745	1.12921e-59	4.03951e-58	ELMO1
ENSG00000076356	2253.1	1.61804	1.24698e-59	4.45607e-58	PLXNA2
ENSG00000198931	1541.51	0.800194	1.35202e-59	4.82624e-58	APRT
ENSG00000225889	76.4763	-3.06917	1.85081e-59	6.59972e-58	NA
ENSG00000146147	154.729	2.33782	2.16896e-59	7.72593e-58	MLIP
ENSG00000145685	1760.37	2.02179	2.23535e-59	7.95393e-58	LHFPL2
ENSG00000197747	2890.35	1.07771	2.31221e-59	8.21867e-58	S100A10
ENSG00000166881	1985.83	-1.15707	3.10798e-59	1.10355e-57	NEMP1
ENSG00000279161	70.8218	-3.15498	3.59347e-59	1.27458e-57	NA
ENSG00000123240	2702.27	0.678352	3.75847e-59	1.33168e-57	OPTN
ENSG00000176928	120.362	-1.98525	3.80453e-59	1.34658e-57	GCNT4
ENSG00000154783	149.182	-2.59784	5.64873e-59	1.9972e-57	FGD5
ENSG00000249464	292.383	-1.43144	6.0003e-59	2.11926e-57	LINC01091
ENSG00000112562	110.326	3.88944	6.60369e-59	2.32991e-57	SMOC2
ENSG00000153956	479.391	1.13633	6.73061e-59	2.37219e-57	CACNA2D1
ENSG00000172164	99.8136	2.62884	7.28128e-59	2.56356e-57	SNTB1
ENSG00000003989	124.015	-2.31675	7.3927e-59	2.60005e-57	SLC7A2
ENSG00000173890	88.0292	-3.36281	7.59821e-59	2.66952e-57	GPR160
ENSG00000139174	592.248	1.10885	8.62689e-59	3.02775e-57	PRICKLE1
ENSG00000235770	139.55	1.99672	9.57022e-59	3.3553e-57	LINC00607
ENSG00000091651	1471.08	-0.967435	1.05632e-58	3.69957e-57	ORC6
ENSG00000058063	1211.4	-1.62809	1.24537e-58	4.35709e-57	ATP11B
ENSG00000139734	1676.38	-1.05694	1.64304e-58	5.74238e-57	DIAPH3
ENSG00000076003	2933.53	-0.64389	1.7831e-58	6.22537e-57	MCM6
ENSG00000076770	265.39	-1.48035	2.7394e-58	9.55415e-57	MBNL3
ENSG00000269994	123.773	-2.2055	3.0146e-58	1.0503e-56	LINC02893
ENSG00000115109	2269.58	-0.695493	3.20462e-58	1.11534e-56	EPB41L5
ENSG00000111875	4833	0.935586	3.21546e-58	1.11795e-56	ASF1A
ENSG00000233639	156.718	2.13763	3.70848e-58	1.28802e-56	PANTR1
ENSG00000143653	1330.66	1.01276	3.90784e-58	1.35586e-56	SCCPDH
ENSG00000054598	695.811	1.24936	4.33437e-58	1.50228e-56	FOXC1
ENSG00000107077	571.937	1.03678	5.55705e-58	1.92406e-56	KDM4C
ENSG00000150995	942.426	1.1608	5.72165e-58	1.979e-56	ITPR1
ENSG00000168496	3492.04	-0.889691	6.56605e-58	2.26872e-56	FEN1
ENSG00000119969	2047.52	-0.979625	7.88502e-58	2.72164e-56	HELLS
ENSG00000204217	4058.45	0.661403	8.7795e-58	3.02725e-56	BMPR2
ENSG00000065328	1765.27	-1.31174	9.04548e-58	3.11575e-56	MCM10
ENSG00000105486	1597.64	-0.990958	9.46552e-58	3.25707e-56	LIG1
ENSG00000286267	82.0254	-2.6884	9.79532e-58	3.36709e-56	NA
ENSG00000152684	2027.05	1.03243	1.12796e-57	3.87332e-56	PELO
ENSG00000143429	234.957	1.46604	1.60847e-57	5.5177e-56	LSP1P4
ENSG00000100714	2801.12	-0.952445	1.68651e-57	5.77946e-56	MTHFD1
ENSG00000198804	17391.3	1.05213	2.06633e-57	7.07378e-56	COX1
ENSG00000123689	70.8021	3.10014	2.45604e-57	8.39931e-56	G0S2
ENSG00000165272	145.322	3.17717	2.8232e-57	9.64508e-56	AQP3
ENSG00000148123	65.7155	3.39584	3.00341e-57	1.02503e-55	PLPPR1
ENSG00000181544	296.906	-1.24265	4.76915e-57	1.62599e-55	FANCB
ENSG00000136720	368.483	-1.13227	5.37846e-57	1.83186e-55	HS6ST1
ENSG00000131016	6463.2	-0.750452	6.39504e-57	2.17588e-55	AKAP12
ENSG00000137809	5193.83	3.68044	7.48756e-57	2.54501e-55	ITGA11
ENSG00000054282	1138.28	1.04671	8.62179e-57	2.92755e-55	SDCCAG8
ENSG00000110841	3016.15	1.02783	9.08429e-57	3.08146e-55	PPFIBP1
ENSG00000189057	543.53	-1.35242	9.67618e-57	3.27891e-55	FAM111B
ENSG00000101670	1601.1	-1.07293	9.87625e-57	3.34331e-55	LIPG
ENSG00000091879	191.109	-2.18671	1.8963e-56	6.41287e-55	ANGPT2
ENSG00000226784	946.448	1.24547	1.92398e-56	6.4999e-55	PGAM4
ENSG00000111669	34326.9	0.992028	1.97317e-56	6.65936e-55	TPI1
ENSG00000138639	966.881	1.04072	2.10445e-56	7.09525e-55	ARHGAP24
ENSG00000169967	688.207	0.818539	2.17687e-56	7.33202e-55	MAP3K2
ENSG00000146197	1144.07	0.757873	4.01849e-56	1.35212e-54	SCUBE3
ENSG00000021645	163.674	1.87366	4.96998e-56	1.67059e-54	NRXN3
ENSG00000267534	2518.81	-0.665626	5.32147e-56	1.78694e-54	S1PR2
ENSG00000204103	95.9913	2.39051	5.46596e-56	1.83362e-54	MAFB
ENSG00000286149	82.5407	-2.69669	5.72487e-56	1.91855e-54	NA
ENSG00000162687	325.909	1.66631	8.77243e-56	2.93692e-54	KCNT2
ENSG00000107165	66.5085	-3.41225	9.0922e-56	3.04093e-54	TYRP1
ENSG00000115252	231.756	1.69995	9.96377e-56	3.32909e-54	PDE1A
ENSG00000204580	1081.65	1.45892	1.03491e-55	3.45439e-54	DDR1
ENSG00000197496	1285.79	1.13283	1.40069e-55	4.67063e-54	SLC2A10
ENSG00000099194	44251.6	-0.732391	1.79136e-55	5.9674e-54	SCD
ENSG00000170312	6795.04	-1.06356	2.0124e-55	6.69704e-54	CDK1
ENSG00000120217	68.2197	-3.3779	2.39208e-55	7.95266e-54	CD274
ENSG00000265972	1531.93	1.05333	2.48807e-55	8.26357e-54	TXNIP
ENSG00000140332	375.945	1.10705	3.48069e-55	1.15488e-53	TLE3
ENSG00000099204	2477.85	-0.885504	4.68621e-55	1.55333e-53	ABLIM1
ENSG00000138172	79.3632	2.71143	4.73786e-55	1.56889e-53	CALHM2
ENSG00000132329	131.394	1.88933	4.84383e-55	1.6024e-53	RAMP1
ENSG00000137198	192.292	-1.9042	5.27951e-55	1.7448e-53	GMPR
ENSG00000286155	90.3464	-2.33359	5.30381e-55	1.75109e-53	NA
ENSG00000170852	2232.16	0.628331	5.75219e-55	1.89726e-53	KBTBD2
ENSG00000083067	63.0185	-3.80246	5.75808e-55	1.89733e-53	TRPM3
ENSG00000118257	4622.6	1.74857	6.50239e-55	2.14047e-53	NRP2
ENSG00000138160	4248.78	-1.13769	6.66714e-55	2.19254e-53	KIF11
ENSG00000124570	2075.75	0.654494	8.87865e-55	2.91695e-53	SERPINB6
ENSG00000231991	3724.07	0.796526	9.08495e-55	2.98179e-53	NA
ENSG00000247095	125.251	2.41794	1.06764e-54	3.50068e-53	MIR210HG
ENSG00000173207	3626.75	-0.919642	1.25703e-54	4.11762e-53	CKS1B
ENSG00000139117	602.272	-1.0561	1.33216e-54	4.35948e-53	CPNE8
ENSG00000159055	637.361	-0.912558	1.34631e-54	4.40144e-53	MIS18A
ENSG00000188488	162.241	1.57942	1.47244e-54	4.8091e-53	SERPINA5
ENSG00000233251	71.9653	-3.37062	2.50021e-54	8.15791e-53	LOC100129434
ENSG00000101935	1152.7	0.796698	2.69019e-54	8.76922e-53	AMMECR1
ENSG00000125864	118.725	2.15613	2.91211e-54	9.48337e-53	BFSP1
ENSG00000114115	936.043	0.78945	3.15016e-54	1.02486e-52	RBP1
ENSG00000123609	178.857	1.83606	4.98864e-54	1.6214e-52	NMI
ENSG00000176208	556.691	-1.15034	6.38212e-54	2.0723e-52	ATAD5
ENSG00000141562	4168.72	0.798655	7.48857e-54	2.4292e-52	NARF
ENSG00000119185	2972.35	0.774369	8.29271e-54	2.68745e-52	ITGB1BP1
ENSG00000187908	119.423	3.33273	1.0079e-53	3.26317e-52	DMBT1
ENSG00000162618	2292.7	0.644738	1.63277e-53	5.28114e-52	ADGRL4
ENSG00000117266	88.8066	-2.36956	2.03263e-53	6.56812e-52	CDK18
ENSG00000166483	805.752	-1.10568	2.51743e-53	8.12681e-52	WEE1
ENSG00000259959	165.208	-1.56577	3.63443e-53	1.17214e-51	NA
ENSG00000136026	2756.6	0.586839	3.67017e-53	1.18252e-51	CKAP4
ENSG00000090530	1721.04	1.10719	3.8109e-53	1.22668e-51	P3H2
ENSG00000176834	723.637	-0.876462	4.27787e-53	1.37567e-51	VSIG10
ENSG00000082641	8896.86	0.43871	4.80457e-53	1.54356e-51	NFE2L1
ENSG00000215012	1350.72	-0.789412	5.53739e-53	1.77729e-51	RTL10
ENSG00000169860	219.188	-2.61175	6.17537e-53	1.98015e-51	P2RY1
ENSG00000087494	66.1727	3.2232	7.02522e-53	2.2505e-51	PTHLH
ENSG00000123700	92.3003	-2.47671	7.46611e-53	2.38944e-51	KCNJ2
ENSG00000143702	12657.2	0.587199	7.62516e-53	2.43801e-51	CEP170
ENSG00000140836	1235.12	1.0131	8.27978e-53	2.64478e-51	ZFHX3
ENSG00000135744	80.9585	2.35295	8.55908e-53	2.73139e-51	AGT
ENSG00000145901	1498.68	0.83939	9.54399e-53	3.04279e-51	TNIP1
ENSG00000114019	3105.87	-2.37536	1.0031e-52	3.19501e-51	AMOTL2
ENSG00000050165	2781.63	2.50164	1.0322e-52	3.28456e-51	DKK3
ENSG00000136492	1157.06	-1.47619	1.07234e-52	3.40905e-51	BRIP1
ENSG00000125848	3064.38	-1.01262	1.45052e-52	4.60692e-51	FLRT3
ENSG00000160223	227.602	1.40396	1.64465e-52	5.21852e-51	ICOSLG
ENSG00000136111	472.606	-1.4004	2.09003e-52	6.62545e-51	TBC1D4
ENSG00000198513	595.299	0.934188	2.30445e-52	7.29821e-51	ATL1
ENSG00000052795	368.527	-1.29585	2.53138e-52	8.00934e-51	FNIP2
ENSG00000056972	1051.57	-1.08337	3.48253e-52	1.10084e-50	TRAF3IP2
ENSG00000137310	1052.77	-0.700802	3.9144e-52	1.23618e-50	TCF19
ENSG00000100297	1876.32	-0.903901	3.92598e-52	1.23867e-50	MCM5
ENSG00000128335	479.205	1.10169	4.03589e-52	1.27214e-50	APOL2
ENSG00000175352	253.373	1.39189	4.32493e-52	1.36197e-50	NRIP3
ENSG00000074800	66719.6	0.896646	4.63925e-52	1.45957e-50	ENO1
ENSG00000184232	280.37	-1.50506	4.73906e-52	1.48957e-50	OAF
ENSG00000163545	460.186	-1.13776	5.55857e-52	1.74552e-50	NUAK2
ENSG00000186684	150.16	1.45988	5.65719e-52	1.77482e-50	CYP27C1
ENSG00000170425	114.434	1.7013	6.03001e-52	1.89001e-50	ADORA2B
ENSG00000114948	575.8	-1.14567	6.25292e-52	1.95804e-50	ADAM23
ENSG00000140575	13254.7	0.770795	8.34476e-52	2.61063e-50	IQGAP1
ENSG00000235254	254.51	-2.09073	8.70222e-52	2.71991e-50	NA
ENSG00000168264	724.053	1.04879	8.91889e-52	2.78503e-50	IRF2BP2
ENSG00000145779	648.032	-1.15522	9.36199e-52	2.92066e-50	TNFAIP8
ENSG00000133216	223.091	1.18771	9.4166e-52	2.93496e-50	EPHB2
ENSG00000064225	333.326	1.15453	1.03944e-51	3.23669e-50	ST3GAL6
ENSG00000055163	3586.42	-0.709157	1.05104e-51	3.26978e-50	CYFIP2
ENSG00000162645	180.509	-1.72102	1.34782e-51	4.18914e-50	GBP2
ENSG00000178222	83.2727	2.20516	1.38508e-51	4.30095e-50	RNF212
ENSG00000095752	78.3606	2.90365	1.90275e-51	5.90293e-50	IL11
ENSG00000188997	548.642	1.13099	1.97298e-51	6.11516e-50	KCTD21
ENSG00000175906	719.616	0.964389	2.11301e-51	6.54309e-50	ARL4D
ENSG00000289578	69.2731	-5.39073	2.41358e-51	7.46689e-50	NA
ENSG00000101665	177.618	1.73351	2.72378e-51	8.41876e-50	SMAD7
ENSG00000177239	2980.93	0.628495	2.94709e-51	9.10058e-50	MAN1B1
ENSG00000105401	4147.91	0.620601	3.3184e-51	1.02377e-49	CDC37
ENSG00000185737	64.1012	3.19292	3.965e-51	1.22213e-49	NRG3
ENSG00000147050	725.857	-1.09576	4.89032e-51	1.50595e-49	KDM6A
ENSG00000159217	4588.97	-1.11914	7.05972e-51	2.172e-49	IGF2BP1
ENSG00000172270	19901.6	0.558965	7.57755e-51	2.32917e-49	BSG
ENSG00000051341	706.025	-1.12552	8.00795e-51	2.45921e-49	POLQ
ENSG00000163346	3408.34	0.519314	8.06733e-51	2.47517e-49	PBXIP1
ENSG00000167105	137.588	2.03865	8.88701e-51	2.72415e-49	TMEM92
ENSG00000080189	1382.18	0.798225	1.06981e-50	3.27632e-49	SLC35C2
ENSG00000108774	2257.23	0.594151	1.15796e-50	3.54303e-49	RAB5C
ENSG00000196584	405.764	-1.23744	1.33354e-50	4.07651e-49	XRCC2
ENSG00000173848	6121.2	0.802359	1.49563e-50	4.56783e-49	NET1
ENSG00000168404	123.453	1.9099	1.55424e-50	4.74249e-49	MLKL
ENSG00000168056	317.977	1.33217	1.56827e-50	4.78095e-49	LTBP3
ENSG00000283528	116.357	1.89775	1.85908e-50	5.66231e-49	NA
ENSG00000187608	78.4767	2.17439	1.89969e-50	5.78073e-49	ISG15
ENSG00000147059	511.271	-1.20331	1.94926e-50	5.92618e-49	SPIN2A
ENSG00000122862	61.6932	4.85487	2.10891e-50	6.40571e-49	SRGN
ENSG00000162630	1131.34	-0.979181	2.47136e-50	7.49983e-49	B3GALT2
ENSG00000286012	98.084	-2.08769	4.67083e-50	1.41617e-48	NA
ENSG00000100994	8266.56	1.41822	4.87164e-50	1.47571e-48	PYGB
ENSG00000242247	3704.07	0.908725	5.17446e-50	1.56603e-48	ARFGAP3
ENSG00000131747	19488.2	-0.952825	5.42884e-50	1.64152e-48	TOP2A
ENSG00000179242	225.685	-1.22799	5.45782e-50	1.64879e-48	CDH4
ENSG00000105701	4477.9	0.513099	9.30099e-50	2.80727e-48	FKBP8
ENSG00000196562	2026.07	0.9721	1.05348e-49	3.1768e-48	SULF2
ENSG00000151320	196.736	1.38627	1.12556e-49	3.3911e-48	AKAP6
ENSG00000249992	50.9784	4.68691	1.16754e-49	3.51441e-48	TMEM158
ENSG00000286178	90.4817	-2.11363	1.25253e-49	3.76683e-48	NA
ENSG00000121152	1520.25	-1.05894	1.3551e-49	4.07165e-48	NCAPH
ENSG00000150687	10990.2	2.62552	1.40946e-49	4.23117e-48	PRSS23
ENSG00000135899	231.084	1.51593	1.49264e-49	4.47686e-48	SP110
ENSG00000286148	88.1173	-2.14332	1.68313e-49	5.04366e-48	NA
ENSG00000143369	3858.68	0.913504	1.69649e-49	5.07915e-48	ECM1
ENSG00000187164	232.583	1.29932	1.76568e-49	5.28154e-48	SHTN1
ENSG00000163171	1966.63	2.13598	2.35711e-49	7.04435e-48	CDC42EP3
ENSG00000179889	6659.44	0.638704	2.42501e-49	7.24078e-48	PDXDC1
ENSG00000164946	288.88	-1.34462	2.81044e-49	8.38413e-48	FREM1
ENSG00000164418	335.847	-1.31007	2.87216e-49	8.56062e-48	GRIK2
ENSG00000164054	6174.01	0.55458	3.11147e-49	9.26564e-48	SHISA5
ENSG00000196155	72.1239	2.3896	3.31969e-49	9.87688e-48	PLEKHG4
ENSG00000265763	173.047	-1.49845	3.64195e-49	1.0826e-47	ZNF488
ENSG00000198056	261.788	-1.36833	4.23838e-49	1.25878e-47	PRIM1
ENSG00000165548	91.033	2.08587	4.3489e-49	1.29046e-47	TMEM63C
ENSG00000065361	85.72	-2.43807	7.84866e-49	2.32688e-47	ERBB3
ENSG00000118985	2023.16	1.34825	1.00266e-48	2.96993e-47	ELL2
ENSG00000183850	321.885	-1.31647	1.05891e-48	3.13378e-47	ZNF730
ENSG00000246430	57.5773	-3.62773	1.14728e-48	3.3923e-47	LINC00968
ENSG00000010803	1588.79	-0.780945	1.29107e-48	3.81407e-47	SCMH1
ENSG00000166532	1646.96	-0.647421	1.31539e-48	3.8825e-47	RIMKLB
ENSG00000127314	11806.1	0.503151	1.47031e-48	4.33593e-47	RAP1B
ENSG00000183696	1172.17	1.05305	1.52842e-48	4.50332e-47	UPP1
ENSG00000172731	406.018	1.08118	1.75601e-48	5.16932e-47	LRRC20
ENSG00000004864	2277.86	-0.68474	1.77568e-48	5.22262e-47	SLC25A13
ENSG00000140563	183.46	1.48187	1.82365e-48	5.359e-47	MCTP2
ENSG00000128578	285.866	-1.7369	2.04003e-48	5.98958e-47	STRIP2
ENSG00000198108	154.864	1.92366	2.31887e-48	6.8023e-47	CHSY3
ENSG00000151090	417.061	1.02428	2.42672e-48	7.11241e-47	THRB
ENSG00000169508	100.584	2.59066	2.44151e-48	7.14949e-47	GPR183
ENSG00000168389	725.518	-1.26673	2.54323e-48	7.44083e-47	MFSD2A
ENSG00000128274	45.8963	4.41352	2.81106e-48	8.21723e-47	A4GALT
ENSG00000103381	1229.81	0.991052	3.33358e-48	9.73615e-47	CPPED1
ENSG00000129810	539.863	-1.02105	3.54766e-48	1.03524e-46	SGO1
ENSG00000197329	4406.96	-2.58362	3.57651e-48	1.04274e-46	PELI1
ENSG00000170500	107.323	1.7595	4.10041e-48	1.19444e-46	LONRF2
ENSG00000267519	487.353	0.874737	5.01679e-48	1.46011e-46	NA
ENSG00000283537	151.279	1.51152	5.35141e-48	1.55615e-46	NA
ENSG00000196172	420.145	-1.1195	6.97287e-48	2.02589e-46	ZNF681
ENSG00000141905	570.998	1.07672	7.65583e-48	2.22239e-46	NFIC
ENSG00000139974	869.883	1.20839	8.74143e-48	2.53532e-46	SLC38A6
ENSG00000263513	361.165	-1.03995	9.90869e-48	2.87137e-46	FAM72C
ENSG00000223770	51.51	3.73855	1.22111e-47	3.53551e-46	CACNA2D1-AS1
ENSG00000162836	453.512	1.15616	1.31758e-47	3.8115e-46	ACP6
ENSG00000125378	339.252	-1.23346	1.43112e-47	4.13637e-46	BMP4
ENSG00000142552	458.984	2.95366	1.48883e-47	4.29947e-46	RCN3
ENSG00000145819	202.396	1.40856	1.49039e-47	4.30025e-46	ARHGAP26
ENSG00000120885	1007.28	-0.969949	1.49922e-47	4.32199e-46	CLU
ENSG00000049245	5125.87	0.886677	1.5889e-47	4.57658e-46	VAMP3
ENSG00000196998	786.625	0.893622	2.07165e-47	5.96193e-46	WDR45
ENSG00000095587	174.792	-3.08689	2.20101e-47	6.32874e-46	TLL2
ENSG00000105088	1087.45	1.37493	2.22896e-47	6.40361e-46	OLFM2
ENSG00000126777	3017.53	0.562433	2.47666e-47	7.10913e-46	KTN1
ENSG00000179348	3623.97	-3.40746	2.57524e-47	7.38573e-46	GATA2
ENSG00000176641	962.293	-0.835525	2.71234e-47	7.77226e-46	RNF152
ENSG00000147854	429.211	1.02997	2.9195e-47	8.35873e-46	UHRF2
ENSG00000166148	52.9917	-3.40222	3.35949e-47	9.6102e-46	AVPR1A
ENSG00000104375	2850.37	-1.00135	3.42041e-47	9.77611e-46	STK3
ENSG00000071246	1332.01	-1.16737	3.61648e-47	1.03277e-45	VASH1
ENSG00000184497	245.033	1.17897	3.67018e-47	1.04721e-45	TMEM255B
ENSG00000170577	213.453	-1.8356	3.67561e-47	1.04786e-45	SIX2
ENSG00000176463	156.919	1.99559	3.93216e-47	1.12004e-45	SLCO3A1
ENSG00000135046	18441.1	-0.975094	5.39545e-47	1.53554e-45	ANXA1
ENSG00000170542	603.704	-1.89918	5.68147e-47	1.61557e-45	SERPINB9
ENSG00000169398	7101.81	0.532026	6.28713e-47	1.78627e-45	PTK2
ENSG00000168671	58.5063	-2.88179	6.32392e-47	1.7952e-45	UGT3A2
ENSG00000233521	175.173	1.30324	6.52441e-47	1.85054e-45	LINC01638
ENSG00000156273	4879.7	0.744532	6.67862e-47	1.89177e-45	BACH1
ENSG00000102445	160.301	1.55379	6.6811e-47	1.89177e-45	RUBCNL
ENSG00000164171	1043.43	-1.04496	7.16922e-47	2.02826e-45	ITGA2
ENSG00000149925	307.258	1.15075	7.56211e-47	2.13761e-45	ALDOA
ENSG00000118322	76.2765	2.27672	8.23959e-47	2.32714e-45	ATP10B
ENSG00000237973	2411.71	1.04115	8.27586e-47	2.33542e-45	MTCO1P12
ENSG00000232931	183.512	1.76597	8.50619e-47	2.39839e-45	NA
ENSG00000253669	167.462	1.68455	8.64694e-47	2.43602e-45	NA
ENSG00000184254	73.9413	-2.88136	8.65664e-47	2.4367e-45	ALDH1A3
ENSG00000003249	108.944	2.07598	8.68699e-47	2.44318e-45	DBNDD1
ENSG00000079102	1072.9	-0.96948	1.22218e-46	3.43443e-45	RUNX1T1
ENSG00000106804	284.907	-1.18141	1.22423e-46	3.4373e-45	C5
ENSG00000243244	680.255	0.781153	1.26587e-46	3.55123e-45	STON1
ENSG00000115107	154.308	1.82063	1.33105e-46	3.73097e-45	STEAP3
ENSG00000169607	2004.26	-1.02591	2.06605e-46	5.78633e-45	CKAP2L
ENSG00000184349	2600.6	-0.941013	2.07708e-46	5.81233e-45	EFNA5
ENSG00000155229	3769.38	0.765742	2.35884e-46	6.59528e-45	MMS19
ENSG00000143858	54.6504	-3.31585	2.61703e-46	7.31107e-45	SYT2
ENSG00000126545	52.903	3.07908	3.04426e-46	8.49748e-45	CSN1S1
ENSG00000150048	52.9333	-4.69134	4.45883e-46	1.24356e-44	CLEC1A
ENSG00000079841	250.132	-1.45769	5.24925e-46	1.46278e-44	RIMS1
ENSG00000103196	329.319	1.19402	5.40469e-46	1.50485e-44	CRISPLD2
ENSG00000156475	84.1322	2.12811	6.52147e-46	1.81428e-44	PPP2R2B
ENSG00000148541	181.516	1.37171	6.82612e-46	1.89746e-44	FAM13C
ENSG00000139269	76.9467	2.04855	8.88649e-46	2.46812e-44	INHBE
ENSG00000164096	8959.44	0.894444	9.04653e-46	2.51049e-44	C4orf3
ENSG00000106333	9316.49	0.496835	1.02636e-45	2.84588e-44	PCOLCE
ENSG00000115594	248.817	1.30944	1.11e-45	3.07524e-44	IL1R1
ENSG00000162407	704.825	1.97587	1.24156e-45	3.43688e-44	PLPP3
ENSG00000138814	1766.79	1.02678	1.299e-45	3.59288e-44	PPP3CA
ENSG00000113240	765.123	0.999375	1.30133e-45	3.59637e-44	CLK4
ENSG00000131015	149.818	1.84018	1.35859e-45	3.75152e-44	ULBP2
ENSG00000164616	88.5962	2.03972	1.48953e-45	4.10967e-44	NA
ENSG00000142920	519.897	0.940967	2.07635e-45	5.72402e-44	AZIN2
ENSG00000134533	61.5352	2.34218	2.53355e-45	6.97865e-44	RERG
ENSG00000154188	4634.57	1.04149	2.55277e-45	7.0258e-44	ANGPT1
ENSG00000130303	143.088	1.46636	2.90328e-45	7.98391e-44	BST2
ENSG00000198722	2421.13	-0.908046	2.91158e-45	8.00014e-44	UNC13B
ENSG00000144857	545.354	-2.02554	3.15435e-45	8.66007e-44	BOC
ENSG00000070193	59.9478	-5.35131	3.6028e-45	9.88315e-44	FGF10
ENSG00000196550	409.164	-1.0466	4.04747e-45	1.10939e-43	FAM72A
ENSG00000168675	240.113	1.16372	4.32333e-45	1.18403e-43	LDLRAD4
ENSG00000146757	1828.79	1.09285	4.41738e-45	1.20879e-43	ZNF92
ENSG00000142731	1443.43	-0.913722	4.80604e-45	1.31407e-43	PLK4
ENSG00000154839	1041.42	-1.00156	4.85418e-45	1.32615e-43	SKA1
ENSG00000076382	3105.58	-0.99525	5.0059e-45	1.36648e-43	SPAG5
ENSG00000043143	107.076	1.72073	5.21951e-45	1.42363e-43	JADE2
ENSG00000050405	10240.8	-0.947894	5.40989e-45	1.47435e-43	LIMA1
ENSG00000133106	129.989	1.73683	5.4897e-45	1.49488e-43	EPSTI1
ENSG00000180884	279.786	-2.11553	6.58115e-45	1.79063e-43	ZNF792
ENSG00000180263	770.921	-0.869028	7.84349e-45	2.13236e-43	FGD6
ENSG00000082269	1167.48	-0.699347	8.73032e-45	2.37152e-43	FAM135A
ENSG00000104805	5369.87	0.514429	9.37122e-45	2.54355e-43	NUCB1
ENSG00000092853	1173.94	-0.980873	1.08236e-44	2.93538e-43	CLSPN
ENSG00000108984	486.984	-1.45429	1.08543e-44	2.9413e-43	MAP2K6
ENSG00000122729	5159.62	0.538142	1.09194e-44	2.95656e-43	ACO1
ENSG00000135842	79.9259	2.04036	1.09795e-44	2.97043e-43	NIBAN1
ENSG00000177675	65.2014	2.2094	1.25097e-44	3.38167e-43	CD163L1
ENSG00000236972	93.5546	2.18195	1.30156e-44	3.51559e-43	NA
ENSG00000187678	5354.49	0.745718	1.41074e-44	3.8074e-43	SPRY4
ENSG00000227500	2410.02	0.643259	1.41485e-44	3.8154e-43	SCAMP4
ENSG00000110328	255.862	1.06662	1.46201e-44	3.93941e-43	GALNT18
ENSG00000152952	4573.2	0.504229	1.62429e-44	4.37314e-43	PLOD2
ENSG00000112972	18935.9	-0.787322	1.67779e-44	4.51354e-43	HMGCS1
ENSG00000085449	5964.94	0.544695	1.85429e-44	4.98437e-43	WDFY1
ENSG00000156970	2901.92	-0.897127	1.93195e-44	5.18893e-43	BUB1B
ENSG00000176692	64.2247	2.42259	1.97834e-44	5.30926e-43	FOXC2
ENSG00000185339	829.639	-0.933087	2.01887e-44	5.41367e-43	TCN2
ENSG00000119922	112.991	1.93622	2.08847e-44	5.59582e-43	IFIT2
ENSG00000058804	2541.4	-0.693879	2.22425e-44	5.95487e-43	NDC1
ENSG00000107537	570.414	0.883753	2.39972e-44	6.41949e-43	PHYH
ENSG00000132463	1268.93	0.632381	2.89382e-44	7.73507e-43	GRSF1
ENSG00000105939	1119.34	1.18654	2.92031e-44	7.79963e-43	ZC3HAV1
ENSG00000172159	134.309	-1.67657	3.25267e-44	8.68038e-43	FRMD3
ENSG00000124357	2546.47	0.689869	4.22703e-44	1.12716e-42	NAGK
ENSG00000148948	332.787	-1.19619	4.84799e-44	1.29172e-42	LRRC4C
ENSG00000086570	46.6352	-3.30468	5.36047e-44	1.42712e-42	FAT2
ENSG00000101115	468.296	-0.818065	5.44777e-44	1.44921e-42	SALL4
ENSG00000151093	308.631	1.41107	5.69384e-44	1.51346e-42	OXSM
ENSG00000182175	625.446	1.04508	7.53603e-44	2.00154e-42	RGMA
ENSG00000139112	3415.75	0.721714	7.86245e-44	2.08658e-42	GABARAPL1
ENSG00000179520	102.152	-1.88656	7.94164e-44	2.10592e-42	SLC17A8
ENSG00000105223	23150	0.539668	8.46354e-44	2.24254e-42	PLD3
ENSG00000120693	213.519	1.18862	8.84228e-44	2.34103e-42	SMAD9
ENSG00000196839	1277.06	1.20934	1.0789e-43	2.85417e-42	ADA
ENSG00000122694	3237.12	0.796524	1.22229e-43	3.23096e-42	GLIPR2
ENSG00000115993	3460.03	1.02348	1.23901e-43	3.27256e-42	TRAK2
ENSG00000114315	174.341	1.30425	1.41355e-43	3.73062e-42	HES1
ENSG00000226985	45.5295	-3.36682	1.52822e-43	4.03007e-42	LINC01203
ENSG00000104915	1125.69	0.598807	1.56639e-43	4.12745e-42	STX10
ENSG00000277639	203.537	-1.71977	1.57897e-43	4.15732e-42	CHD9NB
ENSG00000196932	152.967	1.60901	1.63108e-43	4.29116e-42	TMEM26
ENSG00000111728	120.696	1.70593	2.30909e-43	6.07013e-42	ST8SIA1
ENSG00000143228	1493.06	-0.868617	2.48244e-43	6.5207e-42	NUF2
ENSG00000183091	94.5847	-1.93956	2.54386e-43	6.67678e-42	NEB
ENSG00000226067	152.288	1.65982	2.68916e-43	7.0526e-42	NA
ENSG00000166974	7565.07	-0.837232	2.7697e-43	7.25814e-42	MAPRE2
ENSG00000150551	188.087	2.51415	3.1926e-43	8.3598e-42	LYPD1
ENSG00000184584	640.435	1.10236	3.37681e-43	8.83524e-42	STING1
ENSG00000176597	1826.09	-0.596894	3.38759e-43	8.8565e-42	B3GNT5
ENSG00000167930	5045.86	0.475348	3.67387e-43	9.59746e-42	FAM234A
ENSG00000159860	96.5542	1.82142	3.84767e-43	1.00436e-41	NA
ENSG00000145349	2057.77	0.72498	4.27251e-43	1.11439e-41	CAMK2D
ENSG00000166750	3932.66	0.859455	4.79563e-43	1.24986e-41	SLFN5
ENSG00000225190	885.815	0.690216	4.89409e-43	1.27452e-41	PLEKHM1
ENSG00000143507	236.095	1.47174	4.94436e-43	1.28661e-41	DUSP10
ENSG00000174371	1017.5	-1.00091	4.96591e-43	1.29121e-41	EXO1
ENSG00000104522	1676.39	0.598765	5.07107e-43	1.31753e-41	GFUS
ENSG00000277117	174.315	1.43974	5.32063e-43	1.3813e-41	LOC102723996
ENSG00000145824	66.2318	-2.826	5.50402e-43	1.4278e-41	CXCL14
ENSG00000116663	122.131	1.5594	6.07428e-43	1.57451e-41	FBXO6
ENSG00000179761	76.2082	1.90744	6.25423e-43	1.61989e-41	PIPOX
ENSG00000183688	263.172	-1.13055	6.28873e-43	1.62757e-41	RFLNB
ENSG00000198478	943.015	0.87308	7.29936e-43	1.88766e-41	SH3BGRL2
ENSG00000197380	232.667	-1.20739	9.56798e-43	2.47243e-41	DACT3
ENSG00000133466	1109.58	0.825389	1.06179e-42	2.74161e-41	C1QTNF6
ENSG00000138650	2452.88	-2.33382	1.35762e-42	3.50277e-41	PCDH10
ENSG00000133812	1453.53	-1.07516	1.36151e-42	3.5101e-41	SBF2
ENSG00000164087	534.181	-0.931762	1.38428e-42	3.56604e-41	POC1A
ENSG00000139567	84.0683	-2.00528	1.45028e-42	3.73318e-41	ACVRL1
ENSG00000109861	11725.2	0.771038	1.64906e-42	4.24159e-41	CTSC
ENSG00000060709	86.1122	-2.28147	1.67446e-42	4.30361e-41	RIMBP2
ENSG00000182718	84621	0.837277	1.94705e-42	5.00037e-41	ANXA2
ENSG00000131019	737.718	0.874399	2.15373e-42	5.5269e-41	ULBP3
ENSG00000124145	1704.96	0.730546	2.25015e-42	5.76992e-41	SDC4
ENSG00000101782	3244.26	0.681244	2.74183e-42	7.02531e-41	RIOK3
ENSG00000110330	5611.46	0.716469	3.03179e-42	7.76231e-41	BIRC2
ENSG00000117602	302.203	-1.15657	3.2129e-42	8.21971e-41	RCAN3
ENSG00000102362	80.4035	2.20053	3.50315e-42	8.95542e-41	SYTL4
ENSG00000143502	59.0592	2.56539	3.64987e-42	9.32336e-41	SUSD4
ENSG00000113083	1482.44	1.59865	3.68019e-42	9.39361e-41	LOX
ENSG00000051180	493.817	-1.15478	3.82722e-42	9.76145e-41	RAD51
ENSG00000174938	369.369	0.989767	5.05074e-42	1.28722e-40	SEZ6L2
ENSG00000221829	895.007	-0.716476	5.1243e-42	1.30498e-40	FANCG
ENSG00000163683	3171.18	0.902861	5.49669e-42	1.39875e-40	SMIM14
ENSG00000165633	122.477	1.81212	5.52161e-42	1.40402e-40	VSTM4
ENSG00000054356	89.811	3.50055	6.99401e-42	1.77706e-40	PTPRN
ENSG00000109805	3206.78	-0.865646	8.54115e-42	2.16852e-40	NCAPG
ENSG00000203876	87.2084	2.05922	8.88496e-42	2.25409e-40	ADD3-AS1
ENSG00000137216	630.236	0.738249	9.6395e-42	2.44366e-40	TMEM63B
ENSG00000173193	957.87	0.90312	1.23362e-41	3.12493e-40	PARP14
ENSG00000129625	5481.42	0.726898	1.28279e-41	3.24702e-40	REEP5
ENSG00000268942	372.706	-0.981812	1.36342e-41	3.4485e-40	NA
ENSG00000138658	644.463	-1.09381	1.45417e-41	3.67524e-40	ZGRF1
ENSG00000229140	69.3436	-2.386	1.49749e-41	3.78187e-40	CCDC26
ENSG00000010292	4405.62	-0.595234	1.58286e-41	3.99445e-40	NCAPD2
ENSG00000156642	6898.79	0.532292	1.60068e-41	4.03638e-40	NPTN
ENSG00000162368	5716.82	0.517679	1.80092e-41	4.53789e-40	CMPK1
ENSG00000023516	937.684	0.921067	2.01265e-41	5.06758e-40	AKAP11
ENSG00000164442	350.926	-1.09024	2.1964e-41	5.52607e-40	CITED2
ENSG00000182771	61.3081	2.78863	2.34309e-41	5.89071e-40	GRID1
ENSG00000170775	2169.24	2.06424	2.65513e-41	6.67017e-40	GPR37
ENSG00000144227	56.919	-2.54707	3.04103e-41	7.63387e-40	NXPH2
ENSG00000111247	842.411	-0.971413	3.05385e-41	7.66031e-40	RAD51AP1
ENSG00000140853	82.0404	1.92777	3.25267e-41	8.1529e-40	NLRC5
ENSG00000215386	168.396	-1.35828	3.46662e-41	8.68051e-40	MIR99AHG
ENSG00000188522	140.101	2.15597	3.46836e-41	8.68051e-40	FAM83G
ENSG00000132640	3672.13	-0.890711	3.891e-41	9.731e-40	BTBD3
ENSG00000171116	51.97	-2.67095	4.40087e-41	1.09979e-39	HSFX1
ENSG00000213551	762.487	-0.679152	5.54116e-41	1.38372e-39	DNAJC9
ENSG00000154447	885.888	0.910977	5.62126e-41	1.40267e-39	SH3RF1
ENSG00000112208	184.294	1.28112	5.72714e-41	1.42802e-39	BAG2
ENSG00000144395	206.87	-1.47407	5.81441e-41	1.4487e-39	CCDC150
ENSG00000170522	2345.87	-0.911224	6.24763e-41	1.55548e-39	ELOVL6
ENSG00000169826	2329.02	1.14847	6.73661e-41	1.67598e-39	CSGALNACT2
ENSG00000175305	489.913	-1.02073	6.88714e-41	1.71215e-39	CCNE2
ENSG00000187193	83.7345	1.86992	7.3506e-41	1.82601e-39	MT1X
ENSG00000215784	366.26	-1.00226	7.97262e-41	1.97906e-39	FAM72D
ENSG00000068323	3262.01	1.29017	8.23697e-41	2.04316e-39	TFE3
ENSG00000127863	2599.5	-0.555259	8.62193e-41	2.13706e-39	TNFRSF19
ENSG00000157570	76.7715	-2.12161	8.68585e-41	2.15131e-39	TSPAN18
ENSG00000185008	525.091	0.962346	9.21351e-41	2.28031e-39	ROBO2
ENSG00000197746	60270.8	0.804625	1.21005e-40	2.9926e-39	PSAP
ENSG00000166451	1281.89	-0.817936	1.31576e-40	3.25163e-39	CENPN
ENSG00000030582	10512	0.469795	1.34507e-40	3.32161e-39	GRN
ENSG00000134222	1183.76	-0.799403	1.34937e-40	3.32977e-39	PSRC1
ENSG00000149557	723.687	1.55724	1.56027e-40	3.84736e-39	FEZ1
ENSG00000078177	1562.07	-1.02885	1.62393e-40	4.00139e-39	N4BP2
ENSG00000277147	234.118	1.07296	1.8583e-40	4.57551e-39	NA
ENSG00000110619	2979.46	0.838235	1.87836e-40	4.62148e-39	CARS1
ENSG00000213523	2173.83	0.775528	1.90933e-40	4.69423e-39	SRA1
ENSG00000188985	300.75	-1.07115	2.02619e-40	4.97788e-39	NA
ENSG00000105974	21938.4	0.880718	2.79194e-40	6.8541e-39	CAV1
ENSG00000064692	92.3124	1.9121	2.847e-40	6.98413e-39	SNCAIP
ENSG00000158089	136.41	-1.82502	2.92662e-40	7.17418e-39	GALNT14
ENSG00000158683	71.1371	-2.13573	3.00973e-40	7.37251e-39	PKD1L1
ENSG00000095932	41.9155	-3.8189	3.09524e-40	7.57643e-39	SMIM24
ENSG00000133107	292.456	1.30316	3.54829e-40	8.67902e-39	TRPC4
ENSG00000228203	82.4383	1.95534	3.60217e-40	8.80438e-39	GRASLND
ENSG00000122952	3214.45	-0.81969	3.74326e-40	9.14253e-39	ZWINT
ENSG00000188641	929.39	0.923747	3.92448e-40	9.57814e-39	DPYD
ENSG00000121895	57.5743	2.15966	4.16085e-40	1.01476e-38	TMEM156
ENSG00000156103	5451.99	0.362353	4.70751e-40	1.14725e-38	MMP16
ENSG00000069667	995.633	0.885216	4.7867e-40	1.16569e-38	RORA
ENSG00000170153	566.044	-1.1028	5.39742e-40	1.31346e-38	RNF150
ENSG00000011009	3142.23	0.73865	5.60077e-40	1.36196e-38	LYPLA2
ENSG00000033122	96.1959	-1.81782	5.70957e-40	1.38741e-38	LRRC7
ENSG00000023839	91.5215	-1.93189	6.2901e-40	1.52736e-38	ABCC2
ENSG00000255874	57.6898	2.84723	6.3549e-40	1.54197e-38	PRECSIT
ENSG00000121281	181.574	1.28532	6.69511e-40	1.62335e-38	ADCY7
ENSG00000225101	42.3852	-3.51563	6.87389e-40	1.66549e-38	OR52K3P
ENSG00000065989	113.641	1.65573	6.95498e-40	1.68391e-38	PDE4A
ENSG00000101333	487.443	-0.844447	7.16851e-40	1.73435e-38	PLCB4
ENSG00000110987	371.37	-1.07729	7.91208e-40	1.91287e-38	BCL7A
ENSG00000166822	1178.97	-0.676288	8.55077e-40	2.06579e-38	TMEM170A
ENSG00000185774	44.7561	-3.33859	9.89174e-40	2.38803e-38	KCNIP4
ENSG00000100292	131.666	1.54963	1.00683e-39	2.42891e-38	HMOX1
ENSG00000205929	42.3436	2.9453	1.12187e-39	2.70447e-38	C21orf62
ENSG00000175471	152.994	1.50447	1.46733e-39	3.53471e-38	MCTP1
ENSG00000103496	846.972	0.769881	1.56801e-39	3.77452e-38	STX4
ENSG00000169251	4724.33	0.772706	1.6766e-39	4.03302e-38	NMD3
ENSG00000138434	6214.77	0.826704	1.75474e-39	4.21794e-38	ITPRID2
ENSG00000124839	40.2038	2.96134	1.87861e-39	4.51245e-38	RAB17
ENSG00000114805	141.507	1.35668	1.97897e-39	4.7501e-38	PLCH1
ENSG00000135338	755.982	1.01975	2.02044e-39	4.84616e-38	LCA5
ENSG00000163235	42.5663	-4.06182	2.11806e-39	5.07665e-38	TGFA
ENSG00000197358	213.369	1.90485	2.27426e-39	5.44714e-38	BNIP3P1
ENSG00000143545	1177.93	0.926951	2.53284e-39	6.06213e-38	RAB13
ENSG00000136114	131.717	1.47493	2.63539e-39	6.30304e-38	THSD1
ENSG00000175220	5366.22	0.73213	2.82895e-39	6.76115e-38	ARHGAP1
ENSG00000268738	48.7152	-2.62779	2.90779e-39	6.94461e-38	HSFX2
ENSG00000029993	4803.67	-0.772491	2.96048e-39	7.0654e-38	HMGB3
ENSG00000172817	263.292	-1.92866	2.96341e-39	7.06734e-38	CYP7B1
ENSG00000112541	251.196	-1.60819	3.14776e-39	7.50164e-38	PDE10A
ENSG00000170581	3893.34	0.767442	3.45485e-39	8.22761e-38	STAT2
ENSG00000160446	219.503	1.13754	3.75526e-39	8.93665e-38	ZDHHC12
ENSG00000115216	8705.25	0.695566	3.76741e-39	8.95921e-38	NRBP1
ENSG00000161217	2281.48	0.669676	4.36034e-39	1.03619e-37	PCYT1A
ENSG00000115520	3065.08	0.860092	4.98118e-39	1.18288e-37	COQ10B
ENSG00000167414	45.2934	-4.68344	5.11874e-39	1.21468e-37	GNG8
ENSG00000117632	29644.3	-0.861629	5.57933e-39	1.32304e-37	STMN1
ENSG00000055813	47.0612	-3.25547	6.78347e-39	1.60744e-37	CCDC85A
ENSG00000223485	37.3262	4.55153	7.52631e-39	1.7822e-37	LINC01615
ENSG00000049192	338.737	1.20601	9.28742e-39	2.19767e-37	ADAMTS6
ENSG00000125965	86.1368	3.13546	9.63258e-39	2.27773e-37	GDF5
ENSG00000133961	4578.16	0.86023	1.14763e-38	2.71178e-37	NUMB
ENSG00000083444	15536.9	0.577156	1.26201e-38	2.97994e-37	PLOD1
ENSG00000103522	64.6055	2.08176	1.29329e-38	3.05165e-37	IL21R
ENSG00000157456	2650.65	-0.739791	1.45884e-38	3.43985e-37	CCNB2
ENSG00000093009	746.334	-1.0442	1.55449e-38	3.66281e-37	CDC45
ENSG00000115687	349.459	-0.951688	1.65707e-38	3.90176e-37	PASK
ENSG00000189077	445.859	0.924856	2.21674e-38	5.2159e-37	TMEM120A
ENSG00000198938	27011.9	0.809844	2.74776e-38	6.46081e-37	COX3
ENSG00000182195	1634.67	0.680429	2.76911e-38	6.50644e-37	LDOC1
ENSG00000050344	66.7312	1.95562	2.82178e-38	6.62552e-37	NFE2L3
ENSG00000006283	57.9068	-2.95738	2.82607e-38	6.63094e-37	CACNA1G
ENSG00000152580	86.0659	2.04693	3.1603e-38	7.40996e-37	IGSF10
ENSG00000185532	812.269	-0.843392	3.16968e-38	7.42674e-37	PRKG1
ENSG00000185860	40.9868	-3.38569	3.23707e-38	7.57933e-37	CCDC190
ENSG00000226415	799.799	0.911217	3.37951e-38	7.9073e-37	NA
ENSG00000013293	69.5451	2.1921	3.61421e-38	8.45053e-37	SLC7A14
ENSG00000105048	83.5191	-1.73777	3.72529e-38	8.70415e-37	TNNT1
ENSG00000167778	924.749	0.943927	3.86246e-38	9.01834e-37	SPRYD3
ENSG00000162852	1787.96	-0.550959	3.96172e-38	9.24365e-37	CNST
ENSG00000120937	58.9813	-5.88022	4.05322e-38	9.45054e-37	NPPB
ENSG00000172795	3488.7	-0.779147	4.1461e-38	9.66037e-37	DCP2
ENSG00000158164	2193.78	-0.850985	4.46516e-38	1.03965e-36	TMSB15A
ENSG00000067715	1151.76	0.903443	4.80557e-38	1.11813e-36	SYT1
ENSG00000243064	41.2316	-3.48293	5.073e-38	1.17953e-36	NA
ENSG00000101144	56.4338	-2.50569	5.79658e-38	1.34684e-36	BMP7
ENSG00000231424	45.2533	-2.85875	5.82548e-38	1.35261e-36	NA
ENSG00000113578	140.35	1.57695	5.84106e-38	1.35529e-36	FGF1
ENSG00000081870	1549.66	-0.888344	5.96294e-38	1.38261e-36	IFT25
ENSG00000151376	70.466	2.29261	6.87687e-38	1.59341e-36	ME3
ENSG00000117643	111.203	1.52941	6.97701e-38	1.6155e-36	MAN1C1
ENSG00000171150	3735.26	1.15499	6.99879e-38	1.61942e-36	SOCS5
ENSG00000167555	217.622	-1.29917	7.27151e-38	1.68135e-36	ZNF528
ENSG00000162882	112.492	1.73	7.31354e-38	1.6899e-36	HAAO
ENSG00000247596	1093.99	0.707902	7.54645e-38	1.74251e-36	TWF2
ENSG00000113732	3988.29	0.810598	8.428e-38	1.94473e-36	ATP6V0E1
ENSG00000164761	251.654	1.12044	8.66807e-38	1.99874e-36	TNFRSF11B
ENSG00000117724	5934.51	-0.930521	8.70536e-38	2.00596e-36	CENPF
ENSG00000182963	1199.17	-0.837453	9.21824e-38	2.12267e-36	GJC1
ENSG00000025772	1310.07	0.686097	9.74274e-38	2.2419e-36	TOMM34
ENSG00000138604	11715.5	-0.765672	9.8509e-38	2.26523e-36	GLCE
ENSG00000135451	836.634	-0.908028	1.0076e-37	2.3154e-36	TROAP
ENSG00000117450	12609.5	0.811567	1.03164e-37	2.36902e-36	PRDX1
ENSG00000132646	3888.42	-0.698252	1.04998e-37	2.40947e-36	PCNA
ENSG00000166860	816.949	-0.702744	1.11569e-37	2.5585e-36	ZBTB39
ENSG00000168398	779.928	0.933215	1.14948e-37	2.6342e-36	BDKRB2
ENSG00000151967	135.14	-1.4704	1.35984e-37	3.11411e-36	SCHIP1
ENSG00000177425	541.213	-0.838668	1.65361e-37	3.78427e-36	PAWR
ENSG00000121769	483.807	-0.96001	1.75701e-37	4.01814e-36	FABP3
ENSG00000137207	4148.01	0.670606	1.95057e-37	4.45776e-36	YIPF3
ENSG00000155052	46.2081	-3.28633	1.97037e-37	4.49993e-36	CNTNAP5
ENSG00000178802	1035.8	0.843002	1.99185e-37	4.54589e-36	MPI
ENSG00000148773	2594.2	-0.740204	2.39329e-37	5.45833e-36	MKI67
ENSG00000182240	369.148	-0.900216	2.46874e-37	5.62658e-36	BACE2
ENSG00000147164	454.596	0.791525	2.80778e-37	6.39492e-36	SNX12
ENSG00000182957	279.488	0.91958	2.86236e-37	6.51479e-36	SPATA13
ENSG00000120708	31964.2	2.19608	2.92276e-37	6.64773e-36	TGFBI
ENSG00000187688	74.0541	1.86682	3.08607e-37	7.01442e-36	TRPV2
ENSG00000241749	41.4997	2.73731	3.70594e-37	8.4176e-36	RPSAP52
ENSG00000008441	75.4417	1.94429	3.75469e-37	8.52253e-36	NFIX
ENSG00000118508	1658.98	-2.22054	3.83629e-37	8.70185e-36	RAB32
ENSG00000104213	532.86	1.08108	5.2385e-37	1.18744e-35	PDGFRL
ENSG00000112837	64.2186	-2.20393	5.36202e-37	1.21462e-35	TBX18
ENSG00000175322	330.989	-1.26839	5.38296e-37	1.21853e-35	ZNF519
ENSG00000136247	693.126	0.928011	5.43084e-37	1.22854e-35	ZDHHC4
ENSG00000122145	39.2383	-3.86758	6.15398e-37	1.39118e-35	TBX22
ENSG00000186638	441.327	-0.808318	6.19267e-37	1.39898e-35	KIF24
ENSG00000187800	2027.31	-1.71206	6.66437e-37	1.50453e-35	PEAR1
ENSG00000101773	1577.9	-0.563064	6.81877e-37	1.53834e-35	RBBP8
ENSG00000136044	1950.65	-0.498628	7.54326e-37	1.70064e-35	APPL2
ENSG00000175928	438.141	-1.20742	8.36012e-37	1.88354e-35	LRRN1
ENSG00000145246	2301.03	-0.831877	9.64002e-37	2.17043e-35	ATP10D
ENSG00000142867	1831.21	0.633396	9.88115e-37	2.22322e-35	BCL10
ENSG00000150637	40.6676	-4.16714	1.01302e-36	2.27772e-35	CD226
ENSG00000005238	1542.89	0.669863	1.01833e-36	2.28812e-35	ATOSB
ENSG00000116005	8329.64	0.566159	1.02562e-36	2.30296e-35	PCYOX1
ENSG00000148335	897.819	0.725021	1.31452e-36	2.94809e-35	NTMT1
ENSG00000178662	323.964	-1.40697	1.31469e-36	2.94809e-35	CSRNP3
ENSG00000064393	2074.29	0.696511	1.41082e-36	3.16152e-35	HIPK2
ENSG00000166963	3113.1	0.752999	1.53489e-36	3.43725e-35	MAP1A
ENSG00000227012	55.782	-2.25299	1.58231e-36	3.54107e-35	NA
ENSG00000146247	3766.31	0.72347	1.94023e-36	4.33916e-35	PHIP
ENSG00000146281	501.014	-1.14917	2.00615e-36	4.48359e-35	PM20D2
ENSG00000163017	10947.9	-0.755664	2.09976e-36	4.68964e-35	ACTG2
ENSG00000251405	47.4781	-5.43227	2.12903e-36	4.75184e-35	NA
ENSG00000197635	83.9877	-1.92118	2.14406e-36	4.7822e-35	DPP4
ENSG00000152253	1125.3	-1.00836	2.31897e-36	5.16888e-35	SPC25
ENSG00000134330	803.084	0.741514	2.3624e-36	5.26216e-35	IAH1
ENSG00000167325	6322.93	-0.758262	2.57748e-36	5.73743e-35	RRM1
ENSG00000197582	75.0955	1.95056	2.71229e-36	6.03349e-35	NA
ENSG00000184384	1402.38	0.703623	2.76571e-36	6.14824e-35	MAML2
ENSG00000172318	337.61	1.16311	3.85104e-36	8.55525e-35	B3GALT1
ENSG00000095777	40.3825	-3.17123	4.08067e-36	9.05937e-35	MYO3A
ENSG00000108509	600.092	0.707306	4.33105e-36	9.60883e-35	CAMTA2
ENSG00000196730	1890.18	-0.946977	4.39085e-36	9.73504e-35	DAPK1
ENSG00000132432	5534.56	0.653649	4.59956e-36	1.0191e-34	SEC61G
ENSG00000143061	3761.19	-0.562308	5.22282e-36	1.15643e-34	IGSF3
ENSG00000166340	2871.54	0.906464	5.25234e-36	1.16219e-34	TPP1
ENSG00000145555	3024.37	1.6797	6.00983e-36	1.32892e-34	MYO10
ENSG00000123473	1627.64	-0.952245	6.19293e-36	1.36851e-34	STIL
ENSG00000106066	938.97	1.03211	6.30172e-36	1.39163e-34	CPVL
ENSG00000154319	207.452	1.16212	6.5645e-36	1.4487e-34	FAM167A
ENSG00000111261	196.768	-1.32394	6.89744e-36	1.52117e-34	MANSC1
ENSG00000159720	4834.72	0.615061	8.29834e-36	1.82892e-34	ATP6V0D1
ENSG00000178537	615.162	0.852851	8.35328e-36	1.83981e-34	SLC25A20
ENSG00000161203	21491.7	0.730733	8.42462e-36	1.8543e-34	AP2M1
ENSG00000182534	436.82	0.881688	8.47204e-36	1.86352e-34	MXRA7
ENSG00000107863	1227.4	0.676996	8.50657e-36	1.86988e-34	ARHGAP21
ENSG00000131788	2255.92	0.492582	8.71709e-36	1.91489e-34	PIAS3
ENSG00000271334	87.7839	1.59695	9.62877e-36	2.11377e-34	LINC02104
ENSG00000198612	6557.87	0.787708	1.01497e-35	2.22667e-34	COPS8
ENSG00000178297	59.4778	-5.89174	1.13177e-35	2.48129e-34	TMPRSS9
ENSG00000120314	917.043	0.797214	1.19297e-35	2.61374e-34	WDR55
ENSG00000182809	2388.44	1.24185	1.29847e-35	2.84302e-34	CRIP2
ENSG00000099953	393.389	2.62923	1.35373e-35	2.96207e-34	MMP11
ENSG00000109323	913.524	0.636508	1.37072e-35	2.99727e-34	MANBA
ENSG00000196428	850.53	-0.7634	1.40066e-35	3.06074e-34	TSC22D2
ENSG00000257953	49.5755	-2.4205	1.59728e-35	3.48812e-34	NA
ENSG00000197406	33.6386	4.18811	1.61381e-35	3.52192e-34	DIO3
ENSG00000111885	595.544	1.21852	2.29177e-35	4.99822e-34	MAN1A1
ENSG00000249378	49.4592	2.95529	2.30191e-35	5.01705e-34	LINC01060
ENSG00000198715	864.8	0.940042	2.33793e-35	5.09223e-34	GLMP
ENSG00000132196	1462.23	-0.895394	2.41235e-35	5.25092e-34	HSD17B7
ENSG00000180667	741.211	-0.844215	2.54788e-35	5.5423e-34	YOD1
ENSG00000182199	5286.89	0.743676	2.62332e-35	5.70268e-34	SHMT2
ENSG00000118418	4828.81	0.76263	2.67833e-35	5.81849e-34	HMGN3
ENSG00000239332	43.0069	2.70369	2.74569e-35	5.96095e-34	LINC01119
ENSG00000196935	569.275	0.831238	2.80597e-35	6.08786e-34	SRGAP1
ENSG00000125629	2788.31	0.916248	2.86151e-35	6.20434e-34	INSIG2
ENSG00000164109	3664.42	-0.758048	2.8747e-35	6.22888e-34	MAD2L1
ENSG00000179222	38991.3	0.702154	2.95654e-35	6.40206e-34	MAGED1
ENSG00000273628	65.5278	1.92406	3.09034e-35	6.68746e-34	NA
ENSG00000174343	37.0973	2.80489	3.43324e-35	7.42468e-34	CHRNA9
ENSG00000112561	141.702	1.22506	3.51926e-35	7.60579e-34	TFEB
ENSG00000188312	113.995	-1.38908	3.53805e-35	7.64145e-34	CENPP
ENSG00000281649	1658.4	0.618767	4.21221e-35	9.09164e-34	EBLN3P
ENSG00000005108	100.863	-1.76351	4.5633e-35	9.84305e-34	THSD7A
ENSG00000122591	6416.21	-0.966322	5.10817e-35	1.10112e-33	HYCC1
ENSG00000106714	255.909	-0.959852	5.49681e-35	1.18414e-33	CNTNAP3
ENSG00000171840	45.8598	2.60328	5.54295e-35	1.19331e-33	NINJ2
ENSG00000066455	4130.31	0.752107	5.72868e-35	1.2325e-33	GOLGA5
ENSG00000184524	42.327	2.64684	7.3899e-35	1.58888e-33	CEND1
ENSG00000146966	260.606	-0.941622	7.71799e-35	1.65835e-33	DENND2A
ENSG00000151233	713.338	-0.891375	8.2711e-35	1.77605e-33	GXYLT1
ENSG00000229458	42.7117	-3.61194	9.7426e-35	2.09069e-33	NA
ENSG00000197694	13071.6	0.629525	1.22779e-34	2.63304e-33	SPTAN1
ENSG00000113328	9058.89	-0.876922	1.3244e-34	2.8384e-33	CCNG1
ENSG00000130724	1826.83	0.661649	1.3452e-34	2.88114e-33	CHMP2A
ENSG00000168917	396.888	0.886439	1.35225e-34	2.89438e-33	SLC35G2
ENSG00000089486	1633.48	0.603054	1.39649e-34	2.98716e-33	CDIP1
ENSG00000165490	809.348	-1.01899	1.51076e-34	3.22953e-33	DDIAS
ENSG00000092051	62.1077	-1.94688	1.53981e-34	3.28952e-33	JPH4
ENSG00000180730	3064.89	-0.75858	1.54563e-34	3.29985e-33	SHISA2
ENSG00000250241	137.063	-1.61474	1.55532e-34	3.31842e-33	PCDH10-DT
ENSG00000160352	1215.45	-0.899653	1.75385e-34	3.73881e-33	ZNF714
ENSG00000188610	418.965	-0.998893	1.75459e-34	3.73881e-33	FAM72B
ENSG00000287151	378.891	0.833611	1.81077e-34	3.85606e-33	C2orf27A
ENSG00000188783	104.934	-1.55438	1.8165e-34	3.86578e-33	PRELP
ENSG00000112029	1437.46	-0.681	1.91005e-34	4.06229e-33	FBXO5
ENSG00000132254	2406.28	0.587718	2.14085e-34	4.55026e-33	ARFIP2
ENSG00000131389	2589.04	1.61788	2.19054e-34	4.65291e-33	SLC6A6
ENSG00000168701	807.274	0.717088	2.361e-34	5.01181e-33	TMEM208
ENSG00000132481	33.2486	3.86637	2.38709e-34	5.06397e-33	TRIM47
ENSG00000152661	19510.4	-0.763658	2.41611e-34	5.12228e-33	GJA1
ENSG00000089685	5077.82	-0.734193	2.63455e-34	5.58183e-33	BIRC5
ENSG00000137807	2989.32	-0.911037	2.74635e-34	5.81503e-33	KIF23
ENSG00000196159	372.252	-0.875693	3.13433e-34	6.63231e-33	FAT4
ENSG00000137033	166.753	-8.86187	3.15879e-34	6.67984e-33	IL33
ENSG00000198899	16295.3	0.886894	3.2046e-34	6.77243e-33	ATP6
ENSG00000144747	2901.33	0.748131	3.22573e-34	6.81277e-33	TMF1
ENSG00000124783	21109.5	0.838241	3.24218e-34	6.8432e-33	SSR1
ENSG00000135314	54.9338	2.18878	3.26408e-34	6.88506e-33	KHDC1
ENSG00000165480	1275.23	-0.882336	3.51832e-34	7.41583e-33	SKA3
ENSG00000164626	156.827	-1.17649	3.52014e-34	7.41583e-33	KCNK5
ENSG00000204677	44.4347	-2.42275	3.6468e-34	7.67781e-33	FAM153CP
ENSG00000159259	767.681	-0.801985	3.89419e-34	8.19349e-33	CHAF1B
ENSG00000132429	31.0603	3.65477	3.99666e-34	8.40381e-33	POPDC3
ENSG00000112183	59.7043	2.53632	4.05811e-34	8.52765e-33	RBM24
ENSG00000114439	3153.71	0.641864	4.55612e-34	9.56814e-33	BBX
ENSG00000141425	3794.14	-0.67043	5.41976e-34	1.13747e-32	RPRD1A
ENSG00000213390	1300.42	-0.984803	5.88604e-34	1.23455e-32	ARHGAP19
ENSG00000163808	1740.23	-0.934797	6.38727e-34	1.33884e-32	KIF15
ENSG00000069966	830.577	0.736184	6.5469e-34	1.37144e-32	GNB5
ENSG00000134215	64.659	-2.17606	8.04531e-34	1.68427e-32	VAV3
ENSG00000235954	301.145	-0.95151	8.34115e-34	1.74511e-32	TTC28-AS1
ENSG00000171320	1058.85	-0.93387	8.67861e-34	1.81458e-32	ESCO2
ENSG00000213965	132.864	1.7098	9.22927e-34	1.92851e-32	NUDT19
ENSG00000066056	171.981	-2.29348	9.3116e-34	1.94449e-32	TIE1
ENSG00000179431	134.648	-1.4232	9.35928e-34	1.95323e-32	FJX1
ENSG00000100206	52.704	-2.20266	1.01216e-33	2.11101e-32	DMC1
ENSG00000143867	46.3391	2.24449	1.0328e-33	2.15271e-32	OSR1
ENSG00000001167	2920.02	-0.394685	1.10127e-33	2.29399e-32	NFYA
ENSG00000185567	107.097	1.85555	1.11121e-33	2.31326e-32	AHNAK2
ENSG00000186314	209.512	1.10108	1.22598e-33	2.55058e-32	PRELID2
ENSG00000074416	236.613	1.0114	1.40031e-33	2.91145e-32	MGLL
ENSG00000185436	59.7324	-2.07699	1.65786e-33	3.4448e-32	IFNLR1
ENSG00000184005	1235.69	-0.681588	1.73033e-33	3.59314e-32	ST6GALNAC3
ENSG00000172380	17752.9	0.795509	1.7713e-33	3.67595e-32	GNG12
ENSG00000147883	1396.77	2.13385	1.79404e-33	3.72083e-32	CDKN2B
ENSG00000182179	224.751	1.25003	1.96798e-33	4.07905e-32	UBA7
ENSG00000120156	82.0248	2.15761	2.05261e-33	4.25183e-32	TEK
ENSG00000166199	534.919	0.954974	2.2645e-33	4.68782e-32	ALKBH3
ENSG00000111229	6496.35	0.7278	2.33978e-33	4.84066e-32	ARPC3
ENSG00000166851	2326.69	-0.588585	2.34254e-33	4.84337e-32	PLK1
ENSG00000277013	45.8203	2.44773	2.46034e-33	5.08378e-32	NA
ENSG00000155090	5128.01	1.0043	2.50718e-33	5.17736e-32	KLF10
ENSG00000197557	756.971	0.656612	2.526e-33	5.21301e-32	IFT70A
ENSG00000148737	1543.41	-0.530571	2.60597e-33	5.37474e-32	TCF7L2
ENSG00000178150	157.198	-1.48184	2.67702e-33	5.51484e-32	ZNF114
ENSG00000109576	537.228	0.916064	2.6772e-33	5.51484e-32	AADAT
ENSG00000151468	328.466	-1.03989	2.70236e-33	5.56324e-32	CCDC3
ENSG00000173918	205.239	1.24747	2.76375e-33	5.68612e-32	C1QTNF1
ENSG00000112742	1874.57	-0.849465	2.78051e-33	5.71706e-32	TTK
ENSG00000085840	440.376	-1.06664	2.95548e-33	6.07309e-32	ORC1
ENSG00000185404	393.251	0.917247	2.96394e-33	6.08673e-32	SP140L
ENSG00000168394	135.291	1.72624	2.97518e-33	6.10606e-32	TAP1
ENSG00000143324	3762.55	-0.609823	3.72816e-33	7.64673e-32	XPR1
ENSG00000286067	159.517	1.1847	3.8102e-33	7.8102e-32	NA
ENSG00000146733	1166.99	0.637694	3.84375e-33	7.87415e-32	PSPH
ENSG00000259129	50.4292	-2.47731	4.0414e-33	8.27398e-32	LINC00648
ENSG00000109339	380.399	-0.943173	4.37986e-33	8.9614e-32	MAPK10
ENSG00000146373	1304.65	0.903074	4.4191e-33	9.03618e-32	RNF217
ENSG00000171067	1921.86	0.558464	5.38736e-33	1.10093e-31	C11orf24
ENSG00000162909	8036.65	1.16351	5.50059e-33	1.12339e-31	CAPN2
ENSG00000103042	1724.58	0.535359	5.674e-33	1.15809e-31	SLC38A7
ENSG00000197355	57.9114	1.90927	6.65443e-33	1.35737e-31	UAP1L1
ENSG00000206503	3491.99	0.448092	7.05938e-33	1.4391e-31	HLA-A
ENSG00000168092	7711.14	0.518468	7.50188e-33	1.52837e-31	PAFAH1B2
ENSG00000125740	187.433	1.09036	7.94853e-33	1.61838e-31	FOSB
ENSG00000138069	13516.1	0.489723	8.70332e-33	1.77098e-31	RAB1A
ENSG00000138085	2338.5	0.417903	9.27847e-33	1.88687e-31	ATRAID
ENSG00000153822	49.4115	-2.70957	9.70771e-33	1.97296e-31	KCNJ16
ENSG00000062716	7646.47	0.795948	1.18247e-32	2.40174e-31	VMP1
ENSG00000115641	2234.3	0.519458	1.41322e-32	2.86869e-31	FHL2
ENSG00000197705	113.6	1.46607	1.44493e-32	2.93128e-31	KLHL14
ENSG00000204389	2717.33	0.617546	1.44932e-32	2.9384e-31	HSPA1A
ENSG00000042062	50.7341	-2.80735	1.52404e-32	3.088e-31	RIPOR3
ENSG00000152078	114.806	-1.89534	1.58038e-32	3.20021e-31	TLCD4
ENSG00000171451	389.692	1.71519	1.60419e-32	3.24646e-31	DSEL
ENSG00000167565	1355.46	0.826126	1.62423e-32	3.28504e-31	SERTAD3
ENSG00000005884	708.824	1.60227	2.02002e-32	4.08305e-31	ITGA3
ENSG00000151702	4255.96	-0.694712	2.02968e-32	4.10011e-31	FLI1
ENSG00000162923	1120.66	0.827834	2.06594e-32	4.17082e-31	WDR26
ENSG00000120659	40.0437	3.89513	2.15051e-32	4.33894e-31	TNFSF11
ENSG00000185942	108.544	1.43954	2.16727e-32	4.37012e-31	NKAIN3
ENSG00000164967	126.969	1.5755	2.39981e-32	4.8361e-31	RPP25L
ENSG00000116191	1041.88	-0.523438	2.40201e-32	4.83761e-31	RALGPS2
ENSG00000149131	4557.56	0.654719	2.4608e-32	4.95302e-31	SERPING1
ENSG00000064932	106.525	1.61999	2.50644e-32	5.04186e-31	SBNO2
ENSG00000169679	3677.2	-0.778249	2.62745e-32	5.28209e-31	BUB1
ENSG00000107798	7689.9	-0.730952	2.65111e-32	5.32645e-31	LIPA
ENSG00000102384	629.815	-0.980308	2.65339e-32	5.32783e-31	CENPI
ENSG00000165704	877.805	0.699739	2.81867e-32	5.6563e-31	HPRT1
ENSG00000145390	1210.94	-0.81983	3.08632e-32	6.18969e-31	USP53
ENSG00000204131	575.849	-0.694665	3.12977e-32	6.27306e-31	NHSL2
ENSG00000161692	334.196	-0.90667	3.28894e-32	6.58813e-31	DBF4B
ENSG00000213949	5401.83	1.83629	3.4492e-32	6.90501e-31	ITGA1
ENSG00000038427	64746.5	0.656336	3.53674e-32	7.07601e-31	VCAN
ENSG00000106123	249.477	-1.8193	3.88505e-32	7.76824e-31	EPHB6
ENSG00000130522	634.6	-0.724473	4.27918e-32	8.55119e-31	JUND
ENSG00000165434	1621.03	0.880883	4.57968e-32	9.14621e-31	PGM2L1
ENSG00000177469	2263.59	1.97822	4.84327e-32	9.66686e-31	CAVIN1
ENSG00000151914	2259.13	0.702258	4.86407e-32	9.70259e-31	DST
ENSG00000158258	1643.34	0.544828	5.29033e-32	1.05466e-30	CLSTN2
ENSG00000282164	68.7464	1.86389	5.54446e-32	1.10466e-30	PEG13
ENSG00000142156	12550.1	2.68275	5.85993e-32	1.16682e-30	COL6A1
ENSG00000012048	1005.83	-0.803424	6.15569e-32	1.22498e-30	BRCA1
ENSG00000011201	83.279	1.72125	6.17027e-32	1.22715e-30	ANOS1
ENSG00000111727	825.908	0.906508	6.6447e-32	1.32072e-30	HCFC2
ENSG00000178343	35.2417	3.57306	7.06077e-32	1.40258e-30	SHISA3
ENSG00000149761	332.122	0.870328	7.3543e-32	1.46002e-30	NUDT22
ENSG00000263528	1100.36	0.72359	7.50859e-32	1.48977e-30	IKBKE
ENSG00000053501	295.595	0.927584	7.99083e-32	1.58451e-30	USE1
ENSG00000286214	52.7322	-2.42784	9.12791e-32	1.80891e-30	NA
ENSG00000103415	1909.57	0.563921	9.19765e-32	1.82165e-30	HMOX2
ENSG00000282057	161.162	-1.26386	1.02147e-31	2.02189e-30	NA
ENSG00000175505	132.895	1.23879	1.05908e-31	2.09508e-30	CLCF1
ENSG00000128872	329.193	0.814484	1.15099e-31	2.27556e-30	TMOD2
ENSG00000197977	532.802	-0.791337	1.26166e-31	2.49287e-30	ELOVL2
ENSG00000184743	5352.21	0.643118	1.34014e-31	2.64638e-30	ATL3
ENSG00000131470	205.839	-1.07499	1.35821e-31	2.68047e-30	PSMC3IP
ENSG00000206527	2043.46	-0.600368	1.37091e-31	2.70395e-30	HACD2
ENSG00000127666	203.03	1.21077	1.52612e-31	3.00831e-30	TICAM1
ENSG00000186150	37.1303	-4.95282	1.5412e-31	3.03624e-30	UBL4B
ENSG00000134508	175.256	-1.33627	1.55182e-31	3.05535e-30	CABLES1
ENSG00000286689	31.6561	-3.71331	1.55505e-31	3.05992e-30	NA
ENSG00000170412	580.381	0.764985	1.57519e-31	3.09771e-30	GPRC5C
ENSG00000073756	4296.09	-0.976817	1.62317e-31	3.1902e-30	PTGS2
ENSG00000149177	357.282	-0.971924	1.62418e-31	3.1903e-30	PTPRJ
ENSG00000148411	188.86	1.15117	1.65018e-31	3.23948e-30	NACC2
ENSG00000138758	19025.8	-1.14537	1.68319e-31	3.30234e-30	SEPTIN11
ENSG00000102290	54.8129	1.92212	1.7532e-31	3.43767e-30	PCDH11X
ENSG00000196632	666.772	-0.753469	1.87212e-31	3.6687e-30	WNK3
ENSG00000166845	1291.55	-0.751909	1.97693e-31	3.87181e-30	C18orf54
ENSG00000142089	10060.9	0.693435	2.18505e-31	4.27692e-30	IFITM3
ENSG00000160753	854.23	0.601621	2.22813e-31	4.35868e-30	RUSC1
ENSG00000267041	218.453	-1.04995	2.33179e-31	4.55879e-30	ZNF850
ENSG00000100321	923.848	-0.619989	2.35723e-31	4.60584e-30	SYNGR1
ENSG00000164114	1555.54	0.815589	2.49685e-31	4.87579e-30	MAP9
ENSG00000040633	3057.19	0.615014	2.50267e-31	4.88429e-30	PHF23
ENSG00000272168	560.835	0.880211	2.50848e-31	4.89278e-30	NA
ENSG00000104044	49.0811	1.95943	2.64693e-31	5.15982e-30	OCA2
ENSG00000100285	303.861	1.01136	2.72485e-31	5.3086e-30	NEFH
ENSG00000147155	1115.12	-0.765193	2.9389e-31	5.72229e-30	EBP
ENSG00000163918	1066.08	-0.846635	2.9685e-31	5.77656e-30	RFC4
ENSG00000169231	1073.12	0.731086	3.0838e-31	5.99744e-30	THBS3
ENSG00000143179	837.104	-0.783771	3.10102e-31	6.02742e-30	UCK2
ENSG00000143473	74.7341	-1.77065	3.15562e-31	6.12998e-30	KCNH1
ENSG00000196396	1719.73	0.652263	3.41458e-31	6.62916e-30	PTPN1
ENSG00000248187	71.6413	-1.79101	3.43965e-31	6.67397e-30	LOC124900778
ENSG00000163661	1628.25	-1.11852	3.93125e-31	7.62339e-30	PTX3
ENSG00000205268	290.405	-0.866467	4.58645e-31	8.88877e-30	PDE7A
ENSG00000085999	514.077	-1.10511	4.65558e-31	9.01753e-30	RAD54L
ENSG00000145936	221.278	-1.33893	4.68277e-31	9.06494e-30	KCNMB1
ENSG00000097096	92.1437	-1.76366	4.84836e-31	9.38004e-30	SYDE2
ENSG00000151790	59.5913	1.79821	4.90209e-31	9.47852e-30	TDO2
ENSG00000151789	137.82	1.20484	5.01913e-31	9.6992e-30	ZNF385D
ENSG00000149357	2904.84	0.431809	5.03972e-31	9.73335e-30	LAMTOR1
ENSG00000135828	334.573	1.01617	5.19964e-31	1.00364e-29	RNASEL
ENSG00000165084	79.0233	-2.05582	5.35881e-31	1.03377e-29	C8orf34
ENSG00000250634	45.103	2.33278	5.51172e-31	1.06265e-29	LINC01182
ENSG00000156599	3763.04	0.417514	5.62116e-31	1.08313e-29	ZDHHC5
ENSG00000174851	2692.64	0.692053	5.74239e-31	1.10585e-29	YIF1A
ENSG00000233621	108.164	1.31351	6.38558e-31	1.229e-29	ZC3H12A-DT
ENSG00000106070	366.639	0.72859	6.49643e-31	1.24962e-29	GRB10
ENSG00000100749	1712.28	-0.893556	7.3702e-31	1.41688e-29	VRK1
ENSG00000100625	1065.29	1.33411	7.49641e-31	1.44031e-29	SIX4
ENSG00000188549	70.5203	1.77423	7.96713e-31	1.52987e-29	CCDC9B
ENSG00000286057	41.6461	-2.35054	8.01751e-31	1.53866e-29	NA
ENSG00000130695	1516.75	-0.831256	8.55258e-31	1.64041e-29	CEP85
ENSG00000084444	576.74	-0.984875	8.72681e-31	1.67286e-29	FAM234B
ENSG00000104327	63.2673	1.91156	9.21313e-31	1.76508e-29	CALB1
ENSG00000109674	416.325	-1.01417	9.41317e-31	1.80237e-29	NEIL3
ENSG00000168036	21127.3	-0.666397	1.01395e-30	1.94034e-29	CTNNB1
ENSG00000013375	6781.38	0.788522	1.0278e-30	1.9657e-29	PGM3
ENSG00000140264	12023.5	0.665675	1.03743e-30	1.98298e-29	SERF2
ENSG00000168434	908.814	0.546691	1.07175e-30	2.04741e-29	COG7
ENSG00000170525	5580.7	1.6594	1.10577e-30	2.1112e-29	PFKFB3
ENSG00000079308	3433.61	-0.645801	1.30351e-30	2.48732e-29	TNS1
ENSG00000137502	1277.9	0.828494	1.36882e-30	2.61045e-29	RAB30
ENSG00000169635	200.284	-1.06262	1.38179e-30	2.63368e-29	HIC2
ENSG00000269416	99.0385	-1.51592	1.43798e-30	2.73922e-29	LINC01224
ENSG00000174151	502.189	0.724082	1.4756e-30	2.80927e-29	CYB561D1
ENSG00000272221	44.3625	2.09609	1.67615e-30	3.18927e-29	NA
ENSG00000198842	44.3904	-2.29904	1.74358e-30	3.31568e-29	STYXL2
ENSG00000104321	179.013	-1.42464	1.75657e-30	3.33848e-29	TRPA1
ENSG00000143842	79.5357	-1.49193	1.85023e-30	3.51449e-29	SOX13
ENSG00000089280	11773.4	-0.301256	1.87336e-30	3.55641e-29	FUS
ENSG00000129244	162.603	1.5699	1.96843e-30	3.73476e-29	ATP1B2
ENSG00000105856	3456.52	0.786508	1.97303e-30	3.74137e-29	HBP1
ENSG00000138316	44.1057	2.46085	2.01603e-30	3.82074e-29	ADAMTS14
ENSG00000119408	585.53	1.11761	2.09733e-30	3.97257e-29	NEK6
ENSG00000080561	189.299	-1.01275	2.15956e-30	4.08812e-29	MID2
ENSG00000138722	221.769	-1.20935	2.30165e-30	4.35462e-29	MMRN1
ENSG00000115998	563.375	0.839202	2.37919e-30	4.49878e-29	C2orf42
ENSG00000167202	1086.83	0.890786	2.42173e-30	4.57662e-29	TBC1D2B
ENSG00000152894	4806.34	-0.694518	2.4507e-30	4.62875e-29	PTPRK
ENSG00000120696	982.995	-0.5858	2.45327e-30	4.63099e-29	KBTBD7
ENSG00000162949	31.3127	-4.20315	2.62245e-30	4.94755e-29	CAPN13
ENSG00000248527	4607.27	0.897548	2.66691e-30	5.02861e-29	MTATP6P1
ENSG00000125868	23625.9	0.438633	2.68334e-30	5.05672e-29	DSTN
ENSG00000076706	2075.12	0.560233	2.68723e-30	5.06121e-29	MCAM
ENSG00000146376	888.816	0.982766	2.70035e-30	5.08305e-29	ARHGAP18
ENSG00000165304	2702.28	-0.793199	2.7068e-30	5.09231e-29	MELK
ENSG00000168890	582.327	0.707316	2.83139e-30	5.32372e-29	TMEM150A
ENSG00000181982	216.154	1.2039	3.01434e-30	5.66452e-29	CCDC149
ENSG00000228474	3626.89	0.667304	3.07597e-30	5.77708e-29	OST4
ENSG00000166946	931.694	0.682401	3.31073e-30	6.21451e-29	CCNDBP1
ENSG00000149932	1753.9	0.583093	3.49507e-30	6.55683e-29	TMEM219
ENSG00000151692	583.386	1.10132	3.54314e-30	6.64329e-29	RNF144A
ENSG00000105810	1973.55	-0.626304	3.54731e-30	6.64737e-29	CDK6
ENSG00000181722	198.324	1.04189	3.77459e-30	7.06931e-29	ZBTB20
ENSG00000153707	782.965	-0.763065	4.02998e-30	7.5434e-29	PTPRD
ENSG00000133863	74.2938	-1.72229	4.05975e-30	7.59487e-29	TEX15
ENSG00000154608	2941.02	0.520486	4.06271e-30	7.59615e-29	NA
ENSG00000214253	1867.41	0.70456	4.18753e-30	7.82515e-29	FIS1
ENSG00000186577	408.222	0.694719	4.2228e-30	7.88665e-29	SMIM29
ENSG00000152455	723.698	-0.803924	4.30006e-30	8.02647e-29	SUV39H2
ENSG00000148908	275.89	0.984611	4.70655e-30	8.78031e-29	RGS10
ENSG00000104904	9158.2	0.60938	4.73887e-30	8.83566e-29	OAZ1
ENSG00000101441	27.3626	4.33561	4.87296e-30	9.08062e-29	CST4
ENSG00000134259	234.099	-1.04374	4.91731e-30	9.15815e-29	NGF
ENSG00000106367	1899.8	0.727452	5.3832e-30	1.00203e-28	AP1S1
ENSG00000109854	161.082	1.17675	5.39136e-30	1.00299e-28	HTATIP2
ENSG00000109667	92.6714	1.89448	5.93321e-30	1.10317e-28	SLC2A9
ENSG00000273415	43.1427	2.17256	6.12679e-30	1.13853e-28	NA
ENSG00000137726	856.164	-0.791669	6.44813e-30	1.19758e-28	FXYD6
ENSG00000163453	5431.72	1.77195	6.47483e-30	1.20187e-28	IGFBP7
ENSG00000179796	32.7028	-4.45275	6.50997e-30	1.20772e-28	LRRC3B
ENSG00000181467	1760.29	0.760191	6.60399e-30	1.22449e-28	RAP2B
ENSG00000119900	315.413	-0.903971	6.79757e-30	1.25968e-28	OGFRL1
ENSG00000162772	142.521	-1.6371	6.86389e-30	1.27127e-28	ATF3
ENSG00000129128	8500.22	-0.45814	7.01187e-30	1.29795e-28	SPCS3
ENSG00000184408	75.4469	-2.12686	7.26323e-30	1.34374e-28	KCND2
ENSG00000109670	560.522	-0.785458	8.20649e-30	1.51741e-28	FBXW7
ENSG00000161888	591.837	-0.904302	8.45775e-30	1.563e-28	SPC24
ENSG00000259905	50.347	-2.09119	9.63629e-30	1.77981e-28	PWRN1
ENSG00000120725	1007.82	0.595978	9.71678e-30	1.79369e-28	SIL1
ENSG00000196369	4041.9	-0.628326	1.05218e-29	1.94121e-28	SRGAP2B
ENSG00000137812	1222.88	-0.986063	1.06187e-29	1.95801e-28	KNL1
ENSG00000174749	349.227	-1.89994	1.08995e-29	2.00868e-28	FAM241A
ENSG00000126368	79.7974	1.6381	1.2257e-29	2.25761e-28	NR1D1
ENSG00000159388	1386.47	-0.565917	1.32355e-29	2.43649e-28	BTG2
ENSG00000183337	1232.89	-0.468427	1.45944e-29	2.68517e-28	BCOR
ENSG00000114737	293.391	-1.22906	1.49418e-29	2.74758e-28	CISH
ENSG00000162511	86.6479	-1.62779	1.57227e-29	2.88958e-28	LAPTM5
ENSG00000156453	131.01	1.50845	1.65952e-29	3.04825e-28	PCDH1
ENSG00000024526	2688.5	-0.657133	1.76301e-29	3.23658e-28	DEPDC1
ENSG00000105887	8423.54	0.48587	1.7676e-29	3.24321e-28	MTPN
ENSG00000149305	36.599	-5.04984	1.794e-29	3.28986e-28	HTR3B
ENSG00000187837	183.195	-1.05574	1.80098e-29	3.30083e-28	H1-2
ENSG00000100814	626.786	-0.794315	2.1012e-29	3.84897e-28	CCNB1IP1
ENSG00000198727	21908.8	0.788208	2.12045e-29	3.88211e-28	CYTB
ENSG00000133302	637.29	-0.986901	2.50924e-29	4.59138e-28	SLF1
ENSG00000253227	28.7293	3.15073	2.53745e-29	4.64047e-28	NA
ENSG00000242147	77.4431	1.74103	2.57906e-29	4.71397e-28	LINC02677
ENSG00000170955	39.1863	4.54875	2.76359e-29	5.0485e-28	CAVIN3
ENSG00000184640	7335.59	0.497186	2.81107e-29	5.13243e-28	SEPTIN9
ENSG00000114395	336.254	0.786312	2.81418e-29	5.13529e-28	CYB561D2
ENSG00000031698	8218.69	0.720728	2.94389e-29	5.36907e-28	SARS1
ENSG00000166265	1099.18	-1.22174	3.05112e-29	5.56159e-28	CYYR1
ENSG00000132780	6053.05	-0.790337	3.09297e-29	5.63481e-28	NASP
ENSG00000162924	296.776	-0.90365	3.11835e-29	5.67795e-28	REL
ENSG00000286091	40.5556	-2.3068	3.28379e-29	5.97592e-28	NA
ENSG00000138061	306.02	1.35384	3.31261e-29	6.02509e-28	CYP1B1
ENSG00000110436	50.9822	-2.15465	3.40342e-29	6.18689e-28	SLC1A2
ENSG00000145022	1250.49	0.562426	3.72606e-29	6.76971e-28	TCTA
ENSG00000065534	555.346	-0.718238	3.74191e-29	6.79481e-28	MYLK
ENSG00000173334	136.955	1.66709	3.78766e-29	6.87416e-28	TRIB1
ENSG00000240184	758.697	0.608314	3.95333e-29	7.17093e-28	PCDHGC3
ENSG00000177628	2185.4	0.786919	4.0072e-29	7.2647e-28	GBA1
ENSG00000275004	408.462	0.771645	4.12265e-29	7.46996e-28	ZNF280B
ENSG00000133103	3728.13	0.535437	4.12995e-29	7.47914e-28	COG6
ENSG00000068079	42.5597	2.26932	4.20323e-29	7.60771e-28	IFI35
ENSG00000035499	647.361	-0.777222	4.56241e-29	8.25124e-28	DEPDC1B
ENSG00000161533	1795.56	0.668367	4.56372e-29	8.25124e-28	ACOX1
ENSG00000198759	32.8459	-3.84252	4.67746e-29	8.45231e-28	EGFL6
ENSG00000060237	1978.55	0.434341	4.68604e-29	8.46324e-28	WNK1
ENSG00000088726	29.0705	-3.52662	4.82258e-29	8.70514e-28	TMEM40
ENSG00000166228	173.733	1.23632	4.87242e-29	8.79035e-28	PCBD1
ENSG00000214826	269.125	-0.846934	5.1446e-29	9.27638e-28	NA
ENSG00000162267	300.973	-1.07447	5.35845e-29	9.65676e-28	ITIH3
ENSG00000152936	33.1824	-4.46359	5.79699e-29	1.04415e-27	LMNTD1
ENSG00000173068	2236.03	0.664056	5.97883e-29	1.07632e-27	BNC2
ENSG00000129187	1326.19	0.602363	6.03885e-29	1.08654e-27	DCTD
ENSG00000157600	271.807	-0.950411	6.229e-29	1.12015e-27	TMEM164
ENSG00000166387	778.506	-0.891763	6.25766e-29	1.1247e-27	PPFIBP2
ENSG00000151414	914.789	0.724023	6.6114e-29	1.18763e-27	NEK7
ENSG00000078328	52.7099	-2.31806	6.96298e-29	1.25012e-27	RBFOX1
ENSG00000111912	1287.35	0.63225	7.04272e-29	1.26376e-27	NCOA7
ENSG00000149541	929.772	0.567825	7.05282e-29	1.26489e-27	B3GAT3
ENSG00000106400	2326.92	0.712308	7.08522e-29	1.27002e-27	ZNHIT1
ENSG00000185664	86.7942	-1.53947	7.21095e-29	1.29186e-27	PMEL
ENSG00000154589	51.1375	2.09218	7.31524e-29	1.30984e-27	LY96
ENSG00000101425	55.4161	2.22	7.70859e-29	1.37954e-27	BPI
ENSG00000008517	74.7001	1.52848	8.91575e-29	1.59472e-27	IL32
ENSG00000105438	7683.64	0.59159	9.19746e-29	1.64423e-27	KDELR1
ENSG00000205176	57.0129	-2.39588	9.44762e-29	1.68804e-27	NA
ENSG00000173157	38.5761	-2.49394	9.85702e-29	1.76025e-27	ADAMTS20
ENSG00000102575	66.642	1.67386	9.93073e-29	1.77247e-27	ACP5
ENSG00000267383	140.097	-1.12862	1.03335e-28	1.84337e-27	NA
ENSG00000005893	19423.2	0.690802	1.03491e-28	1.84517e-27	LAMP2
ENSG00000134371	4589.03	0.458585	1.0383e-28	1.85022e-27	CDC73
ENSG00000188674	26.8054	3.36657	1.05946e-28	1.88693e-27	C2orf80
ENSG00000110900	2136.44	0.438709	1.13579e-28	2.0218e-27	TSPAN11
ENSG00000198886	17640.4	0.752678	1.15925e-28	2.06246e-27	ND4
ENSG00000138674	29960.1	0.693366	1.17246e-28	2.08485e-27	SEC31A
ENSG00000259070	78.4188	-4.74721	1.2182e-28	2.16502e-27	LINC00639
ENSG00000163251	55.7105	1.83598	1.26638e-28	2.24946e-27	FZD5
ENSG00000171724	438.163	1.95992	1.3512e-28	2.39885e-27	VAT1L
ENSG00000140995	2224.27	0.423243	1.39854e-28	2.48157e-27	DEF8
ENSG00000112877	191.709	-0.984042	1.42861e-28	2.53358e-27	CEP72
ENSG00000154920	242.286	-0.877333	1.49503e-28	2.64997e-27	EME1
ENSG00000271216	29.7537	3.64148	1.56718e-28	2.77638e-27	NA
ENSG00000170091	33.7714	2.55439	1.609e-28	2.84897e-27	NSG2
ENSG00000135480	49.102	2.26277	1.62023e-28	2.86733e-27	KRT7
ENSG00000106617	580.632	-0.667415	1.65263e-28	2.92311e-27	PRKAG2
ENSG00000271605	43.1508	2.73519	1.70445e-28	3.01318e-27	MILR1
ENSG00000205221	39.4056	2.18703	1.77696e-28	3.1397e-27	VIT
ENSG00000144959	339.783	0.872058	1.89474e-28	3.34604e-27	NCEH1
ENSG00000106853	1216.43	0.771134	1.9268e-28	3.40086e-27	PTGR1
ENSG00000186469	3015.55	0.756206	1.96975e-28	3.47484e-27	GNG2
ENSG00000078114	191.932	-1.2392	2.10021e-28	3.70303e-27	NEBL
ENSG00000080986	2229.42	-0.816182	2.45513e-28	4.32653e-27	NDC80
ENSG00000206432	86.8037	1.52899	2.45948e-28	4.33189e-27	TMEM200C
ENSG00000183258	1513.95	0.609732	2.55982e-28	4.50625e-27	DDX41
ENSG00000068489	1759.37	-0.708803	2.57271e-28	4.52657e-27	PRR11
ENSG00000265808	6315.19	0.746129	2.61805e-28	4.60391e-27	SEC22B
ENSG00000137563	2367.96	-0.517305	2.72088e-28	4.78222e-27	GGH
ENSG00000151067	176.928	-1.36172	2.85348e-28	5.01265e-27	CACNA1C
ENSG00000104967	45.2848	2.36376	2.94985e-28	5.17922e-27	NOVA2
ENSG00000087301	1262.95	-0.537362	3.04576e-28	5.34479e-27	TXNDC16
ENSG00000137449	120.628	1.34227	3.06218e-28	5.37079e-27	CPEB2
ENSG00000205592	60.6749	-1.86467	3.07973e-28	5.39874e-27	MUC19
ENSG00000074771	34.5729	-3.63417	3.14621e-28	5.51238e-27	NOX3
ENSG00000021826	2820.17	-0.833921	3.63554e-28	6.36638e-27	CPS1
ENSG00000148798	50.7565	1.78703	3.68946e-28	6.45742e-27	INA
ENSG00000157335	47.3549	1.99641	3.88475e-28	6.79568e-27	CLEC18C
ENSG00000266524	37.0558	4.21591	3.94389e-28	6.89551e-27	GDF10
ENSG00000080839	1017.23	-0.779325	4.3999e-28	7.68877e-27	RBL1
ENSG00000122870	3117.75	0.837825	4.48878e-28	7.84e-27	BICC1
ENSG00000287263	29.7609	2.89696	4.97507e-28	8.6848e-27	FLJ32255
ENSG00000055130	6274.94	-0.462065	4.99561e-28	8.71609e-27	CUL1
ENSG00000203780	153.874	1.15494	5.13326e-28	8.95159e-27	FANK1
ENSG00000109654	1466.61	0.44652	5.17298e-28	9.01615e-27	TRIM2
ENSG00000011426	8003.83	-0.63569	5.17994e-28	9.02357e-27	ANLN
ENSG00000157322	56.629	1.91475	5.37912e-28	9.36566e-27	CLEC18A
ENSG00000151239	6342.56	0.418248	5.49101e-28	9.5555e-27	TWF1
ENSG00000153827	10450.1	0.405875	5.60117e-28	9.74213e-27	TRIP12
ENSG00000111897	16446.8	0.720841	5.61328e-28	9.75812e-27	SERINC1
ENSG00000116830	1241.51	-0.701765	5.6518e-28	9.81996e-27	TTF2
ENSG00000111269	1995.27	0.673404	5.75083e-28	9.98684e-27	CREBL2
ENSG00000079739	3448.63	0.49699	6.13489e-28	1.06483e-26	PGM1
ENSG00000139211	421.245	0.694383	6.21623e-28	1.07838e-26	AMIGO2
ENSG00000177830	2918.04	0.494469	6.33933e-28	1.09917e-26	CHID1
ENSG00000133460	181.25	0.938963	6.435e-28	1.11518e-26	SLC2A11
ENSG00000157514	6643.9	-0.775124	7.45665e-28	1.29156e-26	TSC22D3
ENSG00000135333	1558.61	0.835955	7.62343e-28	1.31976e-26	EPHA7
ENSG00000181031	77.0882	1.45969	7.65436e-28	1.32443e-26	RPH3AL
ENSG00000218336	365.754	-0.883781	7.70518e-28	1.33253e-26	TENM3
ENSG00000175182	248.666	0.872392	7.91208e-28	1.36761e-26	FAM131A
ENSG00000082482	50.2631	-2.09292	7.91797e-28	1.36792e-26	KCNK2
ENSG00000168779	224.471	-1.61131	8.8381e-28	1.52609e-26	SHOX2
ENSG00000188153	7246.72	-0.643075	9.14522e-28	1.57831e-26	COL4A5
ENSG00000054611	688.751	0.781653	9.49765e-28	1.63828e-26	TBC1D22A
ENSG00000112297	54.2587	1.94487	9.61454e-28	1.65759e-26	CRYBG1
ENSG00000161544	50.5754	1.90327	9.77211e-28	1.68389e-26	CYGB
ENSG00000187672	128.724	-1.22428	9.79227e-28	1.68649e-26	ERC2
ENSG00000166923	363.986	-1.29689	9.82073e-28	1.69052e-26	GREM1
ENSG00000165061	213.002	1.01107	9.82867e-28	1.69102e-26	ZMAT4
ENSG00000101473	375.461	0.8276	9.94331e-28	1.70986e-26	ACOT8
ENSG00000137975	113.087	-1.23616	1.02349e-27	1.7591e-26	CLCA2
ENSG00000137312	2076.23	-1.09251	1.08037e-27	1.8559e-26	FLOT1
ENSG00000153113	2918.31	0.505734	1.08366e-27	1.8606e-26	CAST
ENSG00000203710	40.1284	-3.61029	1.09739e-27	1.88321e-26	CR1
ENSG00000089818	1528.98	0.642605	1.14203e-27	1.95881e-26	NECAP1
ENSG00000127252	65.2615	-1.912	1.24645e-27	2.13681e-26	PLAAT1
ENSG00000145423	1761.23	-2.02876	1.27407e-27	2.18305e-26	SFRP2
ENSG00000203760	733.46	-0.8651	1.27647e-27	2.18602e-26	CENPW
ENSG00000197291	60.5498	-1.72462	1.30141e-27	2.2276e-26	RAMP2-AS1
ENSG00000213722	3979.2	-0.445317	1.41496e-27	2.42072e-26	DDAH2
ENSG00000213719	18480.8	0.65497	1.52485e-27	2.60738e-26	CLIC1
ENSG00000001561	37.1947	2.40647	1.56067e-27	2.66728e-26	ENPP4
ENSG00000121064	3767.28	0.671361	1.6041e-27	2.74009e-26	SCPEP1
ENSG00000169075	28.6691	2.91303	1.6532e-27	2.82252e-26	NA
ENSG00000160298	265.342	-0.914746	1.67228e-27	2.85364e-26	C21orf58
ENSG00000181061	6113.66	0.683664	1.69161e-27	2.88514e-26	HIGD1A
ENSG00000228232	615.086	0.91462	1.72514e-27	2.94084e-26	NA
ENSG00000013441	980.766	0.927282	1.82138e-27	3.10331e-26	CLK1
ENSG00000228065	180.89	-1.06587	1.82783e-27	3.11271e-26	NA
ENSG00000286054	37.0155	-2.39165	1.82892e-27	3.11298e-26	NA
ENSG00000235531	50.2064	2.01839	1.87339e-27	3.18705e-26	MSC-AS1
ENSG00000120756	153.606	-1.3697	1.88513e-27	3.20539e-26	PLS1
ENSG00000253276	224.094	0.877241	2.00295e-27	3.404e-26	CCDC71L
ENSG00000105559	1534.77	0.902659	2.01458e-27	3.42203e-26	PLEKHA4
ENSG00000168491	38.7199	2.19857	2.2236e-27	3.77516e-26	CCDC110
ENSG00000261754	52.335	-2.0878	2.22708e-27	3.77914e-26	NA
ENSG00000144724	1204.49	-0.572186	2.41139e-27	4.08981e-26	PTPRG
ENSG00000244306	35.7998	-2.50654	2.51727e-27	4.26723e-26	DUXAP10
ENSG00000172037	10099.7	0.713905	2.54447e-27	4.31115e-26	LAMB2
ENSG00000134352	4848.95	1.51022	2.66928e-27	4.52032e-26	IL6ST
ENSG00000130413	100.201	1.53238	2.84881e-27	4.82191e-26	STK33
ENSG00000158321	575.005	-0.649421	2.98937e-27	5.05726e-26	AUTS2
ENSG00000260916	843.944	0.871589	3.21293e-27	5.43271e-26	CCPG1
ENSG00000134109	1221.51	0.63598	3.25129e-27	5.4948e-26	EDEM1
ENSG00000137070	44.7427	-1.9852	3.28773e-27	5.55357e-26	IL11RA
ENSG00000160785	2088.83	0.558375	3.3064e-27	5.58229e-26	SLC25A44
ENSG00000123384	4443.66	0.58949	3.33561e-27	5.62875e-26	LRP1
ENSG00000172878	272.394	1.01997	3.41222e-27	5.75513e-26	METAP1D
ENSG00000140937	13816.2	1.12123	3.49484e-27	5.8915e-26	CDH11
ENSG00000123427	533.164	0.721958	3.52861e-27	5.94542e-26	EEF1AKMT3
ENSG00000063660	505.799	1.20641	3.76456e-27	6.33979e-26	GPC1
ENSG00000133800	27.8199	3.33163	3.90184e-27	6.56767e-26	LYVE1
ENSG00000081059	87.0808	-1.52061	3.93624e-27	6.62225e-26	TCF7
ENSG00000156219	29.0555	-2.87158	3.98707e-27	6.70437e-26	ART3
ENSG00000128595	82513	0.717593	4.00391e-27	6.7293e-26	CALU
ENSG00000148677	713.464	-0.955342	4.25264e-27	7.14375e-26	ANKRD1
ENSG00000140022	62.1159	-1.60988	4.31285e-27	7.24125e-26	STON2
ENSG00000164070	545.623	-0.85767	4.66109e-27	7.82201e-26	HSPA4L
ENSG00000118596	268.024	-0.828887	4.79595e-27	8.04429e-26	SLC16A7
ENSG00000163431	113.049	-1.19408	4.92096e-27	8.24983e-26	LMOD1
ENSG00000175600	536.271	0.807972	5.12356e-27	8.58517e-26	SUGCT
ENSG00000156049	142.835	1.56751	5.46084e-27	9.14574e-26	GNA14
ENSG00000112308	8722.11	0.765799	5.59261e-27	9.36173e-26	C6orf62
ENSG00000159713	48.1873	1.9238	5.72811e-27	9.58375e-26	TPPP3
ENSG00000090539	72.2194	-1.92412	6.29741e-27	1.0531e-25	CHRD
[truncated: 31,414 more rows]

## Sheet: Sheet3
Differentially expressed genes identified from UPF2-iKO&KD vs Ctrl NPCs
	baseMean	log2FoldChange	pvalue	padj	symbol
ENSG00000006576	4436.39	-1.09805	0	0	PHTF2
ENSG00000006652	1414.72	2.44915	0	0	IFRD1
ENSG00000008513	2758.99	2.26922	0	0	ST3GAL1
ENSG00000008517	899.786	5.49065	0	0	IL32
ENSG00000010278	662.128	3.97191	0	0	CD9
ENSG00000010292	3595.69	-1.57977	0	0	NCAPD2
ENSG00000013364	1615.85	2.64601	0	0	MVP
ENSG00000019991	420.666	3.68596	0	0	HGF
ENSG00000023608	4865.71	3.10581	0	0	SNAPC1
ENSG00000026508	5490.79	3.00319	0	0	CD44
ENSG00000041982	138724	2.01988	0	0	TNC
ENSG00000042493	581.035	4.22853	0	0	CAPG
ENSG00000049249	2033.73	8.0899	0	0	TNFRSF9
ENSG00000055483	3779.73	1.9215	0	0	USP36
ENSG00000056558	573.358	4.9491	0	0	TRAF1
ENSG00000057019	3674.64	2.39048	0	0	DCBLD2
ENSG00000058085	2226.57	4.58846	0	0	LAMC2
ENSG00000061918	1041.53	2.787	0	0	GUCY1B1
ENSG00000064042	2711.48	-2.02775	0	0	LIMCH1
ENSG00000064309	721.306	-3.36278	0	0	CDON
ENSG00000064763	4039.55	-1.73629	0	0	FAR2
ENSG00000066279	1916.02	-2.42665	0	0	ASPM
ENSG00000067057	4367.22	1.9165	0	0	PFKP
ENSG00000067066	3116.26	4.11333	0	0	SP100
ENSG00000068028	2088.11	1.57028	0	0	RASSF1
ENSG00000069122	645.049	-5.40847	0	0	ADGRF5
ENSG00000069702	636.835	-3.4194	0	0	TGFBR3
ENSG00000071282	4210.21	4.65404	0	0	LMCD1
ENSG00000072041	3936.68	2.21172	0	0	SLC6A15
ENSG00000074416	800.022	3.1738	0	0	MGLL
ENSG00000074966	2295.39	-5.53304	0	0	TXK
ENSG00000075711	5741.15	1.48988	0	0	DLG1
ENSG00000076641	956.458	2.83821	0	0	PAG1
ENSG00000077157	1787.43	-3.76708	0	0	PPP1R12B
ENSG00000077274	8439.66	-3.11512	0	0	CAPN6
ENSG00000077684	2405.57	1.75671	0	0	JADE1
ENSG00000078596	5615.22	-7.12517	0	0	ITM2A
ENSG00000079385	3510.63	-6.90023	0	0	CEACAM1
ENSG00000082641	10708	0.839183	0	0	NFE2L1
ENSG00000083857	12749.5	1.5442	0	0	FAT1
ENSG00000085117	1045.2	2.46431	0	0	CD82
ENSG00000086544	605.791	2.4929	0	0	ITPKC
ENSG00000088826	2149.92	2.496	0	0	SMOX
ENSG00000090339	6720.6	3.29188	0	0	ICAM1
ENSG00000091129	1515.12	-2.79625	0	0	NRCAM
ENSG00000091972	980.148	-2.99089	0	0	CD200
ENSG00000096696	5956.28	6.07768	0	0	DSP
ENSG00000099250	19634.6	2.08757	0	0	NRP1
ENSG00000099860	4616.14	2.78253	0	0	GADD45B
ENSG00000100078	739.211	-4.56231	0	0	PLA2G3
ENSG00000100292	385.543	3.36913	0	0	HMOX1
ENSG00000100889	3168.51	3.24239	0	0	PCK2
ENSG00000100985	567.039	4.50171	0	0	MMP9
ENSG00000101255	7490.66	4.94177	0	0	TRIB3
ENSG00000101347	1105.49	3.05331	0	0	SAMHD1
ENSG00000101384	1519.8	3.17552	0	0	JAG1
ENSG00000101680	11716.4	-4.93637	0	0	LAMA1
ENSG00000102007	691.293	3.35859	0	0	PLP2
ENSG00000102265	20203.7	2.72555	0	0	TIMP1
ENSG00000103257	1775.94	2.90875	0	0	SLC7A5
ENSG00000105825	980.395	2.34802	0	0	TFPI2
ENSG00000105939	2613.25	2.70534	0	0	ZC3HAV1
ENSG00000106034	9955.15	-4.53482	0	0	CPED1
ENSG00000106089	759.903	3.31614	0	0	STX1A
ENSG00000106305	1502.89	2.43293	0	0	AIMP2
ENSG00000106366	19242.2	4.27123	0	0	SERPINE1
ENSG00000107984	5674.82	-2.7371	0	0	DKK1
ENSG00000108219	7986.65	-1.60831	0	0	TSPAN14
ENSG00000108679	801.158	2.76286	0	0	LGALS3BP
ENSG00000110330	8892.47	1.64228	0	0	BIRC2
ENSG00000110619	6006.92	2.17983	0	0	CARS1
ENSG00000111348	13931.8	-3.13099	0	0	ARHGDIB
ENSG00000111981	1237.88	4.78013	0	0	ULBP1
ENSG00000112208	495.349	3.01282	0	0	BAG2
ENSG00000112902	6450.81	-4.0032	0	0	SEMA5A
ENSG00000113013	29007.4	1.88614	0	0	HSPA9
ENSG00000113389	1859.21	2.76561	0	0	NPR3
ENSG00000113739	16989.7	6.74344	0	0	STC2
ENSG00000115414	1.24019e+06	1.84046	0	0	FN1
ENSG00000115415	8204.63	2.35181	0	0	STAT1
ENSG00000115641	6226.34	2.50403	0	0	FHL2
ENSG00000115648	599.467	3.34215	0	0	MLPH
ENSG00000116183	493.494	4.80947	0	0	PAPPA2
ENSG00000116761	1317.51	2.90028	0	0	CTH
ENSG00000116774	2553.83	-3.03517	0	0	OLFML3
ENSG00000117143	7512.41	1.89155	0	0	UAP1
ENSG00000117228	661.578	2.88127	0	0	GBP1
ENSG00000118785	4004.45	4.42939	0	0	SPP1
ENSG00000119917	1964.62	3.44493	0	0	IFIT3
ENSG00000121005	4814.03	-2.58298	0	0	CRISPLD1
ENSG00000122644	1657.36	2.16991	0	0	ARL4A
ENSG00000123240	5263.13	1.99368	0	0	OPTN
ENSG00000124201	2856.39	1.95408	0	0	ZNFX1
ENSG00000124749	891.354	4.75258	0	0	COL21A1
ENSG00000125675	709.064	3.4453	0	0	GRIA3
ENSG00000126016	1846.46	-1.90638	0	0	AMOT
ENSG00000126787	4061.77	-1.95401	0	0	DLGAP5
ENSG00000128165	705.758	5.98964	0	0	ADM2
ENSG00000128342	1876.77	4.75595	0	0	LIF
ENSG00000128510	745.984	3.00517	0	0	CPA4
ENSG00000128965	1575.37	4.48636	0	0	CHAC1
ENSG00000130052	922.52	-2.63009	0	0	STARD8
ENSG00000130066	7434	3.16282	0	0	SAT1
ENSG00000130707	1160.6	3.85722	0	0	ASS1
ENSG00000131711	19050.1	1.24709	0	0	MAP1B
ENSG00000131747	16210.9	-2.05064	0	0	TOP2A
ENSG00000131981	2159.21	2.86976	0	0	LGALS3
ENSG00000132718	5730.74	2.31549	0	0	SYT11
ENSG00000133026	29192.3	-1.80687	0	0	MYH10
ENSG00000133106	1260.88	5.33817	0	0	EPSTI1
ENSG00000133169	584.848	2.71058	0	0	BEX1
ENSG00000134070	884.541	4.30454	0	0	IRAK2
ENSG00000134107	3765.31	2.66826	0	0	BHLHE40
ENSG00000134531	2773.19	2.17158	0	0	EMP1
ENSG00000134548	7978.84	5.7207	0	0	SPX
ENSG00000134668	1052.72	4.94707	0	0	SPOCD1
ENSG00000135069	15712.9	2.12639	0	0	PSAT1
ENSG00000135842	3280.84	7.68373	0	0	NIBAN1
ENSG00000135903	763.542	-6.08551	0	0	PAX3
ENSG00000135926	3023.57	2.18602	0	0	TMBIM1
ENSG00000136010	1791.15	3.08759	0	0	ALDH1L2
ENSG00000136114	419.603	3.43765	0	0	THSD1
ENSG00000136960	870.662	-3.79518	0	0	ENPP2
ENSG00000136997	4547.06	2.36361	0	0	MYC
ENSG00000137463	664.937	-2.97698	0	0	MGARP
ENSG00000137628	1406.98	2.37427	0	0	DDX60
ENSG00000137801	39983.1	-1.86723	0	0	THBS1
ENSG00000137831	4317.6	2.38794	0	0	UACA
ENSG00000138496	1046.79	5.07933	0	0	PARP9
ENSG00000138642	1017.7	5.08798	0	0	HERC6
ENSG00000139209	957.165	-3.73148	0	0	SLC38A4
ENSG00000139219	6052.23	-5.37112	0	0	COL2A1
ENSG00000139269	2294.42	7.22863	0	0	INHBE
ENSG00000139278	2062.84	3.15307	0	0	GLIPR1
ENSG00000139329	25023.3	-2.64245	0	0	LUM
ENSG00000139915	725.542	-3.892	0	0	MDGA2
ENSG00000140092	1618	-1.86514	0	0	FBLN5
ENSG00000140105	24269.5	2.41536	0	0	WARS1
ENSG00000140945	1691.2	3.11404	0	0	CDH13
ENSG00000141682	18294.2	2.47593	0	0	PMAIP1
ENSG00000143248	47891.1	-3.57632	0	0	RGS5
ENSG00000143320	12548.2	-3.00906	0	0	CRABP2
ENSG00000143387	1497.43	-4.20592	0	0	CTSK
ENSG00000144355	1300.83	2.25776	0	0	DLX1
ENSG00000144810	19553.1	3.11822	0	0	COL8A1
ENSG00000144824	11233.8	-1.32314	0	0	PHLDB2
ENSG00000145244	8563.56	-7.81935	0	0	CORIN
ENSG00000145604	6591.19	-2.27629	0	0	SKP2
ENSG00000145681	17650.4	-2.57781	0	0	HAPLN1
ENSG00000145819	508.501	3.00937	0	0	ARHGAP26
ENSG00000146112	2172.14	1.50775	0	0	PPP1R18
ENSG00000146250	797.152	-2.64083	0	0	PRSS35
ENSG00000146733	2368.76	2.03755	0	0	PSPH
ENSG00000147257	14907	-5.81959	0	0	GPC3
ENSG00000147872	9390.93	2.98284	0	0	PLIN2
ENSG00000148848	633.372	3.78851	0	0	ADAM12
ENSG00000148935	1365.81	-5.03437	0	0	GAS2
ENSG00000149090	6876.36	-3.10737	0	0	PAMR1
ENSG00000150471	1219.07	-3.18421	0	0	ADGRL3
ENSG00000150893	2262.54	-4.28825	0	0	FREM2
ENSG00000151012	5249.34	2.93961	0	0	SLC7A11
ENSG00000151150	1359.95	-2.78382	0	0	ANK3
ENSG00000152137	581.643	3.48513	0	0	HSPB8
ENSG00000152377	480.847	5.0373	0	0	SPOCK1
ENSG00000152642	1620.8	2.21966	0	0	GPD1L
ENSG00000152778	4687.65	1.93191	0	0	IFIT5
ENSG00000153714	969.16	5.66674	0	0	LURAP1L
ENSG00000154447	2220.45	2.60902	0	0	SH3RF1
ENSG00000155011	6388.43	-4.33546	0	0	DKK2
ENSG00000156113	1882.74	2.70095	0	0	KCNMA1
ENSG00000156273	7372.64	1.57416	0	0	BACH1
ENSG00000156804	851.881	3.86347	0	0	FBXO32
ENSG00000157404	1321.61	3.14829	0	0	KIT
ENSG00000157601	5373.48	7.64285	0	0	MX1
ENSG00000158769	524.979	-3.98669	0	0	F11R
ENSG00000159167	2016.36	2.27526	0	0	STC1
ENSG00000159200	5126.11	2.30937	0	0	RCAN1
ENSG00000162595	399.643	4.54528	0	0	DIRAS3
ENSG00000162624	1195.14	3.5141	0	0	LHX8
ENSG00000162998	3969.9	-4.4033	0	0	FRZB
ENSG00000163347	4974.14	5.44435	0	0	CLDN1
ENSG00000163359	27855.8	1.74667	0	0	COL6A3
ENSG00000163637	799.012	2.93063	0	0	PRICKLE2
ENSG00000163840	2058.66	5.0614	0	0	DTX3L
ENSG00000164056	1764.82	-2.01594	0	0	SPRY1
ENSG00000164106	530.586	4.74448	0	0	SCRG1
ENSG00000164116	1243.65	4.46482	0	0	GUCY1A1
ENSG00000164251	2904.23	3.24988	0	0	F2RL1
ENSG00000164930	1186.48	2.47271	0	0	FZD6
ENSG00000164949	2540.47	4.87956	0	0	GEM
ENSG00000165029	2455.03	4.19081	0	0	ABCA1
ENSG00000165169	865.142	3.15993	0	0	DYNLT3
ENSG00000166025	13276.7	-1.22442	0	0	AMOTL1
ENSG00000166033	1472.01	5.87456	0	0	HTRA1
ENSG00000166341	813.58	-2.20836	0	0	DCHS1
ENSG00000166401	2749.46	2.76235	0	0	SERPINB8
ENSG00000166426	883.135	-5.14887	0	0	CRABP1
ENSG00000166482	4555.72	-2.16424	0	0	MFAP4
ENSG00000166741	1919.9	3.06306	0	0	NNMT
ENSG00000166750	11124.3	2.77273	0	0	SLFN5
ENSG00000166780	1985.64	1.98562	0	0	BMERB1
ENSG00000167601	5242.42	2.10545	0	0	AXL
ENSG00000168685	1916.12	4.60994	0	0	IL7R
ENSG00000169213	1752.79	1.78419	0	0	RAB3B
ENSG00000169429	6758.9	8.75021	0	0	CXCL8
ENSG00000170312	5856.94	-1.97732	0	0	CDK1
ENSG00000171608	748.19	3.59639	0	0	PIK3CD
ENSG00000171848	8460.85	-1.71265	0	0	RRM2
ENSG00000171951	5809.03	6.96485	0	0	SCG2
ENSG00000172432	2454.78	3.19462	0	0	GTPBP2
ENSG00000172548	1761.93	-4.64814	0	0	NIPAL4
ENSG00000173114	1259.3	4.08505	0	0	LRRN3
ENSG00000173193	3242.65	3.09807	0	0	PARP14
ENSG00000173210	503.974	5.32531	0	0	ABLIM3
ENSG00000174564	818.795	6.45652	0	0	IL20RB
ENSG00000175063	2822.05	-1.72067	0	0	UBE2C
ENSG00000175197	3184.82	4.57511	0	0	DDIT3
ENSG00000175352	863.354	3.47988	0	0	NRIP3
ENSG00000175445	8164.93	-3.43149	0	0	LPL
ENSG00000175906	1532.67	2.37451	0	0	ARL4D
ENSG00000176907	7498.57	-4.1256	0	0	TCIM
ENSG00000178695	1091.9	-3.1924	0	0	KCTD12
ENSG00000179046	417.51	4.32936	0	0	TRIML2
ENSG00000179630	720.103	3.37691	0	0	LACC1
ENSG00000180318	2219.88	-2.84804	0	0	ALX1
ENSG00000180573	1551.68	2.8078	0	0	H2AC6
ENSG00000181381	1470.87	3.05928	0	0	DDX60L
ENSG00000181634	1307.5	3.57571	0	0	TNFSF15
ENSG00000182667	1906.58	3.00849	0	0	NTM
ENSG00000182985	11099	-2.28349	0	0	CADM1
ENSG00000184613	1347.52	-4.292	0	0	NELL2
ENSG00000184697	713.577	6.17146	0	0	CLDN6
ENSG00000184979	1060.95	5.19522	0	0	USP18
ENSG00000185404	955.326	2.56222	0	0	SP140L
ENSG00000185432	444.666	-4.83866	0	0	TMT1A
ENSG00000185630	3562.74	-1.87178	0	0	PBX1
ENSG00000185650	8592.5	1.70297	0	0	ZFP36L1
ENSG00000185745	1201.48	2.99112	0	0	IFIT1
ENSG00000186340	2903.45	2.72241	0	0	THBS2
ENSG00000186594	3309.58	3.18101	0	0	MIR22HG
ENSG00000186767	2258.98	-2.43408	0	0	SPIN4
ENSG00000187608	1536.78	6.72159	0	0	ISG15
ENSG00000187720	1253.99	-2.53614	0	0	THSD4
ENSG00000187735	12112.9	1.70121	0	0	TCEA1
ENSG00000188042	513.494	2.85411	0	0	ARL4C
ENSG00000188643	1641	2.92308	0	0	S100A16
ENSG00000189184	23727.8	-2.52014	0	0	PCDH18
ENSG00000196083	2642.7	2.41782	0	0	IL1RAP
ENSG00000196116	866.815	5.60524	0	0	TDRD7
ENSG00000196517	1780.14	1.93722	0	0	SLC6A9
ENSG00000196549	18750.6	-5.62005	0	0	MME
ENSG00000196569	1739.37	-3.31133	0	0	LAMA2
ENSG00000196954	553.992	4.22012	0	0	CASP4
ENSG00000197321	1617.17	1.91769	0	0	SVIL
ENSG00000197467	1342.23	-4.73448	0	0	COL13A1
ENSG00000197956	1154.87	3.10984	0	0	S100A6
ENSG00000197959	1416.51	4.20224	0	0	DNM3
ENSG00000198947	10162	2.80183	0	0	DMD
ENSG00000204267	566.101	3.62808	0	0	TAP2
ENSG00000204291	713.045	5.58959	0	0	COL15A1
ENSG00000204525	2171.63	2.10478	0	0	HLA-C
ENSG00000205336	1391.43	4.63807	0	0	ADGRG1
ENSG00000205978	6307.73	-1.67384	0	0	NYNRIN
ENSG00000221963	1031.05	5.07962	0	0	APOL6
ENSG00000229647	876.632	4.75113	0	0	MYOSLID
ENSG00000233276	1798.69	2.96217	0	0	GPX1
ENSG00000234745	1987.63	2.12508	0	0	HLA-B
ENSG00000235531	520.867	5.65386	0	0	MSC-AS1
ENSG00000235750	416.141	3.66762	0	0	KIAA0040
ENSG00000242242	3762.87	-2.17804	0	0	NA
ENSG00000242265	16525.4	-1.7545	0	0	PEG10
ENSG00000246363	1787.36	-5.16594	0	0	LINC02458
ENSG00000246705	1607.62	1.78459	0	0	H2AJ
ENSG00000265972	3094.93	2.35449	0	0	TXNIP
ENSG00000280441	879.008	-2.28241	0	0	NA
ENSG00000285868	643.196	-6.30762	0	0	NA
ENSG00000188153	5762.78	-1.81822	4.8601e-308	5.90423e-306	COL4A5
ENSG00000196843	1330.62	2.49364	8.57846e-307	1.03839e-304	ARID5A
ENSG00000121931	2675.93	1.98375	2.23947e-305	2.70109e-303	LRIF1
ENSG00000092421	1670.54	-4.48396	2.28932e-304	2.75136e-302	SEMA6A
ENSG00000091831	406.639	5.44235	2.74069e-303	3.2821e-301	ESR1
ENSG00000240694	479.792	3.22545	1.86636e-301	2.22713e-299	PNMA2
ENSG00000148773	2113.06	-1.83253	3.89274e-301	4.62878e-299	MKI67
ENSG00000134684	12146.7	1.79659	1.31393e-300	1.55687e-298	YARS1
ENSG00000143367	2391.71	2.59827	2.32579e-300	2.74615e-298	TUFT1
ENSG00000123609	447.204	3.3568	9.17067e-299	1.07903e-296	NMI
ENSG00000105499	341.211	4.40165	4.04255e-297	4.73993e-295	PLA2G4C
ENSG00000112984	3708.37	-1.89333	1.32923e-295	1.55312e-293	KIF20A
ENSG00000065911	6226.2	1.92276	6.77884e-294	7.89324e-292	MTHFD2
ENSG00000112759	1753.31	1.60148	8.44388e-294	9.79811e-292	SLC29A1
ENSG00000104313	1013.75	-3.52825	1.62445e-292	1.8785e-290	EYA1
ENSG00000138604	9632.53	-1.81144	5.07169e-291	5.84478e-289	GLCE
ENSG00000188517	2113.18	-1.46635	8.1298e-291	9.33706e-289	COL25A1
ENSG00000237649	2090.08	-1.65803	2.25429e-290	2.58025e-288	KIFC1
ENSG00000171243	426.379	-5.10649	1.05251e-289	1.20062e-287	SOSTDC1
ENSG00000088325	10113.8	-1.30059	7.19424e-289	8.17883e-287	TPX2
ENSG00000105486	1348.23	-2.01379	2.93729e-287	3.32804e-285	LIG1
ENSG00000156298	496.558	-3.19429	1.86807e-286	2.10948e-284	TSPAN7
ENSG00000163739	904.307	5.41544	1.3815e-285	1.55481e-283	CXCL1
ENSG00000154556	516.034	3.06764	3.9586e-285	4.44036e-283	SORBS2
ENSG00000068079	404.492	5.73858	4.43409e-285	4.95719e-283	IFI35
ENSG00000137563	1836.9	-1.75599	9.31124e-285	1.03753e-282	GGH
ENSG00000234585	472.033	2.57274	6.30879e-284	7.00651e-282	NA
ENSG00000101361	9028.58	1.6626	1.39006e-283	1.53872e-281	NOP56
ENSG00000130303	435.895	3.36153	2.71634e-282	2.99697e-280	BST2
ENSG00000172020	465.788	2.69742	4.98397e-282	5.4809e-280	GAP43
ENSG00000235513	395.981	4.94125	1.03224e-281	1.13146e-279	NA
ENSG00000011677	436.883	-3.17669	1.85269e-281	2.02418e-279	GABRA3
ENSG00000173812	31065.5	1.55457	2.79154e-281	3.04007e-279	EIF1
ENSG00000198829	471.903	5.93382	5.30475e-281	5.75839e-279	SUCNR1
ENSG00000004468	434.443	-5.51133	3.06473e-280	3.31612e-278	CD38
ENSG00000168209	4798.84	4.57403	3.45085e-280	3.72194e-278	DDIT4
ENSG00000023445	420.543	5.85781	8.95396e-280	9.6265e-278	BIRC3
ENSG00000275700	2988.55	1.38858	1.46306e-279	1.56794e-277	AATF
ENSG00000008311	1590.21	-2.0122	3.25375e-279	3.47593e-277	AASS
ENSG00000183160	2668.77	-1.70351	9.176e-279	9.77157e-277	TMEM119
ENSG00000139926	12767.5	1.38999	2.80296e-278	2.97547e-276	FRMD6
ENSG00000106070	738.478	2.09259	1.25508e-277	1.32814e-275	GRB10
ENSG00000151892	1173.87	1.69852	3.96644e-276	4.18416e-274	GFRA1
ENSG00000130294	1381.64	4.09307	4.07234e-276	4.28245e-274	KIF1A
ENSG00000133121	919.187	2.20945	1.72161e-272	1.80479e-270	STARD13
ENSG00000025772	2017.49	1.56225	2.29009e-272	2.39329e-270	TOMM34
ENSG00000187955	1166.74	-2.05965	2.91288e-272	3.03471e-270	COL14A1
ENSG00000117152	20130.7	-1.92529	4.59025e-272	4.76748e-270	RGS4
ENSG00000197747	3966.76	1.6776	5.18933e-272	5.37312e-270	S100A10
ENSG00000165732	7033.69	1.82068	8.84801e-272	9.13326e-270	DDX21
ENSG00000071246	1120.76	-2.35248	6.72393e-270	6.91947e-268	VASH1
ENSG00000198121	2099.25	-1.44788	1.75716e-268	1.80275e-266	LPAR1
ENSG00000135899	632.372	3.23346	1.86082e-268	1.90329e-266	SP110
ENSG00000147202	1182.13	2.01099	2.42093e-268	2.46869e-266	DIAPH2
ENSG00000164687	4524.17	2.08443	7.42886e-268	7.55252e-266	FABP5
ENSG00000164023	423.393	2.46736	7.58619e-268	7.68924e-266	SGMS2
ENSG00000205413	403.78	4.90784	8.15859e-267	8.24459e-265	SAMD9
ENSG00000158406	350.123	3.7068	2.74738e-266	2.76803e-264	H4C8
ENSG00000140830	1272.38	2.10507	1.17414e-265	1.17943e-263	TXNL4B
ENSG00000284024	2644.25	1.59911	2.46576e-265	2.4695e-263	MSANTD7
ENSG00000169136	518.76	2.45192	3.63836e-265	3.63307e-263	ATF5
ENSG00000136859	2130.46	-1.71471	1.29563e-264	1.28992e-262	ANGPTL2
ENSG00000046604	1243.31	1.67638	1.68553e-263	1.67315e-261	DSG2
ENSG00000092607	792.768	1.78817	1.81637e-263	1.79772e-261	TBX15
ENSG00000223496	2580.01	2.12473	2.83488e-263	2.79756e-261	EXOSC6
ENSG00000134762	355.901	4.45648	4.11278e-263	4.04676e-261	DSC3
ENSG00000031698	15245	1.93858	2.81234e-262	2.75913e-260	SARS1
ENSG00000178381	836.107	2.57194	2.37174e-261	2.3201e-259	ZFAND2A
ENSG00000163393	544.738	2.94701	6.47376e-261	6.31445e-259	SLC22A15
ENSG00000143815	8341.84	-0.967362	5.91685e-260	5.75457e-258	LBR
ENSG00000105894	2877.32	-2.04061	2.09497e-259	2.03164e-257	PTN
ENSG00000159202	2014.84	2.18064	1.21175e-258	1.17174e-256	UBE2Z
ENSG00000067715	1736.5	1.70513	1.64163e-258	1.58287e-256	SYT1
ENSG00000183775	419.981	3.5481	2.86194e-257	2.75163e-255	KCTD16
ENSG00000049323	7254.84	1.60928	1.57461e-256	1.5096e-254	LTBP1
ENSG00000042286	492.333	2.75363	2.93906e-256	2.80973e-254	AIFM2
ENSG00000144566	6721.53	0.951281	4.95628e-256	4.72475e-254	RAB5A
ENSG00000128272	16145.7	1.70131	7.95071e-256	7.55789e-254	ATF4
ENSG00000182199	9235.16	1.84676	1.22427e-255	1.16051e-253	SHMT2
ENSG00000119922	384.197	3.92613	1.44347e-255	1.36444e-253	IFIT2
ENSG00000076382	2661.33	-1.90846	3.37023e-255	3.1768e-253	SPAG5
ENSG00000107815	1114.79	2.03775	4.50099e-255	4.2308e-253	TWNK
ENSG00000250786	946.455	-2.13705	7.02361e-255	6.58361e-253	SNHG18
ENSG00000163909	276.115	4.30392	1.58148e-254	1.47828e-252	HEYL
ENSG00000007062	770.187	-2.19437	3.28965e-254	3.06648e-252	PROM1
ENSG00000123342	487.121	2.61545	3.18641e-253	2.96204e-251	MMP19
ENSG00000154553	370.795	3.10031	5.06642e-253	4.6967e-251	PDLIM3
ENSG00000234741	2773.38	2.14074	5.90927e-253	5.46299e-251	GAS5
ENSG00000095015	923.08	-1.72184	9.95966e-253	9.18226e-251	MAP3K1
ENSG00000121152	1354.07	-1.7496	1.89074e-252	1.7384e-250	NCAPH
ENSG00000215808	674.333	-2.90255	3.91157e-252	3.5866e-250	LINC01139
ENSG00000124882	357.605	5.68545	1.83784e-251	1.68058e-249	EREG
ENSG00000206560	2853.17	1.80312	2.05548e-251	1.8745e-249	ANKRD28
ENSG00000204516	533.895	2.70053	3.1224e-251	2.83978e-249	MICB
ENSG00000243742	329.05	5.52948	3.99475e-251	3.62337e-249	RPLP0P2
ENSG00000234964	1807.93	2.18945	5.81595e-251	5.26109e-249	NA
ENSG00000206538	2263.65	1.19708	1.17907e-250	1.06372e-248	VGLL3
ENSG00000204264	329.711	4.17482	4.53558e-250	4.08093e-248	PSMB8
ENSG00000166949	1190.02	1.80796	5.22978e-250	4.69299e-248	SMAD3
ENSG00000124145	2803.38	1.7238	6.15555e-250	5.50905e-248	SDC4
ENSG00000085382	2167.65	-2.66982	8.52075e-250	7.60562e-248	HACE1
ENSG00000197565	409.998	-3.45329	1.88834e-249	1.68107e-247	COL4A6
ENSG00000092969	5394.04	1.33483	1.72219e-248	1.52911e-246	TGFB2
ENSG00000146674	460.665	3.05937	1.3285e-247	1.17646e-245	IGFBP3
ENSG00000054654	751.986	-2.25079	5.73087e-247	5.06167e-245	SYNE2
ENSG00000159216	403.479	2.62434	3.05051e-246	2.68724e-244	RUNX1
ENSG00000122378	4862.83	-1.30122	3.16416e-246	2.78008e-244	PRXL2A
ENSG00000137965	378.668	3.15477	1.06437e-245	9.32735e-244	IFI44
ENSG00000106948	738.214	1.78431	2.29102e-245	2.00247e-243	AKNA
ENSG00000147010	3146.32	1.54107	2.48773e-244	2.16878e-242	SH3KBP1
ENSG00000147408	691.49	-2.13866	3.72548e-244	3.23943e-242	CSGALNACT1
ENSG00000115758	626.694	1.96548	5.25369e-243	4.55649e-241	ODC1
ENSG00000138829	31793.8	-3.03759	6.25271e-243	5.409e-241	FBN2
ENSG00000080573	777.503	4.70827	8.8535e-243	7.63921e-241	COL5A3
ENSG00000148498	895.68	1.98887	1.20802e-242	1.03733e-240	PARD3
ENSG00000276023	1662.96	1.40804	1.20838e-242	1.03733e-240	DUSP14
ENSG00000105976	804.263	2.26839	2.09547e-242	1.79426e-240	MET
ENSG00000151883	729.072	2.08571	2.76237e-242	2.3593e-240	PARP8
ENSG00000184661	1368.1	-1.68793	4.60735e-242	3.92512e-240	CDCA2
ENSG00000120889	22316.4	1.09732	7.48239e-241	6.35833e-239	TNFRSF10B
ENSG00000151503	2203	-1.21502	1.03919e-240	8.80855e-239	NCAPD3
ENSG00000183779	491.357	2.46413	3.9826e-240	3.3673e-238	ZNF703
ENSG00000079616	2442.74	-1.45349	6.09677e-239	5.14192e-237	KIF22
ENSG00000124205	350.342	-3.1309	1.20905e-238	1.01714e-236	EDN3
ENSG00000183856	660.359	-1.86466	1.56198e-238	1.31078e-236	IQGAP3
ENSG00000106484	2713.53	-2.46884	2.46429e-238	2.06283e-236	MEST
ENSG00000105011	1257.37	-1.8497	1.97871e-237	1.65224e-235	ASF1B
ENSG00000109084	6373.15	-1.90387	5.74578e-237	4.78592e-235	TMEM97
ENSG00000164292	3882.23	-1.50278	2.46855e-236	2.05109e-234	RHOBTB3
ENSG00000125845	282.945	3.29107	9.60813e-236	7.96363e-234	BMP2
ENSG00000249859	841.481	2.24617	1.01216e-235	8.36858e-234	PVT1
ENSG00000118298	357.215	-4.70485	7.09797e-235	5.85426e-233	CA14
ENSG00000077279	311.512	-3.4088	7.54457e-235	6.2074e-233	DCX
ENSG00000115295	770.225	2.18045	1.98717e-234	1.63098e-232	CLIP4
ENSG00000140943	7700.48	-1.16313	9.07929e-234	7.43376e-232	MBTPS1
ENSG00000168394	714.122	4.41597	8.64748e-233	7.06302e-231	TAP1
ENSG00000240230	1134.89	1.38743	1.22619e-232	9.99095e-231	COX19
ENSG00000003096	1251.06	-2.82702	1.28442e-232	1.04401e-230	KLHL13
ENSG00000274070	1612.51	-1.54874	8.16462e-232	6.62043e-230	CASTOR2
ENSG00000180537	371.062	2.50883	1.88498e-231	1.5248e-229	RNF182
ENSG00000228409	526.249	2.14483	1.97515e-231	1.5939e-229	NA
ENSG00000165072	401.855	-2.51852	2.02386e-231	1.62931e-229	MAMDC2
ENSG00000101096	562.702	4.90213	2.14146e-231	1.71986e-229	NFATC2
ENSG00000135931	4172.24	-1.23974	5.57939e-231	4.47029e-229	ARMC9
ENSG00000138685	937.199	2.32522	2.29908e-230	1.83768e-228	FGF2
ENSG00000141934	275.449	3.34235	1.17633e-229	9.38023e-228	PLPP2
ENSG00000044574	143182	1.17247	4.54878e-229	3.6187e-227	HSPA5
ENSG00000183715	295.819	3.24806	8.13544e-229	6.45674e-227	OPCML
ENSG00000111602	2902.98	-1.53851	1.28114e-228	1.01439e-226	TIMELESS
ENSG00000052749	1940.28	1.22315	1.22322e-227	9.66257e-226	RRP12
ENSG00000089127	289.297	5.00352	1.53959e-227	1.21332e-225	OAS1
ENSG00000151725	1646.1	-1.36382	2.58493e-227	2.03237e-225	CENPU
ENSG00000170961	1037.51	2.23088	2.6986e-227	2.1168e-225	HAS2
ENSG00000116574	576.12	2.08111	2.78895e-227	2.18258e-225	RHOU
ENSG00000135269	11055.7	0.860067	2.56502e-226	2.00268e-224	TES
ENSG00000230838	305.422	5.57573	1.83871e-225	1.43228e-223	LINC01614
ENSG00000087301	999.571	-1.66677	3.11415e-225	2.42019e-223	TXNDC16
ENSG00000163762	304.967	-3.6481	3.32263e-225	2.57627e-223	TM4SF18
ENSG00000111331	462.311	4.75274	3.35777e-225	2.59753e-223	OAS3
ENSG00000165949	253.666	4.37102	1.06955e-224	8.25495e-223	IFI27
ENSG00000078081	335.421	4.6161	3.78139e-224	2.91184e-222	LAMP3
ENSG00000137745	339.251	6.09878	7.28267e-224	5.59519e-222	MMP13
ENSG00000171004	1122.4	1.78209	4.93108e-223	3.77986e-221	HS6ST2
ENSG00000113580	1677.82	1.34552	5.64825e-223	4.31976e-221	NR3C1
ENSG00000160211	2087.33	0.996282	6.04377e-223	4.61177e-221	G6PD
ENSG00000136244	259.988	4.98091	8.2518e-223	6.28238e-221	IL6
ENSG00000136068	21014	-1.09355	1.1186e-222	8.49709e-221	FLNB
ENSG00000140525	3091.87	-1.75733	2.29727e-222	1.74111e-220	FANCI
ENSG00000175550	3197.13	1.09793	4.04374e-222	3.05789e-220	DRAP1
ENSG00000185885	869.139	2.34203	8.32602e-222	6.28203e-220	IFITM1
ENSG00000196628	4395.56	-1.19276	2.50586e-221	1.88646e-219	TCF4
ENSG00000240476	613.384	7.69521	8.90366e-221	6.68788e-219	LOC105374003
ENSG00000164535	1004.65	1.61564	1.75702e-220	1.31683e-218	DAGLB
ENSG00000114861	2832.48	1.98087	3.62262e-220	2.709e-218	FOXP1
ENSG00000113657	1054.98	-2.73924	5.9856e-220	4.4661e-218	DPYSL3
ENSG00000183604	2585.77	1.16051	8.75771e-220	6.52004e-218	NA
ENSG00000196878	601.037	4.12586	1.9143e-219	1.42204e-217	LAMB3
ENSG00000131015	391.094	3.42769	4.7286e-219	3.50489e-217	ULBP2
ENSG00000138311	249.613	3.94714	1.18581e-218	8.77007e-217	ZNF365
ENSG00000154781	1771.04	1.88616	6.63735e-217	4.8981e-215	CCDC174
ENSG00000102359	1304.13	2.09523	9.97574e-217	7.3456e-215	SRPX2
ENSG00000178163	4468.07	1.18409	1.67305e-216	1.22925e-214	ZNF518B
ENSG00000172936	1927.39	1.77468	2.72296e-216	1.9963e-214	MYD88
ENSG00000198513	877.975	1.68943	8.44956e-216	6.18122e-214	ATL1
ENSG00000145703	1294.73	-2.82933	1.12071e-215	8.18071e-214	IQGAP2
ENSG00000109805	2872.98	-1.45214	1.30936e-215	9.53704e-214	NCAPG
ENSG00000162496	1035.91	-1.43993	1.64609e-215	1.19638e-213	DHRS3
ENSG00000117724	4977.19	-1.95282	1.66554e-215	1.20791e-213	CENPF
ENSG00000169777	471.483	-6.80298	1.97975e-215	1.4327e-213	TAS2R1
ENSG00000222041	2065.25	1.54359	1.21944e-214	8.80589e-213	CYTOR
ENSG00000107521	647.231	1.83023	1.68661e-214	1.21534e-212	HPS1
ENSG00000187772	2167.62	-2.13899	2.80587e-214	2.01753e-212	LIN28B
ENSG00000165424	897.91	-2.11452	1.3798e-213	9.90011e-212	ZCCHC24
ENSG00000129116	2412.12	1.29929	2.36858e-213	1.69585e-211	PALLD
ENSG00000149294	953.434	-1.40531	2.37424e-213	1.6963e-211	NCAM1
ENSG00000184226	7608.67	-1.75701	3.96082e-213	2.82385e-211	PCDH9
ENSG00000066697	803.91	1.84604	7.16844e-213	5.0999e-211	MSANTD3
ENSG00000047365	294.461	3.05021	9.08862e-213	6.45235e-211	ARAP2
ENSG00000143228	1238.9	-1.92383	8.1781e-212	5.79371e-210	NUF2
ENSG00000143061	3095.51	-1.48146	2.07738e-211	1.46861e-209	IGSF3
ENSG00000188522	518.259	4.23699	2.56751e-211	1.81131e-209	FAM83G
ENSG00000138792	278.003	-4.06313	3.32281e-211	2.33924e-209	ENPEP
ENSG00000169255	893.357	1.62674	7.04615e-211	4.9501e-209	B3GALNT1
ENSG00000163041	14966.8	-1.04642	4.84459e-210	3.39636e-208	H3-3A
ENSG00000278996	455.646	-2.10599	6.32927e-210	4.42799e-208	NA
ENSG00000186141	3344.45	1.74228	4.67408e-209	3.26323e-207	POLR3C
ENSG00000101782	4584.81	1.38989	4.90069e-207	3.41435e-205	RIOK3
ENSG00000083799	2314.76	1.35753	5.88998e-207	4.09512e-205	CYLD
ENSG00000153993	2036.15	-1.41655	3.43368e-206	2.38241e-204	SEMA3D
ENSG00000165731	514.752	-4.90647	1.5108e-205	1.04609e-203	RET
ENSG00000026559	478.109	4.72271	6.65637e-205	4.59946e-203	KCNG1
ENSG00000228716	2127.48	-1.73648	9.08951e-205	6.26785e-203	DHFR
ENSG00000229656	274.808	5.03617	1.20725e-204	8.30781e-203	ITGB1-DT
ENSG00000178764	1235.08	1.49203	1.90148e-204	1.30585e-202	ZHX2
ENSG00000118193	1078.69	-1.5967	2.11878e-204	1.45212e-202	KIF14
ENSG00000277147	432.32	2.2147	3.21457e-204	2.19865e-202	NA
ENSG00000158164	1787.23	-2.02173	7.8967e-204	5.3901e-202	TMSB15A
ENSG00000120053	5298.8	1.7198	1.38239e-203	9.41678e-202	GOT1
ENSG00000166292	614.187	2.20593	1.56329e-203	1.06275e-201	TMEM100
ENSG00000132646	3499.18	-1.21317	1.80371e-203	1.22372e-201	PCNA
ENSG00000135476	919.613	-1.78132	3.42081e-203	2.31617e-201	ESPL1
ENSG00000164284	3462.95	1.53553	1.40873e-202	9.5191e-201	GRPEL2
ENSG00000169871	769.839	2.24928	4.45307e-202	3.00301e-200	TRIM56
ENSG00000130779	2640.68	1.27344	3.56646e-201	2.4003e-199	CLIP1
ENSG00000168917	744.186	2.0886	3.61524e-201	2.42827e-199	SLC35G2
ENSG00000140961	374.718	4.03748	4.17067e-201	2.79576e-199	OSGIN1
ENSG00000162063	1498.95	-1.36508	4.57755e-201	3.06241e-199	CCNF
ENSG00000172987	415.188	-6.7115	5.61106e-201	3.74639e-199	HPSE2
ENSG00000165030	279.51	3.08054	6.96562e-201	4.64159e-199	NFIL3
ENSG00000170989	1647.93	-1.60098	2.35853e-200	1.56852e-198	S1PR1
ENSG00000137726	689.8	-1.99462	1.00459e-199	6.66775e-198	FXYD6
ENSG00000160097	295.225	-2.77685	2.07838e-199	1.37676e-197	FNDC5
ENSG00000181026	6616.9	1.30265	3.67176e-199	2.42747e-197	AEN
ENSG00000171617	1663.33	-2.18673	4.07744e-198	2.69039e-196	ENC1
ENSG00000177697	4466.47	1.08959	7.26489e-198	4.78417e-196	CD151
ENSG00000108448	1096.02	1.68229	3.6971e-197	2.4299e-195	NA
ENSG00000117399	2813.89	-1.7511	3.96942e-197	2.6038e-195	CDC20
ENSG00000150051	308.179	6.15541	5.96643e-197	3.90616e-195	MKX
ENSG00000107679	3641.29	1.61818	7.48019e-197	4.88769e-195	PLEKHA1
ENSG00000168264	1004.6	1.67367	1.17177e-196	7.64171e-195	IRF2BP2
ENSG00000106789	802.794	-2.13457	2.40255e-196	1.5638e-194	CORO2A
ENSG00000088356	3841.03	1.54289	4.36869e-196	2.83805e-194	PDRG1
ENSG00000125848	2821.15	-1.49399	1.16093e-195	7.52725e-194	FLRT3
ENSG00000136108	5309.68	-1.43288	2.14204e-195	1.38619e-193	CKAP2
ENSG00000090889	2030.29	-1.66076	2.18605e-195	1.41196e-193	KIF4A
ENSG00000114948	511.291	-1.89459	4.34096e-195	2.79843e-193	ADAM23
ENSG00000048052	415.517	2.67208	6.48572e-195	4.17306e-193	HDAC9
ENSG00000124406	331.813	3.04948	9.80731e-195	6.2982e-193	ATP8A1
ENSG00000113369	3837.85	1.76878	1.01596e-194	6.512e-193	ARRDC3
ENSG00000148175	5344.34	-1.68075	2.74809e-194	1.7581e-192	STOM
ENSG00000084636	2596.4	1.38135	3.15959e-194	2.01752e-192	COL16A1
ENSG00000100918	248.299	-3.07521	2.41203e-193	1.53726e-191	REC8
ENSG00000286044	225.463	4.51717	3.70262e-193	2.35533e-191	NA
ENSG00000157456	2207.62	-1.68831	8.4527e-193	5.36683e-191	CCNB2
ENSG00000143476	2448.21	-1.7955	1.53113e-192	9.70322e-191	DTL
ENSG00000120063	3722.82	1.28469	8.3538e-192	5.28409e-190	GNA13
ENSG00000077152	837.992	-1.89913	2.42956e-191	1.5339e-189	UBE2T
ENSG00000138346	739.641	-1.85773	3.42434e-191	2.15791e-189	DNA2
ENSG00000113578	330.049	3.03964	4.42832e-191	2.78537e-189	FGF1
ENSG00000156265	334.483	2.77861	5.11617e-191	3.21202e-189	MAP3K7CL
ENSG00000251369	831.242	1.51694	6.97233e-191	4.3692e-189	ZNF550
ENSG00000102452	638.607	2.1073	1.09939e-190	6.87651e-189	NALCN
ENSG00000163808	1497.99	-1.78422	1.16578e-190	7.27825e-189	KIF15
ENSG00000075213	15539.6	-1.66884	1.24466e-190	7.75632e-189	SEMA3A
ENSG00000008196	1008.88	-3.76079	4.61313e-190	2.86944e-188	TFAP2B
ENSG00000102683	320.046	6.44084	4.87506e-190	3.02677e-188	SGCG
ENSG00000156587	1716.64	1.31006	8.9407e-190	5.54077e-188	UBE2L6
ENSG00000241878	1680.94	1.23719	1.3473e-189	8.33421e-188	PISD
ENSG00000080031	250.576	4.72628	1.39433e-189	8.60928e-188	PTPRH
ENSG00000131153	1335.94	-1.47897	1.471e-189	9.06607e-188	GINS2
ENSG00000144233	1963.6	1.28897	1.57516e-189	9.69023e-188	AMMECR1L
ENSG00000136826	191.561	4.18428	4.21185e-189	2.58637e-187	KLF4
ENSG00000137124	1453.33	1.56866	6.94389e-189	4.25626e-187	ALDH1B1
ENSG00000085276	703.234	-1.76697	1.68254e-188	1.02944e-186	MECOM
ENSG00000235655	6872.2	-1.05006	2.20441e-188	1.34629e-186	NA
ENSG00000230409	1216.99	1.58475	3.00401e-188	1.8313e-186	NA
ENSG00000164054	7480.54	0.957961	3.84038e-188	2.33693e-186	SHISA5
ENSG00000138160	3653.54	-2.11836	5.83469e-188	3.5441e-186	KIF11
ENSG00000182831	1090.25	1.58628	1.33054e-187	8.0674e-186	HAPSTR1
ENSG00000186446	705.138	1.55753	2.52838e-187	1.53026e-185	ZNF501
ENSG00000140853	238.636	3.67065	2.70106e-187	1.63184e-185	NLRC5
ENSG00000005102	462.229	2.34431	4.07082e-187	2.45497e-185	MEOX1
ENSG00000112419	3322.28	-0.974707	4.75375e-187	2.86169e-185	PHACTR2
ENSG00000169679	3148.66	-1.58267	5.45802e-187	3.27978e-185	BUB1
ENSG00000144730	4123.74	-3.41729	1.03405e-186	6.20262e-185	IL17RD
ENSG00000137449	270.835	2.77058	1.08583e-186	6.50167e-185	CPEB2
ENSG00000130176	1163.61	1.32496	1.18185e-186	7.064e-185	CNN1
ENSG00000171606	1318.55	1.13108	1.5574e-186	9.29222e-185	ZNF274
ENSG00000125148	2625.34	1.9228	3.44471e-186	2.05165e-184	MT2A
ENSG00000156510	200.924	4.24192	5.44639e-186	3.2381e-184	HKDC1
ENSG00000134824	22613.4	-1.74189	7.74462e-186	4.59637e-184	FADS2
ENSG00000089486	2321.86	1.33548	2.2246e-185	1.31796e-183	CDIP1
ENSG00000106701	583.561	2.08526	5.46941e-185	3.23464e-183	FSD1L
ENSG00000133107	517.161	2.33227	8.85049e-185	5.22505e-183	TRPC4
ENSG00000150995	1341.71	1.82148	1.18625e-184	6.991e-183	ITPR1
ENSG00000109854	310.631	2.37237	1.2904e-184	7.59147e-183	HTATIP2
ENSG00000116649	511.553	1.76029	2.87739e-184	1.68983e-182	SRM
ENSG00000107731	739.286	1.60566	7.60681e-184	4.45953e-182	UNC5B
ENSG00000172716	274.862	3.5985	8.95136e-184	5.23865e-182	SLFN11
ENSG00000089685	4371.74	-1.4881	1.45575e-183	8.50476e-182	BIRC5
ENSG00000224470	2000.01	1.17746	1.47614e-183	8.60892e-182	ATXN1L
ENSG00000104738	4936.62	-1.40747	8.63683e-183	5.02834e-181	MCM4
ENSG00000153936	2813.62	-1.06235	1.0817e-182	6.28674e-181	HS2ST1
ENSG00000028277	432.197	2.04393	1.35337e-182	7.85213e-181	POU2F2
ENSG00000141298	1585.73	-1.54005	2.10362e-182	1.2184e-180	SSH2
ENSG00000108984	412.282	-2.86393	2.61439e-182	1.51163e-180	MAP2K6
ENSG00000163485	472.905	-2.4676	3.53424e-182	2.03998e-180	ADORA1
ENSG00000197299	935.409	-1.69982	6.97512e-182	4.01917e-180	BLM
ENSG00000154175	265.174	3.35729	1.05947e-181	6.0944e-180	ABI3BP
ENSG00000172572	1239.64	1.61936	2.83825e-181	1.62986e-179	PDE3A
ENSG00000136160	351.409	-2.67863	3.23311e-181	1.85345e-179	EDNRB
ENSG00000151208	893.989	-1.54513	2.41066e-180	1.37961e-178	DLG5
ENSG00000117226	288.665	2.51066	8.63735e-180	4.93473e-178	GBP3
ENSG00000115998	798.896	1.53169	1.15513e-179	6.58836e-178	C2orf42
ENSG00000152932	266.617	-5.43721	1.38689e-179	7.8968e-178	RAB3C
ENSG00000156970	2483.76	-1.76333	1.97615e-179	1.1233e-177	BUB1B
ENSG00000178662	270.388	-2.92397	1.93896e-178	1.1003e-176	CSRNP3
ENSG00000223804	384.083	2.8778	1.94245e-178	1.10043e-176	NA
ENSG00000087303	3004.12	-1.97247	2.34722e-178	1.3275e-176	NID2
ENSG00000177410	1015.18	1.99641	2.58242e-178	1.45807e-176	ZFAS1
ENSG00000027075	427.636	2.03663	3.03812e-177	1.71249e-175	PRKCH
ENSG00000177098	240.59	-3.2077	1.8605e-176	1.04695e-174	SCN4B
ENSG00000089472	6240.24	-1.53498	5.23035e-176	2.93834e-174	HEPH
ENSG00000082126	260.174	3.12048	6.02372e-176	3.3784e-174	MPP4
ENSG00000165124	1613.03	-2.44807	7.1231e-176	3.98834e-174	SVEP1
ENSG00000186185	1002.79	-1.70391	7.96613e-176	4.45296e-174	KIF18B
ENSG00000136235	1588.02	1.73065	1.44571e-175	8.06791e-174	GPNMB
ENSG00000124225	1099.75	1.67297	2.39216e-175	1.33276e-173	PMEPA1
ENSG00000107798	6501.78	-1.58533	4.17051e-175	2.3197e-173	LIPA
ENSG00000241743	288.016	-2.54097	5.5862e-175	3.102e-173	NA
ENSG00000011523	2774.62	1.43744	7.83684e-175	4.34461e-173	CEP68
ENSG00000180440	216.02	-4.48369	8.50314e-175	4.70624e-173	SERTM1
ENSG00000166483	764.027	-1.44689	3.0088e-174	1.66255e-172	WEE1
ENSG00000154678	221.569	2.86611	3.17962e-174	1.75406e-172	PDE1C
ENSG00000152439	882.849	2.01322	5.579e-174	3.07265e-172	ZNF773
ENSG00000184349	2313.12	-1.59367	7.18446e-174	3.95039e-172	EFNA5
ENSG00000154721	491.683	2.53149	1.33116e-173	7.30746e-172	JAM2
ENSG00000167767	311.486	2.34881	1.36935e-173	7.50491e-172	KRT80
ENSG00000095752	235.581	4.58974	1.73971e-173	9.5192e-172	IL11
ENSG00000115457	1373.91	-1.42221	1.96058e-173	1.07103e-171	IGFBP2
ENSG00000119397	1042.21	-1.5655	5.23504e-173	2.85518e-171	CNTRL
ENSG00000162722	239.547	5.73635	2.16327e-172	1.17793e-170	TRIM58
ENSG00000197646	384.778	2.74382	4.61807e-172	2.51055e-170	PDCD1LG2
ENSG00000152527	533.274	2.06396	1.02629e-171	5.57027e-170	PLEKHH2
ENSG00000185070	7253.95	-1.17428	1.14341e-171	6.19598e-170	FLRT2
ENSG00000196104	290.764	-3.48347	4.4764e-171	2.42179e-169	SPOCK3
ENSG00000161888	493.703	-1.94938	5.31815e-171	2.87257e-169	SPC24
ENSG00000164920	216.544	-3.3111	6.40466e-171	3.4539e-169	OSR2
ENSG00000122694	4279.91	1.35671	6.94152e-171	3.73742e-169	GLIPR2
ENSG00000112769	9167.72	1.0394	7.89542e-171	4.24423e-169	LAMA4
ENSG00000223773	428.637	2.81205	9.32424e-171	5.00431e-169	NA
ENSG00000122121	251.291	-5.68244	9.68638e-171	5.19039e-169	XPNPEP2
ENSG00000274265	414.144	2.57401	1.027e-170	5.49439e-169	NA
ENSG00000144659	1727.63	1.45312	1.39659e-170	7.45978e-169	SLC25A38
ENSG00000288811	198.89	4.52132	1.49023e-170	7.94733e-169	FAM247A
ENSG00000255717	547.146	2.05424	1.8941e-170	1.00852e-168	SNHG1
ENSG00000143507	366.728	2.25264	4.52783e-170	2.40705e-168	DUSP10
ENSG00000070371	598.785	1.70444	7.56437e-170	4.01496e-168	CLTCL1
ENSG00000134222	972.738	-1.87151	2.46503e-169	1.30631e-167	PSRC1
ENSG00000144554	917.647	-1.72592	3.51703e-169	1.86087e-167	FANCD2
ENSG00000127666	508.974	2.8404	3.78489e-169	1.99946e-167	TICAM1
ENSG00000120696	799.716	-1.58185	4.89376e-169	2.58119e-167	KBTBD7
ENSG00000104447	4612.53	-1.48929	1.21856e-168	6.4172e-167	TRPS1
ENSG00000198796	1130.85	1.7976	3.5713e-168	1.87778e-166	ALPK2
ENSG00000178999	1761.19	-1.82161	6.4118e-168	3.36604e-166	AURKB
ENSG00000152684	2311.42	1.27343	8.72374e-168	4.57263e-166	PELO
ENSG00000091656	994.669	-1.87455	1.56898e-167	8.21116e-166	ZFHX4
ENSG00000128335	664.885	1.7218	3.87266e-167	2.02359e-165	APOL2
ENSG00000142669	7479.87	0.840437	9.05505e-167	4.72421e-165	SH3BGRL3
ENSG00000132002	7547.66	0.998906	1.68057e-166	8.75433e-165	DNAJB1
ENSG00000196998	1025.72	1.41576	6.02287e-166	3.13254e-164	WDR45
ENSG00000112183	183.16	4.27926	6.42371e-166	3.33587e-164	RBM24
ENSG00000131791	2476.14	1.41291	7.55586e-166	3.91775e-164	PRKAB2
ENSG00000117707	297.549	-3.03712	1.40263e-165	7.26153e-164	PROX1
ENSG00000103647	217.508	3.19685	1.44331e-165	7.46067e-164	CORO2B
ENSG00000196756	1041.74	1.51195	1.61795e-165	8.35056e-164	SNHG17
ENSG00000099194	37020.9	-1.65096	3.22938e-165	1.66419e-163	SCD
ENSG00000024526	2378.23	-1.2429	3.47337e-165	1.78719e-163	DEPDC1
ENSG00000085978	1559.67	1.2301	8.99808e-165	4.62281e-163	ATG16L1
ENSG00000111912	1707.17	1.21928	1.07559e-164	5.51746e-163	NCOA7
ENSG00000178458	2259.89	-1.08404	2.76715e-164	1.41731e-162	NA
ENSG00000116690	189.463	5.02203	2.84084e-164	1.45284e-162	PRG4
ENSG00000136628	9834.7	1.33023	5.83896e-164	2.98159e-162	EPRS1
ENSG00000013293	182.313	3.7409	6.4323e-164	3.2796e-162	SLC7A14
ENSG00000113240	1079.69	1.66268	7.68639e-164	3.91308e-162	CLK4
ENSG00000138796	2079.95	-1.22489	8.01995e-164	4.07673e-162	HADH
ENSG00000112972	17052.3	-1.32372	1.34639e-163	6.83367e-162	HMGCS1
ENSG00000172164	247.742	4.04728	9.39157e-163	4.75957e-161	SNTB1
ENSG00000157654	7487.17	1.01364	4.33168e-162	2.19196e-160	PALM2AKAP2
ENSG00000274020	263.122	2.89292	5.2804e-162	2.66803e-160	LINC01138
ENSG00000055332	4496.14	1.06094	7.57958e-162	3.824e-160	EIF2AK2
ENSG00000261824	2406.67	1.71645	8.53523e-162	4.29969e-160	LINC00662
ENSG00000162413	420.708	2.04891	1.21127e-161	6.09272e-160	KLHL21
ENSG00000125347	1071.31	3.12736	1.71963e-161	8.63692e-160	IRF1
ENSG00000054356	288.475	5.2483	3.65103e-161	1.83101e-159	PTPRN
ENSG00000155849	387.141	-2.51669	4.3283e-161	2.16743e-159	ELMO1
ENSG00000152253	948.341	-2.04778	6.01992e-161	3.01005e-159	SPC25
ENSG00000259867	165.042	4.05201	1.11449e-160	5.56433e-159	NA
ENSG00000117632	26213.2	-1.51896	1.90431e-160	9.49362e-159	STMN1
ENSG00000154736	658.922	-2.33308	2.11166e-160	1.05118e-158	ADAMTS5
ENSG00000169093	1408.18	1.52412	2.20582e-160	1.09643e-158	ASMTL
ENSG00000164946	236.608	-3.01592	4.584e-160	2.27516e-158	FREM1
ENSG00000197712	3795.26	1.10827	5.36921e-160	2.66096e-158	FAM114A1
ENSG00000169967	877.858	1.30398	1.1228e-159	5.55637e-158	MAP3K2
ENSG00000075218	1072.29	-1.76971	1.59582e-159	7.88562e-158	GTSE1
ENSG00000289069	412.555	-2.41221	1.27474e-158	6.28976e-157	NA
ENSG00000250616	186.328	-4.47204	1.31576e-158	6.48265e-157	YPEL3-DT
ENSG00000110104	1603.73	1.3585	1.79452e-158	8.82856e-157	CCDC86
ENSG00000156453	240.87	2.5712	1.97279e-158	9.69142e-157	PCDH1
ENSG00000149256	709.663	-2.01896	2.4591e-158	1.20629e-156	TENM4
ENSG00000270882	284.541	2.45367	3.00658e-158	1.4727e-156	H4C14
ENSG00000006468	3584.53	-1.48216	4.80063e-158	2.34805e-156	ETV1
ENSG00000134686	1307.72	1.2743	5.56981e-158	2.72032e-156	PHC2
ENSG00000162738	1036.28	-1.56109	7.4126e-158	3.61509e-156	VANGL2
ENSG00000021826	2484.14	-1.50159	7.65715e-158	3.72896e-156	CPS1
ENSG00000067221	630.338	1.56288	2.74922e-157	1.33691e-155	STOML1
ENSG00000217801	192.118	4.76382	3.57296e-157	1.73498e-155	NA
ENSG00000185567	200.454	2.90548	4.4729e-157	2.16884e-155	AHNAK2
ENSG00000111859	3802.25	1.33196	7.09781e-157	3.43508e-155	NEDD9
ENSG00000186162	561.366	1.92011	7.10475e-157	3.43508e-155	CIDECP1
ENSG00000196639	218.386	5.73371	8.89627e-157	4.2951e-155	HRH1
ENSG00000079215	578.708	-2.21073	1.02011e-156	4.91799e-155	SLC1A3
ENSG00000136478	3360.21	-0.824342	1.25281e-156	6.03125e-155	TEX2
ENSG00000111424	361.167	2.02256	1.64018e-156	7.88482e-155	VDR
ENSG00000136111	432.173	-2.057	1.72192e-156	8.26593e-155	TBC1D4
ENSG00000163811	3175.38	1.09671	2.3531e-156	1.12798e-154	WDR43
ENSG00000075702	596.535	-1.78923	5.42911e-156	2.59879e-154	WDR62
ENSG00000135048	4078.17	-0.950066	6.6054e-156	3.15736e-154	CEMIP2
ENSG00000120705	6636.17	0.787797	7.58117e-156	3.61864e-154	ETF1
ENSG00000087087	4038.13	-0.78922	7.65358e-156	3.64803e-154	SRRT
ENSG00000118407	303.402	-2.86848	2.60022e-155	1.23763e-153	FILIP1
ENSG00000104324	494.958	2.07074	3.03867e-155	1.44427e-153	CPQ
ENSG00000141076	5411.63	1.39815	3.2303e-155	1.53319e-153	UTP4
ENSG00000173545	1976.12	1.39081	4.31428e-155	2.04479e-153	ZNF622
ENSG00000052850	432.481	-7.13853	8.56075e-155	4.05173e-153	ALX4
ENSG00000267534	2394.39	-0.930123	8.62884e-155	4.07822e-153	S1PR2
ENSG00000118263	2705.05	1.44539	9.13689e-155	4.31228e-153	KLF7
ENSG00000204054	349.529	2.0475	9.99048e-155	4.70854e-153	NA
ENSG00000173457	473.186	1.75334	1.10549e-154	5.20293e-153	PPP1R14B
ENSG00000148335	1200.09	1.31612	1.53857e-154	7.23108e-153	NTMT1
ENSG00000168672	2005.65	-3.7304	2.48388e-154	1.16576e-152	LRATD2
ENSG00000119599	634.937	1.74187	3.31978e-154	1.5559e-152	DCAF4
ENSG00000146648	1799.96	1.24053	3.71288e-154	1.73772e-152	EGFR
ENSG00000003402	461.785	1.98569	3.762e-154	1.75827e-152	CFLAR
ENSG00000101134	362.486	2.15026	6.10888e-154	2.85118e-152	DOK5
ENSG00000197822	428.039	2.55364	1.14206e-153	5.32292e-152	OCLN
ENSG00000143333	1202.52	1.32219	1.90541e-153	8.86844e-152	RGS16
ENSG00000189079	2032.59	-1.06437	2.31758e-153	1.07719e-151	ARID2
ENSG00000168899	223.862	3.46413	2.70961e-153	1.25767e-151	VAMP5
ENSG00000143341	2099.9	-1.00467	3.92153e-153	1.81768e-151	HMCN1
ENSG00000138698	2173.53	0.96477	4.98436e-153	2.30714e-151	RAP1GDS1
ENSG00000135636	1078.46	-1.91631	5.25844e-153	2.43066e-151	DYSF
ENSG00000144354	1233.82	-1.40681	6.42769e-153	2.96705e-151	CDCA7
ENSG00000198718	2086.29	1.44543	7.1508e-153	3.29632e-151	TOGARAM1
ENSG00000162086	1191.19	1.39894	8.85609e-153	4.07683e-151	ZNF75A
ENSG00000117650	889.875	-1.41236	9.5876e-153	4.40755e-151	NEK2
ENSG00000114251	3826.6	-1.49542	1.21402e-152	5.57339e-151	WNT5A
ENSG00000168488	1984.23	1.57761	1.89988e-152	8.71022e-151	ATXN2L
ENSG00000196821	1981.63	0.980172	2.94801e-152	1.34971e-150	ILRUN
ENSG00000257219	179.373	4.11485	3.19973e-152	1.46296e-150	LNCOG
ENSG00000029993	4352.27	-1.27412	6.46616e-152	2.95241e-150	HMGB3
ENSG00000173530	38105.5	1.33062	9.76515e-152	4.45267e-150	TNFRSF10D
ENSG00000179104	472.688	-2.19083	1.68257e-151	7.66172e-150	TMTC2
ENSG00000081870	1415.05	-1.38037	1.81298e-151	8.24439e-150	IFT25
ENSG00000232956	1045.43	1.8612	2.04813e-151	9.30119e-150	SNHG15
ENSG00000169607	1857.98	-1.47238	4.81402e-151	2.18324e-149	CKAP2L
ENSG00000163697	4949.99	0.848143	5.09794e-151	2.30889e-149	APBB2
ENSG00000170325	1089.57	1.37733	2.53932e-150	1.14853e-148	PRDM10
ENSG00000205403	179.659	3.3975	2.8089e-150	1.26876e-148	CFI
ENSG00000125726	166.277	4.84608	6.40168e-150	2.88771e-148	CD70
ENSG00000176697	539.749	2.06377	1.18362e-149	5.33199e-148	BDNF
ENSG00000185485	872.81	1.26691	2.60324e-149	1.17115e-147	NA
ENSG00000177788	379.778	2.19246	3.44095e-149	1.54595e-147	RAB4A-AS1
ENSG00000132950	1350.37	1.42088	3.63775e-149	1.63219e-147	ZMYM5
ENSG00000150054	237.089	3.26425	7.38645e-149	3.30974e-147	MPP7
ENSG00000221955	238.238	2.7987	8.73869e-149	3.91045e-147	SLC12A8
ENSG00000131462	2969.69	-0.879411	1.2896e-148	5.76313e-147	TUBG1
ENSG00000136492	1110.81	-1.81242	2.53072e-148	1.12946e-146	BRIP1
ENSG00000176974	601.031	-1.59015	3.61778e-148	1.61247e-146	SHMT1
ENSG00000172086	1642.94	1.2722	5.63858e-148	2.50984e-146	KRCC1
ENSG00000151702	3876.27	-1.15221	1.6449e-147	7.31211e-146	FLI1
ENSG00000158859	337.998	-1.94539	1.86535e-147	8.28112e-146	ADAMTS4
ENSG00000155189	1677.32	1.36096	1.92207e-147	8.51543e-146	AGPAT5
ENSG00000164136	149.181	3.9871	1.92319e-147	8.51543e-146	IL15
ENSG00000113161	19643	-1.27462	3.30567e-147	1.46175e-145	HMGCR
ENSG00000278540	4943.98	-1.00232	3.68924e-147	1.62922e-145	ACACA
ENSG00000269893	827.852	1.89815	3.81279e-147	1.68158e-145	SNHG8
ENSG00000165304	2457.68	-1.28131	4.76698e-147	2.09965e-145	MELK
ENSG00000160214	2059.45	1.20013	5.74869e-147	2.52875e-145	RRP1
ENSG00000142945	2311.66	-1.53984	1.21832e-146	5.35219e-145	KIF2C
ENSG00000127863	2288.36	-1.13341	1.40405e-146	6.16007e-145	TNFRSF19
ENSG00000077092	4100.93	-1.35974	3.95599e-146	1.73337e-144	RARB
ENSG00000133687	212.271	3.24881	6.91283e-146	3.02501e-144	TMTC1
ENSG00000228626	214.976	6.05802	1.25013e-145	5.4634e-144	NA
ENSG00000164171	883.535	-2.075	1.26998e-145	5.54297e-144	ITGA2
ENSG00000174469	462.358	1.9374	1.66996e-145	7.27925e-144	CNTNAP2
ENSG00000140465	190.663	2.88629	1.76335e-145	7.67639e-144	CYP1A1
ENSG00000132170	146.312	3.83132	2.23879e-145	9.73355e-144	PPARG
ENSG00000176871	1681.59	1.06467	2.28996e-145	9.94314e-144	WSB2
ENSG00000179399	220.84	-5.20094	2.89384e-145	1.25491e-143	GPC5
ENSG00000124762	45509.2	0.934769	4.41212e-145	1.91084e-143	CDKN1A
ENSG00000197343	3052.27	1.37971	7.57542e-145	3.27661e-143	ZNF655
ENSG00000211448	557.01	1.78001	8.29966e-145	3.58526e-143	DIO2
ENSG00000120370	1799.2	1.39015	1.58003e-144	6.81662e-143	GORAB
ENSG00000211455	4341.89	1.06197	2.03466e-144	8.76674e-143	STK38L
ENSG00000114480	2776.46	1.43213	2.44045e-144	1.05018e-142	GBE1
ENSG00000189060	4058.52	1.29147	3.19395e-144	1.37266e-142	H1-0
ENSG00000100003	632.241	2.27415	6.71488e-144	2.88217e-142	SEC14L2
ENSG00000076003	2703.94	-1.03705	1.73017e-143	7.41683e-142	MCM6
ENSG00000085063	6556.19	1.39234	2.63249e-143	1.12705e-141	CD59
ENSG00000148948	275.077	-2.56803	2.70768e-143	1.15777e-141	LRRC4C
ENSG00000133935	3949.65	-1.43231	3.1822e-143	1.35893e-141	ERG28
ENSG00000111341	6173.5	1.5969	5.38131e-143	2.29514e-141	MGP
ENSG00000245025	164.986	3.05346	7.12004e-143	3.03287e-141	NA
ENSG00000116922	2079.87	1.29298	1.51259e-142	6.43491e-141	C1orf109
ENSG00000057294	1008.47	-2.46614	4.62507e-142	1.96513e-140	PKP2
ENSG00000143870	18303.9	-0.847119	4.71261e-142	1.9998e-140	PDIA6
ENSG00000105401	4537.08	0.791587	1.10998e-141	4.70428e-140	CDC37
ENSG00000198380	11356.4	1.0134	2.40986e-141	1.02005e-139	GFPT1
ENSG00000078725	213.21	-3.02498	3.56121e-141	1.50551e-139	BRINP1
ENSG00000249464	251.005	-2.65958	3.76834e-141	1.59107e-139	LINC01091
ENSG00000205534	2241.14	1.10162	5.12221e-141	2.15999e-139	NA
ENSG00000185215	187.507	2.73636	5.38597e-141	2.26643e-139	TNFAIP2
ENSG00000198826	1420.54	-1.34944	5.38809e-141	2.26643e-139	ARHGAP11A
ENSG00000085721	4273.39	1.16431	8.10486e-141	3.40495e-139	RRN3
ENSG00000111727	1069.75	1.41401	9.75765e-141	4.0942e-139	HCFC2
ENSG00000102897	1190.95	1.08016	2.10781e-140	8.83312e-139	LYRM1
ENSG00000137868	1598.93	1.0926	2.51157e-140	1.05121e-138	STRA6
ENSG00000135914	496.826	-8.07772	2.84411e-140	1.18891e-138	HTR2B
ENSG00000163528	705.719	1.27996	3.5288e-140	1.4733e-138	CHCHD4
ENSG00000130813	432.495	2.29461	5.08845e-140	2.12183e-138	SHFL
ENSG00000180340	1583.56	-1.69111	5.46434e-140	2.27575e-138	FZD2
ENSG00000183696	1717.29	1.7786	1.10453e-139	4.5944e-138	UPP1
ENSG00000137507	3865.42	1.35838	2.38874e-139	9.92387e-138	LRRC32
ENSG00000125734	2166.56	1.09629	2.87229e-139	1.19181e-137	GPR108
ENSG00000172493	1133.82	-1.42436	3.23013e-139	1.33864e-137	AFF1
ENSG00000183486	138.418	3.68508	3.7976e-139	1.57187e-137	MX2
ENSG00000137310	945.289	-1.22836	8.79285e-139	3.63499e-137	TCF19
ENSG00000145908	204.048	-5.66961	1.06654e-138	4.40369e-137	ZNF300
ENSG00000250303	197.171	2.65716	1.07834e-138	4.44696e-137	LINC02762
ENSG00000116663	207.307	2.48122	1.10408e-138	4.54753e-137	FBXO6
ENSG00000197415	306.444	2.48577	1.39961e-138	5.75535e-137	VEPH1
ENSG00000047457	638.064	-8.66291	1.40074e-138	5.75535e-137	CP
ENSG00000164134	3972.68	0.837035	1.85251e-138	7.60231e-137	NAA15
ENSG00000127955	5925.75	-1.75806	3.17196e-138	1.30012e-136	GNAI1
ENSG00000167325	5434.55	-1.53223	3.38805e-138	1.387e-136	RRM1
ENSG00000133316	733.803	1.43867	3.51067e-138	1.43545e-136	WDR74
ENSG00000091879	169.696	-3.91242	3.81131e-138	1.55649e-136	ANGPT2
ENSG00000270276	263.567	2.3652	5.2688e-138	2.14909e-136	H4C15
ENSG00000129680	1632.12	1.36205	1.11401e-137	4.53844e-136	MAP7D3
ENSG00000133636	501.174	2.24365	1.60257e-137	6.52093e-136	NTS
ENSG00000175893	1277.52	1.1482	1.94706e-137	7.91311e-136	ZDHHC21
ENSG00000100335	3829.06	0.950361	1.99494e-137	8.09793e-136	MIEF1
ENSG00000163565	5079.45	1.39282	3.06345e-137	1.24203e-135	IFI16
ENSG00000113356	633.52	1.88497	6.68733e-137	2.70801e-135	POLR3G
ENSG00000109846	170.367	4.90465	8.77938e-137	3.5509e-135	CRYAB
ENSG00000136718	2428.14	1.28454	1.24809e-136	5.04197e-135	IMP4
ENSG00000145901	1793.1	1.19051	1.28394e-136	5.18057e-135	TNIP1
ENSG00000138771	531.326	-1.68593	1.88602e-136	7.60076e-135	SHROOM3
ENSG00000109339	316.761	-2.02396	2.40997e-136	9.70069e-135	MAPK10
ENSG00000277639	169.835	-3.82604	2.52907e-136	1.01679e-134	CHD9NB
ENSG00000065325	146.564	4.42275	2.74592e-136	1.10266e-134	GLP2R
ENSG00000146918	2934.35	-1.20648	4.58425e-136	1.83867e-134	NCAPG2
ENSG00000130413	211.382	2.82427	4.93261e-136	1.97604e-134	STK33
ENSG00000120217	357.596	2.21483	7.06875e-136	2.82842e-134	CD274
ENSG00000119969	1891.37	-1.43381	8.59112e-136	3.43349e-134	HELLS
ENSG00000075223	7082.29	1.23652	9.01297e-136	3.59781e-134	SEMA3C
ENSG00000104413	160.825	4.42629	1.0339e-135	4.12225e-134	ESRP1
ENSG00000134198	339.192	1.74784	1.12964e-135	4.49864e-134	TSPAN2
ENSG00000104415	2073.56	1.3729	1.3245e-135	5.26842e-134	CCN4
ENSG00000064300	348.607	-5.63329	1.57203e-135	6.24563e-134	NGFR
ENSG00000255690	1214.74	-3.46229	1.58329e-135	6.28292e-134	TRIL
ENSG00000112742	1533.69	-1.98767	2.15731e-135	8.55072e-134	TTK
ENSG00000137812	1037.08	-1.9653	3.08791e-135	1.22249e-133	KNL1
ENSG00000115267	136.664	4.30167	3.23563e-135	1.27946e-133	IFIH1
ENSG00000258890	1293.34	1.33173	5.49505e-135	2.17035e-133	CEP95
ENSG00000073849	1593.76	-2.25518	7.0051e-135	2.76352e-133	ST6GAL1
ENSG00000108946	28858.8	-0.713115	1.02931e-134	4.05589e-133	PRKAR1A
ENSG00000086991	513.022	2.53389	1.68641e-134	6.63736e-133	NOX4
ENSG00000172260	256.925	2.54811	1.73034e-134	6.80231e-133	NEGR1
ENSG00000116977	1190.59	1.66234	1.85294e-134	7.27577e-133	LGALS8
ENSG00000197498	2857.43	1.40691	1.98054e-134	7.76775e-133	RPF2
ENSG00000287872	154.134	4.6932	2.28566e-134	8.95399e-133	NA
ENSG00000101146	4646.08	1.20383	2.83554e-134	1.10952e-132	RAE1
ENSG00000138658	571.419	-1.82688	3.8223e-134	1.49389e-132	ZGRF1
ENSG00000184588	505.519	-2.17138	6.95349e-134	2.71452e-132	PDE4B
ENSG00000142949	2675.23	-2.55033	1.10022e-133	4.29007e-132	PTPRF
ENSG00000121895	164.425	3.845	1.13899e-133	4.43611e-132	TMEM156
ENSG00000109321	260.113	6.44586	1.33816e-133	5.20583e-132	AREG
ENSG00000146950	529.568	1.47233	1.64606e-133	6.39624e-132	SHROOM2
ENSG00000122641	5522.2	1.28265	1.88096e-133	7.30059e-132	INHBA
ENSG00000288905	692.168	1.65356	2.14642e-133	8.32134e-132	LSP1P5
ENSG00000112379	159.855	2.99874	3.1181e-133	1.20745e-131	ARFGEF3
ENSG00000074935	1449.6	1.27102	3.48626e-133	1.34846e-131	TUBE1
ENSG00000134765	160.13	4.70574	3.61621e-133	1.39712e-131	DSC1
ENSG00000111674	615.973	1.56033	3.74724e-133	1.44608e-131	ENO2
ENSG00000160014	5369.31	-1.00176	9.09913e-133	3.50739e-131	CALM3
ENSG00000130305	677.662	1.45301	1.51343e-132	5.82706e-131	NSUN5
ENSG00000138074	3977.93	-1.10033	1.74542e-132	6.71257e-131	SLC5A6
ENSG00000135486	19140.8	-1.24783	2.76748e-132	1.06311e-130	HNRNPA1
ENSG00000138772	984.407	1.22733	3.31362e-132	1.27146e-130	ANXA3
ENSG00000149716	680.628	1.78156	4.95546e-132	1.89927e-130	LTO1
ENSG00000071242	523.249	1.4681	1.01465e-131	3.88439e-130	RPS6KA2
ENSG00000167900	1927.36	-1.56365	1.0563e-131	4.03929e-130	TK1
ENSG00000106993	1089.41	1.286	1.13579e-131	4.33831e-130	CDC37L1
ENSG00000130300	1451.64	-1.36526	1.35328e-131	5.16316e-130	PLVAP
ENSG00000121060	1065.3	2.66201	1.51753e-131	5.78329e-130	TRIM25
ENSG00000173705	1389.9	1.42538	1.77223e-131	6.74629e-130	SUSD5
ENSG00000197019	953.539	1.22037	2.54704e-131	9.6848e-130	SERTAD1
ENSG00000181467	2120.13	1.13274	2.75468e-131	1.04625e-129	RAP2B
ENSG00000186523	486.234	1.68838	1.8852e-130	7.15206e-129	FAM86B1
ENSG00000021645	275.445	2.75149	1.9056e-130	7.22132e-129	NRXN3
ENSG00000166394	237.168	2.27569	1.98461e-130	7.51228e-129	CYB5R2
ENSG00000246859	976.447	-1.44983	2.60546e-130	9.85126e-129	STARD4-AS1
ENSG00000261189	161.295	5.40235	3.35869e-130	1.2685e-128	NA
ENSG00000197050	1255.81	1.38904	3.51083e-130	1.32447e-128	ZNF420
ENSG00000162377	1888.49	1.2269	5.8213e-130	2.19365e-128	COA7
ENSG00000144724	1083.93	-1.05861	5.97864e-130	2.25041e-128	PTPRG
ENSG00000281344	217.809	-2.38722	6.70515e-130	2.52106e-128	NA
ENSG00000087494	134.825	4.30186	9.30057e-130	3.49301e-128	PTHLH
ENSG00000137200	3207.7	0.765526	1.01705e-129	3.81547e-128	CMTR1
ENSG00000122877	451.991	2.13814	1.14087e-129	4.2752e-128	EGR2
ENSG00000157542	160.006	2.92788	1.36545e-129	5.11109e-128	KCNJ6
ENSG00000075651	1283.52	1.32138	1.91138e-129	7.14664e-128	PLD1
ENSG00000163374	1979.06	0.89719	2.04427e-129	7.63505e-128	YY1AP1
ENSG00000180628	1112.24	1.28122	2.25521e-129	8.41354e-128	PCGF5
ENSG00000185339	743.995	-1.53669	2.50105e-129	9.32035e-128	TCN2
ENSG00000164211	14949	-1.27943	2.94784e-129	1.09732e-127	STARD4
ENSG00000133083	166.731	3.35297	3.82919e-129	1.42382e-127	DCLK1
ENSG00000102699	2503.09	1.32838	4.85807e-129	1.8044e-127	PARP4
ENSG00000178234	1363.03	-1.6342	6.13267e-129	2.27531e-127	GALNT11
ENSG00000163735	175.613	5.76139	6.53533e-129	2.42203e-127	CXCL5
ENSG00000065060	1565.76	1.94226	8.77772e-129	3.24949e-127	BLTP3A
ENSG00000116128	1198.83	-1.16512	1.45452e-128	5.3787e-127	BCL9
ENSG00000142731	1318.4	-1.41128	1.55349e-128	5.73835e-127	PLK4
ENSG00000048740	1193.54	1.28116	3.88798e-128	1.43459e-126	CELF2
ENSG00000175115	762.276	-1.63033	5.54472e-128	2.04365e-126	PACS1
ENSG00000090989	2215.66	0.964686	6.59314e-128	2.42741e-126	EXOC1
ENSG00000068366	4005.34	0.680574	8.79213e-128	3.23349e-126	ACSL4
ENSG00000171316	1265.86	-1.12601	1.0666e-127	3.91835e-126	CHD7
ENSG00000196369	3609.94	-1.16192	1.15586e-127	4.24162e-126	SRGAP2B
ENSG00000171490	10425.4	1.22825	1.19466e-127	4.37926e-126	RSL1D1
ENSG00000057663	2574.87	0.941604	1.29144e-127	4.72886e-126	ATG5
ENSG00000141376	1596.37	-1.16115	1.66632e-127	6.09493e-126	BCAS3
ENSG00000133398	3137.32	1.5654	1.908e-127	6.97134e-126	MED10
ENSG00000115902	553.404	1.37079	2.12685e-127	7.76252e-126	SLC1A4
ENSG00000119681	1483.77	2.00069	2.60091e-127	9.48247e-126	LTBP2
ENSG00000145860	1930.78	-1.22216	2.81261e-127	1.02432e-125	RNF145
ENSG00000116299	186.57	2.72537	3.04419e-127	1.10746e-125	ELAPOR1
ENSG00000163545	1442.96	1.80191	4.49982e-127	1.63524e-125	NUAK2
ENSG00000008283	414.273	1.92335	8.05623e-127	2.92449e-125	CYB561
ENSG00000072571	1450.68	-1.58826	8.10458e-127	2.93887e-125	HMMR
ENSG00000121068	388.585	-1.67296	1.52412e-126	5.5208e-125	TBX2
ENSG00000109445	1757.53	1.44574	1.60069e-126	5.79192e-125	ZNF330
ENSG00000112280	143.536	-3.40698	1.61918e-126	5.85251e-125	COL9A1
ENSG00000158710	16243.2	1.36931	1.79261e-126	6.47245e-125	TAGLN2
ENSG00000138336	744.968	-1.37194	2.55618e-126	9.21951e-125	TET1
ENSG00000215154	515.304	1.61787	3.25458e-126	1.17259e-124	NA
ENSG00000166803	739.949	-1.51152	3.4605e-126	1.24545e-124	PCLAF
ENSG00000092068	156.041	-2.87879	3.63556e-126	1.30705e-124	SLC7A8
ENSG00000242372	3378.89	1.25603	4.02984e-126	1.44726e-124	EIF6
ENSG00000168542	237161	-1.12991	6.46557e-126	2.31954e-124	COL3A1
ENSG00000163734	203.583	5.9113	7.32063e-126	2.6235e-124	CXCL3
ENSG00000104375	2690.4	-1.34806	7.73448e-126	2.76886e-124	STK3
ENSG00000187741	823.528	-1.548	1.13934e-125	4.07439e-124	FANCA
ENSG00000174485	963.717	1.15904	1.39025e-125	4.96637e-124	DENND4A
ENSG00000128590	5993.77	0.740323	1.52202e-125	5.43135e-124	DNAJB9
ENSG00000123473	1538.28	-1.2841	1.93603e-125	6.90142e-124	STIL
ENSG00000105671	1431.2	1.15429	2.21489e-125	7.88713e-124	DDX49
ENSG00000144681	211.666	4.92798	2.30717e-125	8.20704e-124	STAC
ENSG00000226067	273.992	2.67132	3.14815e-125	1.11867e-123	NA
ENSG00000054793	1905.85	-0.915689	3.55843e-125	1.26313e-123	ATP9A
ENSG00000038427	37474.1	-1.09833	3.99916e-125	1.41808e-123	VCAN
ENSG00000168785	412.343	1.70843	4.06035e-125	1.43826e-123	TSPAN5
ENSG00000286339	207.933	-6.11097	5.37608e-125	1.90232e-123	LOC107986524
ENSG00000102804	8044.97	1.0265	7.72126e-125	2.72929e-123	TSC22D1
ENSG00000144619	1380.04	1.13799	9.79658e-125	3.45923e-123	CNTN4
ENSG00000117016	209.958	2.32807	1.0026e-124	3.53654e-123	RIMS3
ENSG00000177951	2800.63	0.872971	1.19059e-124	4.19524e-123	BET1L
ENSG00000162772	1204.22	3.31715	1.39723e-124	4.91823e-123	ATF3
ENSG00000205763	317.259	1.7387	1.89952e-124	6.67928e-123	NA
ENSG00000134440	15501.2	1.24035	2.52883e-124	8.88285e-123	NARS1
ENSG00000187957	132.463	3.61463	3.34935e-124	1.17528e-122	DNER
ENSG00000118971	23419.9	-0.772116	3.72736e-124	1.30656e-122	CCND2
ENSG00000169851	1309.24	-1.0665	4.32972e-124	1.51612e-122	PCDH7
ENSG00000172216	121.254	3.65658	5.7326e-124	2.00528e-122	CEBPB
ENSG00000113916	373.035	1.86703	8.86345e-124	3.09724e-122	BCL6
ENSG00000141644	2713.57	0.856276	1.03169e-123	3.6014e-122	MBD1
ENSG00000283196	370.638	1.70668	1.90316e-123	6.63659e-122	NA
ENSG00000178222	151.756	3.17825	2.05859e-123	7.17117e-122	RNF212
ENSG00000080986	1860.62	-1.79652	4.14332e-123	1.44185e-121	NDC80
ENSG00000158234	320.087	1.85556	5.34454e-123	1.85794e-121	FAIM
ENSG00000089280	10250.6	-0.858004	6.61475e-123	2.29714e-121	FUS
ENSG00000166508	6710.95	-1.07639	6.99333e-123	2.42611e-121	MCM7
ENSG00000172602	268.909	2.00868	8.24653e-123	2.85792e-121	RND1
ENSG00000107249	299.741	2.47473	1.01588e-122	3.51701e-121	GLIS3
ENSG00000112308	11318.5	1.29171	1.08603e-122	3.75602e-121	C6orf62
ENSG00000134057	6006.52	-1.2537	1.21058e-122	4.18246e-121	CCNB1
ENSG00000033800	2846.8	-1.14335	1.23404e-122	4.25914e-121	PIAS1
ENSG00000095002	3526.41	-0.964139	2.01341e-122	6.94194e-121	MSH2
ENSG00000178860	419.621	8.22702	2.60402e-122	8.96907e-121	MSC
ENSG00000166974	7170.45	-1.13702	3.16962e-122	1.0906e-120	MAPRE2
ENSG00000166170	4438.38	1.17022	4.09967e-122	1.40917e-120	BAG5
ENSG00000183850	281.136	-2.28747	4.53359e-122	1.55673e-120	ZNF730
ENSG00000093072	293.231	2.05824	5.30645e-122	1.82026e-120	ADA2
ENSG00000059378	120.252	4.07295	6.03597e-122	2.0684e-120	PARP12
ENSG00000100353	6802.41	1.25883	8.50254e-122	2.91067e-120	EIF3D
ENSG00000088756	1817.61	-2.07443	1.30585e-121	4.46577e-120	ARHGAP28
ENSG00000134333	18711.9	1.28239	2.39281e-121	8.17465e-120	LDHA
ENSG00000120306	938.577	1.39508	3.24333e-121	1.10691e-119	CYSTM1
ENSG00000171320	966.127	-1.44107	4.16883e-121	1.42133e-119	ESCO2
ENSG00000175592	837.336	3.16905	4.3968e-121	1.49754e-119	FOSL1
ENSG00000077616	871.554	-1.73071	7.04319e-121	2.39646e-119	NAALAD2
ENSG00000224149	148.066	2.82305	7.4983e-121	2.54874e-119	NA
ENSG00000138778	2009.44	-1.73396	9.04857e-121	3.07259e-119	CENPE
ENSG00000170677	2796.31	1.04409	2.19341e-120	7.44057e-119	SOCS6
ENSG00000001167	2627.47	-0.839465	2.34005e-120	7.93e-119	NFYA
ENSG00000198478	1224.83	1.38919	2.70204e-120	9.14751e-119	SH3BGRL2
ENSG00000100401	3138.16	0.961248	2.96714e-120	1.00349e-118	RANGAP1
ENSG00000177150	1049.68	1.38244	3.18628e-120	1.07652e-118	FAM210A
ENSG00000104643	1202.99	1.1793	3.79147e-120	1.27971e-118	MTMR9
ENSG00000065328	1720.59	-1.53298	4.69013e-120	1.58144e-118	MCM10
ENSG00000110900	1411	-0.914368	6.06493e-120	2.04295e-118	TSPAN11
ENSG00000152092	432.603	-2.02838	1.01501e-119	3.41561e-118	ASTN1
ENSG00000034677	2442.19	0.944546	1.03479e-119	3.47869e-118	RNF19A
ENSG00000174775	373.262	1.64769	1.45317e-119	4.8803e-118	HRAS
ENSG00000068323	5292.22	2.16917	1.57226e-119	5.27497e-118	TFE3
ENSG00000248008	419.987	1.52695	2.07594e-119	6.95791e-118	NRAV
ENSG00000186625	1244.25	1.1697	2.60704e-119	8.7293e-118	KATNA1
ENSG00000116675	758.24	1.23212	3.48233e-119	1.16485e-117	DNAJC6
ENSG00000168078	1983.46	-1.29755	3.54829e-119	1.18573e-117	PBK
ENSG00000057704	146.819	4.0862	3.74951e-119	1.25173e-117	TMCC3
ENSG00000106823	144.971	3.28499	6.83898e-119	2.28086e-117	ECM2
ENSG00000167721	4790.73	1.25221	7.35564e-119	2.45074e-117	TSR1
ENSG00000127824	130.606	3.23144	7.7554e-119	2.58138e-117	TUBA4A
ENSG00000168890	784.07	1.31536	1.80424e-118	5.99944e-117	TMEM150A
ENSG00000132274	1189.31	1.42868	2.60026e-118	8.63785e-117	TRIM22
ENSG00000152601	4224.09	0.9746	3.33292e-118	1.10608e-116	MBNL1
ENSG00000169744	527.583	-1.65743	7.02222e-118	2.32813e-116	LDB2
ENSG00000048162	1353.64	1.48332	7.66013e-118	2.53712e-116	NOP16
ENSG00000108821	186395	1.83154	8.59485e-118	2.84391e-116	COL1A1
ENSG00000142867	2125.59	0.937181	9.16427e-118	3.02934e-116	BCL10
ENSG00000101079	1110.67	-0.979088	1.54075e-117	5.08811e-116	NDRG3
ENSG00000115963	19379.5	1.24274	1.58614e-117	5.23288e-116	RND3
ENSG00000126814	1249.02	0.986852	1.63919e-117	5.40258e-116	TRMT5
ENSG00000164323	1637.32	1.10533	4.17802e-117	1.37568e-115	CFAP97
ENSG00000189057	476.834	-2.31475	5.89627e-117	1.93954e-115	FAM111B
ENSG00000163053	158.49	2.83619	7.25615e-117	2.38454e-115	SLC16A14
ENSG00000107937	6366.39	1.00287	8.66425e-117	2.84449e-115	GTPBP4
ENSG00000120437	4956.93	-1.3192	9.15383e-117	3.0023e-115	ACAT2
ENSG00000170113	639.124	1.66455	1.03754e-116	3.39965e-115	NIPA1
ENSG00000169071	443.723	-3.73873	1.28022e-116	4.19074e-115	ROR2
ENSG00000166562	1581.9	1.05099	1.32631e-116	4.33738e-115	SEC11C
ENSG00000269556	2363.75	-2.04462	2.14381e-116	7.004e-115	TMEM185A
ENSG00000102098	776.979	-1.6878	2.25678e-116	7.36596e-115	SCML2
ENSG00000134247	2498.52	-1.30275	2.54493e-116	8.2984e-115	PTGFRN
ENSG00000157800	4478.7	-0.75182	4.30904e-116	1.40371e-114	SLC37A3
ENSG00000204271	735.295	1.5887	7.19529e-116	2.34167e-114	SPIN3
ENSG00000164935	145.392	3.26544	7.53343e-116	2.44935e-114	DCSTAMP
ENSG00000151461	1019.34	-1.67666	7.7667e-116	2.52275e-114	UPF2
ENSG00000144597	1262.1	1.05477	1.23634e-115	4.01196e-114	EAF1
ENSG00000121892	2282.25	1.05371	2.32359e-115	7.53286e-114	PDS5A
ENSG00000158615	4263.85	0.858696	2.77737e-115	8.99532e-114	PPP1R15B
ENSG00000135763	1449.07	1.11919	3.06265e-115	9.90972e-114	URB2
ENSG00000077943	9012.94	-2.75023	3.09265e-115	9.9972e-114	ITGA8
ENSG00000155893	2031.43	0.872493	4.03056e-115	1.30166e-113	PXYLP1
ENSG00000139613	3157.13	-0.874875	4.83686e-115	1.56055e-113	SMARCC2
ENSG00000141052	218.128	2.44784	5.16404e-115	1.66451e-113	MYOCD
ENSG00000044524	476.439	-1.69864	5.30186e-115	1.7073e-113	EPHA3
ENSG00000171492	1061.65	1.11913	5.67653e-115	1.8262e-113	LRRC8D
ENSG00000176946	973.591	1.23448	6.0983e-115	1.96002e-113	THAP4
ENSG00000132481	197.727	6.49394	6.94086e-115	2.22869e-113	TRIM47
ENSG00000113742	1255.63	0.964463	1.00372e-114	3.21983e-113	CPEB4
ENSG00000115993	5169.99	1.7905	1.25414e-114	4.01933e-113	TRAK2
ENSG00000164104	4923.71	-1.23485	1.4229e-114	4.55585e-113	HMGB2
ENSG00000156162	2304.11	-0.761896	3.70468e-114	1.18504e-112	DPY19L4
ENSG00000184445	1827.79	-1.49955	6.35537e-114	2.031e-112	KNTC1
ENSG00000145349	2331.17	0.968827	1.10213e-113	3.51877e-112	CAMK2D
ENSG00000060718	15622.1	-1.09247	1.70177e-113	5.42808e-112	COL11A1
ENSG00000204344	687.013	1.40527	1.88068e-113	5.99305e-112	STK19
ENSG00000175305	436.572	-1.6925	2.06679e-113	6.5799e-112	CCNE2
ENSG00000168615	15510.3	0.662874	2.11235e-113	6.71858e-112	ADAM9
ENSG00000120820	1066.2	-1.41702	2.21649e-113	7.04317e-112	GLT8D2
ENSG00000053372	2604.5	1.13358	2.65917e-113	8.44187e-112	MRTO4
ENSG00000111665	772.297	-1.45257	2.77677e-113	8.8069e-112	CDCA3
ENSG00000154380	3842.96	0.812778	3.95236e-113	1.25236e-111	ENAH
ENSG00000107104	1079.4	1.34795	4.03105e-113	1.2761e-111	KANK1
ENSG00000196793	384.654	1.77988	4.28947e-113	1.35663e-111	ZNF239
ENSG00000068489	1488.47	-1.54727	4.35264e-113	1.37531e-111	PRR11
ENSG00000100532	1173.77	1.31109	4.42518e-113	1.39692e-111	CGRRF1
ENSG00000176915	1212.96	2.32225	5.14709e-113	1.62329e-111	ANKLE2
ENSG00000109618	915.411	1.46252	5.50602e-113	1.73486e-111	SEPSECS
ENSG00000174498	138.628	-5.00481	7.21263e-113	2.27046e-111	IGDCC3
ENSG00000092964	11787.2	-0.927174	8.09175e-113	2.54482e-111	DPYSL2
ENSG00000155975	2828.63	0.942644	1.08599e-112	3.4122e-111	VPS37A
ENSG00000111247	780.71	-1.40549	1.38603e-112	4.35086e-111	RAD51AP1
ENSG00000018625	150.812	-4.40325	2.13602e-112	6.69891e-111	ATP1A2
ENSG00000009413	1724.52	-1.36528	2.14735e-112	6.72817e-111	REV3L
ENSG00000162944	1011.17	-1.65416	2.25307e-112	7.05285e-111	RFTN2
ENSG00000129810	500.313	-1.46495	2.34519e-112	7.3344e-111	SGO1
ENSG00000136052	801.743	1.32807	2.42522e-112	7.57762e-111	SLC41A2
ENSG00000152229	819.949	1.41602	2.87736e-112	8.982e-111	PSTPIP2
ENSG00000262655	1339.11	-4.61571	5.2282e-112	1.63053e-110	SPON1
ENSG00000058804	2425.45	-0.944463	5.36821e-112	1.67265e-110	NDC1
ENSG00000176641	878.578	-1.31301	7.02867e-112	2.18799e-110	RNF152
ENSG00000196305	24939.8	1.14774	7.66069e-112	2.38253e-110	IARS1
ENSG00000132837	118.683	3.73421	1.05559e-111	3.27993e-110	DMGDH
ENSG00000163376	489.019	1.79632	1.20186e-111	3.73097e-110	KBTBD8
ENSG00000129195	1219.51	-1.36517	1.7547e-111	5.44216e-110	PIMREG
ENSG00000104490	396.47	-1.76493	1.8495e-111	5.7309e-110	NCALD
ENSG00000123106	891.375	1.30658	2.27952e-111	7.05687e-110	CCDC91
ENSG00000204767	697.464	1.5854	2.86277e-111	8.85434e-110	INSYN2B
ENSG00000162409	308.388	1.7091	3.50107e-111	1.08186e-109	PRKAA2
ENSG00000155438	3625.2	1.25673	5.06419e-111	1.56344e-109	NIFK
ENSG00000253540	225.421	2.16574	5.27916e-111	1.62831e-109	NA
ENSG00000213859	652.827	2.21837	6.17639e-111	1.90331e-109	KCTD11
ENSG00000196611	1204.42	1.74446	6.41639e-111	1.97546e-109	MMP1
ENSG00000072952	518.571	-1.32319	7.37926e-111	2.26983e-109	IRAG1
ENSG00000118985	2919	2.01147	8.01116e-111	2.46195e-109	ELL2
ENSG00000183605	491.782	1.74885	8.19347e-111	2.51568e-109	SFXN4
ENSG00000129128	7576.45	-0.956181	1.10285e-110	3.38306e-109	SPCS3
ENSG00000170385	481.653	1.94392	1.21087e-110	3.71103e-109	SLC30A1
ENSG00000148572	3354.89	1.50773	1.8851e-110	5.77212e-109	NRBF2
ENSG00000179348	3499.15	-4.69075	3.11987e-110	9.54424e-109	GATA2
ENSG00000145423	1558.57	-3.59137	3.80683e-110	1.16352e-108	SFRP2
ENSG00000135318	2100.81	2.53624	3.85053e-110	1.17581e-108	NT5E
ENSG00000123689	122.024	3.92786	4.39859e-110	1.34195e-108	G0S2
ENSG00000106333	6322.93	-0.71316	4.81928e-110	1.46896e-108	PCOLCE
ENSG00000055208	1786.63	1.17414	7.48163e-110	2.27841e-108	TAB2
ENSG00000172893	7110.96	-1.2681	7.76757e-110	2.36335e-108	DHCR7
ENSG00000011426	7099.64	-1.20218	8.7238e-110	2.65189e-108	ANLN
ENSG00000067798	550.486	1.53636	1.03813e-109	3.15291e-108	NAV3
ENSG00000166971	1049.46	1.35802	1.47664e-109	4.48065e-108	AKTIP
ENSG00000167202	1628.74	1.68092	2.38766e-109	7.23849e-108	TBC1D2B
ENSG00000148719	2050.9	0.838837	3.17668e-109	9.62182e-108	DNAJB12
ENSG00000147155	972.321	-1.46094	4.11957e-109	1.24665e-107	EBP
ENSG00000109065	1748.81	1.30575	4.23031e-109	1.27901e-107	NAT9
ENSG00000215492	1716.06	-1.27424	4.7811e-109	1.44424e-107	NA
ENSG00000166446	516.527	1.32066	4.83772e-109	1.46004e-107	CDYL2
ENSG00000103381	1525.5	1.4046	7.43816e-109	2.24285e-107	CPPED1
ENSG00000074527	203.018	2.60847	8.05959e-109	2.42805e-107	NTN4
ENSG00000065183	3954.21	1.22523	9.41135e-109	2.83275e-107	WDR3
ENSG00000163577	1324.08	1.01994	1.41805e-108	4.26441e-107	EIF5A2
ENSG00000100490	191.846	2.05109	1.55015e-108	4.65751e-107	CDKL1
ENSG00000197063	575.432	1.38754	1.6025e-108	4.81049e-107	MAFG
ENSG00000163874	299.043	1.72177	2.24187e-108	6.72382e-107	ZC3H12A
ENSG00000172469	1533.99	-1.43478	2.64448e-108	7.92425e-107	MANEA
ENSG00000155906	1564.11	1.44365	3.63358e-108	1.08784e-106	RMND1
ENSG00000161133	116.293	3.63369	3.97157e-108	1.18798e-106	NA
ENSG00000156502	2969.58	1.25711	4.73263e-108	1.41437e-106	SUPV3L1
ENSG00000166224	4618.66	0.566718	5.09399e-108	1.52101e-106	SGPL1
ENSG00000176407	1552.75	1.74053	5.55347e-108	1.65674e-106	KCMF1
ENSG00000135480	129.325	3.79959	5.94265e-108	1.77127e-106	KRT7
ENSG00000102103	2015.19	1.20508	7.31356e-108	2.17795e-106	PQBP1
ENSG00000167815	4982.58	-1.05632	7.45725e-108	2.21878e-106	PRDX2
ENSG00000056972	977.124	-1.53124	7.49325e-108	2.22752e-106	TRAF3IP2
ENSG00000235448	109.047	4.13234	7.98681e-108	2.37215e-106	LURAP1L-AS1
ENSG00000125877	1040.03	1.10428	1.73462e-107	5.1474e-106	ITPA
ENSG00000069482	135.251	5.30677	2.18043e-107	6.46464e-106	GAL
ENSG00000160075	1715.51	0.871218	2.50125e-107	7.40928e-106	SSU72
ENSG00000154319	353.47	2.14553	3.24396e-107	9.60092e-106	FAM167A
ENSG00000176208	520.829	-1.57489	3.71456e-107	1.09841e-105	ATAD5
ENSG00000079462	1037.85	-0.944906	4.15591e-107	1.22783e-105	PAFAH1B3
ENSG00000120539	986.956	-1.25553	4.47926e-107	1.32221e-105	MASTL
ENSG00000145002	407.499	1.63858	5.95501e-107	1.75629e-105	FAM86B2
ENSG00000139679	637.41	-1.48817	6.18149e-107	1.82148e-105	LPAR6
ENSG00000183287	110.886	3.93138	6.35613e-107	1.87131e-105	CCBE1
ENSG00000164318	225.951	-1.92663	8.91576e-107	2.62259e-105	EGFLAM
ENSG00000125814	659.191	1.29817	9.7731e-107	2.87227e-105	NAPB
ENSG00000175426	119.463	4.81643	1.04245e-106	3.06104e-105	PCSK1
ENSG00000198931	1657.92	0.92593	1.28797e-106	3.77868e-105	APRT
ENSG00000204947	709.476	2.10199	2.36491e-106	6.93219e-105	ZNF425
ENSG00000133789	3910.74	-0.759864	2.82737e-106	8.28059e-105	SWAP70
ENSG00000175895	641.854	1.98268	2.91503e-106	8.52987e-105	PLEKHF2
ENSG00000112319	308.532	-1.98318	2.97668e-106	8.70272e-105	EYA4
ENSG00000198700	6883.67	-0.694366	3.20886e-106	9.37339e-105	IPO9
ENSG00000126709	548.778	3.59374	3.2184e-106	9.3931e-105	IFI6
ENSG00000138356	129.64	3.83204	3.88756e-106	1.13363e-104	AOX1
ENSG00000079459	20446.8	-1.01083	4.30659e-106	1.25473e-104	FDFT1
ENSG00000104856	175.989	2.74022	7.90511e-106	2.30117e-104	RELB
ENSG00000170448	1760.59	-1.12215	8.11593e-106	2.36049e-104	NFXL1
ENSG00000124571	3771.86	0.677864	9.41684e-106	2.7365e-104	XPO5
ENSG00000176971	3593.18	1.00365	1.2579e-105	3.65226e-104	FIBIN
ENSG00000253661	205.8	-2.51878	1.53308e-105	4.4474e-104	ZFHX4-AS1
ENSG00000177963	3924.23	0.845203	1.64141e-105	4.75755e-104	RIC8A
ENSG00000119844	834.169	1.03479	1.99794e-105	5.78594e-104	AFTPH
ENSG00000059728	1108.99	2.16652	2.45089e-105	7.09155e-104	MXD1
ENSG00000172638	782.087	2.09563	2.45959e-105	7.11063e-104	EFEMP2
ENSG00000177311	2182.18	1.34702	2.49566e-105	7.20871e-104	ZBTB38
ENSG00000112297	122.736	3.29498	4.43374e-105	1.27959e-103	CRYBG1
ENSG00000122952	2934.61	-1.29539	6.91352e-105	1.99355e-103	ZWINT
ENSG00000164904	4090.49	-1.15487	8.9864e-105	2.58905e-103	ALDH7A1
ENSG00000155111	724.965	-1.145	9.1374e-105	2.6303e-103	CDK19
ENSG00000177675	126.86	3.2929	1.03793e-104	2.98526e-103	CD163L1
ENSG00000152592	105.372	4.41368	1.13987e-104	3.27564e-103	DMP1
ENSG00000100029	4692.38	1.23948	1.21003e-104	3.47429e-103	PES1
ENSG00000133216	281.475	1.61795	1.50938e-104	4.3301e-103	EPHB2
ENSG00000188211	850.512	1.77567	1.93937e-104	5.55893e-103	NCR3LG1
ENSG00000198604	1750.26	0.982472	2.87118e-104	8.22281e-103	BAZ1A
ENSG00000188313	3744.73	1.26623	2.89053e-104	8.27119e-103	PLSCR1
ENSG00000198846	1094.49	-1.08981	3.12796e-104	8.94299e-103	TOX
ENSG00000198131	870.547	1.22187	3.43963e-104	9.82573e-103	ZNF544
ENSG00000100664	17365.4	2.11883	3.89099e-104	1.11056e-102	EIF5
ENSG00000204592	3699.81	1.10042	4.37356e-104	1.24724e-102	HLA-E
ENSG00000104522	1834.85	0.771725	5.39413e-104	1.53698e-102	GFUS
ENSG00000018699	1728.97	1.24301	5.71629e-104	1.6274e-102	TTC27
ENSG00000101166	2885.33	0.998403	6.05396e-104	1.72208e-102	PRELID3B
ENSG00000162645	158.063	-3.01841	6.55163e-104	1.86207e-102	GBP2
ENSG00000233491	111.949	3.62871	7.49615e-104	2.12872e-102	LOC100128317
ENSG00000177409	123.511	5.27838	9.07517e-104	2.57495e-102	SAMD9L
ENSG00000278961	159.773	6.03541	9.76435e-104	2.76816e-102	LOC107983987
ENSG00000116741	4010.95	1.33171	1.2821e-103	3.63164e-102	RGS2
ENSG00000131018	1805	1.03167	1.89788e-103	5.37136e-102	SYNE1
ENSG00000152977	112.06	-3.35729	1.90646e-103	5.39113e-102	ZIC1
ENSG00000095637	639.232	-1.53161	1.94208e-103	5.48723e-102	SORBS1
ENSG00000104321	143.715	-3.57319	2.24339e-103	6.33326e-102	TRPA1
ENSG00000177105	1128.71	1.16714	2.42084e-103	6.82846e-102	RHOG
ENSG00000137558	414.987	-2.12859	2.53452e-103	7.14314e-102	PI15
ENSG00000068400	2045.01	1.18658	2.58881e-103	7.29003e-102	GRIPAP1
ENSG00000168243	150.692	2.32343	3.04317e-103	8.56234e-102	GNG4
ENSG00000133313	4729.13	0.976505	3.09534e-103	8.70186e-102	CNDP2
ENSG00000128284	120.603	2.94242	3.27385e-103	9.19601e-102	APOL3
ENSG00000101670	1598.11	-1.15454	3.40763e-103	9.56383e-102	LIPG
ENSG00000137807	2897.33	-1.11718	4.82941e-103	1.35429e-101	KIF23
ENSG00000160752	4539.31	-1.33843	7.68293e-103	2.15269e-101	FDPS
ENSG00000142149	373.359	-1.3998	7.813e-103	2.18731e-101	HUNK
ENSG00000185960	1152.72	7.04164	8.35513e-103	2.33715e-101	SHOX
ENSG00000213995	2375.12	0.958783	9.8917e-103	2.76466e-101	NAXD
ENSG00000167034	117.523	4.87653	1.03707e-102	2.89613e-101	NKX3-1
ENSG00000110090	210.129	2.18826	1.57445e-102	4.3932e-101	CPT1A
ENSG00000188493	550.55	1.20306	1.7096e-102	4.76634e-101	ACTMAP
ENSG00000123560	784.869	-1.41766	2.21163e-102	6.16088e-101	PLP1
ENSG00000117600	117.647	3.07083	2.31169e-102	6.43429e-101	PLPPR4
ENSG00000030110	3074.25	1.31302	2.47615e-102	6.88637e-101	BAK1
ENSG00000181541	1562.7	-1.08594	2.89412e-102	8.04211e-101	MAB21L2
ENSG00000175003	110.367	3.14995	3.567e-102	9.90374e-101	SLC22A1
ENSG00000183386	1071.15	1.49859	3.87481e-102	1.07495e-100	FHL3
ENSG00000099875	468.346	1.41019	3.91503e-102	1.08521e-100	MKNK2
ENSG00000183309	888.409	1.09884	4.12737e-102	1.14313e-100	ZNF623
ENSG00000158402	531.713	-1.44133	6.31201e-102	1.74676e-100	CDC25C
ENSG00000167981	685.024	1.82566	6.69945e-102	1.85245e-100	ZNF597
ENSG00000087586	2256.68	-1.11671	9.32516e-102	2.57636e-100	AURKA
ENSG00000153944	680.495	-1.31245	1.24051e-101	3.42447e-100	MSI2
ENSG00000101181	842.466	1.06635	1.31791e-101	3.63517e-100	MTG2
ENSG00000132780	5394.06	-1.38111	1.39151e-101	3.83503e-100	NASP
ENSG00000170854	1481.36	1.06462	1.82744e-101	5.03234e-100	RIOX2
ENSG00000169508	159.807	3.32317	1.97458e-101	5.43307e-100	GPR183
ENSG00000224870	632.697	1.15832	2.05752e-101	5.65668e-100	MRPL20-AS1
ENSG00000173145	2046.79	1.19448	2.34072e-101	6.43002e-100	NOC3L
ENSG00000085999	474.763	-1.59031	3.33055e-101	9.14162e-100	RAD54L
ENSG00000101003	1847.81	-1.52918	4.38479e-101	1.20201e-99	GINS1
ENSG00000138722	186.252	-2.44619	4.38641e-101	1.20201e-99	MMRN1
ENSG00000171714	339.283	-1.88088	5.48583e-101	1.50206e-99	ANO5
ENSG00000147854	512.17	1.36122	5.94883e-101	1.62751e-99	UHRF2
ENSG00000116017	788.81	-1.12235	6.38475e-101	1.74535e-99	ARID3A
ENSG00000196227	964.734	-1.26448	7.79298e-101	2.12859e-99	FAM217B
ENSG00000185532	753.563	-1.24694	1.00109e-100	2.73218e-99	PRKG1
ENSG00000166963	3701.46	1.0989	1.12764e-100	3.07506e-99	MAP1A
ENSG00000035499	553.869	-1.58374	1.19831e-100	3.26513e-99	DEPDC1B
ENSG00000182208	737.342	1.07935	1.2476e-100	3.39667e-99	MOB2
ENSG00000244300	152.412	-4.03105	1.74786e-100	4.75482e-99	NA
ENSG00000114784	3741.47	1.34117	1.88468e-100	5.12289e-99	EIF1B
ENSG00000156976	8239.25	1.12595	2.20784e-100	5.99646e-99	EIF4A2
ENSG00000143867	106.855	3.58371	2.25809e-100	6.12798e-99	OSR1
ENSG00000182263	516.182	-1.43893	2.31177e-100	6.26861e-99	FIGN
ENSG00000161217	2584.94	0.91741	2.32625e-100	6.30279e-99	PCYT1A
ENSG00000134326	99.8728	3.63367	2.67694e-100	7.24713e-99	CMPK2
ENSG00000154839	1009.29	-1.21593	3.12828e-100	8.46221e-99	SKA1
ENSG00000182674	631.969	-1.09045	5.37364e-100	1.45244e-98	KCNB2
ENSG00000171877	155.646	2.70391	6.26111e-100	1.69095e-98	FRMD5
ENSG00000132768	1704.04	1.34105	6.528e-100	1.76162e-98	DPH2
ENSG00000000971	117.891	2.94188	8.69904e-100	2.3456e-98	CFH
ENSG00000111266	939.076	1.71338	9.48912e-100	2.55659e-98	DUSP16
ENSG00000198554	1512.88	-1.23653	1.05233e-99	2.83296e-98	WDHD1
ENSG00000134291	1767.75	-1.20549	1.14468e-99	3.0791e-98	TMEM106C
ENSG00000172985	168.222	2.3671	1.20344e-99	3.23457e-98	SH3RF3
ENSG00000148925	3357.31	1.01866	1.31427e-99	3.52965e-98	BTBD10
ENSG00000235254	260.03	-2.05816	1.79035e-99	4.80439e-98	NA
ENSG00000153707	704.293	-1.29978	1.81153e-99	4.85735e-98	PTPRD
ENSG00000133818	617	1.78388	1.85738e-99	4.97633e-98	RRAS2
ENSG00000075643	213.099	2.86154	1.93671e-99	5.18474e-98	MOCOS
ENSG00000134371	5548.84	0.867753	2.05611e-99	5.50001e-98	CDC73
ENSG00000176438	154.061	2.27938	2.39484e-99	6.40101e-98	SYNE3
ENSG00000145220	1057.32	1.10951	3.45504e-99	9.22743e-98	LYAR
ENSG00000144857	506.274	-2.87146	3.70876e-99	9.89717e-98	BOC
ENSG00000125124	1033.77	-1.07792	3.73545e-99	9.96052e-98	BBS2
ENSG00000102100	3270.83	0.901016	4.97149e-99	1.32459e-97	SLC35A2
ENSG00000100297	1855.33	-1.0201	6.60051e-99	1.75723e-97	MCM5
ENSG00000101115	428.973	-1.27789	6.97383e-99	1.85515e-97	SALL4
ENSG00000113721	15275.7	0.590952	7.40414e-99	1.96806e-97	PDGFRB
ENSG00000135116	113.327	3.33381	9.22175e-99	2.44926e-97	HRK
ENSG00000138182	1614.14	-1.21651	1.2698e-98	3.36989e-97	KIF20B
ENSG00000181264	817.359	1.12118	1.7286e-98	4.58385e-97	TLCD5
ENSG00000092853	1113.62	-1.29949	1.85257e-98	4.90709e-97	CLSPN
ENSG00000232527	399.056	1.63461	1.85341e-98	4.90709e-97	LINC02802
ENSG00000066455	4744.26	1.02428	1.93087e-98	5.10816e-97	GOLGA5
ENSG00000132254	2763.25	0.870601	2.16603e-98	5.72578e-97	ARFIP2
ENSG00000128573	483.117	-1.7083	2.53331e-98	6.69139e-97	FOXP2
ENSG00000117335	9608.35	-1.15847	2.94963e-98	7.78494e-97	CD46
ENSG00000126777	3350.28	0.769684	2.99686e-98	7.90341e-97	KTN1
ENSG00000249378	105.581	4.1238	4.2753e-98	1.12661e-96	LINC01060
ENSG00000197037	1561.34	1.02445	5.60575e-98	1.47605e-96	ZSCAN25
ENSG00000183049	403.346	1.28656	1.01019e-97	2.65784e-96	CAMK1D
ENSG00000138443	3755.61	-0.702581	1.05012e-97	2.76076e-96	ABI2
ENSG00000111335	105.013	3.41469	1.07747e-97	2.83043e-96	OAS2
ENSG00000166851	2007.25	-1.27579	1.55478e-97	4.08111e-96	PLK1
ENSG00000149212	1405.92	-0.939544	1.77176e-97	4.64705e-96	SESN3
ENSG00000198951	1695.19	-0.958002	1.89959e-97	4.97844e-96	NAGA
ENSG00000251003	99.9244	4.08391	2.19736e-97	5.75435e-96	NA
ENSG00000109189	3607.07	0.853532	2.30473e-97	6.03084e-96	USP46
ENSG00000100097	8314.3	1.15001	2.4517e-97	6.41042e-96	LGALS1
ENSG00000163293	829.996	-1.14723	2.48098e-97	6.48195e-96	NIPAL1
ENSG00000247626	524.843	1.28907	2.89913e-97	7.56856e-96	MARS2
ENSG00000102172	7078.38	0.789703	3.45374e-97	9.00945e-96	SMS
ENSG00000143322	1612.91	1.17523	3.87287e-97	1.0095e-95	ABL2
ENSG00000100522	1853.1	0.802665	3.98806e-97	1.03872e-95	GNPNAT1
ENSG00000196155	141.303	3.46305	8.66402e-97	2.25486e-95	PLEKHG4
ENSG00000235162	2237.18	-1.51761	1.20212e-96	3.12616e-95	C12orf75
ENSG00000164109	3293.94	-1.29475	1.22554e-96	3.1846e-95	MAD2L1
ENSG00000167637	120.72	-4.12939	1.4267e-96	3.70447e-95	ZNF283
ENSG00000171388	170.091	-3.56687	1.45475e-96	3.77439e-95	APLN
ENSG00000289426	123.42	-5.21909	1.71419e-96	4.44408e-95	NA
ENSG00000157106	2023.83	0.835818	1.75531e-96	4.54718e-95	SMG1
ENSG00000087245	6116.38	-1.22321	1.98549e-96	5.13953e-95	MMP2
ENSG00000119938	109.136	4.73509	2.28167e-96	5.90166e-95	PPP1R3C
ENSG00000203760	627.122	-1.71876	2.73988e-96	7.08138e-95	CENPW
ENSG00000171502	556.998	-1.39938	6.31816e-96	1.63171e-94	COL24A1
ENSG00000140332	429.025	1.34478	8.92459e-96	2.30308e-94	TLE3
ENSG00000236404	108.981	3.00413	9.50866e-96	2.45192e-94	VLDLR-AS1
ENSG00000240065	100.966	4.30084	9.55716e-96	2.46254e-94	PSMB9
ENSG00000165197	114.447	-3.98396	1.03762e-95	2.67154e-94	VEGFD
ENSG00000196754	105.255	3.68221	1.24927e-95	3.214e-94	S100A2
ENSG00000184677	2158.7	0.682533	1.41082e-95	3.62686e-94	ZBTB40
ENSG00000011638	690.83	1.15568	1.41735e-95	3.64086e-94	LDAF1
ENSG00000148120	780.452	1.0435	1.74e-95	4.46628e-94	AOPEP
ENSG00000204859	628.482	1.34177	1.9011e-95	4.87605e-94	ZBTB48
ENSG00000166147	9107.32	0.919829	2.47784e-95	6.35048e-94	FBN1
ENSG00000138379	98.5421	4.21941	3.65225e-95	9.35327e-94	MSTN
ENSG00000148798	112.395	3.11787	3.68709e-95	9.4353e-94	INA
ENSG00000137573	46924.3	-0.971556	3.81521e-95	9.75574e-94	SULF1
ENSG00000121769	995.035	1.04647	4.07657e-95	1.04161e-93	FABP3
ENSG00000138709	969.446	1.21492	4.16056e-95	1.06227e-93	LARP1B
ENSG00000176658	310.424	1.69202	4.43899e-95	1.1325e-93	MYO1D
ENSG00000102384	563.429	-1.61072	5.3674e-95	1.36832e-93	CENPI
ENSG00000115687	311.132	-1.61049	6.96959e-95	1.77543e-93	PASK
ENSG00000134259	668.611	1.66621	7.78451e-95	1.98152e-93	NGF
ENSG00000136869	5259.36	-1.20053	9.52797e-95	2.42348e-93	TLR4
ENSG00000115761	2349.28	0.96857	1.50285e-94	3.81967e-93	NOL10
ENSG00000184232	255.024	-2.25918	1.64918e-94	4.18841e-93	OAF
ENSG00000153814	1066.42	1.37404	3.02869e-94	7.68616e-93	JAZF1
ENSG00000109689	425.563	-1.55903	3.12311e-94	7.9198e-93	STIM2
ENSG00000229320	258.96	1.64175	3.67415e-94	9.31016e-93	KRT8P12
ENSG00000164330	2716.81	0.908658	4.82725e-94	1.22229e-92	EBF1
ENSG00000162692	2077.85	1.2221	4.95738e-94	1.25429e-92	VCAM1
ENSG00000151881	1286.12	1.23889	7.18061e-94	1.81544e-92	TMEM267
ENSG00000076706	2473.71	0.927615	8.4252e-94	2.1285e-92	MCAM
ENSG00000170345	563.608	-1.30995	9.40957e-94	2.3754e-92	FOS
ENSG00000137486	666.057	-1.3164	1.0551e-93	2.66155e-92	ARRB1
ENSG00000002919	1353.27	1.26275	1.06198e-93	2.67611e-92	SNX11
ENSG00000079739	2304.78	-0.771426	1.06246e-93	2.67611e-92	PGM1
ENSG00000117461	3830.09	-1.06334	1.17491e-93	2.95714e-92	PIK3R3
ENSG00000154188	2334.57	-0.954692	1.4034e-93	3.52914e-92	ANGPT1
ENSG00000255248	5612.77	1.19272	1.40427e-93	3.52914e-92	MIR100HG
ENSG00000287151	502.169	1.39334	1.52456e-93	3.82858e-92	C2orf27A
ENSG00000123416	16522.3	-1.02396	1.57007e-93	3.93992e-92	TUBA1B
ENSG00000166228	230.983	1.75968	2.99192e-93	7.50232e-92	PCBD1
ENSG00000108960	1899.19	-2.14056	3.02411e-93	7.57738e-92	MMD
ENSG00000104368	4701.63	0.948916	4.18526e-93	1.0479e-91	PLAT
ENSG00000171466	341.983	1.54844	5.80357e-93	1.45201e-91	ZNF562
ENSG00000179454	1929.16	1.15857	6.27431e-93	1.56862e-91	KLHL28
ENSG00000147679	1272.7	1.15933	6.80836e-93	1.70088e-91	UTP23
ENSG00000008118	107.629	-3.12297	9.05396e-93	2.2602e-91	CAMK1G
ENSG00000164484	1627.11	0.828761	9.7456e-93	2.43105e-91	TMEM200A
ENSG00000062370	981.483	1.06837	1.57911e-92	3.93619e-91	ZNF112
ENSG00000166199	656.758	1.35165	1.69127e-92	4.21266e-91	ALKBH3
ENSG00000013619	239.316	2.30153	2.1335e-92	5.31025e-91	MAMLD1
ENSG00000136147	292.509	2.5941	2.14903e-92	5.34494e-91	PHF11
ENSG00000265763	159.487	-2.14436	2.65463e-92	6.59756e-91	ZNF488
ENSG00000137331	659.582	1.78401	2.66245e-92	6.61212e-91	IER3
ENSG00000150760	4795.02	-0.807332	3.08332e-92	7.65167e-91	DOCK1
ENSG00000166670	194.891	2.34359	3.78497e-92	9.386e-91	MMP10
ENSG00000176692	105.59	3.21764	3.80964e-92	9.44023e-91	FOXC2
ENSG00000104907	1299.84	0.946443	4.27772e-92	1.05923e-90	TRMT1
ENSG00000116044	2807.44	1.06484	5.6936e-92	1.40879e-90	NFE2L2
ENSG00000091844	304.975	1.76971	6.80463e-92	1.68246e-90	RGS17
ENSG00000111605	4867.42	-0.68708	7.01242e-92	1.73256e-90	CPSF6
ENSG00000110328	370.826	1.76921	7.74494e-92	1.91214e-90	GALNT18
ENSG00000104969	4926.85	0.668555	1.0704e-91	2.64077e-90	SGTA
ENSG00000019485	341.816	1.39524	1.1039e-91	2.72142e-90	PRDM11
ENSG00000269821	289.757	-1.5801	1.55352e-91	3.82706e-90	KCNQ1OT1
ENSG00000187193	117.909	2.44724	1.73425e-91	4.26914e-90	MT1X
ENSG00000000005	121.211	-2.77213	2.14375e-91	5.27334e-90	TNMD
ENSG00000027697	3610.43	1.19392	2.28649e-91	5.62036e-90	IFNGR1
ENSG00000171867	10856.1	0.859159	2.35618e-91	5.78743e-90	PRNP
ENSG00000025796	6906.65	0.572534	2.41649e-91	5.93123e-90	SEC63
ENSG00000067064	14476.2	-1.03038	3.05662e-91	7.49697e-90	IDI1
ENSG00000143575	3628.48	1.19994	3.18109e-91	7.79657e-90	HAX1
ENSG00000079257	457.356	1.54909	3.37261e-91	8.25995e-90	LXN
ENSG00000164733	14886.1	1.19502	3.39395e-91	8.30617e-90	CTSB
ENSG00000020922	1100.45	-1.29234	3.45171e-91	8.44138e-90	MRE11
ENSG00000145365	625.724	1.2387	3.51474e-91	8.58929e-90	TIFA
ENSG00000145476	107.265	2.67686	4.88611e-91	1.1932e-89	CYP4V2
ENSG00000039560	16599.4	0.753112	6.00546e-91	1.46548e-89	RAI14
ENSG00000171451	543.183	2.28299	6.58303e-91	1.60526e-89	DSEL
ENSG00000036828	141.508	-5.93814	6.86525e-91	1.67286e-89	CASR
ENSG00000170903	1928.3	0.887463	1.08606e-90	2.6445e-89	MSANTD4
ENSG00000065923	158.672	2.59544	1.37429e-90	3.3439e-89	SLC9A7
ENSG00000164951	2635.8	0.793258	1.51856e-90	3.69227e-89	PDP1
ENSG00000141753	882.666	-1.00118	1.52215e-90	3.69833e-89	IGFBP4
ENSG00000163827	90.5485	3.92744	2.74682e-90	6.66905e-89	LRRC2
ENSG00000164932	221.305	3.9387	3.22337e-90	7.82045e-89	CTHRC1
ENSG00000180747	1183.17	1.30668	4.43445e-90	1.0751e-88	SMG1P3
ENSG00000198589	2896.91	-0.771616	4.97381e-90	1.20499e-88	LRBA
ENSG00000106804	266.081	-1.62787	5.46965e-90	1.32417e-88	C5
ENSG00000126785	2993.14	-1.06665	5.69846e-90	1.37857e-88	RHOJ
ENSG00000186638	392.181	-1.42158	6.66514e-90	1.61127e-88	KIF24
ENSG00000115009	94.5252	4.24858	6.90169e-90	1.66726e-88	CCL20
ENSG00000233117	155.524	2.38041	7.69474e-90	1.8575e-88	NA
ENSG00000144468	1142.45	0.86815	8.71556e-90	2.10242e-88	RHBDD1
ENSG00000157368	93.2152	4.75495	8.82064e-90	2.12624e-88	IL34
ENSG00000136404	84.931	3.85027	1.0538e-89	2.53839e-88	TM6SF1
ENSG00000156802	3889.73	-0.864414	1.10631e-89	2.66298e-88	ATAD2
ENSG00000137216	757.381	1.10614	1.19422e-89	2.87253e-88	TMEM63B
ENSG00000133816	1803.75	2.66611	1.22825e-89	2.95228e-88	MICAL2
ENSG00000178537	689.212	1.06603	1.3105e-89	3.14771e-88	SLC25A20
ENSG00000167528	520.662	1.12278	2.63249e-89	6.31854e-88	ZNF641
ENSG00000015475	1604.28	0.927376	3.38052e-89	8.10818e-88	BID
ENSG00000137968	216.945	2.09128	3.39032e-89	8.12591e-88	SLC44A5
ENSG00000166411	1176.11	1.01822	3.60407e-89	8.63206e-88	IDH3A
ENSG00000164176	11669.4	-0.792545	4.62195e-89	1.10621e-87	EDIL3
ENSG00000196653	434.932	1.78315	4.63275e-89	1.10801e-87	ZNF502
ENSG00000160298	231.594	-1.67387	5.2507e-89	1.25491e-87	C21orf58
ENSG00000138621	410.264	1.44313	5.26722e-89	1.25796e-87	PPCDC
ENSG00000109674	371.654	-1.67836	5.75346e-89	1.37312e-87	NEIL3
ENSG00000203721	100.578	4.76381	8.10828e-89	1.93375e-87	LINC00862
ENSG00000120868	2134.32	-1.68289	8.35902e-89	1.99213e-87	APAF1
ENSG00000183527	2454.96	0.937596	8.74107e-89	2.08171e-87	PSMG1
ENSG00000114200	1302.27	-1.3452	9.71847e-89	2.31284e-87	BCHE
ENSG00000159885	305.941	1.66619	9.79001e-89	2.32822e-87	ZNF222
ENSG00000115977	1035.72	0.956928	1.2885e-88	3.0621e-87	AAK1
ENSG00000164754	9011.82	-0.893691	1.44258e-88	3.42586e-87	RAD21
ENSG00000135451	760.109	-1.43145	1.50108e-88	3.56226e-87	TROAP
ENSG00000139211	553.846	1.25601	2.38469e-88	5.6552e-87	AMIGO2
ENSG00000154655	120.481	2.78004	2.52116e-88	5.97462e-87	L3MBTL4
ENSG00000260920	688.331	1.17303	2.8835e-88	6.82847e-87	NA
ENSG00000013588	376.566	1.54484	3.12514e-88	7.3955e-87	GPRC5A
ENSG00000137462	109.178	2.87535	3.4479e-88	8.15356e-87	TLR2
ENSG00000152661	18319.7	-1.09496	5.67682e-88	1.34151e-86	GJA1
ENSG00000132664	1150.49	1.19091	6.78143e-88	1.60142e-86	POLR3F
ENSG00000106714	213.482	-2.04457	7.1568e-88	1.68887e-86	CNTNAP3
ENSG00000115461	18835.2	-1.12086	7.19999e-88	1.69788e-86	IGFBP5
ENSG00000081138	92.3681	-3.65327	1.40249e-87	3.30499e-86	CDH7
ENSG00000187123	464.656	-2.37455	1.45408e-87	3.42417e-86	LYPD6
ENSG00000197461	227.639	1.71925	1.76297e-87	4.14865e-86	PDGFA
ENSG00000136040	145.27	-2.14888	1.81995e-87	4.27975e-86	PLXNC1
ENSG00000235823	513.467	-1.33829	2.31277e-87	5.43486e-86	OLMALINC
ENSG00000109205	102.821	-4.55944	2.60377e-87	6.11442e-86	ODAM
ENSG00000152503	249.637	1.97852	2.64945e-87	6.21734e-86	TRIM36
ENSG00000141449	145.416	-2.50311	3.23432e-87	7.58453e-86	GREB1L
ENSG00000286032	108.373	-2.76968	3.30515e-87	7.74524e-86	NA
ENSG00000132196	1322.52	-1.43914	5.80055e-87	1.35835e-85	HSD17B7
ENSG00000060656	451.329	-1.45168	6.97322e-87	1.63182e-85	PTPRU
ENSG00000137491	303.009	1.61794	7.76954e-87	1.81691e-85	SLCO2B1
ENSG00000085840	406.729	-1.54437	1.04514e-86	2.44237e-85	ORC1
ENSG00000138795	288.215	1.66662	1.46525e-86	3.42173e-85	LEF1
ENSG00000213390	1210.8	-1.39846	1.93193e-86	4.50843e-85	ARHGAP19
ENSG00000165983	283.473	1.88633	2.81513e-86	6.56494e-85	PTER
ENSG00000183801	1507.87	-1.10377	2.94111e-86	6.85396e-85	OLFML1
ENSG00000174151	627.276	1.17578	3.30345e-86	7.69304e-85	CYB561D1
ENSG00000198722	2344.6	-1.11984	3.35969e-86	7.81861e-85	UNC13B
ENSG00000165795	1016.48	-1.35223	3.39322e-86	7.89118e-85	NDRG2
ENSG00000224578	1189.42	-1.28682	3.98915e-86	9.27065e-85	HNRNPA1L3
ENSG00000104980	1589.03	1.43423	4.22144e-86	9.80305e-85	TIMM44
ENSG00000124688	1260.56	1.0697	4.22407e-86	9.80305e-85	MAD2L1BP
ENSG00000000460	701.88	-1.49544	4.81196e-86	1.11597e-84	FIRRM
ENSG00000180263	722.064	-1.22875	5.13674e-86	1.19047e-84	FGD6
ENSG00000106538	182.389	-6.84717	5.22119e-86	1.20921e-84	RARRES2
ENSG00000164164	729.502	1.14218	5.23602e-86	1.21181e-84	OTUD4
ENSG00000101150	7799.41	0.604504	6.02727e-86	1.39398e-84	TPD52L2
ENSG00000139514	1886.69	1.30398	7.21454e-86	1.66742e-84	SLC7A1
ENSG00000261609	609.443	1.11145	7.66158e-86	1.76953e-84	GAN
ENSG00000138835	4425.49	0.852445	8.4109e-86	1.94126e-84	RGS3
ENSG00000129534	1466.75	-1.24131	8.58958e-86	1.98114e-84	MIS18BP1
ENSG00000180884	266.859	-2.6976	1.0314e-85	2.37612e-84	ZNF792
ENSG00000070214	475.701	-1.51742	1.03162e-85	2.37612e-84	SLC44A1
ENSG00000125352	609.677	1.26697	1.21969e-85	2.80737e-84	RNF113A
ENSG00000033030	1089.32	1.33567	1.43045e-85	3.29023e-84	ZCCHC8
ENSG00000091136	19997.2	-0.582332	1.4457e-85	3.32303e-84	LAMB1
ENSG00000007129	125.875	-5.76896	1.58729e-85	3.646e-84	CEACAM21
ENSG00000104957	870.468	1.15434	1.72749e-85	3.96533e-84	YJU2B
ENSG00000114739	805.665	-1.32328	1.90611e-85	4.37236e-84	ACVR2B
ENSG00000186235	109.014	2.47099	2.2519e-85	5.16202e-84	LINC02610
ENSG00000101639	1253.18	-0.998935	2.65474e-85	6.08132e-84	CEP192
ENSG00000131941	411.31	1.55042	2.76296e-85	6.32492e-84	RHPN2
ENSG00000102710	3467.69	0.641448	2.76631e-85	6.32829e-84	SUPT20H
ENSG00000169733	271.93	1.61557	2.77019e-85	6.33285e-84	RFNG
ENSG00000137691	102.281	2.70985	2.91278e-85	6.6543e-84	CFAP300
ENSG00000153879	3815.66	2.24021	3.3158e-85	7.56987e-84	CEBPG
ENSG00000188725	4749.74	1.02802	3.54905e-85	8.09688e-84	SMIM15
ENSG00000137501	949.227	-1.50719	4.65824e-85	1.06202e-83	SYTL2
ENSG00000163110	12388.6	-0.947351	5.22292e-85	1.18996e-83	PDLIM5
ENSG00000168003	8933.95	2.2775	5.44899e-85	1.24062e-83	SLC3A2
ENSG00000213523	2383.08	0.945329	6.85035e-85	1.55863e-83	SRA1
ENSG00000143416	437.871	-1.5066	8.87974e-85	2.019e-83	SELENBP1
ENSG00000162191	2030.48	0.935352	9.11663e-85	2.07146e-83	UBXN1
ENSG00000139620	2439.79	1.0484	1.66547e-84	3.78169e-83	KANSL2
ENSG00000104660	4065.6	0.785956	1.76613e-84	4.00755e-83	LEPROTL1
ENSG00000162493	211.882	-2.53186	1.9182e-84	4.34969e-83	PDPN
ENSG00000166479	7103.11	1.07698	1.98908e-84	4.50737e-83	TMX3
ENSG00000172840	947.116	1.12041	2.15347e-84	4.8766e-83	PDP2
ENSG00000051341	680.618	-1.3821	2.37175e-84	5.36729e-83	POLQ
ENSG00000168297	1087.5	1.47706	2.73891e-84	6.19403e-83	PXK
ENSG00000146872	746.216	0.938791	2.77814e-84	6.27853e-83	TLK2
ENSG00000041802	2499.74	0.954746	3.17097e-84	7.1615e-83	LSG1
ENSG00000108854	2032.19	0.614938	3.75971e-84	8.48544e-83	SMURF2
ENSG00000166451	1250.73	-0.986185	4.84225e-84	1.09213e-82	CENPN
ENSG00000105835	3443.95	0.89972	4.87465e-84	1.09871e-82	NAMPT
ENSG00000102554	101.682	3.20274	5.80653e-84	1.30787e-82	KLF5
ENSG00000186104	875.258	1.1999	7.61076e-84	1.71311e-82	CYP2R1
ENSG00000114346	2918.76	-1.12955	7.9472e-84	1.78764e-82	ECT2
ENSG00000185022	155.442	2.15865	8.52276e-84	1.91583e-82	MAFF
ENSG00000109452	3931.28	-1.20267	8.81824e-84	1.98093e-82	INPP4B
ENSG00000111725	2022.25	0.828447	9.96079e-84	2.2361e-82	PRKAB1
ENSG00000162542	109.845	2.81121	1.06543e-83	2.39018e-82	TMCO4
ENSG00000116701	117.278	3.24568	1.10123e-83	2.46884e-82	NCF2
ENSG00000221829	847.953	-1.001	1.13842e-83	2.55053e-82	FANCG
ENSG00000103888	267.814	2.52154	1.2011e-83	2.68917e-82	CEMIP
ENSG00000112715	1108.42	2.17394	1.26293e-83	2.82571e-82	VEGFA
ENSG00000123610	958.258	1.28213	1.28777e-83	2.87938e-82	TNFAIP6
ENSG00000102230	948.781	-1.33079	1.41801e-83	3.16848e-82	PCYT1B
ENSG00000214087	2281.64	1.18368	1.48244e-83	3.31025e-82	ARL16
ENSG00000110660	2314.24	0.989195	1.93024e-83	4.30734e-82	SLC35F2
ENSG00000150625	213.927	-2.27299	2.24877e-83	5.0148e-82	GPM6A
ENSG00000177946	634.348	1.09134	2.26109e-83	5.03894e-82	CENPBD1P
ENSG00000153208	622.05	-1.05908	2.46062e-83	5.47998e-82	MERTK
ENSG00000198691	99.9252	-3.04086	2.78461e-83	6.19741e-82	ABCA4
ENSG00000156345	665.708	1.31348	2.85507e-83	6.35003e-82	CDK20
ENSG00000155506	3327.34	0.744188	2.94403e-83	6.54355e-82	LARP1
ENSG00000104267	270.099	-1.70826	3.25032e-83	7.21958e-82	CA2
ENSG00000260439	130.061	-2.59935	3.37118e-83	7.48308e-82	LMF1-AS1
ENSG00000166289	158.645	4.37034	3.49301e-83	7.74841e-82	PLEKHF1
ENSG00000159842	2188.15	0.780679	3.62269e-83	8.03078e-82	ABR
ENSG00000182670	7025.42	-1.08995	3.84643e-83	8.52114e-82	TTC3
ENSG00000132109	1093.43	1.20336	4.34017e-83	9.60863e-82	TRIM21
ENSG00000168826	391.521	1.57772	4.59781e-83	1.01723e-81	ZBTB49
ENSG00000182853	148.733	-6.39692	4.75879e-83	1.05216e-81	VMO1
ENSG00000110031	242.95	1.73406	6.02727e-83	1.33174e-81	LPXN
ENSG00000141582	144.412	2.17838	6.24757e-83	1.37951e-81	CBX4
ENSG00000197355	105.103	2.908	7.36321e-83	1.62478e-81	UAP1L1
ENSG00000155366	5213.55	0.999498	8.73124e-83	1.92539e-81	RHOC
ENSG00000036257	690.511	1.02989	9.41112e-83	2.07396e-81	CUL3
ENSG00000060762	1731.49	1.00867	1.03112e-82	2.27084e-81	MPC1
ENSG00000123427	646.404	1.11224	1.03979e-82	2.28841e-81	EEF1AKMT3
ENSG00000163291	993.994	1.42161	1.06314e-82	2.33829e-81	PAQR3
ENSG00000185710	957.644	1.25922	1.15777e-82	2.54475e-81	SMG1P4
ENSG00000104231	1416.62	1.03311	1.19577e-82	2.62656e-81	ZFAND1
ENSG00000150990	796.359	1.27953	1.23729e-82	2.71599e-81	DHX37
ENSG00000168256	4478.8	0.751517	1.31181e-82	2.87768e-81	NKIRAS2
ENSG00000091986	4875.53	-1.08062	1.57331e-82	3.44908e-81	CCDC80
ENSG00000149948	3438.07	0.870176	1.72704e-82	3.78364e-81	HMGA2
ENSG00000154654	3147.38	-1.85213	1.7568e-82	3.84634e-81	NCAM2
ENSG00000040633	3689.71	1.00471	1.97312e-82	4.31712e-81	PHF23
ENSG00000163520	1837.67	-2.83049	2.03826e-82	4.45677e-81	FBLN2
ENSG00000143324	3596.14	-0.845536	2.26887e-82	4.95778e-81	XPR1
ENSG00000128191	1108.97	1.2272	3.02508e-82	6.6059e-81	DGCR8
ENSG00000161800	3807.1	-1.02709	3.06183e-82	6.68181e-81	RACGAP1
ENSG00000104549	10870.2	-1.11459	3.56851e-82	7.7825e-81	SQLE
ENSG00000064666	19017.3	-0.610996	3.64801e-82	7.95072e-81	CNN2
ENSG00000125354	3467.84	-0.927501	3.69819e-82	8.05487e-81	SEPTIN6
ENSG00000197837	87.3322	3.10902	4.57997e-82	9.969e-81	H4C16
ENSG00000091527	2186.07	0.944359	4.87644e-82	1.06074e-80	CDV3
ENSG00000169245	84.8909	4.83984	7.12745e-82	1.54939e-80	CXCL10
ENSG00000253276	303.513	1.47497	7.32496e-82	1.5913e-80	CCDC71L
ENSG00000081320	3250.85	-0.855339	1.08276e-81	2.35071e-80	STK17B
ENSG00000164051	752.959	1.25181	1.14322e-81	2.48037e-80	CCDC51
ENSG00000172197	233.331	-1.59419	1.24052e-81	2.68973e-80	MBOAT1
ENSG00000156253	562.566	1.11419	1.25637e-81	2.72235e-80	RWDD2B
ENSG00000273841	3846.16	1.12369	1.27762e-81	2.76661e-80	TAF9
ENSG00000133134	827.171	1.28763	1.28427e-81	2.77922e-80	BEX2
ENSG00000167920	706.471	1.39189	1.43833e-81	3.11062e-80	KRT10-AS1
ENSG00000188229	7881.5	-0.732925	1.51357e-81	3.27125e-80	TUBB4B
ENSG00000113504	1410.22	2.50315	1.62987e-81	3.52032e-80	SLC12A7
ENSG00000123595	1289.84	0.946903	1.83254e-81	3.95554e-80	RAB9A
ENSG00000198018	2706.55	-0.99468	2.75191e-81	5.9362e-80	ENTPD7
ENSG00000204356	3260	0.827248	3.22533e-81	6.95295e-80	NELFE
ENSG00000134779	3757.8	-0.729759	3.49757e-81	7.535e-80	TPGS2
ENSG00000006128	11736.3	0.875584	3.54192e-81	7.62567e-80	TAC1
ENSG00000231290	87.2757	3.72987	3.6032e-81	7.75265e-80	APCDD1L-DT
ENSG00000048828	1124.78	0.83847	5.39005e-81	1.15898e-79	FAM120A
ENSG00000100526	600.23	-1.16208	6.15892e-81	1.32346e-79	CDKN3
ENSG00000104325	2655.12	-0.999124	6.59608e-81	1.41649e-79	DECR1
ENSG00000196502	121.854	-2.31877	8.17208e-81	1.75382e-79	SULT1A1
ENSG00000182307	3490.02	1.05034	9.99164e-81	2.14295e-79	C8orf33
ENSG00000164879	88.3326	-3.56086	1.09173e-80	2.33998e-79	CA3
ENSG00000135631	539.265	1.43823	1.09255e-80	2.34025e-79	RAB11FIP5
ENSG00000127328	347.381	1.51817	1.14286e-80	2.44646e-79	RAB3IP
ENSG00000186020	878.264	1.02668	1.34194e-80	2.8708e-79	ZNF529
ENSG00000169908	1053.83	-1.20927	1.51864e-80	3.24674e-79	TM4SF1
ENSG00000197406	118.306	6.03007	1.54521e-80	3.30145e-79	DIO3
ENSG00000183023	1302.18	-1.05295	1.63155e-80	3.48372e-79	SLC8A1
ENSG00000041988	496.964	1.28279	1.668e-80	3.55927e-79	THAP3
ENSG00000137975	91.5487	-2.88652	1.99612e-80	4.25675e-79	CLCA2
ENSG00000164967	175.87	2.14576	2.66468e-80	5.67885e-79	RPP25L
ENSG00000173207	3721.42	-0.87969	2.87828e-80	6.13019e-79	CKS1B
ENSG00000178607	858.885	1.83816	3.23829e-80	6.89258e-79	ERN1
ENSG00000084710	891.139	-1.02374	3.40572e-80	7.24437e-79	EFR3B
ENSG00000152939	86.9385	3.05202	3.56096e-80	7.56979e-79	MARVELD2
ENSG00000155229	3828.92	0.76457	3.82898e-80	8.1344e-79	MMS19
ENSG00000150636	305.107	1.90866	4.0328e-80	8.562e-79	CCDC102B
ENSG00000151233	675.098	-1.21017	4.19554e-80	8.90189e-79	GXYLT1
ENSG00000132603	2486.93	1.08213	4.90971e-80	1.04106e-78	NIP7
ENSG00000127191	1153.13	0.835555	4.97422e-80	1.05408e-78	TRAF2
ENSG00000100504	613.72	1.32699	5.19228e-80	1.09959e-78	PYGL
ENSG00000225206	134.202	2.51784	6.6214e-80	1.40136e-78	MIR137HG
ENSG00000112378	417.871	2.89054	8.25194e-80	1.74536e-78	PERP
ENSG00000233452	117.056	2.41106	8.53889e-80	1.80491e-78	STXBP5-AS1
ENSG00000223485	124.866	6.31492	8.60473e-80	1.81769e-78	LINC01615
ENSG00000150764	2937.98	-0.833681	9.98737e-80	2.10844e-78	DIXDC1
ENSG00000166123	473.353	1.90901	1.00896e-79	2.12869e-78	GPT2
ENSG00000013441	1111.25	1.16139	1.03228e-79	2.17652e-78	CLK1
ENSG00000084652	7251.92	0.728904	1.11751e-79	2.35474e-78	TXLNA
ENSG00000159055	604.841	-1.222	1.16666e-79	2.45678e-78	MIS18A
ENSG00000117586	119.809	2.17163	1.19114e-79	2.50677e-78	TNFSF4
ENSG00000176769	96.0849	2.79907	1.20557e-79	2.53555e-78	TCERG1L
ENSG00000141101	832.358	1.07674	1.23441e-79	2.59457e-78	NOB1
ENSG00000137265	81.5921	3.04087	1.23893e-79	2.60245e-78	IRF4
ENSG00000215861	86.0634	3.26523	1.37157e-79	2.87927e-78	NA
ENSG00000172965	1158.13	0.832637	1.41072e-79	2.9596e-78	MIR4435-2HG
ENSG00000161647	250.966	1.51895	1.42646e-79	2.99076e-78	MPP3
ENSG00000142227	3826.19	0.904236	1.45487e-79	3.04843e-78	EMP3
ENSG00000204599	491.822	1.20509	2.55668e-79	5.35376e-78	TRIM39
ENSG00000004660	198.971	2.54819	2.61052e-79	5.4631e-78	CAMKK1
ENSG00000212766	91.3573	-2.97399	2.66293e-79	5.56931e-78	EWSAT1
ENSG00000152795	6096.06	-0.921016	3.14485e-79	6.57313e-78	HNRNPDL
ENSG00000113407	16784.9	1.01397	3.5488e-79	7.41283e-78	TARS1
ENSG00000198551	2433.17	1.07727	4.21639e-79	8.80185e-78	ZNF627
ENSG00000112578	1412.29	0.88444	4.23294e-79	8.83091e-78	BYSL
ENSG00000124212	189.27	-1.95751	4.38047e-79	9.13304e-78	PTGIS
ENSG00000276600	97.6874	2.60149	4.73781e-79	9.87196e-78	RAB7B
ENSG00000110427	161.677	1.99464	5.31223e-79	1.1062e-77	KIAA1549L
ENSG00000167840	676.78	1.34559	5.50307e-79	1.14523e-77	ZNF232
ENSG00000198739	89.8241	-4.0168	7.4165e-79	1.54248e-77	LRRTM3
ENSG00000137872	263.546	1.58293	7.51003e-79	1.56096e-77	SEMA6D
ENSG00000123485	1594.32	-0.983504	9.42298e-79	1.95736e-77	HJURP
ENSG00000124787	490.724	1.4748	1.25239e-78	2.59989e-77	RPP40
ENSG00000116005	5500	-0.709078	1.32369e-78	2.7462e-77	PCYOX1
ENSG00000162396	416.846	1.43193	1.46237e-78	3.03205e-77	PARS2
ENSG00000121621	1376.17	-1.02224	1.68121e-78	3.48364e-77	KIF18A
ENSG00000163535	1529.05	-1.1631	2.26594e-78	4.69237e-77	SGO2
ENSG00000179101	622.089	-1.1562	2.34943e-78	4.86228e-77	NA
ENSG00000164611	1872.27	-1.33486	2.36621e-78	4.894e-77	PTTG1
ENSG00000116717	1730.19	2.26194	2.70349e-78	5.58816e-77	GADD45A
ENSG00000142449	89.6211	-4.22955	2.79585e-78	5.77551e-77	FBN3
ENSG00000164283	77.4926	3.75196	2.94296e-78	6.07568e-77	ESM1
ENSG00000188985	273.81	-1.63143	3.25253e-78	6.71066e-77	NA
ENSG00000113532	207.246	-1.85994	3.47227e-78	7.15965e-77	ST8SIA4
ENSG00000151490	191.591	3.1143	3.74012e-78	7.70721e-77	PTPRO
ENSG00000143256	2132.79	0.881208	4.04971e-78	8.34006e-77	PFDN2
ENSG00000173726	6982.25	0.746661	4.6204e-78	9.50954e-77	TOMM20
ENSG00000248544	92.1446	-4.36572	4.75142e-78	9.77323e-77	NA
ENSG00000115170	714.914	1.43534	5.58039e-78	1.14713e-76	ACVR1
ENSG00000136044	1843.54	-0.767043	5.82972e-78	1.19765e-76	APPL2
ENSG00000079841	250.026	-1.54777	6.14492e-78	1.26164e-76	RIMS1
ENSG00000205189	717.458	1.082	6.18231e-78	1.26854e-76	ZBTB10
ENSG00000138166	141.278	2.25014	6.45921e-78	1.32455e-76	DUSP5
ENSG00000147509	165.148	2.10696	7.025e-78	1.4397e-76	RGS20
ENSG00000169246	1186.91	0.94131	7.32241e-78	1.49974e-76	NPIPB3
ENSG00000125485	852.767	1.01329	9.07849e-78	1.85827e-76	DDX31
ENSG00000116584	2750.11	2.30128	9.41169e-78	1.92531e-76	ARHGEF2
ENSG00000142686	578.006	1.24554	1.00223e-77	2.04896e-76	C1orf216
ENSG00000095587	169.092	-4.00467	1.11847e-77	2.28523e-76	TLL2
ENSG00000148843	4339.44	0.878448	1.22944e-77	2.51043e-76	PDCD11
ENSG00000132688	987.77	-1.03718	1.35573e-77	2.76662e-76	NES
ENSG00000168496	3387.45	-1.08998	1.39396e-77	2.84291e-76	FEN1
ENSG00000067141	507.343	-1.36296	1.79585e-77	3.66033e-76	NEO1
ENSG00000133812	1474.51	-1.0862	1.80367e-77	3.67405e-76	SBF2
ENSG00000177301	80.2842	-3.58265	1.85851e-77	3.78347e-76	KCNA2
ENSG00000120915	215.303	-2.1613	1.93856e-77	3.94404e-76	EPHX2
ENSG00000070669	83.4538	3.12241	1.95854e-77	3.9823e-76	ASNS
ENSG00000186017	950.533	0.979064	2.11125e-77	4.29021e-76	ZNF566
ENSG00000244414	81.2852	3.64062	2.14496e-77	4.35606e-76	CFHR1
ENSG00000145247	285.445	1.58887	2.76364e-77	5.60913e-76	OCIAD2
ENSG00000171865	1447.35	0.873028	3.20405e-77	6.49907e-76	RNASEH1
ENSG00000148737	1370.54	-1.06409	3.61241e-77	7.32296e-76	TCF7L2
ENSG00000109107	293.703	-1.38047	4.15433e-77	8.41645e-76	ALDOC
ENSG00000214223	1257.96	-1.20843	4.82001e-77	9.75922e-76	NA
ENSG00000241749	75.6957	3.67565	4.85131e-77	9.81668e-76	RPSAP52
ENSG00000243753	132.168	2.23246	4.88236e-77	9.87357e-76	NA
ENSG00000151093	311.949	1.40122	5.68635e-77	1.14926e-75	OXSM
ENSG00000118515	4314.49	0.793729	5.75961e-77	1.16285e-75	SGK1
ENSG00000118473	563.311	1.4007	5.76049e-77	1.16285e-75	SGIP1
ENSG00000164692	274542	-0.617968	7.23581e-77	1.45979e-75	COL1A2
ENSG00000229931	135.179	-2.17679	7.53831e-77	1.5199e-75	NA
ENSG00000110680	134.175	6.65519	7.66211e-77	1.54394e-75	CALCA
ENSG00000165480	1185.32	-1.28237	7.74827e-77	1.56036e-75	SKA3
ENSG00000125503	95.2073	-2.94662	8.55477e-77	1.72175e-75	PPP1R12C
ENSG00000132640	3617.75	-1.02436	9.02704e-77	1.81571e-75	BTBD3
ENSG00000105968	2166	-1.2094	9.22554e-77	1.85453e-75	H2AZ2
ENSG00000138050	474.819	1.32205	1.00576e-76	2.02058e-75	THUMPD2
ENSG00000133466	586.235	-1.18121	1.14248e-76	2.29388e-75	C1QTNF6
ENSG00000103496	1014.74	1.13034	1.32709e-76	2.66297e-75	STX4
ENSG00000115946	2844.75	0.994503	1.3561e-76	2.71955e-75	PNO1
ENSG00000158270	1221.91	-1.71025	1.42661e-76	2.85926e-75	COLEC12
ENSG00000151376	93.8256	2.74581	1.57318e-76	3.15113e-75	ME3
ENSG00000138801	7873.78	-0.902899	1.63386e-76	3.27072e-75	PAPSS1
ENSG00000149571	82.4815	3.1612	2.11848e-76	4.23835e-75	KIRREL3
ENSG00000215301	43734.3	0.88427	2.55305e-76	5.10474e-75	DDX3X
ENSG00000132383	4458.95	-0.821676	3.02311e-76	6.04102e-75	RPA1
ENSG00000185238	1113.94	0.895132	3.40914e-76	6.80836e-75	PRMT3
ENSG00000169251	4791	0.767932	3.46703e-76	6.91751e-75	NMD3
ENSG00000236534	1062.05	-1.12637	3.4679e-76	6.91751e-75	H3P36
ENSG00000169116	432.85	1.80662	4.67339e-76	9.3166e-75	PARM1
ENSG00000214765	713.533	1.687	5.54108e-76	1.10398e-74	NA
ENSG00000115844	228.134	2.5364	7.55821e-76	1.50498e-74	DLX2
ENSG00000134321	101.497	3.63221	7.63622e-76	1.51961e-74	RSAD2
ENSG00000119965	1059.04	0.951409	8.88668e-76	1.76741e-74	C10orf88
ENSG00000134363	77.3304	3.26338	1.0042e-75	1.99599e-74	FST
ENSG00000158125	99.6312	2.88879	1.03589e-75	2.05778e-74	XDH
ENSG00000123552	1328.46	1.05691	1.14309e-75	2.2694e-74	USP45
ENSG00000182481	21896.4	-0.989531	1.17047e-75	2.32238e-74	KPNA2
ENSG00000198440	605.552	1.3125	1.26502e-75	2.50849e-74	ZNF583
ENSG00000167491	1106.56	0.783195	1.29986e-75	2.57607e-74	GATAD2A
ENSG00000102316	35052.9	-0.923299	1.41498e-75	2.80256e-74	MAGED2
ENSG00000264247	847.262	0.993663	1.5096e-75	2.9882e-74	ZNF407-AS1
ENSG00000104221	391.467	1.54808	1.51861e-75	3.00428e-74	BRF2
ENSG00000118217	5133.43	1.02961	1.54224e-75	3.04923e-74	ATF6
ENSG00000143429	252.284	1.57591	1.57798e-75	3.11805e-74	LSP1P4
ENSG00000179059	95.434	5.53712	1.63197e-75	3.22285e-74	ZFP42
ENSG00000196510	2145.34	0.808281	1.65225e-75	3.26099e-74	ANAPC7
ENSG00000255874	78.669	3.3251	1.74419e-75	3.44043e-74	PRECSIT
ENSG00000165410	4279.74	0.765677	1.93397e-75	3.81254e-74	CFL2
ENSG00000117280	1187.63	0.928609	2.00301e-75	3.94632e-74	RAB29
ENSG00000144476	1796.64	-0.92168	2.28026e-75	4.48993e-74	ACKR3
ENSG00000147454	1412.95	0.792749	2.69538e-75	5.30422e-74	SLC25A37
ENSG00000120158	1167.89	0.863982	2.85174e-75	5.60864e-74	RCL1
ENSG00000115107	198.106	2.23891	3.89621e-75	7.65837e-74	STEAP3
ENSG00000234883	85.9497	5.21987	3.92423e-75	7.70894e-74	MIR155HG
ENSG00000167244	1296.98	-0.814499	4.43373e-75	8.70475e-74	IGF2
ENSG00000185043	995.298	0.965374	5.69339e-75	1.11713e-73	CIB1
ENSG00000106123	231.277	-2.56684	6.14931e-75	1.20589e-73	EPHB6
ENSG00000231074	1654.12	0.793922	6.98052e-75	1.36809e-73	HCG18
ENSG00000117602	284.194	-1.55993	8.74995e-75	1.71388e-73	RCAN3
ENSG00000147526	1483.69	1.1813	9.50583e-75	1.86085e-73	TACC1
ENSG00000100722	4198.15	0.544044	1.04013e-74	2.03497e-73	ZC3H14
ENSG00000110002	934.423	-1.21829	1.05283e-74	2.05861e-73	VWA5A
ENSG00000136861	2326.82	-0.907841	1.2643e-74	2.47067e-73	CDK5RAP2
ENSG00000187210	124.512	2.6861	1.31596e-74	2.57014e-73	GCNT1
ENSG00000257698	338.952	1.42442	1.45567e-74	2.84135e-73	GIHCG
ENSG00000030582	7346.03	-0.644671	1.62707e-74	3.17407e-73	GRN
ENSG00000044090	2257.33	-0.987282	1.64492e-74	3.20702e-73	CUL7
ENSG00000064490	1421.33	0.920909	1.68947e-74	3.29198e-73	RFXANK
ENSG00000100554	4199.7	0.998419	1.70773e-74	3.32562e-73	ATP6V1D
ENSG00000143067	354.113	1.31752	1.9632e-74	3.82092e-73	ZNF697
ENSG00000108061	5569.29	1.00458	2.17843e-74	4.23736e-73	SHOC2
ENSG00000147650	2611.42	0.661486	2.52584e-74	4.91028e-73	LRP12
ENSG00000077097	1982.41	-0.734794	2.55818e-74	4.97029e-73	TOP2B
ENSG00000158604	2272.25	-0.613977	2.57568e-74	5.00139e-73	TMED4
ENSG00000135678	105.44	2.58125	2.75177e-74	5.34024e-73	CPM
ENSG00000170381	792.614	-0.975292	3.0135e-74	5.84479e-73	SEMA3E
ENSG00000184564	823.591	-1.16459	3.33608e-74	6.46672e-73	SLITRK6
ENSG00000213366	698.567	-1.05914	3.65528e-74	7.08139e-73	GSTM2
ENSG00000067365	793.767	0.971488	5.51535e-74	1.06788e-72	METTL22
ENSG00000124177	1592.97	-0.768546	6.30124e-74	1.21934e-72	CHD6
ENSG00000204899	1665.21	-0.762282	6.93463e-74	1.34113e-72	MZT1
ENSG00000170515	4936.11	0.826371	7.5269e-74	1.45484e-72	PA2G4
ENSG00000109184	3784.91	0.966126	7.77268e-74	1.50148e-72	DCUN1D4
ENSG00000170876	6051.93	0.958357	7.9388e-74	1.53269e-72	TMEM43
ENSG00000142065	394.527	-1.27135	8.02275e-74	1.54801e-72	ZFP14
ENSG00000152049	78.0098	3.61555	8.42398e-74	1.6245e-72	KCNE4
ENSG00000138439	555.129	-1.14834	8.46896e-74	1.63224e-72	FAM117B
ENSG00000143786	178.786	1.90852	8.92672e-74	1.71948e-72	CNIH3
ENSG00000197043	13604.9	-0.494792	9.9727e-74	1.91986e-72	ANXA6
ENSG00000130803	2652.37	1.02254	1.0603e-73	2.04002e-72	ZNF317
ENSG00000174945	110.07	3.59798	1.08193e-73	2.08046e-72	AMZ1
ENSG00000134516	261.756	1.41367	1.15652e-73	2.22263e-72	DOCK2
ENSG00000149573	130.676	-6.3614	1.26295e-73	2.42578e-72	MPZL2
ENSG00000213965	190.399	2.32929	1.37173e-73	2.63321e-72	NUDT19
ENSG00000257702	82.0761	3.84243	1.3915e-73	2.66964e-72	LBX2-AS1
ENSG00000104611	379.504	1.2196	1.46183e-73	2.80296e-72	SH2D4A
ENSG00000118518	3612.95	0.859383	1.48298e-73	2.8419e-72	RNF146
ENSG00000132740	914.918	1.0904	1.52523e-73	2.9212e-72	IGHMBP2
ENSG00000159176	8198.92	0.966537	1.54535e-73	2.95806e-72	CSRP1
ENSG00000068120	2109.6	0.699353	1.55302e-73	2.97104e-72	COASY
ENSG00000183765	586.697	-1.26606	1.64636e-73	3.14783e-72	CHEK2
ENSG00000172113	1172.82	1.06326	1.70616e-73	3.2603e-72	NME6
ENSG00000157450	2846.45	0.660993	2.0085e-73	3.83587e-72	RNF111
ENSG00000118965	1614.46	1.05517	3.35376e-73	6.40144e-72	WDR35
ENSG00000188610	397.681	-1.31591	3.36162e-73	6.4128e-72	FAM72B
ENSG00000272419	181.096	2.2637	4.03048e-73	7.6816e-72	NA
ENSG00000183340	970.154	1.11893	4.03129e-73	7.6816e-72	JRKL
ENSG00000095951	1170.01	0.807365	4.13949e-73	7.88331e-72	HIVEP1
ENSG00000183671	93.8174	2.65471	5.9035e-73	1.12363e-71	CMKLR2
ENSG00000146731	12501.7	0.65227	6.82376e-73	1.29806e-71	CCT6A
ENSG00000139318	8284.67	-2.01265	7.9154e-73	1.50486e-71	DUSP6
ENSG00000146457	1698.84	0.679246	1.31947e-72	2.50715e-71	WTAP
ENSG00000198795	1947.84	-0.780918	1.53857e-72	2.9218e-71	ZNF521
ENSG00000083635	839.832	1.03818	1.88677e-72	3.58103e-71	NUFIP1
ENSG00000135205	97.5458	-2.60882	1.89658e-72	3.59762e-71	CCDC146
ENSG00000163606	100.525	-4.87481	2.41574e-72	4.57984e-71	CD200R1
ENSG00000181544	282.199	-1.5958	2.76372e-72	5.2366e-71	FANCB
ENSG00000198690	1679.61	0.956705	2.79438e-72	5.29172e-71	FAN1
ENSG00000106245	2248.53	0.974281	2.86399e-72	5.42048e-71	BUD31
ENSG00000198934	272.889	-1.52937	2.96663e-72	5.61159e-71	MAGEE1
ENSG00000113083	1590.51	1.70023	3.06803e-72	5.80013e-71	LOX
ENSG00000184530	73.7775	3.42517	3.27376e-72	6.18559e-71	C6orf58
ENSG00000170144	4092.35	-0.923322	3.40471e-72	6.4294e-71	HNRNPA3
ENSG00000286146	92.821	-2.78306	3.63646e-72	6.86319e-71	NA
ENSG00000104870	2073.87	-0.67657	4.07116e-72	7.6793e-71	FCGRT
ENSG00000115652	3090.52	-1.22975	4.0998e-72	7.72898e-71	UXS1
ENSG00000138376	1274.28	-0.845778	4.21401e-72	7.93985e-71	BARD1
ENSG00000104763	3207.21	-0.817998	5.19372e-72	9.7803e-71	ASAH1
ENSG00000091490	170.266	1.69806	5.55364e-72	1.04522e-70	SEL1L3
ENSG00000103160	2156.11	-0.622239	5.76119e-72	1.08368e-70	HSDL1
ENSG00000123395	735.43	0.952307	5.88559e-72	1.10646e-70	ATG101
ENSG00000101210	82.4826	5.26678	6.15208e-72	1.15591e-70	EEF1A2
ENSG00000183258	1679	0.813125	6.4443e-72	1.21014e-70	DDX41
ENSG00000119559	1026.18	1.32859	6.58615e-72	1.23609e-70	C19orf25
ENSG00000160710	13418.7	0.401982	6.68132e-72	1.25325e-70	ADAR
ENSG00000079263	123.729	2.18844	7.1242e-72	1.33558e-70	SP140
ENSG00000196950	3835.24	-0.969641	8.21851e-72	1.53987e-70	SLC39A10
ENSG00000182318	634.723	1.14472	8.6453e-72	1.61894e-70	ZSCAN22
ENSG00000147224	2922.67	-0.794825	9.42113e-72	1.76324e-70	PRPS1
ENSG00000104365	974.535	0.99192	1.18168e-71	2.21038e-70	IKBKB
ENSG00000141867	1481.32	0.77521	1.29217e-71	2.41572e-70	BRD4
ENSG00000150593	2679.3	-0.960106	1.35167e-71	2.52553e-70	PDCD4
ENSG00000168036	20482.4	-0.849413	1.54891e-71	2.89246e-70	CTNNB1
ENSG00000153179	282.94	-1.689	1.59437e-71	2.97571e-70	RASSF3
ENSG00000196812	245.831	1.66466	1.72644e-71	3.22043e-70	ZSCAN16
ENSG00000221926	1791.68	0.995777	1.97364e-71	3.67951e-70	TRIM16
ENSG00000117266	87.1859	-2.70649	1.98591e-71	3.70032e-70	CDK18
ENSG00000145721	162.641	-7.04579	2.03319e-71	3.78632e-70	LIX1
ENSG00000101868	2115.45	-1.03169	2.25438e-71	4.19591e-70	POLA1
ENSG00000174744	1842.94	1.06728	2.26669e-71	4.21649e-70	BRMS1
ENSG00000148339	481.906	1.11887	2.28297e-71	4.24443e-70	SLC25A25
ENSG00000160688	1744.91	0.996491	2.28529e-71	4.2464e-70	FLAD1
ENSG00000132434	1325.47	0.827402	2.91286e-71	5.40953e-70	LANCL2
ENSG00000229644	742.29	1.04426	3.32282e-71	6.16747e-70	NAMPTP1
ENSG00000155660	28394	-1.09261	3.95952e-71	7.3452e-70	PDIA4
ENSG00000137817	563.765	1.55867	4.74736e-71	8.80184e-70	PARP6
ENSG00000214826	237.544	-1.5095	5.1095e-71	9.46805e-70	NA
ENSG00000100575	941.127	1.21226	5.15405e-71	9.54535e-70	TIMM9
ENSG00000138449	611.013	-1.26522	6.66051e-71	1.23285e-69	SLC40A1
ENSG00000072274	13359.5	0.842259	7.16185e-71	1.32492e-69	TFRC
ENSG00000139410	153.788	2.17712	9.25701e-71	1.71158e-69	SDSL
ENSG00000060709	77.7703	-3.84399	1.30434e-70	2.41034e-69	RIMBP2
ENSG00000134278	266.287	1.50923	1.45814e-70	2.69309e-69	SPIRE1
ENSG00000160049	2490.05	0.766321	1.49067e-70	2.75165e-69	DFFA
ENSG00000286252	83.6421	-2.87513	2.19474e-70	4.04908e-69	NA
ENSG00000166986	13171.1	0.961905	2.2742e-70	4.19338e-69	MARS1
ENSG00000164039	1245.62	-1.1623	2.30465e-70	4.24719e-69	BDH2
ENSG00000136999	95.5039	3.73866	2.37757e-70	4.37918e-69	CCN3
ENSG00000033170	3323.12	-0.715713	2.66404e-70	4.90414e-69	FUT8
ENSG00000169203	766.687	0.850623	2.79759e-70	5.14717e-69	NPIPB12
ENSG00000115548	4267.94	0.791509	2.87371e-70	5.28432e-69	KDM3A
ENSG00000139496	4139.62	0.77422	2.88976e-70	5.31094e-69	NUP58
ENSG00000126368	120.46	2.35174	3.09748e-70	5.68959e-69	NR1D1
ENSG00000132275	1067.55	0.874632	3.26251e-70	5.98946e-69	RRP8
ENSG00000261324	80.9742	2.9764	3.3927e-70	6.22507e-69	NA
ENSG00000064012	949.472	1.16384	4.18233e-70	7.66973e-69	CASP8
ENSG00000102385	291.758	1.80456	4.67031e-70	8.55995e-69	DRP2
ENSG00000008441	101.434	2.43787	5.06388e-70	9.27624e-69	NFIX
ENSG00000052795	369.029	-1.37072	5.59705e-70	1.02474e-68	FNIP2
ENSG00000187801	585.748	1.18021	6.37707e-70	1.16691e-68	ZFP69B
ENSG00000196550	389.998	-1.35268	6.95827e-70	1.27257e-68	FAM72A
ENSG00000204070	1303.26	0.989373	7.39145e-70	1.35106e-68	SYS1
ENSG00000248124	299.921	1.423	7.65599e-70	1.39865e-68	NA
ENSG00000132329	159.047	2.20005	9.95552e-70	1.81776e-68	RAMP1
ENSG00000138669	72.7692	-4.13238	1.0211e-69	1.86339e-68	PRKG2
ENSG00000122966	474.514	-2.41335	1.091e-69	1.98987e-68	CIT
ENSG00000046889	76.5995	-3.16735	1.19442e-69	2.17733e-68	PREX2
ENSG00000100911	3311.79	1.09448	1.20376e-69	2.19317e-68	PSME2
ENSG00000125733	1146.22	1.23008	1.36182e-69	2.47979e-68	TRIP10
ENSG00000164756	82.838	-3.91454	1.36809e-69	2.48986e-68	SLC30A8
ENSG00000260916	917.141	1.01912	1.66025e-69	3.01996e-68	CCPG1
ENSG00000013297	99.3596	2.43283	2.41336e-69	4.38747e-68	CLDN11
ENSG00000146376	1064.63	1.3273	2.44208e-69	4.43728e-68	ARHGAP18
ENSG00000168014	1707.25	-0.719165	2.89605e-69	5.25931e-68	C2CD3
ENSG00000130826	4543.2	0.771924	3.14547e-69	5.70918e-68	DKC1
ENSG00000176783	772.656	0.914648	3.41149e-69	6.18868e-68	RUFY1
ENSG00000166845	1243.76	-0.970387	3.48129e-69	6.3119e-68	C18orf54
ENSG00000188404	110.753	-2.61269	3.93191e-69	7.12507e-68	SELL
ENSG00000138653	87.8825	-3.01224	4.06813e-69	7.36795e-68	NDST4
ENSG00000138035	3812.44	0.859917	4.09156e-69	7.4064e-68	PNPT1
ENSG00000142188	2013.83	-0.971089	4.14825e-69	7.505e-68	TMEM50B
ENSG00000008277	126.873	-2.32897	4.24866e-69	7.68251e-68	ADAM22
ENSG00000186501	2255.57	0.876754	4.29874e-69	7.7689e-68	TMEM222
ENSG00000235944	125.71	2.07176	4.43605e-69	8.01275e-68	NA
ENSG00000111863	68.297	3.42654	4.72892e-69	8.53718e-68	ADTRP
ENSG00000094916	17246.5	-0.880159	4.92239e-69	8.88168e-68	CBX5
ENSG00000075826	210.949	-1.61889	5.22826e-69	9.42853e-68	SEC31B
ENSG00000123545	1651.53	1.01055	5.44292e-69	9.81037e-68	NDUFAF4
ENSG00000140262	12708	-0.730828	6.78919e-69	1.22304e-67	TCF12
ENSG00000198431	18811.5	0.986137	7.09882e-69	1.27813e-67	TXNRD1
ENSG00000100281	895.483	-0.942534	7.13244e-69	1.2835e-67	HMGXB4
ENSG00000214391	1168.04	-1.22344	8.35434e-69	1.50258e-67	TUBAP2
ENSG00000108523	724.567	1.2517	8.95299e-69	1.60939e-67	RNF167
ENSG00000225889	74.7274	-3.70697	1.38929e-68	2.49606e-67	NA
ENSG00000140534	483.342	-2.11474	1.51221e-68	2.71543e-67	TICRR
ENSG00000111087	119.302	2.3772	1.54249e-68	2.76833e-67	GLI1
ENSG00000076864	112.851	2.56253	1.5439e-68	2.7694e-67	RAP1GAP
ENSG00000125740	220.944	1.39343	1.72997e-68	3.10151e-67	FOSB
ENSG00000196247	304.391	-1.35699	1.96498e-68	3.52096e-67	ZNF107
ENSG00000233521	199.099	1.52606	2.07821e-68	3.72186e-67	LINC01638
ENSG00000107021	1901.8	-0.760077	2.16535e-68	3.87586e-67	TBC1D13
ENSG00000139567	72.4329	-4.06059	2.30217e-68	4.11857e-67	ACVRL1
ENSG00000089195	1291.01	0.796354	2.34113e-68	4.18604e-67	TRMT6
ENSG00000171425	462.782	1.70214	2.48219e-68	4.43591e-67	ZNF581
ENSG00000103316	76.4829	-4.67495	2.73994e-68	4.89393e-67	CRYM
ENSG00000071575	8440.12	-1.38687	2.74341e-68	4.89753e-67	TRIB2
ENSG00000160685	207.818	2.24519	2.98629e-68	5.32829e-67	ZBTB7B
ENSG00000157600	246.934	-1.49104	3.03568e-68	5.41354e-67	TMEM164
ENSG00000204604	2287.59	1.00854	3.34496e-68	5.96192e-67	ZNF468
ENSG00000164197	410.123	1.07638	3.66479e-68	6.52852e-67	RNF180
ENSG00000179772	258.544	1.96442	4.49227e-68	7.99838e-67	FOXS1
ENSG00000149201	95.7305	2.4236	5.00509e-68	8.90672e-67	CCDC81
ENSG00000228793	184.388	2.26007	6.27804e-68	1.11661e-66	LOC100507336
ENSG00000081189	441.558	-1.06552	6.3813e-68	1.13438e-66	MEF2C
ENSG00000196139	87.07	-2.59652	7.74877e-68	1.37674e-66	AKR1C3
ENSG00000157064	107.997	2.45606	8.57038e-68	1.52191e-66	NMNAT2
ENSG00000156531	5287.23	-0.964882	8.94496e-68	1.58759e-66	PHF6
ENSG00000147905	1296.26	0.939545	9.56061e-68	1.69596e-66	ZCCHC7
ENSG00000114737	271.301	-1.75207	9.93378e-68	1.76123e-66	CISH
ENSG00000188342	1295.56	0.835117	1.31729e-67	2.33428e-66	GTF2F2
ENSG00000197380	216.001	-1.69431	1.79074e-67	3.17159e-66	DACT3
ENSG00000141404	331.819	1.42343	1.82908e-67	3.2378e-66	GNAL
ENSG00000241839	1622.85	1.26261	1.84206e-67	3.25905e-66	PLEKHO2
ENSG00000109519	1296.39	1.13087	1.92235e-67	3.39932e-66	GRPEL1
ENSG00000128626	917.051	0.960493	2.17987e-67	3.85267e-66	MRPS12
ENSG00000151532	1505.71	0.997588	2.23931e-67	3.95564e-66	VTI1A
ENSG00000174796	714.097	1.10221	2.33505e-67	4.12259e-66	THAP6
ENSG00000240583	137.044	1.81435	2.63103e-67	4.64273e-66	AQP1
ENSG00000104722	662.841	-1.20473	2.90823e-67	5.12918e-66	NEFM
ENSG00000134758	2933.38	0.615745	3.2574e-67	5.74201e-66	RNF138
ENSG00000067445	7341.36	-0.866372	3.71166e-67	6.53932e-66	TRO
ENSG00000162236	2482.05	0.957695	3.80416e-67	6.69878e-66	STX5
ENSG00000100321	862.655	-0.95366	4.24834e-67	7.47704e-66	SYNGR1
ENSG00000155307	222.883	-7.99134	4.38475e-67	7.71308e-66	SAMSN1
ENSG00000263513	346.069	-1.3161	4.52926e-67	7.96312e-66	FAM72C
ENSG00000128274	74.7429	5.11994	5.01428e-67	8.81126e-66	A4GALT
ENSG00000165689	195.339	1.53029	6.47881e-67	1.13788e-65	ENTR1
ENSG00000108506	1325.67	-1.00133	7.14687e-67	1.25456e-65	INTS2
ENSG00000113368	497.125	-1.73656	7.83848e-67	1.37525e-65	LMNB1
ENSG00000087086	101483	0.899199	9.17882e-67	1.60957e-65	FTL
ENSG00000177425	1032.81	0.946851	1.06428e-66	1.86514e-65	PAWR
ENSG00000163507	1039.85	-0.923677	1.06473e-66	1.86514e-65	CIP2A
ENSG00000121481	2888.26	0.641902	1.16238e-66	2.03513e-65	RNF2
ENSG00000115604	105.045	2.39595	1.3275e-66	2.32302e-65	IL18R1
ENSG00000088035	707.393	-1.05448	1.5238e-66	2.66515e-65	ALG6
ENSG00000120647	551.091	-1.07867	1.55364e-66	2.71593e-65	CCDC77
ENSG00000076770	273.727	-1.40189	1.85641e-66	3.24351e-65	MBNL3
ENSG00000173890	88.5291	-3.54719	1.95623e-66	3.41614e-65	GPR160
ENSG00000166920	104.603	6.37928	2.00139e-66	3.49319e-65	C15orf48
ENSG00000170542	633.097	-1.70135	2.02558e-66	3.53358e-65	SERPINB9
ENSG00000186871	510.046	-1.53346	2.25788e-66	3.93678e-65	ERCC6L
ENSG00000269994	127.51	-2.09386	2.37712e-66	4.14254e-65	LINC02893
ENSG00000049656	562.88	1.0839	2.84105e-66	4.94846e-65	CLPTM1L
ENSG00000137767	72.3253	2.98468	2.88373e-66	5.02019e-65	SQOR
ENSG00000269439	103.784	2.34079	2.99295e-66	5.20764e-65	PGLS-DT
ENSG00000225383	112.232	2.51622	3.45038e-66	6.00045e-65	SFTA1P
ENSG00000179520	96.6794	-2.44565	3.97564e-66	6.91034e-65	SLC17A8
ENSG00000227057	3736.02	0.991008	4.33727e-66	7.53503e-65	WDR46
ENSG00000188015	89.3679	3.40468	5.43981e-66	9.44557e-65	S100A3
ENSG00000142396	286.388	1.32598	6.53268e-66	1.13373e-64	ERVK3-1
ENSG00000105576	2015.37	0.82521	6.70355e-66	1.16279e-64	TNPO2
ENSG00000129657	4755.92	-0.527852	6.81444e-66	1.18142e-64	SEC14L1
ENSG00000198948	182.903	1.74887	7.80337e-66	1.35217e-64	MFAP3L
ENSG00000151773	213.012	1.44701	9.08374e-66	1.57322e-64	CCDC122
ENSG00000138363	3393.01	0.79761	9.53221e-66	1.65004e-64	ATIC
ENSG00000144395	190.39	-2.10739	1.0986e-65	1.90072e-64	CCDC150
ENSG00000129596	492.64	-1.55358	1.55773e-65	2.69368e-64	CDO1
ENSG00000114993	865.858	-1.13848	1.62704e-65	2.8121e-64	RTKN
ENSG00000138777	2170.64	-0.654747	1.74866e-65	3.02075e-64	PPA2
ENSG00000204131	543.731	-0.991478	2.10865e-65	3.64075e-64	NHSL2
ENSG00000125977	6651.18	0.878623	2.14987e-65	3.71001e-64	EIF2S2
ENSG00000225649	248.279	-1.73091	2.25803e-65	3.89467e-64	LOC100506474
ENSG00000010030	65.6696	3.8709	2.51735e-65	4.33972e-64	ETV7
ENSG00000140598	1385.23	0.911341	2.68419e-65	4.62497e-64	EFL1
ENSG00000179115	3046.17	0.665173	3.1906e-65	5.49471e-64	FARSA
ENSG00000106852	102.725	-3.35731	3.22878e-65	5.55763e-64	LHX6
ENSG00000138119	5863.69	0.807648	3.28234e-65	5.64694e-64	MYOF
ENSG00000107959	2953.67	0.791868	3.61747e-65	6.22031e-64	PITRM1
ENSG00000214293	447.922	1.48087	3.73501e-65	6.41915e-64	APTR
ENSG00000127952	1258.56	1.11293	4.04175e-65	6.94277e-64	STYXL1
ENSG00000077549	10059	-0.638649	4.05077e-65	6.95471e-64	CAPZB
ENSG00000125898	101.243	-3.43207	4.29418e-65	7.36887e-64	FAM110A
ENSG00000188976	4956.21	0.757192	4.81651e-65	8.26099e-64	NOC2L
ENSG00000181827	875.008	-0.889464	5.57014e-65	9.54868e-64	RFX7
ENSG00000112096	2803.98	0.612531	7.18949e-65	1.23184e-63	NA
ENSG00000156466	70.0073	3.12791	9.64817e-65	1.65227e-63	GDF6
ENSG00000110274	629.138	0.883121	9.76299e-65	1.67108e-63	CEP164
ENSG00000136720	374.552	-1.1288	1.03091e-64	1.76366e-63	HS6ST1
ENSG00000187605	891.944	1.04034	1.05451e-64	1.80311e-63	TET3
ENSG00000149131	2830.04	-0.803283	1.37782e-64	2.35476e-63	SERPING1
ENSG00000224078	2828.19	-0.988781	1.42247e-64	2.42983e-63	NA
ENSG00000171793	4897.16	0.833783	1.85078e-64	3.15986e-63	CTPS1
ENSG00000105514	284.058	-1.47971	1.90622e-64	3.25285e-63	RAB3D
ENSG00000111445	894.443	-1.01529	1.93165e-64	3.29457e-63	RFC5
ENSG00000167552	77743.8	-0.857186	2.2097e-64	3.7669e-63	TUBA1A
ENSG00000166073	1551.24	2.49256	2.5157e-64	4.28637e-63	GPR176
ENSG00000134109	1396.79	0.905222	2.65747e-64	4.52564e-63	EDEM1
ENSG00000259518	66.8278	4.40241	2.66782e-64	4.54096e-63	LINC01583
ENSG00000127054	2117.29	0.700688	2.82251e-64	4.80183e-63	INTS11
ENSG00000205683	385.096	1.29586	3.02502e-64	5.14375e-63	DPF3
ENSG00000137809	2543.42	2.49904	3.04612e-64	5.17702e-63	ITGA11
ENSG00000134986	3723.12	-0.947079	3.1535e-64	5.35681e-63	NREP
ENSG00000164850	112.394	2.58275	3.46163e-64	5.87725e-63	GPER1
ENSG00000182240	352.927	-1.169	3.57193e-64	6.06148e-63	BACE2
ENSG00000133641	2090.57	0.754218	4.38853e-64	7.44347e-63	C12orf29
ENSG00000204147	622.536	1.02068	4.88536e-64	8.28198e-63	ASAH2B
ENSG00000076053	3085.54	0.892689	5.12116e-64	8.67735e-63	RBM7
ENSG00000128578	270.632	-2.25564	5.94977e-64	1.00763e-62	STRIP2
ENSG00000105136	613.564	1.08563	6.68434e-64	1.13146e-62	ZNF419
ENSG00000183010	3917.7	0.739963	6.84154e-64	1.15749e-62	PYCR1
ENSG00000198523	60.5833	4.17863	6.93318e-64	1.1724e-62	PLN
ENSG00000196935	614.898	0.968168	6.96442e-64	1.1771e-62	SRGAP1
ENSG00000082258	3605.87	0.852701	7.54831e-64	1.27514e-62	CCNT2
ENSG00000189143	63.5664	3.22724	8.59673e-64	1.45152e-62	CLDN4
ENSG00000076043	3715.53	0.76952	8.86099e-64	1.49539e-62	REXO2
ENSG00000172348	149.123	1.85941	9.53831e-64	1.60889e-62	RCAN2
ENSG00000009335	1202.49	0.906958	1.07938e-63	1.81976e-62	UBE3C
ENSG00000215784	346.411	-1.33939	1.08301e-63	1.82496e-62	FAM72D
ENSG00000172346	327.41	1.57123	1.28128e-63	2.15798e-62	CSDC2
[truncated: 31,653 more rows]

## Sheet: Sheet4
Differentially expressed transcripts identified from UPF2-KD vs Ctrl NPCs
TXID	PPEE	PPDE	PostFC	RealFC	C1Mean	C2Mean
ENST00000413811	0	1	0.575552	0.57527	268.369	466.516
ENST00000341376	0	1	0.861349	0.861344	2754.12	3197.47
ENST00000393405	0	1	1.76265	1.76309	948.805	538.144
ENST00000398090	0	1	86.2383	2730.97	27.2997	0
ENST00000226279	0	1	0.231886	0.231762	158.586	684.298
ENST00000502843	0	1	0.178252	0.175678	17.3938	99.0564
ENST00000432298	0	1	91.7948	2908.93	29.0793	0
ENST00000380762	0	1	1.46635	1.46645	2129.03	1451.82
ENST00000225296	0	1	1.51673	1.51705	358.749	236.475
ENST00000318579	0	1	2.64076	2.64248	370.178	140.081
ENST00000423059	0	1	0.319943	0.319352	40.6262	127.236
ENST00000265717	0	1	0.50415	0.503847	91.436	181.486
ENST00000442291	0	1	0.0115734	0.000365455	0	27.3531
ENST00000394642	0	1	0.844427	0.844414	3186	3773.03
ENST00000344686	0	1	1.70897	1.70943	805.085	470.962
ENST00000612116	0	1	197.042	6279.73	62.7873	0
ENST00000620039	0	1	210.861	6722.32	67.2132	0
ENST00000319273	0	1	3.42978	3.42989	22943.2	6689.18
ENST00000346867	0	1	3.40869	3.40955	2965.55	869.769
ENST00000491437	0	1	3.19471	3.20113	160.455	50.1176
ENST00000005558	0	1	4.11447	4.11735	1377.66	334.59
ENST00000403825	0	1	3.25389	3.25591	1126.79	346.068
ENST00000674887	0	1	8.36303	8.38593	836.371	99.7262
ENST00000674915	0	1	3.97078	3.9721	2781.43	700.233
ENST00000675041	0	1	0.00702372	0.000220805	0	45.2788
ENST00000333360	0	1	0.0336261	0.0290571	1.89691	65.6161
ENST00000361322	0	1	1.55575	1.55674	271.886	174.648
ENST00000360793	0	1	2.21581	2.21825	342.556	154.421
ENST00000358954	0	1	89.3121	2829.42	28.2842	0
ENST00000530890	0	1	66.789	2108.06	21.0706	0
ENST00000315579	0	1	0.740545	0.740529	3766.06	5085.64
ENST00000414144	0	1	1.56588	1.56621	826.941	527.984
ENST00000431561	0	1	0.0132034	0.000417592	0	23.9368
ENST00000340093	0	1	0.70053	0.700482	1378.07	1967.31
ENST00000550563	0	1	0.405295	0.404877	178.469	440.814
ENST00000552962	0	1	0.536264	0.536184	969.608	1808.36
ENST00000377990	0	1	1.58602	1.58615	2188.01	1379.44
ENST00000370314	0	1	0.426743	0.426594	240.712	564.278
ENST00000493795	0	1	0.0120608	0.000381029	0	26.2347
ENST00000304434	0	1	0.833786	0.833781	7540.93	9044.26
ENST00000548263	0	1	0.652411	0.652358	631.05	967.342
ENST00000357402	0	1	1.59825	1.59872	632.012	395.319
ENST00000321356	0	1	2.60266	2.6067	321.598	123.368
ENST00000347642	0	1	68.7382	2170.48	21.6948	0
ENST00000279247	0	1	0.828211	0.828195	2714.06	3277.07
ENST00000361216	0	1	0.0845139	0.0833852	20.9754	251.658
ENST00000646146	0	1	115.402	1158.14	39.4146	0.0240414
ENST00000216294	0	1	3.4666	3.46679	5018.57	1447.61
ENST00000428559	0	1	1.38314	1.38323	1687.08	1219.66
ENST00000370238	0	1	2.19781	2.19912	293.336	133.382
ENST00000372813	0	1	1.37925	1.37929	1353.41	981.231
ENST00000369002	0	1	1.09945	1.09945	5503.09	5005.29
ENST00000263398	0	1	1.60102	1.60118	1822.55	1138.25
ENST00000696693	0	1	188.053	5991.82	59.9082	0
ENST00000374467	0	1	1.62504	1.62514	2881.44	1773.03
ENST00000053867	0	1	0.732586	0.732576	6202.51	8466.71
ENST00000234677	0	1	1.96499	1.96505	11287.5	5744.15
ENST00000482384	0	1	3.13017	3.13308	253.346	80.8547
ENST00000683739	0	1	131.633	4184.85	41.8385	0
ENST00000673929	0	1	0.63081	0.630678	547.353	867.886
ENST00000545237	0	1	0.697339	0.697322	1840.44	2639.3
ENST00000341084	0	1	1.30848	1.30853	2186.34	1670.83
ENST00000037869	0	1	1.33582	1.33587	3141.82	2351.89
ENST00000211998	0	1	1.31857	1.31858	40348	30599.7
ENST00000372755	0	1	1.40206	1.40207	14671.9	10464.4
ENST00000586057	0	1	0.0109176	0.000344525	0	29.0155
ENST00000262113	0	1	0.216178	0.213473	9.06389	42.4961
ENST00000638421	0	1	0.37504	0.3739	63.6072	170.135
ENST00000639785	0	1	0.3422	0.341098	29.8429	87.51
ENST00000061240	0	1	1.43334	1.43342	1119.72	781.151
ENST00000343200	0	1	0.561457	0.561453	18110.5	32256.5
ENST00000505615	0	1	0.592025	0.591846	417.734	705.822
ENST00000513960	0	1	0.47607	0.47603	1907.54	4007.2
ENST00000681290	0	1	4.3978	4.45471	82.5037	18.5128
ENST00000265295	0	1	1.43737	1.43739	4934.07	3432.66
ENST00000454255	0	1	0.00446707	0.000140082	0	71.3765
ENST00000264463	0	1	0.631	0.630846	468.591	742.804
ENST00000341037	0	1	1.40128	1.40129	37500.3	26761.4
ENST00000350763	0	1	1.36041	1.36042	31533.8	23179.5
ENST00000307864	0	1	2.80941	2.81471	298.34	105.987
ENST00000265348	0	1	0.641898	0.641856	1706.61	2658.88
ENST00000336596	0	1	0.285128	0.284972	191.537	672.149
ENST00000324460	0	1	1.4491	1.4491	69500.6	47961.2
ENST00000680032	0	1	1.41994	1.41995	51084.5	35976.3
ENST00000303965	0	1	5.04728	5.06529	167.001	32.9617
ENST00000614830	0	1	1.72783	1.72819	1098.83	635.824
ENST00000644744	0	1	1.39704	1.39708	3916.57	2803.39
ENST00000377507	0	1	26.4269	27.4187	218.094	7.94459
ENST00000370992	0	1	1.55479	1.55495	1680.97	1081.05
ENST00000330263	0	1	1.41161	1.41165	2079.88	1473.37
ENST00000409251	0	1	95.5744	3029.98	30.2898	0
ENST00000449938	0	1	2.56452	2.56535	1499.25	584.418
ENST00000264144	0	1	2.24419	2.24561	288.775	128.59
ENST00000264444	0	1	3.03685	3.03861	1090.9	359.005
ENST00000075120	0	1	1.57598	1.57603	5398.99	3425.68
ENST00000370096	0	1	0.502582	0.50257	6866.77	13663.3
ENST00000635193	0	1	0.352402	0.352352	1412.89	4009.91
ENST00000360961	0	1	1.36424	1.36435	1370.76	1004.69
ENST00000592790	0	1	0.532793	0.53268	323.053	606.476
ENST00000083182	0	1	1.23532	1.23533	4368.22	3536.08
ENST00000508501	0	1	0.649964	0.649919	1568.85	2413.93
ENST00000392324	0	1	1.84459	1.8456	480.801	260.508
ENST00000536681	0	1	0.472399	0.472367	2470.48	5230.02
ENST00000192788	0	1	2.66639	2.66668	1682.25	630.836
ENST00000484800	0	1	0.700633	0.700535	665.596	950.13
ENST00000394053	0	1	1.78482	1.78506	1783.03	998.858
ENST00000409804	0	1	21.7739	23.0908	113.01	4.88459
ENST00000462026	0	1	2.44944	2.45139	565.428	230.651
ENST00000489041	0	1	3.14591	3.14925	627.687	199.306
ENST00000678623	0	1	2.03571	2.03594	2848.45	1399.08
ENST00000367409	0	1	0.639576	0.639525	1417.04	2215.78
ENST00000381125	0	1	1.75818	1.75831	3286.64	1869.2
ENST00000409341	0	1	2.95757	2.96318	320.979	108.316
ENST00000497571	0	1	1.62061	1.62065	7028.24	4336.66
ENST00000163678	0	1	1.40946	1.4099	405.967	287.937
ENST00000173898	0	1	0.60707	0.607045	2956.88	4870.94
ENST00000319167	0	1	78.145	2471.76	24.7076	0
ENST00000492706	0	1	0.557671	0.557576	803.322	1440.75
ENST00000563939	0	1	0.116574	0.105324	2.55634	24.356
ENST00000327761	0	1	2.24867	2.24907	2141.28	952.067
ENST00000674916	0	1	0.0139233	0.000440674	0	22.6825
ENST00000265417	0	1	0.588843	0.588727	650.947	1105.69
ENST00000435532	0	1	1.40898	1.40901	5155.44	3658.9
ENST00000416188	0	1	91.6082	2902.95	29.0195	0
ENST00000264664	0	1	2.1213	2.12236	248.634	117.145
ENST00000374720	0	1	0.698526	0.69838	445.924	638.516
ENST00000394308	0	1	2.36022	2.3614	847.538	358.908
ENST00000396926	0	1	1.37039	1.37049	1581.92	1154.27
ENST00000519004	0	1	70.6134	2230.54	22.2954	0
ENST00000397386	0	1	1.94617	1.94791	328.082	168.423
ENST00000336735	0	1	1.35752	1.35753	14680.9	10814.5
ENST00000381465	0	1	0.777057	0.777043	3804.95	4896.7
ENST00000266682	0	1	2.49137	2.49224	1323.1	530.88
ENST00000450363	0	1	1.72141	1.7221	565.263	328.237
ENST00000680379	0	1	2.29146	2.29302	586.838	255.918
ENST00000684639	0	1	68.1207	2150.71	21.4971	0
ENST00000579855	0	1	118.381	3760.42	37.5942	0
ENST00000360110	0	1	1.44213	1.44214	13222.6	9168.75
ENST00000329524	0	1	186.732	5949.54	59.4854	0
ENST00000681605	0	1	143.944	4579.13	45.7813	0
ENST00000566074	0	1	0.678162	0.678101	1100.28	1622.59
ENST00000368662	0	1	2.01273	2.01297	1268.97	630.393
ENST00000264316	0	1	0.409163	0.409062	740.933	1811.31
ENST00000507351	0	1	0.340613	0.339995	112.667	331.398
ENST00000514937	0	1	0.42005	0.419955	793.906	1890.47
ENST00000265361	0	1	1.76598	1.76601	6877.28	3894.24
ENST00000356327	0	1	1.71394	1.7143	1071.26	624.891
ENST00000460926	0	1	6.47982	6.8743	29.6193	4.30016
ENST00000657098	0	1	14.566	15.0236	138.191	9.18896
ENST00000661453	0	1	169.431	5395.41	53.9441	0
ENST00000264156	0	1	0.702706	0.702697	2482.57	3532.92
ENST00000321765	0	1	0.704149	0.70413	3369.57	4785.44
ENST00000220597	0	1	2.51643	2.51723	525.808	208.877
ENST00000264036	0	1	1.46565	1.46574	2210.1	1507.83
ENST00000330688	0	1	0.553412	0.553379	2331.58	4213.36
ENST00000693261	0	1	0.0135779	0.000429598	0	23.2676
ENST00000646651	0	1	0.711911	0.711836	851.563	1196.29
ENST00000324068	0	1	0.201265	0.201259	2981.15	14812.6
ENST00000524501	0	1	0.438313	0.436414	40.0589	91.8038
ENST00000512960	0	1	2.36888	2.37201	322.073	135.775
ENST00000610919	0	1	2.83865	2.83934	2354.35	829.185
ENST00000325590	0	1	0.536112	0.535825	268.408	500.934
ENST00000265598	0	1	12.17	12.256	233.428	19.0368
ENST00000188790	0	1	0.743645	0.743634	5052.84	6794.8
ENST00000379375	0	1	1.68769	1.68775	1931.66	1144.51
ENST00000373298	0	1	0.36843	0.36841	3652.47	9914.16
ENST00000482194	0	1	0.203942	0.20114	17.7165	88.1206
ENST00000397800	0	1	73.8444	2334.02	23.3302	0
ENST00000265922	0	1	0.496738	0.496532	177.977	358.451
ENST00000424785	0	1	0.62827	0.628209	1202.08	1913.51
ENST00000265113	0	1	0.35165	0.351356	240.143	683.494
ENST00000161559	0	1	0.449909	0.449859	1521.89	3383.04
ENST00000352591	0	1	0.427778	0.427656	624.225	1459.66
ENST00000403136	0	1	0.253514	0.252881	43.7994	173.231
ENST00000403444	0	1	0.340781	0.340688	749.468	2199.88
ENST00000403461	0	1	0.254007	0.252789	48.0024	189.921
ENST00000371084	0	1	0.755522	0.755496	2254.24	2983.79
ENST00000264839	0	1	0.271975	0.270554	42.9902	158.924
ENST00000414192	0	1	0.193912	0.192149	27.2531	141.875
ENST00000376350	0	1	22.2752	24.0594	89.0021	3.68968
ENST00000444746	0	1	95.9634	3042.44	30.4144	0
ENST00000261441	0	1	0.0101287	0.000319384	0	31.3003
ENST00000508487	0	1	35.8266	41.407	37.9056	0.905681
ENST00000231338	0	1	0.248393	0.247325	53.9874	218.316
ENST00000382065	0	1	0.270387	0.269177	23.808	88.4744
ENST00000419781	0	1	1.97567	1.97668	588.114	297.521
ENST00000362042	0	1	1.58144	1.58168	1176.26	743.673
ENST00000677928	0	1	0.0129959	0.000410948	0	24.324
ENST00000649817	0	1	0.0142609	0.00045151	0	22.1379
ENST00000337273	0	1	1.49313	1.49317	5259.79	3522.57
ENST00000196061	0	1	0.736871	0.736865	8956.17	12154.4
ENST00000379161	0	1	1.39568	1.39576	793.102	568.219
ENST00000441802	0	1	1.19052	1.19052	7015.96	5893.18
ENST00000373672	0	1	0.669938	0.669855	821.627	1226.58
ENST00000403714	0	1	0.651286	0.651241	742.007	1139.38
ENST00000400794	0	1	99.7518	3163.77	31.6277	0
ENST00000366920	0	1	0.0154459	0.000489597	0	20.4149
ENST00000198767	0	1	1.58115	1.58118	3830.57	2422.6
ENST00000263370	0	1	1.85952	1.86004	339.008	182.254
ENST00000380122	0	1	1.43793	1.43803	1924.91	1338.57
ENST00000675196	0	1	176.267	5614.37	56.1337	0
ENST00000331825	0	1	2.0814	2.08141	142017	68231.2
ENST00000293288	0	1	1.29961	1.29977	788.812	606.886
ENST00000281741	0	1	0.580627	0.580595	831.437	1432.05
ENST00000300403	0	1	0.761901	0.761896	10413.9	13668.4
ENST00000202017	0	1	2.07014	2.0702	4005.43	1934.8
ENST00000305958	0	1	1.98127	1.98184	1060.85	535.284
ENST00000534976	0	1	0.534893	0.534769	292.928	547.775
ENST00000379333	0	1	127.555	4054.24	40.5324	0
ENST00000455836	0	1	2.2997	2.30073	897.961	390.287
ENST00000254108	0	1	0.68267	0.682658	5611.18	8219.62
ENST00000380244	0	1	0.683356	0.683332	2806.47	4107.04
ENST00000487509	0	1	0.631454	0.631397	598.556	947.992
ENST00000264832	0	1	3.92634	3.92658	7108.58	1810.37
ENST00000374403	0	1	0.724898	0.724885	2158.93	2978.31
ENST00000315183	0	1	1.28064	1.2808	726.077	566.893
ENST00000491718	0	1	98.3404	3118.57	31.1757	0
ENST00000381295	0	1	1.59397	1.59433	816.123	511.888
ENST00000351718	0	1	0.496597	0.496532	1193.9	2404.49
ENST00000222399	0	1	0.834259	0.834256	17477.8	20950.1
ENST00000205636	0	1	0.853874	0.853872	6421.45	7520.4
ENST00000206423	0	1	0.478228	0.4782	994.189	2079.04
ENST00000439685	0	1	0.493639	0.493595	1782.7	3611.67
ENST00000475181	0	1	0.424763	0.42441	214.804	506.137
ENST00000316902	0	1	0.249067	0.248121	61.1185	246.355
ENST00000430246	0	1	2.94999	2.95065	1285.1	435.524
ENST00000553753	0	1	1.82431	1.82462	1527.61	837.218
ENST00000555127	0	1	2.2275	2.2288	651.741	292.413
ENST00000311151	0	1	0.747821	0.747815	10791.6	14430.8
ENST00000376619	0	1	0.00930102	0.000293048	0	34.1141
ENST00000371249	0	1	0.568503	0.568283	346.175	609.167
ENST00000379388	0	1	1.33454	1.33467	1047.65	784.944
ENST00000403579	0	1	0.0113449	0.00035816	0	27.9105
ENST00000370355	0	1	0.734684	0.734683	40001.7	54447.6
ENST00000392952	0	1	0.673841	0.673802	1736.02	2576.46
ENST00000374867	0	1	1.6883	1.68833	10683.5	6327.86
ENST00000263174	0	1	0.495088	0.494535	139.972	283.048
ENST00000586773	0	1	7.34662	7.59548	60.0922	7.90288
ENST00000215567	0	1	0.725615	0.725576	1608.01	2216.18
ENST00000215631	0	1	2.23323	2.2336	2329.72	1043.03
ENST00000250896	0	1	1.79857	1.79984	351.305	195.183
ENST00000309340	0	1	32.6351	41.7462	44.9637	1.06731
ENST00000354694	0	1	1.44524	1.44529	3535.63	2446.3
ENST00000215885	0	1	0.530408	0.53037	717.25	1352.37
ENST00000255784	0	1	1.65024	1.65034	1130.89	685.243
ENST00000216014	0	1	0.635056	0.635026	1155.02	1818.86
ENST00000216068	0	1	1.30481	1.30488	929.94	712.662
ENST00000216117	0	1	9.52856	9.58057	487.46	50.8711
ENST00000678411	0	1	15.5647	15.9757	175.624	10.9838
ENST00000401950	0	1	339.568	10844.5	108.435	0
ENST00000325301	0	1	1.44596	1.446	2283.28	1579.03
ENST00000471809	0	1	0.529976	0.529705	101.584	191.784
ENST00000428304	0	1	1.66565	1.66572	2268.85	1362.08
ENST00000216420	0	1	1.50968	1.51013	528.53	349.986
ENST00000448469	0	1	0.495543	0.495329	171.362	345.966
ENST00000556184	0	1	0.688945	0.688885	1102.56	1600.51
ENST00000558506	0	1	3.44221	3.4426	6662.91	1935.42
ENST00000336693	0	1	101.897	3232.49	32.3149	0
ENST00000605057	0	1	0.707941	0.707862	805.465	1137.89
ENST00000645929	0	1	0.0112679	0.000355702	0	28.1034
ENST00000216780	0	1	3.37305	3.37458	1619.38	479.869
ENST00000558914	0	1	81.8818	2591.44	25.9044	0
ENST00000307712	0	1	0.764727	0.764723	16206.3	21192.4
ENST00000372330	0	1	3.94417	3.95019	213.61	54.0685
ENST00000395841	0	1	1.70215	1.70228	2979.57	1750.34
ENST00000370368	0	1	125.272	3981.12	39.8012	0
ENST00000217233	0	1	15.4025	15.4071	7059.83	458.21
ENST00000449710	0	1	37.3589	47.6934	52.0529	1.08162
ENST00000645623	0	1	1.81185	1.81409	203.994	112.446
ENST00000381922	0	1	0.204064	0.201403	6.65349	33.0753
ENST00000329276	0	1	1.42561	1.42565	5038.69	3534.31
ENST00000254958	0	1	1.66053	1.66091	416.206	250.585
ENST00000427224	0	1	0.562793	0.562494	255.725	454.635
ENST00000580036	0	1	0.499229	0.498735	156.907	314.621
ENST00000623277	0	1	0.520591	0.520526	563.079	1081.76
ENST00000389658	0	1	0.324423	0.324413	7415.27	22857.5
ENST00000339486	0	1	1.57166	1.57174	3594.34	2286.85
ENST00000610588	0	1	64.6008	2037.97	20.3697	0
ENST00000376327	0	1	2.12269	2.12361	377.446	177.732
ENST00000611250	0	1	1.38687	1.38724	448.344	323.188
ENST00000377107	0	1	0.853148	0.853144	11545.1	13532.4
ENST00000347546	0	1	0.677608	0.677593	4446.29	6561.89
ENST00000375068	0	1	0.68846	0.688457	23428.5	34030.4
ENST00000376759	0	1	1.33169	1.3318	558.846	419.614
ENST00000376747	0	1	0.764953	0.764943	2751.66	3597.21
ENST00000218867	0	1	17.9654	18.57	57.6298	3.09391
ENST00000490716	0	1	2.52089	2.52159	1711.23	678.625
ENST00000380615	0	1	1.34662	1.34668	894.305	664.081
ENST00000261489	0	1	0.585345	0.585318	2791.78	4769.68
ENST00000219150	0	1	0.55804	0.55767	206.81	370.854
ENST00000567954	0	1	1.56827	1.56858	870.419	554.904
ENST00000263997	0	1	1.42004	1.42019	1232.18	867.611
ENST00000219439	0	1	0.861365	0.861348	2134.39	2477.97
ENST00000382538	0	1	129.894	4129.14	41.2814	0
ENST00000251588	0	1	1.22774	1.22784	883.25	719.352
ENST00000565644	0	1	3.38623	3.38895	922.885	272.314
ENST00000572914	0	1	0.133925	0.131706	15.9335	121.044
ENST00000355296	0	1	1.27189	1.27195	1817.83	1429.16
ENST00000443617	0	1	0.793852	0.793836	1485.7	1871.55
ENST00000263805	0	1	0.53335	0.53329	1289.78	2418.54
ENST00000220659	0	1	1.6433	1.64348	863.227	525.24
ENST00000262209	0	1	0.318315	0.317887	74.2493	233.593
ENST00000429089	0	1	0.524304	0.52424	1209.1	2306.4
ENST00000674934	0	1	76.1806	2408.84	24.0784	0
ENST00000250160	0	1	0.276569	0.276495	302.438	1093.85
ENST00000221086	0	1	1.62741	1.62768	550.311	338.091
ENST00000530200	0	1	1.46541	1.46575	624.215	425.864
ENST00000321250	0	1	1.20255	1.20258	3030.86	2520.3
ENST00000221138	0	1	1.37237	1.37257	770.829	561.592
ENST00000221166	0	1	0.448549	0.448399	510.923	1139.45
ENST00000649973	0	1	0.645872	0.645852	3552.3	5500.19
ENST00000405315	0	1	0.803932	0.803919	3958.2	4923.63
ENST00000221554	0	1	1.42736	1.42783	401.317	281.065
ENST00000221566	0	1	1.17132	1.17133	3969.29	3388.69
ENST00000270538	0	1	1.92678	1.92719	1359.48	705.417
ENST00000263382	0	1	0.741339	0.741319	1460.36	1969.95
ENST00000356508	0	1	0.728483	0.728477	9860.04	13535.2
ENST00000334370	0	1	160.644	5114.01	51.1301	0
ENST00000263274	0	1	0.645772	0.64571	1137.73	1761.99
ENST00000354276	0	1	86.012	2723.72	27.2272	0
ENST00000599921	0	1	38.8421	42.1058	151.469	3.58759
ENST00000247003	0	1	1.33042	1.33056	981.463	737.629
ENST00000222307	0	1	1.22577	1.2258	2725.05	2223.08
ENST00000601170	0	1	1.5701	1.57023	983.824	626.543
ENST00000222567	0	1	1.36366	1.36369	1837.08	1347.13
ENST00000222573	0	1	1.81903	1.81923	1126.49	619.21
ENST00000348225	0	1	0.309346	0.309295	1295.15	4187.47
ENST00000242351	0	1	1.94824	1.94883	461.472	236.79
ENST00000393485	0	1	3.00388	3.01575	74.6947	24.7615
ENST00000222693	0	1	1.31148	1.3115	3109.23	2370.75
ENST00000393467	0	1	1.32742	1.32745	5322.29	4009.41
ENST00000222747	0	1	0.745452	0.745414	735.17	986.261
ENST00000310396	0	1	0.468921	0.468915	6958.74	14840.1
ENST00000428526	0	1	0.405829	0.40576	1082.84	2668.69
ENST00000495036	0	1	0.580564	0.580399	217.296	374.398
ENST00000398812	0	1	2.88478	2.88842	463.975	160.626
ENST00000222969	0	1	1.47885	1.47896	1996.72	1350.08
ENST00000688343	0	1	0.0105615	0.000333174	0	30.0044
ENST00000689284	0	1	79.0608	2501.09	25.0009	0
ENST00000223029	0	1	2.45587	2.45637	2236.97	910.676
ENST00000223061	0	1	0.692648	0.692639	6762.39	9763.24
ENST00000223095	0	1	3.00336	3.00349	5392.91	1795.54
ENST00000262041	0	1	0.31577	0.31449	18.5863	59.1216
ENST00000492843	0	1	2.48968	2.49525	206.945	82.9294
ENST00000677570	0	1	130.957	4163.2	41.622	0
ENST00000375077	0	1	0.430788	0.430645	530.799	1232.58
ENST00000223642	0	1	0.60772	0.607302	176.974	291.417
ENST00000307564	0	1	13.926	14.4504	110.502	7.63766
ENST00000374075	0	1	3.00615	3.01011	473.725	157.371
ENST00000374088	0	1	0.00926357	0.000291857	0	34.2533
ENST00000381854	0	1	1.70284	1.703	808.444	474.712
ENST00000388918	0	1	0.17549	0.174172	15.9727	91.7539
ENST00000324109	0	1	1.30174	1.30177	2630.58	2020.77
ENST00000686894	0	1	129.199	4106.88	41.0588	0
ENST00000688057	0	1	66.0224	2083.51	20.8251	0
ENST00000224784	0	1	1.50229	1.50229	17395.6	11579.4
ENST00000678036	0	1	66.3841	2095.09	20.9409	0
ENST00000373970	0	1	0.494411	0.494403	4718.41	9543.65
ENST00000695834	0	1	77.8897	2463.58	24.6258	0
ENST00000369452	0	1	1.32969	1.32972	4444.16	3342.18
ENST00000691858	0	1	80.0237	2531.93	25.3093	0
ENST00000372164	0	1	0.761048	0.761037	4853.7	6377.75
ENST00000641936	0	1	5.37816	5.38573	966.317	179.414
ENST00000572192	0	1	14.2409	14.5836	174.812	11.9776
ENST00000574442	0	1	52.6318	73.5961	56.2292	0.75416
ENST00000225737	0	1	1.25789	1.25792	1723.17	1369.85
ENST00000225831	0	1	0.690376	0.690371	14308.8	20726.3
ENST00000580907	0	1	0.615392	0.615213	410.702	667.583
ENST00000624362	0	1	0.477917	0.477251	54.8491	114.938
ENST00000264638	0	1	1.70247	1.70303	668.646	392.617
ENST00000507689	0	1	0.704761	0.704649	274.078	388.961
ENST00000226004	0	1	1.32702	1.32704	5582.05	4206.39
ENST00000358598	0	1	0.677737	0.677735	24806.5	36602.1
ENST00000590474	0	1	0.561893	0.561767	215.507	383.632
ENST00000348811	0	1	1.31044	1.31051	1713.09	1307.19
ENST00000581185	0	1	0.686666	0.686604	508.961	741.278
ENST00000580301	0	1	2.0532	2.05429	620.684	302.136
ENST00000674707	0	1	0.00781086	0.000245739	0	40.6835
ENST00000675854	0	1	84.0536	2661	26.6	0
ENST00000334635	0	1	1.53488	1.53499	2368.31	1542.88
ENST00000396094	0	1	0.199482	0.197911	31.2747	158.065
ENST00000394803	0	1	1.13278	1.13279	13005	11480.5
ENST00000514525	0	1	0.0102593	0.000323543	0	30.8978
ENST00000382103	0	1	1.80706	1.80781	603.717	333.945
ENST00000674872	0	1	191.952	6116.72	61.1572	0
ENST00000679039	0	1	113.425	3601.69	36.0069	0
ENST00000514152	0	1	0.00327784	0.000102671	0	97.3888
ENST00000419348	0	1	2.89103	2.90115	168.168	57.9594
ENST00000451739	0	1	6.92216	7.38457	29.3343	3.96373
ENST00000227266	0	1	0.552412	0.552389	3331.67	6031.4
ENST00000227322	0	1	1.67581	1.67623	397.083	236.886
ENST00000265641	0	1	3.95449	3.9625	214.468	54.117
ENST00000227520	0	1	1.57856	1.57868	2370.8	1501.76
ENST00000334619	0	1	0.368642	0.366136	28.6154	78.1724
ENST00000396525	0	1	1.41611	1.41613	11676	8245.03
ENST00000227758	0	1	1.59076	1.59081	6359.77	3997.82
ENST00000278224	0	1	2.45746	2.45777	3532.72	1437.36
ENST00000484484	0	1	2.01245	2.01393	202.718	100.653
ENST00000486207	0	1	140.139	393.705	67.0211	0.160257
ENST00000265963	0	1	1.60417	1.60425	3711.93	2313.8
ENST00000298573	0	1	2.50695	2.50764	805.123	321.062
ENST00000228938	0	1	0.31865	0.318473	379.464	1191.53
ENST00000539261	0	1	0.316087	0.315994	340.701	1078.21
ENST00000545199	0	1	0.288405	0.288178	280.382	972.973
ENST00000228945	0	1	0.68559	0.685586	16338.3	23831.1
ENST00000398637	0	1	1.55916	1.55918	6099.15	3911.75
ENST00000538862	0	1	0.782687	0.782585	514.745	657.753
ENST00000229277	0	1	1.80546	1.80637	496.811	275.029
ENST00000229328	0	1	1.58931	1.58945	2006.68	1262.5
ENST00000229330	0	1	1.63329	1.63354	598.532	366.398
ENST00000368357	0	1	1.9528	1.95329	1159.25	593.482
ENST00000229708	0	1	6.53363	6.5413	522.261	79.8322
ENST00000367241	0	1	1.31171	1.31191	641.038	488.628
ENST00000360694	0	1	0.70498	0.704922	1120.95	1590.18
ENST00000373715	0	1	0.771203	0.771199	6267.33	8126.73
ENST00000477442	0	1	1.59137	1.59185	599.47	376.583
ENST00000612003	0	1	153.649	4889.96	48.8896	0
ENST00000370693	0	1	2.13506	2.13581	357.16	167.219
ENST00000369162	0	1	0.775719	0.775713	3988.27	5141.43
ENST00000378119	0	1	1.54126	1.54127	9975.6	6472.34
ENST00000367822	0	1	1.45175	1.45202	363.607	250.412
ENST00000296932	0	1	0.672389	0.672297	746.298	1110.08
ENST00000367582	0	1	0.667691	0.667645	1493.75	2237.34
ENST00000440869	0	1	0.745514	0.745471	1368.34	1835.54
ENST00000685414	0	1	68.6957	2169.12	21.6812	0
ENST00000369798	0	1	0.679099	0.679054	1476.24	2173.97
ENST00000394894	0	1	0.656508	0.656489	3685.26	5613.6
ENST00000507115	0	1	1.92989	1.92996	8416.32	4360.87
ENST00000677553	0	1	477.876	15274.2	152.732	0
ENST00000677988	0	1	8.83901	8.88325	488.438	54.9753
ENST00000678551	0	1	2.05316	2.05321	12126.1	5905.88
ENST00000316308	0	1	2.67632	2.67853	629.2	234.899
ENST00000684515	0	1	128.15	4073.31	40.7231	0
ENST00000344624	0	1	106.853	3391.22	33.9022	0
ENST00000265071	0	1	0.557138	0.557116	1243.75	2232.48
ENST00000265138	0	1	2.98796	2.98814	4979.2	1666.32
ENST00000508361	0	1	3.32585	3.33429	285.194	85.5266
ENST00000231461	0	1	0.408034	0.407804	116.22	285.005
ENST00000398844	0	1	0.867685	0.867682	3548.78	4089.96
ENST00000265087	0	1	15.062	15.0674	4388.52	291.251
ENST00000334035	0	1	1.4532	1.45348	746.167	513.363
ENST00000406870	0	1	1.95591	1.95821	253.44	129.419
ENST00000672186	0	1	0.445882	0.445533	219.158	491.913
ENST00000264381	0	1	0.542587	0.5425	876.901	1616.42
ENST00000392692	0	1	0.743774	0.743745	2069.41	2782.42
ENST00000429644	0	1	1.6812	1.68136	2157.48	1283.17
ENST00000383083	0	1	0.01353	0.000428059	0	23.3513
ENST00000232905	0	1	1.54771	1.54775	2864.29	1850.61
ENST00000460760	0	1	1.51692	1.5172	411.393	271.149
ENST00000264377	0	1	0.664891	0.664823	474.62	713.91
ENST00000424669	0	1	92.2788	2924.43	29.2343	0
ENST00000404424	0	1	31.6042	48.3783	27.3766	0.556092
ENST00000689017	0	1	125.763	3996.83	39.9583	0
ENST00000691341	0	1	65	2050.76	20.4976	0
ENST00000393937	0	1	0.649673	0.64956	624.004	960.662
ENST00000413716	0	1	218.702	6973.43	69.7243	0
ENST00000645311	0	1	0.0126567	0.000400087	0	24.9846
ENST00000696493	0	1	0.0107143	0.000338042	0	29.5721
ENST00000323926	0	1	0.584797	0.584796	42606.3	72856.7
ENST00000354785	0	1	0.686527	0.686527	223513	325571
ENST00000432072	0	1	0.62677	0.626764	11310.9	18046.5
ENST00000446046	0	1	0.758911	0.75891	47097.6	62059.5
ENST00000492816	0	1	0.533175	0.533132	850.385	1595.08
ENST00000673762	0	1	153.948	4899.55	48.9855	0
ENST00000487698	0	1	0.617672	0.617546	579.549	938.478
ENST00000393353	0	1	1.87114	1.87165	978.87	522.993
ENST00000360507	0	1	1.47744	1.47757	1752.71	1186.21
ENST00000391976	0	1	0.925895	0.925894	19418.2	20972.4
ENST00000396290	0	1	0.496834	0.496723	697.179	1403.57
ENST00000234111	0	1	2.37176	2.37266	532.325	224.352
ENST00000695475	0	1	1.4022	1.40231	1559.8	1112.3
ENST00000234256	0	1	1.79881	1.79974	474.972	263.906
ENST00000263657	0	1	1.38931	1.38935	2346.7	1689.06
ENST00000535373	0	1	74.64	2359.5	23.585	0
ENST00000263895	0	1	2.29609	2.29621	8056.37	3508.55
ENST00000375734	0	1	1.5486	1.54862	11039.8	7128.76
ENST00000371514	0	1	0.731499	0.731409	678.869	928.17
ENST00000367662	0	1	8.61985	8.68439	150.438	17.3139
ENST00000367629	0	1	0.38257	0.381936	115.37	302.082
ENST00000356415	0	1	0.771633	0.771565	800.267	1037.2
ENST00000369709	0	1	0.556359	0.556001	213.556	384.101
ENST00000366691	0	1	1.53148	1.53176	322.959	210.839
ENST00000462460	0	1	34.2997	35.5474	294.338	8.27043
[truncated: 189,837 more rows]

## Sheet: Sheet5
Differentially expressed transcripts identified from UPF2-iKO vs Ctrl NPCs
[truncated: 185,672 more rows]

[truncated: 7 more sheets: Sheet6, Sheet7, Sheet8, Sheet9, Sheet10, Sheet11, Sheet12]
