# Supplementary material for: Cell type- and factor-specific nonsense-mediated RNA decay
Source: Nucleic Acids Res. 2025 May 14;53(9):gkaf395. doi: 10.1093/nar/gkaf395 (PMC12076418; doi:10.1093/nar/gkaf395)
Supplement: gkaf395_Supplemental_Files [file gkaf395_supplemental_files.zip › Supplementary_Table_S6.xlsx]

## Sheet: Legend
	Tables Content
	Sheet1. Differentially expressed genes identified from UPF3B-KO vs Ctrl NPCs
	Sheet2. Differentially expressed transcripts identified from UPF3B-KO vs Ctrl NPCs
	Sheet3. Identification of UPF3B-target RNAs based on modified long 3'UTR feature
	Sheet4. Significant alteration in isoform usage in UPF3B-KO vs Ctrl NPCs (q < 0.01)
	Sheet5 (1). High-confidence UPF3B-target RNAs identified from RNAseq analysis (fold-change > 2)
	Sheet5 (2). High-confidence UPF3B-target RNAs identified from RNAseq analysis (fold-change > 1.5)
	Sheet6. High-confidence UPF3B target RNAs occupied by pUPF1 in NPCs
	Sheet7. Differentially expressed transcripts identified from Upf3b-KO vs Ctrl mouse frontal cortices in vivo
	Sheet8. Identification of mouse Upf3b-target RNAs in frontal cortices based on modified long 3'UTR feature
	Sheet9. Significant alteration in isoform usage in Upf3b-KO vs Ctrl frontal cortices (q < 0.01)
	Sheet10. High-confidence Upf3b-target RNAs in frontal cortices identified from RNAseq analysis (fold-change >2)
	Sheet11. High-confidence Upf3b-target RNAs in frontal cortices identified from RNAseq analysis (fold-change >1.5)
	Sheet12. Differentially expressed transcripts identified from Upf3b-KO vs Ctrl mouse cerebellum in vivo
	Sheet13. Identification of mouse Upf3b-target RNAs in cerebellum based on modified long 3'UTR feature
	Sheet14. Significant alteration in isoform usage in Upf3b-KO vs Ctrl cerebellum (q < 0.01)
	Sheet15. High-confidence Upf3b-target RNAs in cerebellum identified from RNAseq analysis (fold-change >2)
	Sheet16. High-confidence Upf3b-target RNAs in cerebellum identified from RNAseq analysis (fold-change >1.5)

## Sheet: Sheet1
Differentially expressed genes identified from UPF3B-KO vs Ctrl NPCs
	baseMean	log2FoldChange	pvalue	padj	symbol
ENSG00000171819	5974.09	6.8274	0	0	ANGPTL7
ENSG00000007171	1431.92	2.91771	0	0	NOS2
ENSG00000137558	3235.56	3.20474	0	0	PI15
ENSG00000214765	1937.04	2.02083	0	0	NA
ENSG00000131620	2645.33	2.38722	0	0	ANO1
ENSG00000162344	2142.17	1.94789	0	0	FGF19
ENSG00000069122	649.947	-4.49982	0	0	ADGRF5
ENSG00000156925	3459.89	1.49743	0	0	ZIC3
ENSG00000164318	1004.38	-3.72355	0	0	EGFLAM
ENSG00000050555	1043.8	-3.94887	0	0	LAMC3
ENSG00000107796	1510.01	-2.39743	0	0	ACTA2
ENSG00000198732	1392.27	-2.55633	0	0	SMOC1
ENSG00000136160	4910.04	1.39411	0	0	EDNRB
ENSG00000113209	1509.49	-3.70352	0	0	PCDHB5
ENSG00000152779	1835.83	-2.80348	0	0	SLC16A12
ENSG00000009709	2739.75	-2.0472	0	0	PAX7
ENSG00000169418	3044.15	-1.89607	0	0	NPR1
ENSG00000198848	3144.25	-1.76287	0	0	CES1
ENSG00000178394	3234.99	-1.75833	0	0	HTR1A
ENSG00000175445	3172.78	-3.81625	0	0	LPL
ENSG00000116729	3045.18	-2.91886	0	0	WLS
ENSG00000184564	3616.92	-1.88538	0	0	SLITRK6
ENSG00000140937	4087.49	-1.64381	0	0	CDH11
ENSG00000163661	3829.18	-2.85886	0	0	PTX3
ENSG00000182492	3772.9	-2.34941	0	0	BGN
ENSG00000269713	11953.4	1.15932	0	0	NBPF9
ENSG00000139329	3953.38	-3.25347	0	0	LUM
ENSG00000041982	12327	1.3116	0	0	TNC
ENSG00000184672	4998.93	-1.61375	0	0	RALYL
ENSG00000234741	13626.2	1.40373	0	0	GAS5
ENSG00000108821	4429.85	-2.63886	0	0	COL1A1
ENSG00000175899	4691.21	-3.87097	0	0	A2M
ENSG00000087245	5645.87	-1.89051	0	0	MMP2
ENSG00000144810	14202.6	0.984813	0	0	COL8A1
ENSG00000163064	6484.9	-1.54797	0	0	EN1
ENSG00000111110	6418	-1.84098	0	0	PPM1H
ENSG00000128610	6716.56	-1.40635	0	0	FEZF1
ENSG00000168542	6226.79	-3.32027	0	0	COL3A1
ENSG00000135333	6912.38	-2.73769	0	0	EPHA7
ENSG00000277586	7969.5	-1.80868	0	0	NEFL
ENSG00000077279	8855.92	-1.48601	0	0	DCX
ENSG00000113594	9928.33	-1.48831	0	0	LIFR
ENSG00000113083	11686	-1.0138	0	0	LOX
ENSG00000091129	27735.9	1.05575	0	0	NRCAM
ENSG00000197565	14978	-0.90308	0	0	COL4A6
ENSG00000137142	11560	-2.55928	0	0	IGFBPL1
ENSG00000100234	13121.9	-1.65611	0	0	TIMP3
ENSG00000105894	15954.7	-0.885429	0	0	PTN
ENSG00000106278	16034.8	-1.07262	0	0	PTPRZ1
ENSG00000170381	19470.7	-0.985588	0	0	SEMA3E
ENSG00000123560	17572.6	-1.61263	0	0	PLP1
ENSG00000198947	21118.9	-0.800169	0	0	DMD
ENSG00000120708	19839.2	-1.25284	0	0	TGFBI
ENSG00000118523	19566.9	-1.33222	0	0	CCN2
ENSG00000159176	22245.3	-1.11613	0	0	CSRP1
ENSG00000162734	50793.6	0.724593	0	0	PEA15
ENSG00000003436	45647.7	-0.937072	0	0	TFPI
ENSG00000115414	61023.4	-0.906201	0	0	FN1
ENSG00000079689	52067.1	-1.87454	0	0	SCGN
ENSG00000164692	70176.5	-0.914723	0	0	COL1A2
ENSG00000087460	224930	0.820012	0	0	GNAS
ENSG00000245910	11215	0.896643	1.58006e-307	8.15772e-305	NA
ENSG00000164651	9480.88	-0.892677	1.1664e-305	5.9264e-303	SP8
ENSG00000215908	2324.53	2.06279	2.45512e-301	1.22795e-298	NA
ENSG00000124205	4323.09	1.55593	7.15671e-294	3.5244e-291	EDN3
ENSG00000128272	9943.64	0.965714	5.51765e-290	2.67606e-287	ATF4
ENSG00000183908	751.354	-3.93647	8.31656e-286	3.97333e-283	LRRC55
ENSG00000270231	5882.43	1.02364	3.98899e-285	1.87776e-282	NBPF8
ENSG00000111674	8459.41	0.916244	4.37229e-285	2.02836e-282	ENO2
ENSG00000100918	6231.11	-1.08718	3.32327e-283	1.51969e-280	REC8
ENSG00000143248	12914.5	0.763349	1.25005e-276	5.63577e-274	RGS5
ENSG00000104722	4737.98	-1.4226	1.94921e-274	8.66587e-272	NEFM
ENSG00000125351	6797.42	1.0712	1.73936e-273	7.62696e-271	UPF3B
ENSG00000126010	5369.78	1.12299	4.85478e-273	2.10002e-270	GRPR
ENSG00000174469	94460.5	0.599897	8.80394e-273	3.75752e-270	CNTNAP2
ENSG00000265972	6787.59	1.03253	1.66602e-271	7.01701e-269	TXNIP
ENSG00000204262	29152.6	-0.690466	1.29035e-270	5.36415e-268	COL5A2
ENSG00000114200	6291.54	-1.36799	5.29377e-270	2.17248e-267	BCHE
ENSG00000163453	1786.31	-2.31919	8.22561e-270	3.33293e-267	IGFBP7
ENSG00000120594	11660.8	-0.922548	1.94965e-269	7.80103e-267	PLXDC2
ENSG00000150394	5922.08	-1.15587	1.91545e-267	7.56956e-265	CDH8
ENSG00000104332	20484.6	-0.606779	2.34916e-266	9.17033e-264	SFRP1
ENSG00000164683	7436.05	0.951468	1.16134e-264	4.47885e-262	HEY1
ENSG00000115183	5173.5	-1.24763	6.93177e-263	2.6415e-260	TANC1
ENSG00000198691	4532.45	1.3596	5.61185e-261	2.11336e-258	ABCA4
ENSG00000127920	31900.9	-0.594017	1.11849e-260	4.16313e-258	GNG11
ENSG00000184486	1227.56	-2.29805	1.61587e-256	5.94529e-254	POU3F2
ENSG00000168243	17242	0.798843	2.29192e-256	8.33688e-254	GNG4
ENSG00000128052	15640.9	0.943952	3.94645e-256	1.41939e-253	KDR
ENSG00000122861	23554.1	0.633627	7.71021e-254	2.74227e-251	PLAU
ENSG00000149591	42675.2	-0.592184	1.20903e-253	4.25286e-251	TAGLN
ENSG00000164929	5931.26	-1.11468	6.64626e-251	2.31246e-248	BAALC
ENSG00000285756	3333.63	1.66583	4.08524e-250	1.40611e-247	LOC389906
ENSG00000171724	10746.2	0.894816	7.24781e-249	2.46811e-246	VAT1L
ENSG00000134817	1781.33	-5.24088	5.50822e-248	1.85598e-245	APLNR
ENSG00000289456	2782.66	-1.34411	1.01103e-247	3.37116e-245	LOC124901310
ENSG00000109861	51491.7	-0.508504	3.37787e-247	1.1147e-244	CTSC
ENSG00000100664	81189.9	0.450898	5.8923e-245	1.92462e-242	EIF5
ENSG00000266338	8476.08	0.89862	1.89518e-242	6.12774e-240	NBPF15
ENSG00000174343	2296.29	1.42175	8.3928e-242	2.68653e-239	CHRNA9
ENSG00000185551	668.019	-3.13316	4.24557e-240	1.34555e-237	NR2F2
ENSG00000255495	4645.9	1.17904	1.33537e-237	4.19071e-235	NA
ENSG00000136352	1439.54	1.86611	1.19741e-235	3.72126e-233	NKX2-1
ENSG00000166025	41982.8	-0.539452	2.53371e-231	7.79845e-229	AMOTL1
ENSG00000090530	6916.3	-0.861135	7.57694e-231	2.30988e-228	P3H2
ENSG00000253276	6287.1	-0.967323	8.92999e-230	2.69669e-227	CCDC71L
ENSG00000135749	2697.32	1.3338	3.53871e-229	1.05864e-226	PCNX2
ENSG00000118257	27538.6	0.641087	1.31317e-225	3.89208e-223	NRP2
ENSG00000106688	2878.71	-1.36811	2.86825e-224	8.35445e-222	SLC1A1
ENSG00000162836	4656.01	1.28296	2.87095e-224	8.35445e-222	ACP6
ENSG00000117318	17633.3	-1.10817	3.60647e-223	1.04003e-220	ID3
ENSG00000127124	9741.87	0.689961	1.24071e-222	3.546e-220	HIVEP3
ENSG00000214087	9681	0.680632	4.46847e-222	1.2658e-219	ARL16
ENSG00000102195	1989.96	2.06424	9.01726e-222	2.53195e-219	GPR50
ENSG00000147889	408.401	-5.55852	1.77497e-217	4.94059e-215	CDKN2A
ENSG00000074410	3445.32	1.31858	2.66874e-216	7.36433e-214	CA12
ENSG00000198673	1543.48	-1.92403	8.59766e-216	2.35223e-213	TAFA2
ENSG00000118526	724.933	-2.68927	5.47902e-215	1.4863e-212	TCF21
ENSG00000116194	1017.08	-2.53206	3.72213e-214	1.00122e-211	ANGPTL1
ENSG00000176399	2275.87	-1.59535	9.09156e-213	2.42517e-210	DMRTA1
ENSG00000102024	41003.5	-0.67786	1.17424e-212	3.10641e-210	PLS3
ENSG00000013297	1255.18	-2.20033	2.65348e-210	6.96213e-208	CLDN11
ENSG00000145632	3922.97	-1.01869	6.43888e-210	1.67568e-207	PLK2
ENSG00000178573	3402.19	-1.40786	9.15171e-210	2.36247e-207	MAF
ENSG00000106689	3122.2	1.14445	3.5338e-207	9.04936e-205	LHX2
ENSG00000147255	11758.3	-0.717215	1.0657e-206	2.70738e-204	IGSF1
ENSG00000189292	848.686	-2.79729	1.80755e-204	4.55589e-202	ALKAL2
ENSG00000198910	1772.72	-1.9066	2.64183e-202	6.60664e-200	L1CAM
ENSG00000120885	25892.6	0.758284	4.44012e-200	1.10177e-197	CLU
ENSG00000266524	3239.99	1.35493	8.15044e-200	2.00689e-197	GDF10
ENSG00000139970	21624.1	0.632976	8.39443e-198	2.05119e-195	RTN1
ENSG00000113248	4148.36	1.12447	2.40785e-194	5.83905e-192	PCDHB15
ENSG00000124172	63610.3	0.495249	7.87554e-193	1.89546e-190	ATP5F1E
ENSG00000112308	70256.3	0.597422	9.36077e-192	2.23611e-189	C6orf62
ENSG00000071242	25277.4	0.555828	6.95722e-191	1.64963e-188	RPS6KA2
ENSG00000078114	12303.8	0.914695	2.10658e-189	4.95821e-187	NEBL
ENSG00000122584	10121.3	-0.682115	2.93782e-186	6.86421e-184	NXPH1
ENSG00000121068	575.651	-3.66713	1.33193e-185	3.08951e-183	TBX2
ENSG00000144218	1471.89	-1.95093	5.48756e-181	1.26372e-178	AFF3
ENSG00000044524	2234.98	-1.96132	7.34792e-179	1.68005e-176	EPHA3
ENSG00000138758	87006.7	-0.548063	1.01744e-178	2.30981e-176	SEPTIN11
ENSG00000136267	823.839	2.0837	2.34523e-177	5.28668e-175	DGKB
ENSG00000182168	29608.6	-0.642633	7.15388e-177	1.60137e-174	UNC5C
ENSG00000085276	801.336	-1.79527	1.83055e-176	4.06916e-174	MECOM
ENSG00000205763	2548.4	1.34363	2.15163e-176	4.7499e-174	NA
ENSG00000148848	3089.08	-1.32078	7.49675e-176	1.64364e-173	ADAM12
ENSG00000272674	3616.24	1.2151	2.39351e-174	5.21198e-172	PCDHB16
ENSG00000082397	2894.92	-1.40234	1.18985e-172	2.57346e-170	EPB41L3
ENSG00000083457	11511.2	0.827031	1.62442e-172	3.48977e-170	ITGAE
ENSG00000240563	978.988	-2.76511	3.47591e-170	7.4176e-168	L1TD1
ENSG00000144043	9884.52	0.599374	6.13431e-169	1.30039e-166	TEX261
ENSG00000263956	4743.86	0.866263	1.22836e-168	2.58682e-166	NBPF11
ENSG00000106034	422.672	-4.66708	2.46168e-167	5.15021e-165	CPED1
ENSG00000134986	8516.39	-0.864335	1.01333e-166	2.10629e-164	NREP
ENSG00000100985	955.77	-2.68704	1.16574e-166	2.40744e-164	MMP9
ENSG00000140450	4115.51	1.04755	4.11439e-165	8.44242e-163	ARRDC4
ENSG00000187678	48090.9	-0.481291	1.43624e-163	2.92828e-161	SPRY4
ENSG00000250337	1452.1	1.85852	2.91766e-163	5.91103e-161	PURPL
ENSG00000115963	25033.9	0.597012	2.14469e-162	4.31771e-160	RND3
ENSG00000163017	926.64	-1.90356	2.50149e-162	5.00454e-160	ACTG2
ENSG00000241743	3058.04	1.25266	1.03934e-161	2.06641e-159	NA
ENSG00000106991	419.603	-4.08843	2.52556e-160	4.99032e-158	ENG
ENSG00000269993	1107.32	2.22276	4.47721e-160	8.79236e-158	NA
ENSG00000144057	4483.65	-0.915268	7.57649e-160	1.4788e-157	ST6GAL2
ENSG00000124491	2156.96	-4.11592	8.94047e-160	1.73445e-157	F13A1
ENSG00000116667	8709.99	0.850053	2.40247e-158	4.63271e-156	C1orf21
ENSG00000064309	2262.03	-1.11897	7.1499e-158	1.37047e-155	CDON
ENSG00000164741	1433.49	-1.64351	9.00646e-158	1.71605e-155	DLC1
ENSG00000057757	5034.59	0.888857	3.53321e-157	6.69219e-155	PITHD1
ENSG00000064989	1190.44	-2.21188	8.52621e-157	1.60543e-154	CALCRL
ENSG00000165588	7633.53	0.788742	1.52666e-154	2.8578e-152	OTX2
ENSG00000166501	885.862	-1.81988	1.85156e-154	3.44584e-152	PRKCB
ENSG00000115252	325.484	-5.94874	1.90779e-154	3.52996e-152	PDE1A
ENSG00000178695	5880.38	0.901117	4.70408e-153	8.65389e-151	KCTD12
ENSG00000183160	656.946	-2.51107	4.75839e-153	8.70378e-151	TMEM119
ENSG00000105825	15424.3	-0.719809	6.75694e-152	1.22892e-149	TFPI2
ENSG00000142871	13707.5	-0.630553	2.11888e-151	3.83195e-149	CCN1
ENSG00000103044	1728.91	-1.98196	1.45512e-150	2.61677e-148	HAS3
ENSG00000158055	533.56	-2.50409	2.09951e-150	3.75449e-148	GRHL3
ENSG00000184226	8606.41	-0.930019	1.43672e-149	2.55496e-147	PCDH9
ENSG00000156030	13525	-0.59139	2.17266e-149	3.84237e-147	MIDEAS
ENSG00000167118	13905.4	0.527883	4.13468e-149	7.27204e-147	URM1
ENSG00000133124	1827.85	1.27959	6.22858e-149	1.08949e-146	IRS4
ENSG00000270629	7094.43	0.833693	1.06515e-146	1.85301e-144	NBPF14
ENSG00000164778	306.852	-6.25942	3.58052e-146	6.19527e-144	EN2
ENSG00000104327	1194.85	-1.78173	4.30177e-146	7.40321e-144	CALB1
ENSG00000179818	3555.29	1.11462	5.54585e-146	9.4932e-144	PCBP1-AS1
ENSG00000189184	10409.2	-0.867411	1.66367e-145	2.83267e-143	PCDH18
ENSG00000162576	3135.91	-1.37152	5.36964e-145	9.09429e-143	MXRA8
ENSG00000121871	2511.11	-1.64706	2.33216e-144	3.92907e-142	SLITRK3
ENSG00000172965	9786.1	0.630783	3.21964e-144	5.39585e-142	MIR4435-2HG
ENSG00000150401	3392.17	1.32835	2.25758e-143	3.76381e-141	DCUN1D2
ENSG00000100058	3102.92	1.10641	3.30924e-143	5.48853e-141	NA
ENSG00000125398	19031.6	-0.526107	1.14089e-142	1.88247e-140	SOX9
ENSG00000206538	3006.21	-1.59042	9.86537e-141	1.61944e-138	VGLL3
ENSG00000148123	11627.5	-0.482135	1.21686e-140	1.98734e-138	PLPPR1
ENSG00000138435	6168.38	-0.764101	1.278e-139	2.07659e-137	CHRNA1
ENSG00000273136	7695.18	0.914977	4.87835e-139	7.88666e-137	NBPF26
ENSG00000268043	5703.49	0.862598	8.81501e-139	1.41793e-136	NBPF12
ENSG00000184349	8992.11	-0.626169	1.12859e-138	1.80631e-136	EFNA5
ENSG00000133816	981.482	-1.91218	3.47979e-138	5.54169e-136	MICAL2
ENSG00000171860	2092.15	1.17073	5.72626e-138	9.07413e-136	C3AR1
ENSG00000134324	7257.65	0.697344	8.05264e-138	1.26978e-135	LPIN1
ENSG00000228327	2124.43	1.35313	1.8344e-136	2.8784e-134	NA
ENSG00000136261	13863.7	-0.509121	3.70447e-136	5.7844e-134	BZW2
ENSG00000223959	1035.57	1.48731	7.83991e-136	1.21823e-133	AFG3L1P
ENSG00000118785	5566.94	0.675093	2.22416e-135	3.43939e-133	SPP1
ENSG00000182197	7150.01	-0.67753	5.73874e-135	8.8316e-133	EXT1
ENSG00000175061	20619.4	0.568184	9.599e-135	1.47016e-132	SNHG29
ENSG00000196562	22272.5	0.465648	9.86497e-134	1.5037e-131	SULF2
ENSG00000228409	989.98	1.64837	2.58384e-133	3.91984e-131	NA
ENSG00000171873	236.358	-5.22013	6.3315e-133	9.55996e-131	ADRA1D
ENSG00000107562	825.618	2.00566	6.76936e-133	1.01731e-130	CXCL12
ENSG00000116574	3089.46	1.0563	4.67587e-131	6.99414e-129	RHOU
ENSG00000225151	5709.24	1.07424	9.03762e-131	1.34556e-128	NA
ENSG00000145721	3967.67	0.970768	2.11245e-130	3.13053e-128	LIX1
ENSG00000157240	4748.71	-0.853563	2.83176e-130	4.17717e-128	FZD1
ENSG00000139112	9492.1	0.636598	4.77584e-130	7.0126e-128	GABARAPL1
ENSG00000152377	2250.01	-1.7641	7.35975e-130	1.07573e-127	SPOCK1
ENSG00000187325	2127.18	-3.31064	8.66545e-130	1.26082e-127	TAF9B
ENSG00000092068	46687.6	-0.33044	2.11855e-129	3.06854e-127	SLC7A8
ENSG00000135547	2454.59	-1.21313	1.22901e-128	1.7721e-126	HEY2
ENSG00000163251	31889.8	0.47738	1.34667e-128	1.93305e-126	FZD5
ENSG00000117569	4128.62	-0.832469	2.02724e-128	2.89696e-126	PTBP2
ENSG00000138061	29488.7	-0.489355	1.31563e-127	1.8717e-125	CYP1B1
ENSG00000100814	7563.81	0.850089	1.69302e-127	2.39794e-125	CCNB1IP1
ENSG00000076356	1874.37	-1.25235	5.2634e-127	7.42209e-125	PLXNA2
ENSG00000249790	1386.27	1.85348	7.62741e-127	1.07085e-124	NA
ENSG00000123496	900.248	1.70301	8.48853e-127	1.18654e-124	IL13RA2
ENSG00000165072	5096.61	-0.923229	1.10812e-126	1.54221e-124	MAMDC2
ENSG00000227372	6142.44	0.884453	1.5211e-125	2.10781e-123	TP73-AS1
ENSG00000127863	774.515	-2.16006	2.4037e-124	3.31649e-122	TNFRSF19
ENSG00000117394	10223.8	-0.668847	8.75946e-124	1.20339e-121	SLC2A1
ENSG00000108960	33572.7	-0.57294	1.10534e-123	1.51204e-121	MMD
ENSG00000162551	16611.3	-0.725725	4.12865e-123	5.62374e-121	ALPL
ENSG00000155093	5312.76	0.903988	4.16326e-123	5.64687e-121	PTPRN2
ENSG00000110660	2800.23	0.834604	8.78449e-123	1.18646e-120	SLC35F2
ENSG00000112769	1483.79	-1.79355	1.02504e-122	1.37864e-120	LAMA4
ENSG00000130294	7499.47	0.75902	2.27613e-122	3.04849e-120	KIF1A
ENSG00000171004	2736.36	-1.07579	1.29983e-121	1.73365e-119	HS6ST2
ENSG00000155011	3233.67	-0.843522	9.00766e-120	1.19641e-117	DKK2
ENSG00000136750	868.642	-1.83354	1.40105e-119	1.85321e-117	GAD2
ENSG00000271425	5385.72	0.860113	1.71954e-118	2.26512e-116	NBPF10
ENSG00000103966	11480.7	0.579916	6.62385e-117	8.68973e-115	EHD4
ENSG00000151617	482.196	-2.43368	7.07078e-117	9.23819e-115	EDNRA
ENSG00000196756	2142.43	1.01495	2.45855e-116	3.19911e-114	SNHG17
ENSG00000140830	2059.54	0.98229	7.76757e-116	1.00664e-113	TXNL4B
ENSG00000139219	41030.3	-0.652917	1.04943e-115	1.35453e-113	COL2A1
ENSG00000166106	3601.67	-0.967213	6.3792e-115	8.20074e-113	ADAMTS15
ENSG00000102290	1410.72	-1.41555	1.15019e-114	1.4727e-112	PCDH11X
ENSG00000151461	10113.7	0.801071	1.32744e-114	1.69288e-112	UPF2
ENSG00000120149	1839.01	-1.08308	1.93128e-114	2.45318e-112	MSX2
ENSG00000219481	20320.1	0.570477	3.31382e-114	4.19271e-112	NBPF1
ENSG00000150275	710.42	-2.84759	4.50468e-114	5.67695e-112	PCDH15
ENSG00000152661	40407.8	-0.463041	8.73045e-114	1.09593e-111	GJA1
ENSG00000113361	15641.4	-0.562027	9.43517e-114	1.17976e-111	CDH6
ENSG00000117114	46211.5	-0.522971	3.29548e-113	4.10461e-111	ADGRL2
ENSG00000272888	8401.71	0.742284	4.65881e-113	5.78017e-111	NA
ENSG00000120738	1726.24	-1.26217	5.505e-113	6.80367e-111	EGR1
ENSG00000096060	16256.8	-0.481124	1.55764e-112	1.9177e-110	FKBP5
ENSG00000164076	2273.66	1.24553	2.41184e-111	2.95797e-109	CAMKV
ENSG00000147246	1048.92	1.88345	3.16703e-111	3.86934e-109	HTR2C
ENSG00000162433	7686.88	0.755613	3.95737e-111	4.81656e-109	AK4
ENSG00000183087	700.815	-1.80804	4.95431e-111	6.0071e-109	GAS6
ENSG00000157106	9620.2	0.719443	8.25208e-111	9.96789e-109	SMG1
ENSG00000134369	17157.9	-0.485639	3.48655e-110	4.19565e-108	NAV1
ENSG00000138722	11390	-0.876143	5.945e-110	7.12732e-108	MMRN1
ENSG00000164761	846.004	-1.50447	1.65281e-109	1.97412e-107	TNFRSF11B
ENSG00000175970	10856.7	0.490525	3.43615e-108	4.0889e-106	UNC119B
ENSG00000271254	9540	0.722263	4.65089e-108	5.51389e-106	LOC102724250
ENSG00000162825	3735.41	0.967324	5.38264e-107	6.35787e-105	NBPF20
ENSG00000170577	273.92	-4.0294	6.90587e-107	8.12709e-105	SIX2
ENSG00000234420	1577.14	1.21295	1.67825e-106	1.96779e-104	ZNF37BP
ENSG00000065717	1348.75	-1.25865	1.84411e-106	2.15438e-104	TLE2
ENSG00000180730	4461.14	-0.774051	3.33024e-106	3.8764e-104	SHISA2
ENSG00000025039	4656.77	0.810889	6.31991e-106	7.32972e-104	RRAGD
ENSG00000163132	1005.43	-1.59049	7.25244e-106	8.38088e-104	MSX1
ENSG00000122694	4196.79	-0.712912	5.09931e-105	5.87154e-103	GLIPR2
ENSG00000096696	6730.89	-0.505268	8.39488e-105	9.63155e-103	DSP
ENSG00000245958	1291.58	1.30696	8.92914e-105	1.02079e-102	NA
ENSG00000119547	1101.21	-1.92059	1.18666e-104	1.35177e-102	ONECUT2
ENSG00000164161	1329.7	-1.40726	5.74721e-104	6.5237e-102	HHIP
ENSG00000117139	40052.9	-0.395547	2.32691e-103	2.63195e-101	KDM5B
ENSG00000152291	37318.6	0.346065	2.88292e-103	3.24938e-101	TGOLN2
ENSG00000128928	8199.58	0.512663	3.45252e-103	3.87773e-101	IVD
ENSG00000138080	853.143	-2.20079	3.4815e-103	3.8966e-101	EMILIN1
ENSG00000121989	17519.8	-0.569157	4.0042e-103	4.46601e-101	ACVR2A
ENSG00000136960	7541.92	-0.667437	4.07066e-103	4.52436e-101	ENPP2
ENSG00000047457	476.485	-3.25958	1.33922e-102	1.48334e-100	CP
ENSG00000152977	19831.8	-0.449589	1.7038e-102	1.88064e-100	ZIC1
ENSG00000134531	7123.42	0.657332	3.56493e-102	3.92142e-100	EMP1
ENSG00000198804	270170	0.31066	5.11057e-102	5.60237e-100	COX1
ENSG00000166407	2737.35	1.01213	7.24004e-102	7.90969e-100	LMO1
ENSG00000005102	559.447	-2.53592	8.00218e-102	8.71258e-100	MEOX1
ENSG00000163762	2433.09	1.29015	1.41017e-101	1.53015e-99	TM4SF18
ENSG00000149571	1329.57	1.1301	1.58716e-101	1.71639e-99	KIRREL3
ENSG00000135299	3412.1	0.872537	1.86399e-101	2.00896e-99	ANKRD6
ENSG00000084072	12133.7	0.477044	3.48047e-101	3.73859e-99	PPIE
ENSG00000106610	3594.34	0.862127	7.3655e-101	7.88527e-99	NA
ENSG00000105855	6886.39	-0.757004	2.55004e-100	2.72089e-98	ITGB8
ENSG00000107819	6938.98	0.577755	4.79128e-100	5.09531e-98	SFXN3
ENSG00000141367	182081	-0.343033	2.28668e-99	2.42372e-97	CLTC
ENSG00000091986	11380.2	-0.571911	2.53136e-99	2.67422e-97	CCDC80
ENSG00000116793	16023.8	0.426798	5.15964e-99	5.4329e-97	PHTF1
ENSG00000141753	5994.06	-0.66918	7.52329e-99	7.89576e-97	IGFBP4
ENSG00000211445	22170.2	-0.572416	2.51272e-98	2.6285e-96	GPX3
ENSG00000240230	2432.36	1.14536	4.20431e-98	4.38372e-96	COX19
ENSG00000154144	3281.62	0.827933	7.92451e-98	8.23583e-96	TBRG1
ENSG00000166450	31673.8	-0.523237	1.4775e-97	1.53058e-95	PRTG
ENSG00000145423	1017.7	-1.32196	2.17202e-97	2.24279e-95	SFRP2
ENSG00000082684	750.476	-2.41488	2.24219e-97	2.3078e-95	SEMA5B
ENSG00000164442	13384	-0.503423	5.55451e-97	5.69871e-95	CITED2
ENSG00000131051	29449.2	0.418174	9.60688e-97	9.8248e-95	RBM39
ENSG00000145741	37470.8	-0.359885	2.57859e-96	2.62869e-94	BTF3
ENSG00000117748	22661.4	0.388592	5.16927e-96	5.25297e-94	RPA2
ENSG00000177707	6827.62	-0.688128	6.11392e-96	6.19325e-94	NECTIN3
ENSG00000114019	15798.5	-0.439948	9.18783e-96	9.27768e-94	AMOTL2
ENSG00000109906	1647.25	1.10286	2.99677e-95	3.01656e-93	ZBTB16
ENSG00000144583	1440.79	1.18468	3.43092e-95	3.44275e-93	MARCHF4
ENSG00000136478	18238.5	0.449747	2.47494e-94	2.47571e-92	TEX2
ENSG00000275216	4916.08	0.805586	2.60231e-94	2.59501e-92	NA
ENSG00000198886	73427.4	0.444563	6.75354e-94	6.71369e-92	ND4
ENSG00000140416	80363.9	-0.251322	1.29131e-93	1.27972e-91	TPM1
ENSG00000101134	1665.01	-1.16196	3.99171e-93	3.94366e-91	DOK5
ENSG00000251022	2859.61	0.780414	5.53635e-93	5.45288e-91	THAP9-AS1
ENSG00000198822	1349.27	-1.61315	8.84154e-93	8.68152e-91	GRM3
ENSG00000277763	2656.95	0.916375	1.2196e-92	1.19387e-90	NA
ENSG00000125285	862.241	-1.96611	1.46645e-92	1.43113e-90	SOX21
ENSG00000133110	771.499	-5.0105	2.17508e-92	2.11624e-90	POSTN
ENSG00000105419	7939.37	-0.863148	2.92422e-92	2.83649e-90	MEIS3
ENSG00000131791	6859.04	0.611647	6.01369e-92	5.81566e-90	PRKAB2
ENSG00000064042	6093.96	-0.666525	7.88196e-92	7.59945e-90	LIMCH1
ENSG00000080493	670.742	-1.7333	3.77429e-91	3.62808e-89	SLC4A4
ENSG00000198786	95280.1	0.469831	5.09035e-91	4.8785e-89	ND5
ENSG00000151229	5264.08	-0.705921	5.93341e-91	5.66951e-89	SLC2A13
ENSG00000137817	1495.32	1.24546	7.25485e-91	6.91154e-89	PARP6
ENSG00000277443	59999.9	-0.411258	2.11287e-90	2.00691e-88	MARCKS
ENSG00000146282	17929.1	0.431397	3.8705e-90	3.66553e-88	RARS2
ENSG00000166123	9006.42	0.46187	4.37613e-90	4.13215e-88	GPT2
ENSG00000145022	2989.46	0.782263	4.44522e-90	4.18505e-88	TCTA
ENSG00000184602	28291.5	-0.370534	1.96019e-89	1.84005e-87	SNN
ENSG00000088356	7174.57	0.672461	4.54275e-89	4.25185e-87	PDRG1
ENSG00000130176	2548.32	-1.04763	9.57908e-89	8.93954e-87	CNN1
ENSG00000067842	214.574	-4.03491	1.22871e-88	1.14335e-86	ATP2B3
ENSG00000148180	13625.3	0.540515	7.37398e-88	6.84177e-86	GSN
ENSG00000198108	10290.9	-0.487297	2.3075e-87	2.13477e-85	CHSY3
ENSG00000177511	322.581	-2.27854	4.32124e-87	3.98625e-85	ST8SIA3
ENSG00000203952	2505.71	-0.854953	5.36049e-87	4.93073e-85	CCDC160
ENSG00000236438	784.211	1.39898	7.21397e-87	6.61659e-85	NA
ENSG00000137962	44626.8	0.329264	1.86878e-86	1.70913e-84	ARHGAP29
ENSG00000114956	13711.5	0.437041	2.39362e-86	2.1829e-84	DGUOK
ENSG00000114529	3862.94	0.749954	4.54969e-86	4.13738e-84	C3orf52
ENSG00000137571	3551.69	-0.969231	5.81508e-86	5.27311e-84	SLCO5A1
ENSG00000005007	10033.8	0.72766	6.90478e-86	6.24356e-84	UPF1
ENSG00000188828	1417.89	-1.27923	8.47376e-86	7.64071e-84	NA
ENSG00000197978	819.758	1.94744	1.0378e-85	9.33147e-84	GOLGA6L9
ENSG00000243406	498.21	1.96068	1.06325e-85	9.53351e-84	NA
ENSG00000144619	6607.28	0.625646	1.07587e-85	9.61973e-84	CNTN4
ENSG00000175928	15550	-0.428834	1.08781e-85	9.69937e-84	LRRN1
ENSG00000135720	18522.4	0.453365	2.20582e-85	1.96134e-83	DYNC1LI2
ENSG00000164690	955.511	1.53949	2.77986e-85	2.46491e-83	SHH
ENSG00000182718	121494	0.300052	4.67004e-85	4.1295e-83	ANXA2
ENSG00000182768	9764.71	0.777104	8.99283e-85	7.93004e-83	NGRN
ENSG00000239922	4351.12	-0.697495	9.86132e-85	8.672e-83	NA
ENSG00000159167	28116.1	-0.399402	1.79411e-84	1.57341e-82	STC1
ENSG00000223751	9105.27	0.512317	1.92902e-84	1.68711e-82	NA
ENSG00000111846	3195.41	0.776442	5.24415e-84	4.57398e-82	GCNT2
ENSG00000165757	654.159	-1.70997	1.40474e-83	1.22189e-81	JCAD
ENSG00000133636	674.22	-1.69165	1.42902e-83	1.23965e-81	NTS
ENSG00000135090	3718.72	0.697957	1.57885e-83	1.36592e-81	TAOK3
ENSG00000103034	3853.16	0.777256	1.75176e-83	1.51142e-81	NDRG4
ENSG00000177410	8075.54	0.537351	1.76856e-83	1.52182e-81	ZFAS1
ENSG00000186960	29797.3	0.523083	2.24535e-83	1.92691e-81	LINC01551
ENSG00000124766	59015.4	-0.360638	5.32594e-83	4.55838e-81	SOX4
ENSG00000273706	496.024	-1.77637	5.47694e-83	4.67512e-81	LHX1
ENSG00000169213	4716.82	-0.736741	1.00617e-82	8.56585e-81	RAB3B
ENSG00000112773	1934.75	-1.12317	1.06565e-82	9.04816e-81	TENT5A
ENSG00000183696	3346.7	0.804971	1.51967e-82	1.2869e-80	UPP1
ENSG00000182985	18741.8	-0.43812	1.66392e-82	1.40533e-80	CADM1
ENSG00000087995	8628.22	0.458337	1.69791e-82	1.43026e-80	METTL2A
ENSG00000185989	8666.02	0.585912	1.85282e-82	1.55666e-80	RASA3
ENSG00000185477	745.299	-2.09518	1.90561e-82	1.59682e-80	GPRIN3
ENSG00000094916	221923	-0.30107	1.93163e-82	1.6144e-80	CBX5
ENSG00000213995	4832.66	0.589822	2.65952e-82	2.21696e-80	NAXD
ENSG00000116922	7067.76	0.502521	7.83712e-82	6.516e-80	C1orf109
ENSG00000196628	17546.3	-0.464774	1.16333e-81	9.64719e-80	TCF4
ENSG00000143333	787.886	-1.36054	1.68117e-81	1.39055e-79	RGS16
ENSG00000131019	4736.73	0.674123	1.86636e-81	1.53974e-79	ULBP3
ENSG00000115738	3385.09	-0.766032	2.50603e-81	2.06216e-79	ID2
ENSG00000161904	8046.72	0.559338	5.38008e-81	4.41581e-79	LEMD2
ENSG00000092969	6161.11	-0.668729	7.26742e-81	5.94962e-79	TGFB2
ENSG00000196581	826.536	2.03854	7.46781e-81	6.09808e-79	AJAP1
ENSG00000168505	637.527	-4.18338	8.6859e-81	7.0747e-79	GBX2
ENSG00000128567	1619.12	-0.933495	1.481e-80	1.20322e-78	PODXL
ENSG00000142227	11579.1	0.478273	2.39607e-80	1.94173e-78	EMP3
ENSG00000169071	4590.67	-0.693835	2.71329e-80	2.19324e-78	ROR2
ENSG00000138696	1202.92	-1.09955	4.02249e-80	3.24332e-78	BMPR1B
ENSG00000126778	6699.1	0.612974	4.36658e-80	3.51192e-78	SIX1
ENSG00000109255	4151.35	-0.762896	5.48393e-80	4.39952e-78	NMU
ENSG00000178878	18510.7	-0.394922	6.42873e-80	5.14459e-78	APOLD1
ENSG00000172461	2267.09	-0.896304	1.40914e-79	1.12486e-77	FUT9
ENSG00000079950	68192.8	0.349235	1.46631e-79	1.16758e-77	STX7
ENSG00000148426	1033.32	1.40882	2.27127e-79	1.80405e-77	PROSER2
ENSG00000136068	20138.8	-0.424343	2.31016e-79	1.8304e-77	FLNB
ENSG00000114982	11251.7	0.471944	5.16474e-79	4.08206e-77	KANSL3
ENSG00000237094	1380.68	1.31048	1.32854e-78	1.04745e-76	NA
ENSG00000184384	1722.62	-0.939052	3.03631e-78	2.38801e-76	MAML2
ENSG00000138107	32198.6	0.349797	3.18631e-78	2.49984e-76	ACTR1A
ENSG00000165973	193.988	-3.50946	3.26336e-78	2.55404e-76	NELL1
ENSG00000183044	4043.82	0.663119	3.80857e-78	2.97347e-76	ABAT
ENSG00000184371	2513.64	-0.942075	3.9188e-78	3.05209e-76	CSF1
ENSG00000227115	489.725	2.13786	1.17184e-77	9.10451e-76	LINC01630
ENSG00000091972	6276.14	-0.562135	1.92124e-77	1.48908e-75	CD200
ENSG00000143799	78117.6	-0.239683	2.49645e-77	1.93023e-75	PARP1
ENSG00000135862	124382	-0.328039	3.6366e-77	2.805e-75	LAMC1
ENSG00000272645	672.345	1.91244	7.53752e-77	5.7999e-75	NA
ENSG00000243335	4068.95	0.751611	8.96034e-77	6.87819e-75	KCTD7
ENSG00000145794	4199.53	-0.72603	9.19594e-77	7.04215e-75	MEGF10
ENSG00000155090	12190.3	-0.498392	1.11402e-76	8.51067e-75	KLF10
ENSG00000124181	20201.5	0.379861	1.18286e-76	9.01508e-75	PLCG1
ENSG00000131149	6053.73	0.506142	1.9298e-76	1.46729e-74	GSE1
ENSG00000083857	50408.1	-0.374362	2.15922e-76	1.63784e-74	FAT1
ENSG00000082641	34307.9	0.298523	2.38511e-76	1.8049e-74	NFE2L1
ENSG00000169689	9097.96	0.654716	2.86551e-76	2.16332e-74	CENPX
ENSG00000145247	21639.1	0.472785	4.40025e-76	3.31417e-74	OCIAD2
ENSG00000111452	1516.57	-1.22956	4.61936e-76	3.47103e-74	ADGRD1
ENSG00000095739	563.103	-2.12237	9.0665e-76	6.79669e-74	BAMBI
ENSG00000197747	4614.66	0.620262	9.29273e-76	6.95001e-74	S100A10
ENSG00000178522	427.072	-2.42604	1.03051e-75	7.68916e-74	AMBN
ENSG00000227232	2236.41	0.881553	2.11737e-75	1.57621e-73	NA
ENSG00000185201	16323.7	-0.357235	2.13608e-75	1.58645e-73	IFITM2
ENSG00000130717	7133.08	0.63506	2.33412e-75	1.72952e-73	UCK1
ENSG00000112280	4805.41	-0.583954	4.34304e-75	3.21064e-73	COL9A1
ENSG00000175040	1797.92	-1.03189	5.68883e-75	4.19584e-73	CHST2
ENSG00000182132	1492.2	-1.12335	1.1298e-74	8.31379e-73	KCNIP1
ENSG00000176887	59295.4	-0.374446	1.46523e-74	1.07574e-72	SOX11
ENSG00000184005	8232.03	-0.515249	2.10199e-74	1.5397e-72	ST6GALNAC3
ENSG00000170017	5670.62	0.631327	2.28604e-74	1.67068e-72	ALCAM
ENSG00000163297	16034	-0.357826	2.67422e-74	1.94993e-72	ANTXR2
ENSG00000141452	3866.1	0.694134	3.48156e-74	2.53283e-72	RMC1
ENSG00000138434	10356.9	-0.536324	6.24519e-74	4.53308e-72	ITPRID2
ENSG00000137573	10435.9	-0.50242	6.98618e-74	5.05945e-72	SULF1
ENSG00000099204	13694.1	-0.456001	1.24816e-73	9.01891e-72	ABLIM1
ENSG00000160963	1684.94	-1.36081	1.62559e-73	1.17196e-71	COL26A1
ENSG00000153012	2986.93	-0.77388	1.92762e-73	1.38659e-71	LGI2
ENSG00000079691	4676.94	-0.660998	1.96836e-73	1.41272e-71	CARMIL1
ENSG00000076641	932.075	-1.17964	2.00656e-73	1.43691e-71	PAG1
ENSG00000225548	1193.35	1.08023	2.24332e-73	1.60287e-71	LINC01980
ENSG00000124222	5891.19	0.569813	2.65787e-73	1.89484e-71	STX16
ENSG00000204272	14311.2	0.40834	3.55209e-73	2.52672e-71	NBDY
ENSG00000102804	20763.1	-0.382222	4.49933e-73	3.19343e-71	TSC22D1
ENSG00000107262	7656.32	0.471723	5.09576e-73	3.60875e-71	BAG1
ENSG00000118432	650.93	-1.66271	7.916e-73	5.59362e-71	CNR1
ENSG00000086062	16879.5	0.352672	8.78497e-73	6.19398e-71	B4GALT1
ENSG00000248049	2503.83	0.87334	8.93986e-73	6.28934e-71	UBA6-DT
ENSG00000153187	173511	-0.245368	1.42673e-72	1.00153e-70	HNRNPU
ENSG00000134874	7426.19	0.490293	1.73249e-72	1.2135e-70	DZIP1
ENSG00000225648	3744.88	0.680701	2.14315e-72	1.49786e-70	NA
ENSG00000275832	3089.86	-0.797264	2.15391e-72	1.5021e-70	ARHGAP23
ENSG00000170962	3224.03	-0.73716	3.39377e-72	2.36162e-70	PDGFD
ENSG00000113580	12699.3	-0.515602	3.80335e-72	2.64089e-70	NR3C1
ENSG00000164056	47941.7	-0.371489	3.9892e-72	2.76395e-70	SPRY1
ENSG00000154928	3787.17	0.593493	4.73134e-72	3.27107e-70	EPHB1
ENSG00000189067	3513.37	-0.697805	5.13109e-72	3.53979e-70	LITAF
ENSG00000005884	1996.13	0.909295	6.31716e-72	4.34865e-70	ITGA3
ENSG00000123131	19646.7	0.360631	9.44623e-72	6.48871e-70	PRDX4
ENSG00000173473	60548.8	-0.277367	1.10878e-71	7.60002e-70	SMARCC1
ENSG00000266472	22569.2	0.336581	1.18459e-71	8.10227e-70	MRPS21
ENSG00000182287	207235	0.283996	2.20142e-71	1.5025e-69	AP1S2
ENSG00000122121	257.233	-2.60064	2.34957e-71	1.60021e-69	XPNPEP2
ENSG00000119688	6019.64	0.558316	5.10331e-71	3.4683e-69	ABCD4
ENSG00000240694	9331.51	0.504724	5.37834e-71	3.64747e-69	PNMA2
ENSG00000237973	31093.9	0.31053	6.19195e-71	4.19036e-69	MTCO1P12
ENSG00000272150	2753.67	0.942239	9.20205e-71	6.2143e-69	NA
ENSG00000138650	1917.16	-0.964027	9.5413e-71	6.42984e-69	PCDH10
ENSG00000114251	4249.04	-0.66661	1.79222e-70	1.20523e-68	WNT5A
ENSG00000112473	22229.9	0.356624	1.95006e-70	1.30863e-68	SLC39A7
ENSG00000138670	697.805	1.38713	1.97919e-70	1.3254e-68	RASGEF1B
ENSG00000152495	3061.1	-0.940271	2.11799e-70	1.41538e-68	CAMK4
ENSG00000031081	1112.96	-1.12918	3.36538e-70	2.24429e-68	ARHGAP31
ENSG00000171316	21374.5	-0.376808	3.64286e-70	2.42428e-68	CHD7
ENSG00000185559	235796	-0.398476	5.61449e-70	3.72863e-68	DLK1
ENSG00000139926	7381.78	-0.63392	6.3179e-70	4.18708e-68	FRMD6
ENSG00000148677	5885.8	-0.579648	7.27915e-70	4.81417e-68	ANKRD1
ENSG00000066032	499.798	-2.06677	1.20187e-69	7.93231e-68	CTNNA2
ENSG00000110583	6556.11	0.524054	1.39692e-69	9.20072e-68	NAA40
ENSG00000145526	869.525	-1.44982	1.96707e-69	1.29293e-67	CDH18
ENSG00000254122	5994.1	-0.514508	4.36064e-69	2.86033e-67	PCDHGB7
ENSG00000143815	50959.2	-0.323786	1.23357e-68	8.07499e-67	LBR
ENSG00000133026	75471.2	-0.245551	1.3096e-68	8.55515e-67	MYH10
ENSG00000128656	7589.57	0.481441	1.43301e-68	9.34231e-67	CHN1
ENSG00000169860	6489.25	0.620739	1.98247e-68	1.28981e-66	P2RY1
ENSG00000147872	15790.9	0.382631	2.87336e-68	1.86564e-66	PLIN2
ENSG00000148175	3714.35	0.656539	3.41462e-68	2.21259e-66	STOM
ENSG00000152104	3802.57	-0.665739	4.44936e-68	2.87725e-66	PTPN14
ENSG00000100147	3969.06	0.671865	4.76788e-68	3.07701e-66	CCDC134
ENSG00000117519	120795	-0.285527	5.29709e-68	3.41166e-66	CNN3
ENSG00000156475	1752.5	-1.04555	7.88858e-68	5.07055e-66	PPP2R2B
ENSG00000129009	22106.3	-0.469266	1.00936e-67	6.47487e-66	ISLR
ENSG00000122952	22088.2	0.311473	1.94726e-67	1.24664e-65	ZWINT
ENSG00000134243	41586.5	-0.325394	2.40358e-67	1.5357e-65	SORT1
ENSG00000116132	16162.2	0.381497	2.82469e-67	1.80116e-65	PRRX1
ENSG00000186472	2346.32	0.779954	4.83676e-67	3.07803e-65	PCLO
ENSG00000169851	29409.2	-0.367706	5.0348e-67	3.1977e-65	PCDH7
ENSG00000174607	2344.14	0.883612	6.78305e-67	4.29951e-65	UGT8
ENSG00000184588	18698.1	-0.378931	6.86151e-67	4.34065e-65	PDE4B
ENSG00000147419	10194.4	0.428595	8.18888e-67	5.17014e-65	CCDC25
ENSG00000148200	6886.77	-0.6057	1.14685e-66	7.22651e-65	NR6A1
ENSG00000173406	3467.74	0.702865	1.16184e-66	7.3066e-65	DAB1
ENSG00000113532	37337.5	-0.292759	1.34494e-66	8.44148e-65	ST8SIA4
ENSG00000186866	4812.58	0.573895	1.59787e-66	1.00093e-64	POFUT2
ENSG00000254042	747.456	2.86587	1.89579e-66	1.18524e-64	NA
ENSG00000130584	1186.84	-1.03231	2.67706e-66	1.67042e-64	ZBTB46
ENSG00000068078	387.688	-2.08066	7.66644e-66	4.77437e-64	FGFR3
ENSG00000054598	778.784	-1.36802	1.21775e-65	7.56899e-64	FOXC1
ENSG00000175130	127586	-0.272431	1.29691e-65	8.04534e-64	MARCKSL1
ENSG00000180176	1921.1	-1.18717	1.3069e-65	8.09163e-64	TH
ENSG00000182307	14095.7	0.336763	2.38996e-65	1.47688e-63	C8orf33
ENSG00000163520	611.996	-1.57433	4.17643e-65	2.57587e-63	FBLN2
ENSG00000112559	1205.88	-1.24976	4.43475e-65	2.72993e-63	MDFI
ENSG00000152092	2972.41	-0.784878	4.63153e-65	2.84559e-63	ASTN1
ENSG00000112902	5129.75	0.495586	4.76797e-65	2.92381e-63	SEMA5A
ENSG00000136720	5206.92	-0.63167	5.55607e-65	3.40057e-63	HS6ST1
ENSG00000240520	457.176	1.86935	7.54102e-65	4.60664e-63	NA
ENSG00000107438	5923.96	-0.475465	9.38109e-65	5.71978e-63	PDLIM1
ENSG00000120306	4867.96	0.744433	1.42593e-64	8.67756e-63	CYSTM1
ENSG00000250742	118.104	4.09132	2.16554e-64	1.31535e-62	LINC02381
ENSG00000072110	66159.7	-0.311474	2.82459e-64	1.71241e-62	ACTN1
ENSG00000157542	118.83	-4.93209	3.87974e-64	2.34765e-62	KCNJ6
ENSG00000077274	5047.63	-0.555465	4.26943e-64	2.57858e-62	CAPN6
ENSG00000214174	3705.61	0.658318	4.66777e-64	2.81385e-62	NA
ENSG00000125845	1631.18	-0.800438	5.19529e-64	3.12596e-62	BMP2
ENSG00000038427	74885.6	-0.319479	5.94222e-64	3.56868e-62	VCAN
ENSG00000119906	58353.3	0.369371	6.41944e-64	3.84806e-62	SLF2
ENSG00000012232	41127.1	0.271308	1.21096e-63	7.24539e-62	EXTL3
ENSG00000051341	4161.06	0.521012	1.47997e-63	8.83839e-62	POLQ
ENSG00000168502	1379.2	-0.869386	1.80161e-63	1.07392e-61	MTCL1
ENSG00000138448	78193.2	-0.338356	1.85954e-63	1.10639e-61	ITGAV
ENSG00000107554	7978.29	0.529829	1.88182e-63	1.11757e-61	DNMBP
ENSG00000164111	95256.8	-0.252367	2.93543e-63	1.74006e-61	ANXA5
ENSG00000116478	14256.9	0.312301	5.96169e-63	3.52743e-61	HDAC1
ENSG00000232677	5059.85	0.629777	6.90407e-63	4.07748e-61	LINC00665
ENSG00000143641	20935.5	-0.425341	9.01165e-63	5.31239e-61	GALNT2
ENSG00000101363	10219.6	0.408358	9.97509e-63	5.86953e-61	MANBAL
ENSG00000143369	7661.06	0.484926	1.07036e-62	6.28663e-61	ECM1
ENSG00000250616	8971.7	0.444515	1.46412e-62	8.58361e-61	YPEL3-DT
ENSG00000148344	1026	-1.07224	1.53569e-62	8.98675e-61	PTGES
ENSG00000102445	269.313	-2.65997	1.53851e-62	8.98679e-61	RUBCNL
ENSG00000147894	7701.91	-0.459653	1.59708e-62	9.31193e-61	C9orf72
ENSG00000108179	9282.69	0.380884	1.95541e-62	1.13805e-60	PPIF
ENSG00000250120	726.409	-1.11274	2.32837e-62	1.35265e-60	PCDHA10
ENSG00000175745	244.649	-3.07979	2.57113e-62	1.49098e-60	NR2F1
ENSG00000106524	10701.1	-0.470898	2.86894e-62	1.66067e-60	ANKMY2
ENSG00000114423	4159.49	-0.6152	2.92092e-62	1.6877e-60	CBLB
ENSG00000139946	14110.2	0.461132	3.18005e-62	1.83411e-60	PELI2
ENSG00000270055	463.273	1.69658	3.40436e-62	1.95995e-60	NA
ENSG00000163041	139566	-0.299973	4.24983e-62	2.44231e-60	H3-3A
ENSG00000110619	9604.29	0.454441	4.38282e-62	2.51423e-60	CARS1
ENSG00000142599	9211.5	-0.432408	5.24327e-62	3.00245e-60	RERE
ENSG00000283050	1152.56	1.15116	6.43464e-62	3.67808e-60	NA
ENSG00000184500	13356.7	0.358068	1.0885e-61	6.21087e-60	PROS1
ENSG00000144118	16291.9	0.345201	1.37893e-61	7.85399e-60	RALB
ENSG00000183889	1466.35	1.25998	1.59021e-61	9.04133e-60	NPIPA5
ENSG00000169946	271.15	-2.4151	1.83971e-61	1.04413e-59	ZFPM2
ENSG00000253352	18702.6	0.365891	3.36363e-61	1.90566e-59	TUG1
ENSG00000158526	8871.83	0.42997	4.90363e-61	2.77323e-59	TSR2
ENSG00000112182	2906.09	-0.7543	7.05523e-61	3.98303e-59	BACH2
ENSG00000049541	11915.4	0.368309	9.14085e-61	5.15138e-59	RFC2
ENSG00000178607	2633.52	0.689888	1.66148e-60	9.34694e-59	ERN1
ENSG00000229415	390.474	1.83178	1.67376e-60	9.39949e-59	NA
ENSG00000181019	22352.9	0.334756	2.18385e-60	1.22426e-58	NQO1
ENSG00000172380	67023.9	-0.27128	2.51976e-60	1.4101e-58	GNG12
ENSG00000163428	5483.75	-0.576401	2.59464e-60	1.44946e-58	LRRC58
ENSG00000228695	755.13	-1.53752	2.6082e-60	1.4545e-58	LOC107987423
ENSG00000244026	2458.35	0.672832	3.0348e-60	1.68946e-58	FAM86DP
ENSG00000181191	14368.5	0.328342	4.20138e-60	2.33483e-58	PJA1
ENSG00000113721	1538.21	-0.940539	4.59144e-60	2.54717e-58	PDGFRB
ENSG00000173334	1336.11	-0.941306	4.88896e-60	2.70753e-58	TRIB1
ENSG00000079215	936.235	-1.42883	5.05549e-60	2.79493e-58	SLC1A3
ENSG00000146197	3939.13	-0.591141	7.16456e-60	3.9541e-58	SCUBE3
ENSG00000168002	22309.2	0.340312	7.32159e-60	4.0338e-58	POLR2G
ENSG00000166900	2847.02	0.696557	7.46512e-60	4.10582e-58	STX3
ENSG00000141682	18094.4	0.400943	7.91496e-60	4.34576e-58	PMAIP1
ENSG00000092607	1429.56	-0.909318	1.06684e-59	5.84755e-58	TBX15
ENSG00000008283	3017.15	0.705788	1.17558e-59	6.43255e-58	CYB561
ENSG00000206053	47527	0.231786	1.34251e-59	7.3334e-58	JPT2
ENSG00000100311	318.471	-1.9624	1.82444e-59	9.94897e-58	PDGFB
ENSG00000169760	10110.3	0.441185	2.29968e-59	1.25192e-57	NLGN1
ENSG00000119285	17771.5	-0.352242	2.94918e-59	1.60277e-57	HEATR1
ENSG00000203875	1351.23	0.910523	3.90504e-59	2.11865e-57	SNHG5
ENSG00000133398	6379.38	0.564267	4.87354e-59	2.63963e-57	MED10
ENSG00000128573	392.526	-1.88874	5.01386e-59	2.71099e-57	FOXP2
ENSG00000134343	2260.81	0.817362	5.02223e-59	2.71099e-57	ANO3
ENSG00000260404	1011.71	1.02648	5.21811e-59	2.81198e-57	NA
ENSG00000160888	15059.9	-0.349559	5.95115e-59	3.20162e-57	IER2
ENSG00000064300	3889	-0.62001	5.9615e-59	3.20181e-57	NGFR
ENSG00000135248	276.6	2.16197	1.26117e-58	6.76216e-57	GARIN1B
ENSG00000059804	80406.7	0.319901	1.30244e-58	6.97173e-57	SLC2A3
ENSG00000234585	622.2	1.40025	1.31595e-58	7.03233e-57	NA
ENSG00000107731	2057.23	-0.875316	1.67147e-58	8.91729e-57	UNC5B
ENSG00000218739	2313.08	0.861592	1.67953e-58	8.94541e-57	CEBPZOS
ENSG00000110002	11075.5	-0.455059	2.82087e-58	1.49994e-56	VWA5A
ENSG00000164938	13519.4	-0.422205	3.48686e-58	1.85098e-56	TP53INP1
ENSG00000091879	1053.43	1.08543	3.50593e-58	1.85803e-56	ANGPT2
ENSG00000155511	9425.99	0.542577	3.64175e-58	1.92682e-56	GRIA1
ENSG00000049759	14028.1	-0.377661	3.76165e-58	1.98697e-56	NEDD4L
ENSG00000019549	9500.78	-0.401245	3.8475e-58	2.02897e-56	SNAI2
ENSG00000134215	1139	-1.11636	3.88107e-58	2.04331e-56	VAV3
ENSG00000022840	26285.5	0.334312	3.96315e-58	2.08309e-56	RNF10
ENSG00000170382	4102.97	-0.695175	5.14498e-58	2.69985e-56	LRRN2
ENSG00000278662	306.21	2.05478	1.00489e-57	5.26457e-56	GOLGA6L4
ENSG00000143727	33886.5	0.312952	1.48355e-57	7.75956e-56	ACP1
ENSG00000163032	1956.37	0.922539	1.9149e-57	9.99932e-56	VSNL1
ENSG00000049130	5808.59	-0.502887	2.20423e-57	1.14914e-55	KITLG
ENSG00000233024	1423.28	1.25234	4.24467e-57	2.2093e-55	NPIPA5
ENSG00000104341	30602.7	-0.257936	4.52795e-57	2.35292e-55	LAPTM4B
ENSG00000204065	121.321	-4.7246	5.395e-57	2.79893e-55	TCEAL5
ENSG00000116133	95495.1	-0.258601	6.83939e-57	3.54254e-55	DHCR24
ENSG00000176842	384.174	-1.69421	7.50196e-57	3.87944e-55	IRX5
ENSG00000181666	4563.06	0.587322	7.76349e-57	4.00821e-55	ZNF875
ENSG00000101019	7125.3	0.479827	8.22118e-57	4.23768e-55	UQCC1
ENSG00000278233	23763.8	-0.394578	1.38198e-56	7.11211e-55	RNA5-8SN2
ENSG00000168386	969.662	-1.12207	2.50042e-56	1.28473e-54	FILIP1L
ENSG00000184613	13975.3	-0.314473	3.64227e-56	1.86841e-54	NELL2
ENSG00000282508	846.587	1.43938	4.98031e-56	2.55072e-54	NA
ENSG00000181449	12803.1	0.313559	5.5312e-56	2.82834e-54	SOX2
ENSG00000140538	1494.15	1.15883	6.36234e-56	3.24814e-54	NTRK3
ENSG00000172831	5440.26	0.628447	6.75812e-56	3.44471e-54	CES2
ENSG00000148300	4218.24	0.623475	7.53385e-56	3.834e-54	REXO4
ENSG00000184470	933.283	1.00296	9.00122e-56	4.57348e-54	TXNRD2
ENSG00000236824	8798.48	0.656765	9.54677e-56	4.84298e-54	BCYRN1
ENSG00000139116	6870.27	0.467891	1.0045e-55	5.08767e-54	KIF21A
ENSG00000135842	960.705	1.26829	1.17374e-55	5.93544e-54	NIBAN1
ENSG00000198879	1906.28	0.845967	1.31374e-55	6.63296e-54	SFMBT2
ENSG00000153250	13126.2	-0.383017	1.3879e-55	6.99634e-54	RBMS1
ENSG00000140463	10725.5	0.435415	1.42921e-55	7.19326e-54	BBS4
ENSG00000180340	10063	-0.382874	1.54885e-55	7.78315e-54	FZD2
ENSG00000229962	829.961	-1.54953	1.6404e-55	8.23028e-54	NA
ENSG00000267313	411.998	1.81076	2.25519e-55	1.12971e-53	KC6
ENSG00000123892	5187.41	-0.648518	2.62215e-55	1.31149e-53	RAB38
ENSG00000106003	285.886	-1.99198	2.74251e-55	1.36954e-53	LFNG
ENSG00000137764	3170.28	0.594273	3.15524e-55	1.57319e-53	MAP2K5
ENSG00000273730	19730.6	-0.403271	4.55751e-55	2.26883e-53	LOC124900510
ENSG00000164687	12590.7	-0.344972	4.66043e-55	2.31647e-53	FABP5
ENSG00000168306	1606.45	0.855118	5.92659e-55	2.94124e-53	ACOX2
ENSG00000275215	23970.8	-0.389856	8.32888e-55	4.12705e-53	RNA5-8SN3
ENSG00000153317	13043.1	-0.376209	9.91108e-55	4.90346e-53	ASAP1
ENSG00000004399	3376.66	-0.865877	1.17491e-54	5.80384e-53	PLXND1
ENSG00000206503	3627.31	-0.585973	2.17634e-54	1.07341e-52	HLA-A
ENSG00000147041	307.274	2.10187	2.28522e-54	1.12538e-52	SYTL5
ENSG00000274917	19688.9	-0.402104	2.51294e-54	1.23562e-52	RNA5-8SN5
ENSG00000176261	6271.02	0.567813	2.63381e-54	1.29307e-52	ZBTB8OS
ENSG00000158467	12813.6	0.467805	2.82325e-54	1.38395e-52	AHCYL2
ENSG00000135414	12267.1	0.319316	3.04488e-54	1.49032e-52	GDF11
ENSG00000255717	2529.39	0.923835	3.13665e-54	1.53289e-52	SNHG1
ENSG00000168497	1055.49	-1.03065	3.63097e-54	1.77117e-52	CAVIN2
ENSG00000080166	254.979	2.721	3.63529e-54	1.77117e-52	DCT
ENSG00000156976	24356.1	0.398704	4.36182e-54	2.12191e-52	EIF4A2
ENSG00000227640	994.417	-1.06962	5.89303e-54	2.86246e-52	SOX21-AS1
ENSG00000278730	1531.26	0.720776	5.97871e-54	2.89968e-52	NA
ENSG00000164946	716.318	-1.24181	6.65411e-54	3.22236e-52	FREM1
ENSG00000183508	313.582	-2.16766	8.63113e-54	4.17345e-52	TENT5C
ENSG00000154319	2212.99	-0.68891	9.1308e-54	4.4084e-52	FAM167A
ENSG00000164626	315.708	-1.89708	9.22114e-54	4.44531e-52	KCNK5
ENSG00000166444	8577.94	0.431709	1.07218e-53	5.16097e-52	DENND2B
ENSG00000288884	1198.73	0.97793	1.32304e-53	6.35893e-52	NA
ENSG00000287839	194.454	2.96774	1.37381e-53	6.59305e-52	NA
ENSG00000164418	9080.44	-0.518838	1.42935e-53	6.84934e-52	GRIK2
ENSG00000171488	14410.5	-0.424867	1.51145e-53	7.23191e-52	LRRC8C
ENSG00000058091	23174.5	-0.31153	1.72965e-53	8.26359e-52	CDK14
ENSG00000162733	361.769	-2.00812	2.27051e-53	1.08315e-51	DDR2
ENSG00000163623	224.936	-2.31312	2.62443e-53	1.25012e-51	NKX6-1
ENSG00000230724	613.257	1.62213	2.92417e-53	1.39083e-51	NA
ENSG00000226210	1860.86	0.845229	3.44452e-53	1.63589e-51	WASH8P
ENSG00000183426	1303.23	1.26966	5.44259e-53	2.581e-51	NPIPA1
ENSG00000142089	29777.5	-0.339923	5.51151e-53	2.60981e-51	IFITM3
ENSG00000162595	2398.12	-0.60122	5.65777e-53	2.67512e-51	DIRAS3
ENSG00000050393	9550.92	0.401687	7.39558e-53	3.49163e-51	MCUR1
ENSG00000100439	3726.48	0.692636	7.42181e-53	3.49885e-51	ABHD4
ENSG00000149792	9819.02	0.426227	8.54496e-53	4.02241e-51	MRPL49
ENSG00000278189	23531.8	-0.381132	1.64994e-52	7.75546e-51	RNA5-8SN1
ENSG00000277739	23386.3	-0.381271	2.12443e-52	9.97111e-51	RNA5-8SP10
ENSG00000116741	10969.6	0.463733	2.15505e-52	1.01e-50	RGS2
ENSG00000178381	1390.42	1.04182	2.45225e-52	1.14761e-50	ZFAND2A
ENSG00000100994	19179.9	0.437341	2.48147e-52	1.15959e-50	PYGB
ENSG00000070718	6737.92	0.421959	2.86496e-52	1.33684e-50	AP3M2
ENSG00000276550	1346.9	0.899175	3.27043e-52	1.52382e-50	NA
ENSG00000166033	2614.8	-0.74718	3.48933e-52	1.62345e-50	HTRA1
ENSG00000231689	149.24	3.02292	3.64856e-52	1.69507e-50	LINC01090
ENSG00000159307	46831.1	0.39659	4.19549e-52	1.94634e-50	SCUBE1
ENSG00000105771	5431.11	0.530259	4.46037e-52	2.06623e-50	SMG9
ENSG00000130300	250.835	-2.53579	4.47361e-52	2.06937e-50	PLVAP
ENSG00000128283	3299.17	-0.82654	4.57896e-52	2.11256e-50	CDC42EP1
ENSG00000100592	10646.3	-0.452318	4.58018e-52	2.11256e-50	DAAM1
ENSG00000270885	3099.01	0.668166	4.88428e-52	2.24958e-50	RASL10B
ENSG00000136908	7505.2	0.488282	7.0813e-52	3.25679e-50	DPM2
ENSG00000151892	6151.06	0.470191	7.47702e-52	3.43385e-50	GFRA1
ENSG00000276644	1658.93	-1.01057	8.28063e-52	3.79747e-50	DACH1
ENSG00000215114	13500	0.359136	9.27865e-52	4.24906e-50	UBXN2B
ENSG00000248540	6520.27	0.484975	1.11674e-51	5.10671e-50	LOC283731
ENSG00000253719	38517.3	-0.229409	1.38088e-51	6.30554e-50	ATXN7L3B
ENSG00000104490	7478.7	-0.504811	2.00382e-51	9.12768e-50	NCALD
ENSG00000078295	2158.91	-0.799248	2.00461e-51	9.12768e-50	ADCY2
ENSG00000125459	6750.34	0.472583	2.464e-51	1.12035e-49	MSTO1
ENSG00000205189	11877.8	-0.413971	2.68768e-51	1.22032e-49	ZBTB10
ENSG00000103449	4834.11	-0.513403	3.30308e-51	1.49762e-49	SALL1
ENSG00000122756	1176.01	-1.22498	3.86445e-51	1.74966e-49	CNTFR
ENSG00000177189	15579.6	-0.387549	4.09602e-51	1.85189e-49	RPS6KA3
ENSG00000071051	5735.5	-0.510252	4.65244e-51	2.10049e-49	NCK2
ENSG00000136193	39051.6	0.306702	6.64318e-51	2.99504e-49	SCRN1
ENSG00000130414	13313.2	0.280824	7.19888e-51	3.24102e-49	NDUFA10
ENSG00000114648	5629.3	0.436229	9.29656e-51	4.17954e-49	KLHL18
ENSG00000182968	1695.25	-0.809614	1.03978e-50	4.66806e-49	SOX1
ENSG00000145358	1201.67	0.940648	1.07975e-50	4.84074e-49	DDIT4L
ENSG00000109099	1189.53	-1.18912	1.22798e-50	5.49755e-49	PMP22
ENSG00000125841	9217.11	0.426693	1.30406e-50	5.83e-49	NRSN2
ENSG00000274276	9191.15	0.517177	1.40488e-50	6.27199e-49	LOC102724560
ENSG00000014914	1363.7	0.894779	1.6547e-50	7.37703e-49	MTMR11
ENSG00000184515	379.647	2.13505	2.11203e-50	9.40278e-49	BEX5
ENSG00000103994	23892.1	-0.317436	3.35926e-50	1.49347e-48	ZNF106
ENSG00000142794	3546.57	0.602555	3.45063e-50	1.53196e-48	NBPF3
ENSG00000182022	17807	-0.356217	4.07214e-50	1.80539e-48	CHST15
ENSG00000182481	140361	-0.182101	4.28332e-50	1.89639e-48	KPNA2
ENSG00000184347	932.485	-1.34059	6.9836e-50	3.08764e-48	SLIT3
ENSG00000146674	1896.78	-0.708991	9.20649e-50	4.06482e-48	IGFBP3
ENSG00000104408	20103.5	-0.340449	1.13388e-49	4.99936e-48	EIF3E
ENSG00000272398	38710.3	-0.250082	1.14832e-49	5.05606e-48	CD24
ENSG00000242512	524.117	3.03103	1.27261e-49	5.59565e-48	LINC01206
ENSG00000186162	1097.17	0.923162	1.29385e-49	5.68121e-48	CIDECP1
ENSG00000176595	1166.87	-1.01659	1.68211e-49	7.37593e-48	KBTBD11
ENSG00000160200	9303.99	0.519947	1.72796e-49	7.56661e-48	CBS
ENSG00000174498	14255.4	-0.510705	1.95042e-49	8.52909e-48	IGDCC3
ENSG00000260032	15007.9	-0.335943	3.67335e-49	1.60414e-47	NORAD
ENSG00000151012	7849.53	0.624278	3.90066e-49	1.70109e-47	SLC7A11
ENSG00000048544	16390.2	0.364414	4.15489e-49	1.8095e-47	MRPS10
ENSG00000154265	1194.54	-1.27065	4.35984e-49	1.89617e-47	ABCA5
ENSG00000118515	1005.64	-0.898922	5.66271e-49	2.45948e-47	SGK1
ENSG00000107105	5357.84	-0.518798	5.84612e-49	2.5357e-47	ELAVL2
ENSG00000067955	21361.8	-0.396331	6.10151e-49	2.64289e-47	CBFB
ENSG00000118298	11306.7	0.463124	6.30844e-49	2.72883e-47	CA14
ENSG00000080644	5103.83	-0.465394	6.38924e-49	2.76005e-47	CHRNA3
ENSG00000178567	9382.83	-0.396022	6.46383e-49	2.78851e-47	EPM2AIP1
ENSG00000107521	4439.72	0.557948	7.05082e-49	3.03764e-47	HPS1
ENSG00000046653	5024.81	-0.481207	7.2452e-49	3.11719e-47	GPM6B
ENSG00000112972	97977.7	-0.307005	8.49706e-49	3.65088e-47	HMGCS1
ENSG00000145864	3760.85	0.540026	9.41757e-49	4.04097e-47	GABRB2
ENSG00000110042	7272.07	0.43531	1.06105e-48	4.54676e-47	DTX4
ENSG00000163479	20193.8	0.271501	1.08877e-48	4.65932e-47	SSR2
ENSG00000178235	4490.48	-0.498161	1.2674e-48	5.41651e-47	SLITRK1
ENSG00000121039	2232.37	-0.751077	1.33731e-48	5.70762e-47	RDH10
ENSG00000214425	2052.42	1.00097	1.46011e-48	6.22346e-47	NA
ENSG00000106976	3865.32	0.633904	2.05074e-48	8.72926e-47	DNM1
ENSG00000158258	806.214	1.06384	2.28407e-48	9.70957e-47	CLSTN2
ENSG00000275757	18763.6	-0.383346	2.56629e-48	1.08948e-46	LOC124900510
ENSG00000082497	1871.76	-0.916454	2.60755e-48	1.10553e-46	SERTAD4
ENSG00000050426	2156.39	0.703548	2.72423e-48	1.15347e-46	LETMD1
ENSG00000115232	284.52	-2.0852	3.34867e-48	1.416e-46	ITGA4
ENSG00000117122	14132.9	-0.549591	3.59137e-48	1.51662e-46	MFAP2
ENSG00000204103	92458	-0.299866	4.11687e-48	1.73624e-46	MAFB
ENSG00000115902	6168.72	0.515673	5.55947e-48	2.34156e-46	SLC1A4
ENSG00000143494	2766.82	-0.653909	5.67494e-48	2.38706e-46	VASH2
ENSG00000057657	1339.17	0.901031	5.91937e-48	2.4866e-46	PRDM1
ENSG00000120549	4905.94	0.578962	8.82468e-48	3.7022e-46	KIAA1217
ENSG00000087494	2847.59	0.587885	1.00554e-47	4.21299e-46	PTHLH
ENSG00000104549	41716.4	-0.23877	1.01818e-47	4.26038e-46	SQLE
ENSG00000131831	438.858	-1.54707	1.09789e-47	4.5879e-46	RAI2
ENSG00000184058	92.0358	4.23223	1.21585e-47	5.07423e-46	TBX1
ENSG00000132475	151270	-0.184955	1.25071e-47	5.2129e-46	H3-3B
ENSG00000279457	2276.98	0.716547	1.39332e-47	5.79976e-46	NA
ENSG00000276700	18641.5	-0.380524	1.67727e-47	6.97263e-46	RNA5-8SN4
ENSG00000106484	668938	-0.204261	2.06944e-47	8.5918e-46	MEST
ENSG00000011465	156.678	-3.0417	2.12013e-47	8.79086e-46	DCN
ENSG00000116106	4012.65	-0.639813	2.21628e-47	9.17765e-46	EPHA4
ENSG00000214967	1149.16	1.29066	2.22194e-47	9.1892e-46	NPIPA7
ENSG00000022267	20994.7	-0.271857	2.60189e-47	1.07467e-45	FHL1
ENSG00000010803	6732.25	0.425477	4.06391e-47	1.67636e-45	SCMH1
ENSG00000166016	1761.09	-0.691582	4.37185e-47	1.80107e-45	ABTB2
ENSG00000172348	13359	-0.399543	5.15039e-47	2.11647e-45	RCAN2
ENSG00000175985	542.321	-1.79604	5.15066e-47	2.11647e-45	PLEKHD1
ENSG00000169241	5071.48	0.489087	6.54766e-47	2.68706e-45	SLC50A1
ENSG00000170542	1090.96	-1.04307	6.83915e-47	2.80309e-45	SERPINB9
ENSG00000115459	2162.73	0.704876	8.97926e-47	3.67552e-45	ELMOD3
ENSG00000162630	230.82	-2.85692	1.0933e-46	4.46955e-45	B3GALT2
ENSG00000099282	811.227	-1.00322	1.14636e-46	4.68048e-45	TSPAN15
ENSG00000198695	16295.1	0.465912	1.40442e-46	5.72682e-45	ND6
ENSG00000288905	2728.73	0.60157	1.42342e-46	5.79691e-45	LSP1P5
ENSG00000070193	807.129	1.16758	1.49518e-46	6.0814e-45	FGF10
ENSG00000136026	37617.3	-0.246308	1.87746e-46	7.62658e-45	CKAP4
ENSG00000105559	1181.74	-1.06314	2.10165e-46	8.52648e-45	PLEKHA4
ENSG00000238035	503.058	1.47829	2.1583e-46	8.74521e-45	NA
ENSG00000104517	20235.8	-0.35431	3.22522e-46	1.30518e-44	UBR5
ENSG00000130508	69791.3	-0.259648	3.38805e-46	1.36934e-44	PXDN
ENSG00000172575	689.596	1.29215	3.43977e-46	1.38849e-44	RASGRP1
ENSG00000075223	18305	-0.341757	3.80747e-46	1.53498e-44	SEMA3C
ENSG00000059769	2421.77	0.766786	3.91573e-46	1.57664e-44	DNAJC25
ENSG00000166024	6287.06	0.452376	4.07168e-46	1.63737e-44	R3HCC1L
ENSG00000205838	514.938	1.50953	4.44272e-46	1.78434e-44	TTC23L
ENSG00000173207	51354.2	0.271597	5.22721e-46	2.09678e-44	CKS1B
ENSG00000163590	3482.2	-0.552922	5.6384e-46	2.25889e-44	PPM1L
ENSG00000162998	2172.47	-0.597757	5.77049e-46	2.30892e-44	FRZB
ENSG00000119138	454.364	-1.50278	7.59184e-46	3.03389e-44	KLF9
ENSG00000107984	113.862	-3.44296	8.1238e-46	3.24243e-44	DKK1
ENSG00000100335	13159.6	0.31785	1.02203e-45	4.07412e-44	MIEF1
ENSG00000273604	529.354	-1.18994	1.72669e-45	6.87453e-44	EPOP
ENSG00000164176	4494.37	-0.605419	1.86316e-45	7.40865e-44	EDIL3
ENSG00000123689	188.799	-2.45476	2.13612e-45	8.48351e-44	G0S2
ENSG00000115091	85064.9	-0.197792	2.26456e-45	8.98246e-44	ACTR3
ENSG00000204387	2566.69	0.784078	2.42535e-45	9.60835e-44	SNHG32
ENSG00000196724	718.608	1.24094	2.70371e-45	1.06979e-43	ZNF418
ENSG00000242779	2793.06	0.758546	2.9241e-45	1.15556e-43	ZNF702P
ENSG00000212907	23549.5	0.369096	4.076e-45	1.60879e-43	ND4L
ENSG00000185070	5691.82	-0.581333	4.23809e-45	1.6707e-43	FLRT2
ENSG00000111432	86.0526	-5.41278	5.44883e-45	2.14535e-43	FZD10
ENSG00000100105	6941.03	-0.398747	5.55923e-45	2.18613e-43	PATZ1
ENSG00000236256	176.518	1.96782	6.84072e-45	2.68676e-43	DIAPH2-AS1
ENSG00000175471	3135.81	0.6548	9.04876e-45	3.54964e-43	MCTP1
ENSG00000120029	6681.28	0.356497	1.15488e-44	4.52483e-43	ARMH3
ENSG00000125084	109.284	-2.79376	1.1583e-44	4.53267e-43	WNT1
ENSG00000196090	5364.91	0.457426	1.25429e-44	4.90229e-43	PTPRT
ENSG00000100219	18584.1	-0.239761	1.37193e-44	5.35554e-43	XBP1
ENSG00000112320	1755	-0.875137	1.48602e-44	5.79384e-43	SOBP
ENSG00000259207	90.9073	-6.09311	1.49534e-44	5.82309e-43	ITGB3
ENSG00000241878	4586.19	0.507442	2.66068e-44	1.03485e-42	PISD
ENSG00000185324	2502.73	0.631463	2.71487e-44	1.05465e-42	CDK10
ENSG00000131470	2212.82	0.829017	4.17805e-44	1.62108e-42	PSMC3IP
ENSG00000103196	128.302	-2.92066	5.33919e-44	2.0691e-42	CRISPLD2
ENSG00000118922	6109.77	-0.501112	5.43381e-44	2.10322e-42	KLF12
ENSG00000162702	11669	-0.322357	6.10153e-44	2.35882e-42	ZNF281
ENSG00000178445	5603.73	0.5171	6.88197e-44	2.65732e-42	GLDC
ENSG00000101160	1969.19	0.7217	7.27489e-44	2.80565e-42	CTSZ
ENSG00000262001	2105.69	0.623675	8.01933e-44	3.08903e-42	NA
ENSG00000185668	138.789	-2.93871	8.36702e-44	3.21909e-42	POU3F1
ENSG00000174807	2277.7	-0.929958	1.08966e-43	4.18726e-42	CD248
ENSG00000186432	22570.6	0.335659	1.38492e-43	5.3155e-42	KPNA4
ENSG00000117305	5307.04	0.438154	1.77197e-43	6.79292e-42	HMGCL
ENSG00000040731	12983.1	-0.399855	1.84386e-43	7.06002e-42	CDH10
ENSG00000198727	143975	0.299841	1.85266e-43	7.08526e-42	CYTB
ENSG00000131016	19274.8	-0.261263	1.99922e-43	7.63665e-42	AKAP12
ENSG00000213694	10563.8	-0.334672	2.06532e-43	7.87972e-42	S1PR3
ENSG00000013619	904.25	0.896836	2.41598e-43	9.20662e-42	MAMLD1
ENSG00000106636	13915.7	0.31571	2.42405e-43	9.22638e-42	YKT6
ENSG00000099715	346.387	-1.35093	2.56315e-43	9.74424e-42	PCDH11Y
ENSG00000107798	5362.45	-0.508727	2.58656e-43	9.82157e-42	LIPA
ENSG00000060718	39217	0.229545	3.14557e-43	1.19301e-41	COL11A1
ENSG00000198756	7449.15	0.378002	3.49049e-43	1.32226e-41	COLGALT2
ENSG00000089685	36990.2	0.253195	4.57231e-43	1.73002e-41	BIRC5
ENSG00000135763	5101.46	-0.401212	4.88433e-43	1.84505e-41	URB2
ENSG00000105835	14902	-0.367557	4.88785e-43	1.84505e-41	NAMPT
ENSG00000273703	1596.27	-0.77467	6.03647e-43	2.27594e-41	H2BC14
ENSG00000085831	1429.91	0.852576	7.11735e-43	2.68031e-41	TTC39A
ENSG00000169908	311.262	-1.79809	1.21553e-42	4.57216e-41	TM4SF1
ENSG00000156103	16637.8	-0.322479	1.26207e-42	4.74163e-41	MMP16
ENSG00000051825	11185.4	0.422082	1.45317e-42	5.45322e-41	MPHOSPH9
ENSG00000006625	4885.24	0.424882	1.54871e-42	5.80494e-41	GGCT
ENSG00000163430	203864	-0.218722	1.55869e-42	5.8355e-41	FSTL1
ENSG00000237552	529.193	1.5941	1.58397e-42	5.92322e-41	LINC02567
ENSG00000104447	3895.68	-0.673678	1.94286e-42	7.25682e-41	TRPS1
ENSG00000170385	5245.53	-0.578899	2.46715e-42	9.20435e-41	SLC30A1
ENSG00000164251	699.27	1.00373	2.5647e-42	9.55716e-41	F2RL1
ENSG00000156453	5347.65	-0.510768	2.59057e-42	9.64233e-41	PCDH1
ENSG00000259429	552.602	1.21547	2.76593e-42	1.02831e-40	NA
ENSG00000104219	4533.59	-0.488559	3.43255e-42	1.2734e-40	ZDHHC2
ENSG00000109854	1487.29	0.859549	3.43313e-42	1.2734e-40	HTATIP2
ENSG00000174231	65017.6	-0.202244	4.562e-42	1.69016e-40	PRPF8
ENSG00000269893	5177.24	0.572648	4.74655e-42	1.7565e-40	SNHG8
ENSG00000073849	4104.36	-0.484108	4.96135e-42	1.83386e-40	ST6GAL1
ENSG00000111832	12236.8	0.356727	4.97083e-42	1.83525e-40	RWDD1
ENSG00000185298	3589.71	0.619494	5.31611e-42	1.96047e-40	CCDC137
ENSG00000116560	68279.4	-0.224956	5.55188e-42	2.04506e-40	SFPQ
ENSG00000188021	19721.9	-0.242914	5.69217e-42	2.09433e-40	UBQLN2
ENSG00000237854	2667.77	0.678172	6.30615e-42	2.31756e-40	NA
ENSG00000184787	14629.5	0.365983	6.34734e-42	2.33003e-40	UBE2G2
ENSG00000102359	416.007	1.5192	6.72574e-42	2.4661e-40	SRPX2
ENSG00000095637	1560.28	-0.791722	7.93793e-42	2.90724e-40	SORBS1
ENSG00000108679	5603.02	-0.572892	8.07533e-42	2.95419e-40	LGALS3BP
ENSG00000106245	13644.8	0.382585	8.76404e-42	3.20248e-40	BUD31
ENSG00000104435	7575.36	-0.406146	1.2075e-41	4.4073e-40	STMN2
ENSG00000168096	747.645	1.18649	1.37752e-41	5.02215e-40	ANKS3
ENSG00000105251	1959.71	1.40869	1.39204e-41	5.06931e-40	SHD
ENSG00000144339	1187.7	-0.753914	1.57834e-41	5.7412e-40	TMEFF2
ENSG00000198146	10260.6	-0.358141	1.88098e-41	6.83431e-40	ZNF770
ENSG00000182263	6846.14	0.514548	2.43574e-41	8.83992e-40	FIGN
ENSG00000119865	2325.66	0.664613	2.5124e-41	9.1078e-40	CNRIP1
ENSG00000001036	18577.4	0.276988	2.67472e-41	9.68528e-40	FUCA2
ENSG00000113161	86675.7	-0.260126	2.71459e-41	9.81854e-40	HMGCR
ENSG00000196767	145.371	-8.1916	3.43389e-41	1.24062e-39	POU3F4
ENSG00000198899	90286.4	0.347212	3.48185e-41	1.25653e-39	ATP6
ENSG00000253729	40477.8	-0.230798	3.65932e-41	1.31909e-39	PRKDC
ENSG00000064419	17403.5	0.269786	3.92072e-41	1.41172e-39	TNPO3
ENSG00000106025	4119.02	-0.465897	3.94141e-41	1.41758e-39	TSPAN12
ENSG00000082458	6714.21	0.368371	4.51861e-41	1.62335e-39	DLG3
ENSG00000183072	147.505	8.21603	4.73371e-41	1.69872e-39	NKX2-5
ENSG00000228592	381.295	-1.8846	5.36285e-41	1.92234e-39	D21S2088E
ENSG00000114450	14983.1	-0.311075	5.38106e-41	1.92671e-39	GNB4
ENSG00000162971	2718.2	0.585135	6.10602e-41	2.18384e-39	TYW5
ENSG00000182199	10755.3	0.333038	6.20538e-41	2.2169e-39	SHMT2
ENSG00000164305	35415.7	-0.247197	6.31406e-41	2.25321e-39	CASP3
ENSG00000099783	69859.7	-0.184816	6.40845e-41	2.28435e-39	HNRNPM
ENSG00000198265	39819.2	0.295507	7.28699e-41	2.59462e-39	HELZ
ENSG00000116996	381.663	1.55538	7.79631e-41	2.77289e-39	ZP4
ENSG00000164048	2140.42	0.654918	8.10317e-41	2.87883e-39	ZNF589
ENSG00000102225	34431.8	0.256875	8.98065e-41	3.18703e-39	CDK16
ENSG00000180304	28863.4	0.277799	9.73818e-41	3.45204e-39	OAZ2
ENSG00000134013	10543.2	-0.421383	9.79968e-41	3.47e-39	LOXL2
ENSG00000076513	4294.25	0.515663	1.07621e-40	3.80659e-39	ANKRD13A
ENSG00000154556	13885.7	0.323949	1.08249e-40	3.82454e-39	SORBS2
ENSG00000223756	201.052	1.93001	1.11526e-40	3.93598e-39	NA
ENSG00000249992	1429.67	1.00576	1.18466e-40	4.1763e-39	TMEM158
ENSG00000127946	10443.8	-0.343547	1.37214e-40	4.83193e-39	HIP1
ENSG00000062038	5190.89	-0.472662	1.64931e-40	5.8016e-39	CDH3
ENSG00000100097	21843.7	-0.288867	1.7463e-40	6.13602e-39	LGALS1
ENSG00000248527	20201.6	0.383617	1.97528e-40	6.93297e-39	MTATP6P1
ENSG00000164610	5746.64	0.430357	2.32227e-40	8.14194e-39	RP9
ENSG00000000971	79.658	-4.42813	2.56004e-40	8.96575e-39	CFH
ENSG00000100626	2301.41	0.796433	2.69038e-40	9.40963e-39	GALNT16
ENSG00000154856	618.847	-1.12701	2.69267e-40	9.40963e-39	APCDD1
ENSG00000263874	963.697	-0.975344	3.02155e-40	1.05474e-38	LASP1NB
ENSG00000115661	2112.52	0.666125	3.05961e-40	1.06686e-38	STK16
ENSG00000286933	277.323	-2.18827	3.26729e-40	1.13768e-38	NA
ENSG00000152578	8340.04	-0.403544	3.26981e-40	1.13768e-38	GRIA4
ENSG00000066382	3324.45	0.492092	3.2852e-40	1.14179e-38	MPPED2
ENSG00000213115	79.1609	4.5544	3.4549e-40	1.19947e-38	LOC729141
ENSG00000076555	1660.92	0.743648	3.89271e-40	1.35001e-38	ACACB
ENSG00000111885	11970.9	-0.414136	3.91439e-40	1.35605e-38	MAN1A1
ENSG00000171604	11487.1	-0.48056	3.93494e-40	1.3617e-38	CXXC5
ENSG00000102935	27935.2	0.288635	4.17559e-40	1.44342e-38	ZNF423
ENSG00000152518	5746.51	-0.377019	4.27333e-40	1.47561e-38	ZFP36L2
ENSG00000137831	9790.3	0.373275	5.78466e-40	1.99533e-38	UACA
ENSG00000225156	2624.31	0.481399	6.01904e-40	2.07394e-38	NA
ENSG00000240024	2915.2	0.550407	8.95234e-40	3.08134e-38	NA
ENSG00000158352	4127.93	0.506653	9.84526e-40	3.3841e-38	SHROOM4
ENSG00000136718	6322.79	0.358524	9.8531e-40	3.3841e-38	IMP4
ENSG00000104904	23878	0.3246	1.10285e-39	3.78375e-38	OAZ1
ENSG00000164124	693.933	1.225	1.32681e-39	4.54722e-38	TMEM144
ENSG00000074696	87559.6	0.195209	1.4669e-39	5.02199e-38	HACD3
ENSG00000008394	20441.7	0.279252	1.54178e-39	5.2727e-38	MGST1
ENSG00000086300	1338	-0.726642	1.96548e-39	6.71451e-38	SNX10
ENSG00000165863	409.458	1.43873	2.22028e-39	7.57687e-38	C10orf82
ENSG00000241860	714.562	1.02719	3.51659e-39	1.19879e-37	NA
ENSG00000138621	2131.33	0.744595	4.69882e-39	1.6001e-37	PPCDC
ENSG00000184206	360.575	1.79543	4.76833e-39	1.62204e-37	GOLGA6L4
ENSG00000143554	572.398	-1.37554	4.81413e-39	1.63588e-37	SLC27A3
ENSG00000126878	12546.3	-0.302248	5.87369e-39	1.99382e-37	AIF1L
ENSG00000275993	2085.33	-0.638761	7.88964e-39	2.67529e-37	LOC102724428
ENSG00000198712	266306	0.261934	1.01947e-38	3.45324e-37	COX2
ENSG00000134291	13535.7	0.276209	1.29733e-38	4.38981e-37	TMEM106C
ENSG00000138674	36082.2	-0.257401	1.34285e-38	4.53904e-37	SEC31A
ENSG00000185291	711.722	0.870598	1.35629e-38	4.57963e-37	IL3RA
ENSG00000114861	6175.29	-0.391722	1.499e-38	5.05617e-37	FOXP1
ENSG00000214837	270.39	1.66613	1.52168e-38	5.12726e-37	NA
ENSG00000173114	6144.51	-0.476315	1.76538e-38	5.94214e-37	LRRN3
ENSG00000119927	7051.19	0.401305	1.96536e-38	6.60832e-37	GPAM
ENSG00000007372	308.917	-1.66812	1.97227e-38	6.62459e-37	PAX6
ENSG00000185485	835.936	0.947192	2.19599e-38	7.3683e-37	NA
ENSG00000143157	7891.11	-0.307135	2.21011e-38	7.40791e-37	POGK
ENSG00000183801	181.313	-2.67827	2.26965e-38	7.59952e-37	OLFML1
ENSG00000142230	61513.5	0.214604	2.71219e-38	9.07182e-37	SAE1
ENSG00000091651	7737.1	0.389896	3.00283e-38	1.00335e-36	ORC6
ENSG00000105048	1119.36	-1.02965	3.88076e-38	1.29534e-36	TNNT1
ENSG00000163513	2489.04	-0.587843	4.81072e-38	1.60408e-36	TGFBR2
ENSG00000140987	2350.41	0.570287	6.90753e-38	2.30083e-36	ZSCAN32
ENSG00000165175	3925.51	0.507399	6.97516e-38	2.32094e-36	MID1IP1
ENSG00000137409	37487.8	0.273833	7.20247e-38	2.39409e-36	MTCH1
ENSG00000177606	24534.7	0.25913	7.93326e-38	2.63427e-36	JUN
ENSG00000117228	208.518	-2.47173	8.05417e-38	2.67165e-36	GBP1
ENSG00000230373	249.789	1.83191	9.40019e-38	3.11491e-36	GOLGA6L17P
ENSG00000158270	542.204	-1.5326	9.42627e-38	3.12032e-36	COLEC12
ENSG00000166863	774.863	-0.943296	9.61433e-38	3.17928e-36	TAC3
ENSG00000185942	1182.94	-0.999368	9.6384e-38	3.18395e-36	NKAIN3
ENSG00000260128	606.972	1.12341	1.01191e-37	3.3393e-36	ULK4P1
ENSG00000143319	5209.75	0.345105	1.10663e-37	3.64811e-36	ISG20L2
ENSG00000076716	20710.3	-0.271823	1.18386e-37	3.89872e-36	GPC4
ENSG00000108001	140.433	-2.9536	1.35973e-37	4.47326e-36	EBF3
ENSG00000166086	4942.11	-0.382514	1.41489e-37	4.64995e-36	JAM3
ENSG00000089280	72964	-0.260204	1.51807e-37	4.98394e-36	FUS
ENSG00000033122	515.406	-1.3491	1.57336e-37	5.16017e-36	LRRC7
ENSG00000228253	56707.6	0.354342	2.18599e-37	7.16209e-36	ATP8
ENSG00000067225	209731	0.24342	3.05873e-37	1.00112e-35	PKM
ENSG00000104825	1748.75	0.645751	3.29265e-37	1.07659e-35	NFKBIB
ENSG00000272556	340.601	1.55122	3.58253e-37	1.17017e-35	NA
ENSG00000166068	23510	-0.290639	4.20307e-37	1.37146e-35	SPRED1
ENSG00000146556	1682.67	0.682203	4.37735e-37	1.42687e-35	NA
ENSG00000169299	4514.8	-0.382354	4.69295e-37	1.52819e-35	PGM2
ENSG00000168264	3230.56	-0.614452	4.96113e-37	1.61388e-35	IRF2BP2
ENSG00000115084	10571.8	-0.33401	5.82854e-37	1.89413e-35	SLC35F5
ENSG00000125863	5291.44	0.386223	6.2073e-37	2.01517e-35	MKKS
ENSG00000255769	1150.18	1.09723	6.8277e-37	2.21433e-35	NA
ENSG00000135821	69209.6	-0.205968	7.3249e-37	2.37318e-35	GLUL
ENSG00000139318	96726	-0.253811	7.72178e-37	2.49923e-35	DUSP6
ENSG00000110092	69152.3	0.252525	7.96058e-37	2.57392e-35	CCND1
ENSG00000003096	8788.31	-0.355428	8.48936e-37	2.74212e-35	KLHL13
ENSG00000043355	10405.1	-0.291997	1.22335e-36	3.94753e-35	ZIC2
ENSG00000142178	1860.99	-0.668544	1.24026e-36	3.99806e-35	SIK1
ENSG00000213949	1731.4	-0.780358	1.26339e-36	4.06851e-35	ITGA1
ENSG00000166825	68.7089	-4.70473	1.35229e-36	4.35043e-35	ANPEP
ENSG00000170915	7526.36	-0.316769	1.57796e-36	5.07133e-35	PAQR8
ENSG00000187714	61.1617	-4.56446	1.83988e-36	5.90718e-35	SLC18A3
ENSG00000139800	13038.6	-0.3981	1.91014e-36	6.12662e-35	ZIC5
ENSG00000138759	1049.45	-0.86747	1.98041e-36	6.34563e-35	FRAS1
ENSG00000101146	13798.2	0.260225	2.12147e-36	6.79082e-35	RAE1
ENSG00000251301	1357.97	0.85163	2.2987e-36	7.35079e-35	NA
ENSG00000121005	15125.1	-0.251339	2.32362e-36	7.42308e-35	CRISPLD1
ENSG00000170846	2907.34	0.556575	2.33401e-36	7.44883e-35	LOC93622
ENSG00000288013	3254.33	-0.614418	2.48204e-36	7.91336e-35	LOC105369576
ENSG00000178662	2189.28	-0.67061	2.53732e-36	8.08155e-35	CSRNP3
ENSG00000171848	44684.7	0.207048	3.08022e-36	9.79532e-35	RRM2
ENSG00000187323	12400.6	-0.349918	3.0815e-36	9.79532e-35	DCC
ENSG00000274523	8859.66	0.35609	3.24276e-36	1.02977e-34	RCC1L
ENSG00000116774	1493.36	-0.793202	3.43617e-36	1.09011e-34	OLFML3
ENSG00000061918	2025.63	-0.613988	3.44e-36	1.09024e-34	GUCY1B1
ENSG00000111859	10144.5	-0.319671	3.60456e-36	1.14127e-34	NEDD9
ENSG00000144369	6294.9	-0.437383	3.72383e-36	1.17786e-34	FAM171B
ENSG00000183496	3078.05	-0.541524	3.80719e-36	1.20304e-34	MEX3B
ENSG00000092758	260.852	-2.11829	4.06441e-36	1.28306e-34	COL9A3
ENSG00000005194	26220.1	0.261912	4.70929e-36	1.48517e-34	CIAPIN1
ENSG00000215808	863.738	-1.13294	5.12808e-36	1.61565e-34	LINC01139
ENSG00000166206	7577.19	0.348243	5.19177e-36	1.6341e-34	GABRB3
ENSG00000165495	1185.01	-0.656581	5.20707e-36	1.63731e-34	PKNOX2
ENSG00000076706	1115.52	-0.95605	5.70858e-36	1.79325e-34	MCAM
ENSG00000235655	48898.4	-0.288508	5.88137e-36	1.84571e-34	NA
ENSG00000130522	7521.14	-0.39001	5.89323e-36	1.84762e-34	JUND
ENSG00000176749	3012.27	-0.701453	6.26836e-36	1.96331e-34	CDK5R1
ENSG00000091656	11642.7	-0.364556	6.53098e-36	2.04356e-34	ZFHX4
ENSG00000133800	222.687	-1.82682	7.09375e-36	2.21749e-34	LYVE1
ENSG00000196428	10161.8	-0.34822	7.8077e-36	2.43829e-34	TSC22D2
ENSG00000149485	46025.2	0.193269	7.97874e-36	2.48927e-34	FADS1
ENSG00000132329	257.2	1.60779	8.62485e-36	2.68823e-34	RAMP1
ENSG00000187164	9463.66	0.374775	9.76687e-36	3.04122e-34	SHTN1
ENSG00000095794	10813.6	0.392119	1.08148e-35	3.36425e-34	CREM
ENSG00000168672	6821.46	0.399905	1.42453e-35	4.42712e-34	LRATD2
ENSG00000108433	8706.44	0.353072	1.6093e-35	4.99647e-34	GOSR2
ENSG00000264462	4945.84	-0.659903	1.86557e-35	5.78651e-34	MIR3648-2
ENSG00000084093	21322.4	-0.279284	1.99794e-35	6.19111e-34	REST
ENSG00000242193	781.312	1.16805	2.21262e-35	6.8497e-34	CRYZL2P
ENSG00000136603	26715	-0.312899	2.24034e-35	6.92881e-34	SKIL
ENSG00000050344	728.207	-1.13133	2.26152e-35	6.98758e-34	NFE2L3
ENSG00000125430	1066.32	-1.77176	2.39707e-35	7.39926e-34	HS3ST3B1
ENSG00000169047	7825.68	-0.389555	2.45435e-35	7.56876e-34	IRS1
ENSG00000113552	24074.8	0.245111	2.59065e-35	7.9814e-34	GNPDA1
ENSG00000146386	23008.7	0.30112	2.822e-35	8.6858e-34	ABRACL
ENSG00000148399	4193.43	0.442768	3.03366e-35	9.32829e-34	DPH7
ENSG00000020577	2187.06	-0.60796	3.22887e-35	9.91901e-34	SAMD4A
ENSG00000138795	655.2	-1.00119	3.33647e-35	1.02397e-33	LEF1
ENSG00000144040	3550.7	0.574053	3.54029e-35	1.08549e-33	SFXN5
ENSG00000177508	142.145	-2.32732	3.79359e-35	1.16204e-33	IRX3
ENSG00000275708	5303.72	-0.619385	5.01971e-35	1.53615e-33	MIR3648-1
ENSG00000269416	3037.39	0.530144	5.34709e-35	1.63477e-33	LINC01224
ENSG00000196116	1083.23	0.824708	5.53891e-35	1.6918e-33	TDRD7
ENSG00000151789	589.371	-1.09483	6.02321e-35	1.83797e-33	ZNF385D
ENSG00000183793	711.545	1.19246	6.24669e-35	1.90435e-33	NPIPA5
ENSG00000103489	866.262	-0.955517	6.72461e-35	2.04809e-33	XYLT1
ENSG00000137500	15088.5	0.259397	7.12557e-35	2.16815e-33	CCDC90B
ENSG00000215154	1281.96	0.890352	7.97579e-35	2.42455e-33	NA
ENSG00000153071	92026.9	-0.214879	8.19155e-35	2.48778e-33	DAB2
ENSG00000106624	7650.18	-0.400203	8.87989e-35	2.69427e-33	AEBP1
ENSG00000084628	7453	-0.390255	1.01131e-34	3.06554e-33	NKAIN1
ENSG00000101871	6171.86	-0.391233	1.02219e-34	3.09559e-33	MID1
ENSG00000115306	32984.7	-0.203053	1.02422e-34	3.09881e-33	SPTBN1
ENSG00000121210	7805.41	-0.338086	1.11391e-34	3.36697e-33	TMEM131L
ENSG00000065320	479.079	1.22421	1.3051e-34	3.94116e-33	NTN1
ENSG00000143786	1139.89	-0.74605	1.31225e-34	3.95901e-33	CNIH3
ENSG00000116641	25694.5	-0.269371	1.42648e-34	4.29958e-33	DOCK7
ENSG00000185909	5250.73	0.389477	1.56899e-34	4.72468e-33	KLHDC8B
ENSG00000259295	1030.8	0.833529	1.61805e-34	4.86784e-33	CSPG4P12
ENSG00000104365	2231.03	0.60681	1.77135e-34	5.32402e-33	IKBKB
ENSG00000147642	2508.03	-0.538905	1.80332e-34	5.41505e-33	SYBU
ENSG00000121774	54268.8	-0.192733	1.83433e-34	5.50298e-33	KHDRBS1
ENSG00000038295	486.085	-1.29405	1.84468e-34	5.52886e-33	TLL1
ENSG00000135919	3315.07	-0.50321	2.01589e-34	6.03635e-33	SERPINE2
ENSG00000136928	1043.64	-0.965466	2.26202e-34	6.76703e-33	GABBR2
ENSG00000126705	3971.58	-0.444027	2.47338e-34	7.39243e-33	AHDC1
ENSG00000198771	96.8329	-3.59922	2.65764e-34	7.93572e-33	RCSD1
ENSG00000136770	8306.46	0.382118	2.67356e-34	7.97583e-33	DNAJC1
ENSG00000104313	590.893	-1	2.70195e-34	8.05301e-33	EYA1
ENSG00000232956	1468.26	0.61882	2.85416e-34	8.49877e-33	SNHG15
ENSG00000164574	17366.5	-0.223022	3.03149e-34	9.01839e-33	GALNT10
ENSG00000168615	43816.5	0.209672	4.04376e-34	1.20186e-32	ADAM9
ENSG00000288765	1436.77	-0.604993	4.80033e-34	1.4254e-32	NA
ENSG00000138653	8719.62	0.320853	5.12176e-34	1.51944e-32	NDST4
ENSG00000141429	24340.9	-0.40432	5.18088e-34	1.53556e-32	GALNT1
ENSG00000170035	27356.9	-0.267081	6.4714e-34	1.91628e-32	UBE2E3
ENSG00000130203	11151.2	-0.509452	6.99189e-34	2.06849e-32	APOE
ENSG00000185339	17302.8	0.312645	7.11183e-34	2.10203e-32	TCN2
ENSG00000162613	30395	-0.27773	7.25156e-34	2.14135e-32	FUBP1
ENSG00000079819	10633.7	-0.301569	7.63646e-34	2.25293e-32	EPB41L2
ENSG00000186197	258.433	-1.52178	9.12085e-34	2.68838e-32	EDARADD
ENSG00000156531	30685.1	-0.286144	9.39989e-34	2.76808e-32	PHF6
ENSG00000115844	969.174	-0.894345	9.76158e-34	2.87195e-32	DLX2
ENSG00000128563	3190.95	0.534416	1.03668e-33	3.0472e-32	PRKRIP1
ENSG00000160310	16914.2	0.282228	1.12435e-33	3.30187e-32	PRMT2
ENSG00000148926	1947.06	-0.553971	1.18243e-33	3.46926e-32	ADM
ENSG00000225826	2244.25	-0.692382	1.37035e-33	4.01695e-32	LINC00626
ENSG00000143198	15965.5	0.286547	1.57459e-33	4.61139e-32	MGST3
ENSG00000112893	26450.7	0.213202	1.92176e-33	5.623e-32	MAN2A1
ENSG00000196549	1726.35	-0.67017	2.07194e-33	6.05689e-32	MME
ENSG00000069275	241530	-0.247154	2.11261e-33	6.17013e-32	NUCKS1
ENSG00000135046	39558	0.259009	2.14547e-33	6.26039e-32	ANXA1
ENSG00000091136	21592.4	-0.247318	2.17165e-33	6.33101e-32	LAMB1
ENSG00000136698	165.959	2.48163	2.48491e-33	7.23768e-32	CFC1
ENSG00000249395	1241.89	0.81094	2.64573e-33	7.69909e-32	CASC9
ENSG00000109113	20807.5	0.283962	2.78732e-33	8.10374e-32	RAB34
ENSG00000223509	458.061	1.33482	3.13517e-33	9.10678e-32	NA
ENSG00000176273	3010.11	0.467314	3.17908e-33	9.22596e-32	SLC35G1
ENSG00000129187	14617.5	0.264128	3.45511e-33	1.0018e-31	DCTD
ENSG00000183255	64619.5	0.179256	4.55751e-33	1.32024e-31	PTTG1IP
ENSG00000180747	2217.7	0.554007	4.63096e-33	1.3403e-31	SMG1P3
ENSG00000178081	507.076	0.999495	5.01578e-33	1.45036e-31	ULK4P3
ENSG00000285043	475.964	1.22803	5.08061e-33	1.46778e-31	LOC112694756
ENSG00000112511	2279.48	0.497334	5.09782e-33	1.47143e-31	PHF1
ENSG00000141837	212.398	-1.87906	5.39049e-33	1.5545e-31	CACNA1A
ENSG00000124275	5350.61	0.404692	5.48021e-33	1.57895e-31	MTRR
ENSG00000063322	10308.1	0.344607	5.84999e-33	1.68398e-31	MED29
ENSG00000173221	3236.21	0.486602	5.86371e-33	1.68641e-31	GLRX
ENSG00000177363	109.294	-3.00999	6.93978e-33	1.9941e-31	LRRN4CL
ENSG00000132676	13872.2	0.256044	7.0668e-33	2.02877e-31	DAP3
ENSG00000084636	206.782	-1.99852	7.30673e-33	2.09577e-31	COL16A1
ENSG00000176170	371.3	-1.3578	7.71438e-33	2.21072e-31	SPHK1
ENSG00000042753	27677.3	0.28201	7.90145e-33	2.2623e-31	AP2S1
ENSG00000127884	27834	0.290252	8.12101e-33	2.32309e-31	ECHS1
ENSG00000163686	1785.86	-0.827495	8.21359e-33	2.34747e-31	ABHD6
ENSG00000119403	4622.14	0.420357	8.9599e-33	2.55849e-31	PHF19
ENSG00000111203	2110.07	0.511324	9.13153e-33	2.60517e-31	ITFG2
ENSG00000197694	21716.9	-0.279846	9.76876e-33	2.78449e-31	SPTAN1
ENSG00000127334	6138.95	-0.400983	9.79082e-33	2.78829e-31	DYRK2
ENSG00000122299	14095	0.301967	9.98734e-33	2.84173e-31	ZC3H7A
ENSG00000166888	3762.94	0.481098	1.0103e-32	2.87208e-31	STAT6
ENSG00000031003	8312.23	0.383403	1.2476e-32	3.54355e-31	FAM13B
ENSG00000196411	11764.2	-0.399823	1.30106e-32	3.69211e-31	EPHB4
ENSG00000139974	4627.57	0.366764	1.31026e-32	3.71492e-31	SLC38A6
ENSG00000082781	26909.3	-0.534562	1.31576e-32	3.72722e-31	ITGB5
ENSG00000152154	7854.63	-0.338136	1.31795e-32	3.73012e-31	TMEM178A
ENSG00000109339	5762.89	-0.460353	1.40755e-32	3.98017e-31	MAPK10
ENSG00000104221	1708.78	0.542178	1.49206e-32	4.21544e-31	BRF2
ENSG00000141668	222.509	-2.16062	1.64678e-32	4.64845e-31	CBLN2
ENSG00000165895	6008.53	-0.391802	1.9785e-32	5.5799e-31	ARHGAP42
ENSG00000173226	4788.43	0.394609	2.16342e-32	6.09605e-31	IQCB1
ENSG00000187068	872.652	-0.953934	2.39212e-32	6.73454e-31	C3orf70
ENSG00000161203	83023.4	0.226254	2.47885e-32	6.97258e-31	AP2M1
ENSG00000145681	4100.84	-0.517044	2.49312e-32	7.00657e-31	HAPLN1
ENSG00000248538	163.372	2.47989	2.60121e-32	7.30392e-31	LOC157273
ENSG00000021645	3751.41	-0.443116	2.65635e-32	7.45223e-31	NRXN3
ENSG00000151090	255.073	-1.46351	3.10492e-32	8.70301e-31	THRB
ENSG00000277196	225.089	1.87266	3.18341e-32	8.91523e-31	PRODH
ENSG00000089248	17008	0.2186	3.19218e-32	8.93197e-31	ERP29
ENSG00000198938	146208	0.227022	3.247e-32	9.07742e-31	COX3
ENSG00000211455	13009.5	-0.284189	3.2977e-32	9.2111e-31	STK38L
ENSG00000223773	477.483	1.16443	3.33222e-32	9.29943e-31	NA
ENSG00000081189	8511.51	-0.351349	3.36715e-32	9.38872e-31	MEF2C
ENSG00000089050	10383	0.355876	3.44106e-32	9.58646e-31	RBBP9
ENSG00000145012	24592.6	-0.236169	3.69239e-32	1.02777e-30	LPP
ENSG00000117152	4187.07	-0.424542	3.94136e-32	1.09611e-30	RGS4
ENSG00000114279	473.823	-1.26819	4.17155e-32	1.15913e-30	FGF12
ENSG00000060982	40054.1	-0.234753	4.27328e-32	1.18636e-30	BCAT1
ENSG00000169857	3667.3	-0.412419	4.30067e-32	1.19293e-30	AVEN
ENSG00000112562	69.722	-3.75685	4.45103e-32	1.23357e-30	SMOC2
ENSG00000167614	3992.59	-0.586031	4.60896e-32	1.27623e-30	TTYH1
ENSG00000105576	8452.03	0.357497	4.71759e-32	1.30519e-30	TNPO2
ENSG00000120278	24077.8	-0.220768	5.44199e-32	1.5043e-30	PLEKHG1
ENSG00000171865	5711.61	0.492368	6.67596e-32	1.84381e-30	RNASEH1
ENSG00000189060	15701.7	0.229027	6.799e-32	1.87617e-30	H1-0
ENSG00000116237	16961.3	0.244198	7.46539e-32	2.05829e-30	ICMT
ENSG00000111906	12503.8	0.285623	7.54004e-32	2.07708e-30	HDDC2
ENSG00000179051	23175.3	-0.250213	9.55061e-32	2.62868e-30	RCC2
ENSG00000112531	29519.4	-0.318975	9.94291e-32	2.7343e-30	QKI
ENSG00000124207	44584	-0.224684	1.12828e-31	3.10011e-30	CSE1L
ENSG00000067798	1041.41	-0.854991	1.29304e-31	3.54976e-30	NAV3
ENSG00000213096	8366.32	-0.367391	1.54472e-31	4.23705e-30	ZNF254
ENSG00000174353	884.754	0.898336	1.62504e-31	4.45354e-30	NA
ENSG00000125247	8478.17	-0.290648	2.20758e-31	6.04488e-30	TMTC4
ENSG00000164086	1889.44	-0.624661	2.42468e-31	6.63368e-30	DUSP7
ENSG00000176771	466.55	-1.56692	2.42752e-31	6.63579e-30	NCKAP5
ENSG00000140575	25596.7	0.229523	2.5497e-31	6.9638e-30	IQGAP1
ENSG00000135387	80200.8	-0.213429	2.62433e-31	7.16153e-30	CAPRIN1
ENSG00000157110	9046.34	0.257478	2.86783e-31	7.81936e-30	RBPMS
ENSG00000137507	150.733	-1.76233	2.924e-31	7.96571e-30	LRRC32
ENSG00000071626	10485.4	-0.294189	3.09697e-31	8.42976e-30	DAZAP1
ENSG00000156650	6988.92	-0.340121	3.38045e-31	9.19357e-30	KAT6B
ENSG00000196312	3470.59	0.470683	3.66066e-31	9.94717e-30	NA
ENSG00000149328	2218.63	0.455668	4.1406e-31	1.12418e-29	GLB1L2
ENSG00000110786	469.445	-1.38386	4.15185e-31	1.12628e-29	PTPN5
ENSG00000181192	5135.05	0.410518	4.32206e-31	1.17146e-29	DHTKD1
ENSG00000136710	4062.35	0.397355	4.72455e-31	1.27947e-29	CCDC115
ENSG00000114796	10903.7	-0.303902	5.03881e-31	1.36342e-29	KLHL24
ENSG00000198740	11036.3	-0.315185	5.76623e-31	1.55893e-29	ZNF652
ENSG00000144857	2344.67	-0.672354	5.93387e-31	1.6029e-29	BOC
ENSG00000170876	17494.5	0.237233	6.15539e-31	1.66133e-29	TMEM43
ENSG00000146676	9268.92	-0.34918	6.2406e-31	1.68291e-29	PURB
ENSG00000198729	2060.06	0.521302	6.85204e-31	1.84624e-29	PPP1R14C
ENSG00000156052	19093.5	-0.322233	6.9187e-31	1.86264e-29	GNAQ
ENSG00000115170	2072.21	-0.611126	6.93397e-31	1.86518e-29	ACVR1
ENSG00000154734	9595.69	0.33045	7.03633e-31	1.89113e-29	ADAMTS1
ENSG00000240184	6309.55	-0.35822	7.89621e-31	2.12045e-29	PCDHGC3
ENSG00000069248	10877.6	-0.290273	8.2774e-31	2.22095e-29	NUP133
ENSG00000119929	2912.89	0.499575	8.45798e-31	2.2675e-29	CUTC
ENSG00000152402	8106.05	-0.434034	9.31484e-31	2.49513e-29	GUCY1A2
ENSG00000154736	827.673	1.01175	9.70478e-31	2.59741e-29	ADAMTS5
ENSG00000172197	4973.49	0.396849	9.84268e-31	2.63211e-29	MBOAT1
ENSG00000106701	1401.15	0.829192	1.02294e-30	2.73325e-29	FSD1L
ENSG00000150051	53.3656	-5.28781	1.042e-30	2.78184e-29	MKX
ENSG00000133083	20398.6	0.312259	1.14561e-30	3.05591e-29	DCLK1
ENSG00000198642	17527.3	-0.247968	1.22225e-30	3.25764e-29	KLHL9
ENSG00000138798	522.751	1.1754	1.22547e-30	3.26351e-29	EGF
ENSG00000163689	651.585	0.857786	1.35411e-30	3.60031e-29	CFAP20DC
ENSG00000196954	10762.8	0.313785	1.35419e-30	3.60031e-29	CASP4
ENSG00000084623	39684.9	0.188074	1.3907e-30	3.6943e-29	EIF3I
ENSG00000108654	115494	-0.195899	1.58048e-30	4.19496e-29	DDX5
ENSG00000088882	18755.2	-0.370713	1.58693e-30	4.20859e-29	CPXM1
ENSG00000112541	1630.97	-0.594937	1.59855e-30	4.23588e-29	PDE10A
ENSG00000173890	9405.07	-0.348585	1.69359e-30	4.48402e-29	GPR160
ENSG00000049449	27872.8	0.174472	1.79276e-30	4.74268e-29	RCN1
ENSG00000120756	2516.96	0.526447	1.88193e-30	4.97446e-29	PLS1
ENSG00000075461	2718.41	0.460365	2.02711e-30	5.35379e-29	CACNG4
ENSG00000100033	163.233	1.88803	2.0609e-30	5.43854e-29	PRODH
ENSG00000281181	2.49411e+06	-0.173843	2.14313e-30	5.65086e-29	NA
ENSG00000273611	6210.04	0.332914	2.14524e-30	5.65179e-29	ZNHIT3
ENSG00000185825	34947	0.182024	2.31066e-30	6.08258e-29	BCAP31
ENSG00000187135	94.4993	-2.34406	2.54854e-30	6.70326e-29	VSTM2B
ENSG00000173068	1357.2	-0.736342	2.57762e-30	6.77419e-29	BNC2
ENSG00000092051	1535.4	0.63399	2.59999e-30	6.82738e-29	JPH4
ENSG00000280800	2.48851e+06	-0.173077	2.91727e-30	7.65424e-29	NA
ENSG00000260528	412.479	1.12095	2.94105e-30	7.71033e-29	NA
ENSG00000280614	2.49051e+06	-0.173125	3.05837e-30	8.01132e-29	NA
ENSG00000118508	7513.25	0.278608	3.29686e-30	8.62898e-29	RAB32
ENSG00000150672	1768.74	0.631174	3.45495e-30	9.03537e-29	DLG2
ENSG00000170365	4475.25	-0.390303	3.5353e-30	9.23796e-29	SMAD1
ENSG00000100065	1981.07	-0.62006	3.5702e-30	9.32153e-29	CARD10
ENSG00000164070	2611.89	0.609405	3.63875e-30	9.49278e-29	HSPA4L
ENSG00000148297	7607.57	0.410953	3.67944e-30	9.59111e-29	MED22
ENSG00000109065	2482.77	0.552274	3.84034e-30	1.00024e-28	NAT9
ENSG00000152093	147.883	2.49174	3.99271e-30	1.03908e-28	CFC1B
ENSG00000107821	3852.51	0.49787	4.08628e-30	1.06257e-28	KAZALD1
ENSG00000117069	28614	0.197957	4.10637e-30	1.06692e-28	ST6GALNAC5
ENSG00000229212	650.257	0.979883	4.22457e-30	1.09674e-28	NA
ENSG00000182378	5543.82	-0.414192	4.3458e-30	1.1273e-28	PLCXD1
ENSG00000168397	6761.56	0.365046	4.60719e-30	1.19414e-28	ATG4B
ENSG00000203943	1295.03	0.580431	4.67763e-30	1.21142e-28	SAMD13
ENSG00000144642	3363.08	-0.528128	4.75159e-30	1.22957e-28	RBMS3
ENSG00000197479	817.042	-1.04321	5.21663e-30	1.34882e-28	PCDHB11
ENSG00000161013	6371.53	0.342367	5.25264e-30	1.35704e-28	MGAT4B
ENSG00000013503	3204.54	-0.446135	5.32587e-30	1.37485e-28	POLR3B
ENSG00000133687	7095.02	0.325112	5.49958e-30	1.41855e-28	TMTC1
ENSG00000188153	38797.6	-0.198595	5.91591e-30	1.5247e-28	COL4A5
ENSG00000233016	999.907	0.907007	5.92726e-30	1.5264e-28	SNHG7
ENSG00000152284	3693.78	-0.461101	6.49665e-30	1.67169e-28	TCF7L1
ENSG00000139915	729.736	-0.798782	6.95595e-30	1.78843e-28	MDGA2
ENSG00000108175	12635.2	-0.320545	7.06635e-30	1.81536e-28	ZMIZ1
ENSG00000169504	56976.8	-0.220523	7.33852e-30	1.88377e-28	CLIC4
ENSG00000125734	4025.48	0.434027	7.75634e-30	1.98943e-28	GPR108
ENSG00000100211	4593.4	0.400458	7.87574e-30	2.01843e-28	CBY1
ENSG00000163156	6818.66	0.374053	8.46023e-30	2.1665e-28	SCNM1
ENSG00000079931	37453.7	-0.172397	9.39796e-30	2.40471e-28	MOXD1
ENSG00000034510	254043	0.227605	9.67062e-30	2.4725e-28	TMSB10
ENSG00000184731	354.267	-1.28425	1.07053e-29	2.73484e-28	FAM110C
ENSG00000116991	10052.3	-0.299506	1.12743e-29	2.87791e-28	SIPA1L2
ENSG00000120526	5265.56	-0.40112	1.14456e-29	2.9193e-28	NUDCD1
ENSG00000160145	4252.24	0.371716	1.20225e-29	3.06401e-28	KALRN
ENSG00000127957	542.319	1.11135	1.2046e-29	3.06757e-28	NA
ENSG00000273749	22538.1	-0.217475	1.29996e-29	3.30778e-28	CYFIP1
ENSG00000134873	389.375	1.15647	1.33642e-29	3.39783e-28	CLDN10
ENSG00000177733	49700.7	-0.202803	1.3414e-29	3.40778e-28	HNRNPA0
ENSG00000065833	1190.33	0.681876	1.3601e-29	3.45256e-28	ME1
ENSG00000065802	6141.37	0.378185	1.36189e-29	3.45437e-28	ASB1
ENSG00000151458	19182.7	-0.295973	1.39753e-29	3.54196e-28	ANKRD50
ENSG00000229018	1605.86	0.740731	1.51419e-29	3.83458e-28	NA
ENSG00000163517	1320.88	0.659211	1.52442e-29	3.85745e-28	HDAC11
ENSG00000171204	7431.83	0.307672	1.5621e-29	3.94968e-28	TMEM126B
ENSG00000136378	2091.56	-0.757518	1.66498e-29	4.20648e-28	ADAMTS7
ENSG00000157870	5581.86	0.459021	1.67214e-29	4.22123e-28	PRXL2B
ENSG00000151468	212.877	-1.58315	1.75128e-29	4.41754e-28	CCDC3
ENSG00000099256	6835.06	0.32305	2.14139e-29	5.39732e-28	PRTFDC1
ENSG00000137700	3471.5	0.475899	2.23417e-29	5.62672e-28	SLC37A4
ENSG00000185596	3189.22	0.517893	2.34414e-29	5.89904e-28	NA
ENSG00000144481	828.293	0.85118	2.34636e-29	5.9e-28	TRPM8
ENSG00000124596	4982.26	0.416598	2.44696e-29	6.14812e-28	OARD1
ENSG00000120658	732.098	-0.90468	2.80782e-29	7.04928e-28	ENOX1
ENSG00000167461	12345.5	0.262076	2.83806e-29	7.11962e-28	RAB8A
ENSG00000205583	729.443	0.92524	2.98914e-29	7.49275e-28	NA
ENSG00000054983	7411.5	-0.352159	3.07312e-29	7.69722e-28	GALC
ENSG00000173262	4320.34	0.366545	3.28e-29	8.20898e-28	SLC2A14
ENSG00000054523	21087.5	-0.27243	3.29528e-29	8.24076e-28	KIF1B
ENSG00000136158	31756.4	-0.280734	3.58682e-29	8.96286e-28	SPRY2
ENSG00000174669	1313.34	0.772454	3.60237e-29	8.99469e-28	SLC29A2
ENSG00000091436	10085.9	-0.314813	3.63953e-29	9.08039e-28	MAP3K20
ENSG00000164604	1154.49	0.766992	4.02778e-29	1.00412e-27	GPR85
ENSG00000158296	471.658	1.223	4.29684e-29	1.07036e-27	SLC13A3
ENSG00000173530	6314.49	0.326786	4.36477e-29	1.08644e-27	TNFRSF10D
ENSG00000198522	10096.7	0.273006	4.37736e-29	1.08873e-27	GPN1
ENSG00000154864	33177.8	0.246358	4.38426e-29	1.0896e-27	PIEZO2
ENSG00000044115	58835.1	-0.187219	4.74516e-29	1.17838e-27	CTNNA1
ENSG00000064218	3002.6	-0.526115	5.38749e-29	1.33685e-27	DMRT3
ENSG00000266028	21977.2	-0.209297	5.39206e-29	1.33695e-27	SRGAP2
ENSG00000143320	8743.21	0.308122	5.41809e-29	1.34236e-27	CRABP2
ENSG00000237945	769.267	0.990415	5.74761e-29	1.4229e-27	LINC00649
ENSG00000129474	11685.4	-0.277793	5.82435e-29	1.44078e-27	AJUBA
ENSG00000138821	4742.88	0.402404	6.20068e-29	1.53269e-27	SLC39A8
ENSG00000166341	11667.3	-0.411101	6.40861e-29	1.58287e-27	DCHS1
ENSG00000004478	12956.6	0.237712	6.8933e-29	1.70127e-27	FKBP4
ENSG00000286219	4599.09	0.419534	7.35385e-29	1.81353e-27	NOTCH2NLC
ENSG00000097007	10874.1	-0.311598	7.81309e-29	1.9253e-27	ABL1
ENSG00000232527	1907.32	0.545561	7.92039e-29	1.95024e-27	LINC02802
ENSG00000114686	21675.7	-0.23723	8.13885e-29	2.00233e-27	MRPL3
ENSG00000180543	68.7195	-9.55862	8.14443e-29	2.00233e-27	TSPYL5
ENSG00000021826	4180.31	0.357432	8.15986e-29	2.00458e-27	CPS1
ENSG00000267454	468.619	0.871583	8.31721e-29	2.04167e-27	ZNF582-DT
ENSG00000104886	8788.34	0.43848	8.9606e-29	2.19792e-27	PLEKHJ1
ENSG00000183230	669.237	-1.05717	9.16878e-29	2.24726e-27	CTNNA3
ENSG00000275700	11023.8	-0.231566	9.60175e-29	2.35158e-27	AATF
ENSG00000203706	820.985	-0.909682	9.97254e-29	2.44053e-27	NA
ENSG00000149257	73730.2	-0.207169	1.00589e-28	2.45978e-27	SERPINH1
ENSG00000158560	375.988	-1.08311	1.00727e-28	2.46127e-27	DYNC1I1
ENSG00000135637	721.036	0.851645	1.07726e-28	2.63028e-27	CCDC142
ENSG00000180537	3154.79	0.464807	1.12887e-28	2.7542e-27	RNF182
ENSG00000168081	470.332	0.979698	1.12983e-28	2.75443e-27	PNOC
ENSG00000229989	571.832	-1.10575	1.13463e-28	2.76403e-27	NA
ENSG00000103187	82194.4	-0.225482	1.20917e-28	2.94338e-27	COTL1
ENSG00000179520	56.3363	-6.40783	1.22145e-28	2.97102e-27	SLC17A8
ENSG00000168077	3172.76	0.521443	1.24424e-28	3.02416e-27	SCARA3
ENSG00000115896	1328.97	-0.700082	1.32734e-28	3.22367e-27	PLCL1
ENSG00000119673	4860.32	0.389339	1.35649e-28	3.29198e-27	ACOT2
ENSG00000104388	25740.5	-0.223296	1.39486e-28	3.38253e-27	RAB2A
ENSG00000148218	2855.15	0.463175	1.40024e-28	3.393e-27	ALAD
ENSG00000100906	3005.23	-0.390993	1.52326e-28	3.68831e-27	NFKBIA
ENSG00000148700	17098.2	-0.270125	1.5279e-28	3.69675e-27	ADD3
ENSG00000164649	8836	0.34071	1.5721e-28	3.80083e-27	CDCA7L
ENSG00000180901	6392.84	0.339506	1.63617e-28	3.95273e-27	KCTD2
ENSG00000145692	17493.4	-0.238735	1.65867e-28	4.00408e-27	BHMT
ENSG00000130635	22350.1	-0.273224	1.8172e-28	4.38346e-27	COL5A1
ENSG00000148229	19456.9	0.231959	1.88501e-28	4.54361e-27	POLE3
ENSG00000213468	793.246	0.976939	1.93342e-28	4.65679e-27	FIRRE
ENSG00000163694	1028.45	0.862088	1.96823e-28	4.73708e-27	RBM47
ENSG00000197081	32239.9	-0.205382	1.99746e-28	4.80382e-27	IGF2R
ENSG00000198467	11187	-0.40387	2.10976e-28	5.07007e-27	TPM2
ENSG00000186732	1209.43	-0.741483	2.24621e-28	5.39393e-27	MPPED1
ENSG00000186297	981.925	0.982748	2.333e-28	5.59814e-27	GABRA5
ENSG00000180530	25467.1	-0.253039	2.33751e-28	5.60476e-27	NRIP1
ENSG00000109133	24156.8	-0.272254	2.35827e-28	5.65031e-27	TMEM33
ENSG00000005339	8475.84	-0.317512	2.47398e-28	5.92313e-27	CREBBP
ENSG00000116962	22585.8	-0.231702	2.56812e-28	6.14391e-27	NID1
ENSG00000162944	4374.74	-0.396459	2.93423e-28	7.01454e-27	RFTN2
ENSG00000158555	1339.6	-0.674331	3.09212e-28	7.38647e-27	GDPD5
ENSG00000002919	4133.43	0.438413	3.24619e-28	7.74874e-27	SNX11
ENSG00000078319	4508.81	0.354457	3.35251e-28	7.99656e-27	NA
ENSG00000151498	4175.78	0.403696	3.46925e-28	8.26886e-27	ACAD8
ENSG00000289426	5794.64	0.345085	3.65277e-28	8.69979e-27	NA
ENSG00000066136	8380.86	0.293448	3.75581e-28	8.93854e-27	NFYC
ENSG00000019505	346.508	-1.54653	3.83586e-28	9.12228e-27	SYT13
ENSG00000119522	8359.05	0.292795	3.86749e-28	9.19066e-27	DENND1A
ENSG00000102760	177.937	-4.61043	4.02364e-28	9.55466e-27	RGCC
ENSG00000163629	13282.8	0.233647	4.1238e-28	9.78524e-27	PTPN13
ENSG00000187210	2567.46	-0.477951	4.25046e-28	1.00783e-26	GCNT1
ENSG00000158089	928.508	0.811968	4.32449e-28	1.02463e-26	GALNT14
ENSG00000100209	2525.21	0.564252	4.4136e-28	1.04497e-26	HSCB
ENSG00000149090	236.421	-1.54834	4.84802e-28	1.14697e-26	PAMR1
ENSG00000100263	3590.39	0.669242	4.85827e-28	1.14855e-26	RHBDD3
ENSG00000171735	22739.7	0.204801	5.21063e-28	1.23094e-26	CAMTA1
ENSG00000011201	707.678	-0.953248	5.52172e-28	1.30347e-26	ANOS1
ENSG00000159216	6086.03	0.424505	5.94916e-28	1.40333e-26	RUNX1
ENSG00000042286	1113.32	0.635781	5.98657e-28	1.41112e-26	AIFM2
ENSG00000149179	12688.5	0.209142	6.22146e-28	1.46541e-26	CSTPP1
ENSG00000118946	5047.82	-0.432398	8.28545e-28	1.95013e-26	PCDH17
ENSG00000147883	736.672	-0.934572	8.74325e-28	2.05637e-26	CDKN2B
ENSG00000081087	16585.9	-0.260691	9.93626e-28	2.33524e-26	OSTM1
ENSG00000269837	2726.26	0.435277	1.03423e-27	2.42888e-26	NA
ENSG00000070756	75931.4	-0.211228	1.13697e-27	2.66821e-26	PABPC1
ENSG00000141441	1590.64	-0.542497	1.16064e-27	2.72177e-26	GAREM1
ENSG00000149633	77.4092	-3.25859	1.16354e-27	2.72657e-26	KIAA1755
ENSG00000054793	6306.99	-0.366798	1.19998e-27	2.80989e-26	ATP9A
ENSG00000286069	412.13	-1.32229	1.21031e-27	2.83201e-26	NA
ENSG00000100376	1941.87	0.612033	1.24608e-27	2.91359e-26	FAM118A
ENSG00000158966	4013.59	-0.402716	1.25692e-27	2.93679e-26	CACHD1
ENSG00000122550	27360	-0.229856	1.38446e-27	3.23243e-26	KLHL7
ENSG00000106571	18774.8	-0.272831	1.47318e-27	3.43705e-26	GLI3
ENSG00000187231	9742.3	-0.362101	1.62613e-27	3.79115e-26	SESTD1
ENSG00000100604	1495.66	-0.692017	1.72247e-27	4.01283e-26	CHGA
ENSG00000135924	2117.86	0.553139	1.855e-27	4.31845e-26	DNAJB2
ENSG00000215717	7981.51	0.233415	1.88821e-27	4.39255e-26	TMEM167B
ENSG00000138823	203.792	-2.25513	1.92552e-27	4.47609e-26	MTTP
ENSG00000108424	62622.5	0.22091	1.97579e-27	4.58963e-26	KPNB1
ENSG00000091317	17329.1	-0.236087	2.0287e-27	4.70912e-26	CMTM6
ENSG00000167747	12878.4	0.349016	2.07584e-27	4.81504e-26	C19orf48P
ENSG00000005238	3371.77	0.397567	2.12741e-27	4.93109e-26	ATOSB
ENSG00000126785	2269.08	-0.545713	2.13095e-27	4.93573e-26	RHOJ
ENSG00000142449	652.46	-0.942269	2.28714e-27	5.29366e-26	FBN3
ENSG00000160307	413.282	-4.43205	2.36883e-27	5.47877e-26	S100B
ENSG00000165694	702.034	-1.00949	2.60859e-27	6.02895e-26	FRMD7
ENSG00000205978	5215.04	-0.345548	2.65498e-27	6.13173e-26	NYNRIN
ENSG00000146122	443.244	-1.11586	2.69e-27	6.20815e-26	DAAM2
ENSG00000136997	4306.04	-0.423321	2.70764e-27	6.24434e-26	MYC
ENSG00000125826	2749.18	0.469084	2.80128e-27	6.45463e-26	RBCK1
ENSG00000250682	309.483	1.67166	2.80285e-27	6.45463e-26	LINC00491
ENSG00000169184	2212.1	-0.483126	2.81085e-27	6.46838e-26	MN1
ENSG00000077943	206.511	-2.00053	2.86976e-27	6.59921e-26	ITGA8
ENSG00000172379	6376.24	-0.360276	3.15794e-27	7.25669e-26	ARNT2
ENSG00000146707	450.259	1.08526	3.2715e-27	7.51225e-26	POMZP3
ENSG00000215302	260.835	1.36034	3.3069e-27	7.58809e-26	NA
ENSG00000092847	19266	0.207022	3.34813e-27	7.67719e-26	AGO1
ENSG00000047617	833.189	-0.872258	4.19175e-27	9.60471e-26	ANO2
ENSG00000130726	21966.3	-0.384667	4.27222e-27	9.78211e-26	TRIM28
ENSG00000103942	4433.06	-0.3591	4.33236e-27	9.91271e-26	HOMER2
ENSG00000053438	236.681	-5.10763	4.3629e-27	9.97545e-26	NNAT
ENSG00000103365	15796.2	0.227088	4.51286e-27	1.0311e-25	GGA2
ENSG00000203727	431.637	-1.08898	4.93921e-27	1.1277e-25	SAMD5
ENSG00000169855	17512.8	-0.285432	5.00342e-27	1.14155e-25	ROBO1
ENSG00000105281	8951.36	0.29761	5.11705e-27	1.16664e-25	SLC1A5
ENSG00000049323	159179	0.171004	5.32489e-27	1.21317e-25	LTBP1
ENSG00000140396	9545.8	-0.309263	5.32912e-27	1.21327e-25	NCOA2
ENSG00000286797	823.169	0.811964	6.22651e-27	1.41656e-25	NA
ENSG00000188917	3058.5	0.457782	6.44997e-27	1.46636e-25	TRMT2B
ENSG00000184216	3287.62	0.574701	6.52298e-27	1.48191e-25	IRAK1
ENSG00000135272	4721.27	-0.397742	6.56268e-27	1.48987e-25	MDFIC
ENSG00000187955	261.795	-2.1378	7.73112e-27	1.75389e-25	COL14A1
ENSG00000188158	1817	0.616371	8.10874e-27	1.83825e-25	NHS
ENSG00000111669	136292	0.184112	8.48693e-27	1.92262e-25	TPI1
ENSG00000030419	1775.44	-0.661642	8.81305e-27	1.99509e-25	IKZF2
ENSG00000095596	234.959	-4.93469	9.32016e-27	2.1084e-25	CYP26A1
ENSG00000197467	91.0105	-2.41597	9.55977e-27	2.16107e-25	COL13A1
ENSG00000264538	1954.51	0.638869	1.00635e-26	2.27334e-25	NA
ENSG00000157168	824.33	1.01233	1.06917e-26	2.41356e-25	NRG1
ENSG00000185274	3435.33	0.502193	1.10568e-26	2.4942e-25	GALNT17
ENSG00000077097	50542.3	-0.246664	1.25233e-26	2.82302e-25	TOP2B
ENSG00000234171	2862.71	0.447185	1.31154e-26	2.95443e-25	RNASEH1-DT
ENSG00000146223	16820.6	0.235482	1.33153e-26	2.99735e-25	RPL7L1
ENSG00000187189	11668.2	-0.280517	1.41422e-26	3.18125e-25	TSPYL4
ENSG00000112159	14442.6	0.350101	1.43025e-26	3.21504e-25	MDN1
ENSG00000164754	20533.5	-0.274014	1.4332e-26	3.21942e-25	RAD21
ENSG00000166135	13403.9	0.218818	1.48635e-26	3.33647e-25	HIF1AN
ENSG00000268205	4226.59	-0.416084	1.51013e-26	3.38748e-25	NA
ENSG00000241163	433.145	1.23757	1.63274e-26	3.65995e-25	LINC00877
ENSG00000146938	3557.24	0.432472	1.7294e-26	3.8739e-25	NLGN4X
ENSG00000112183	1169.62	0.824539	1.75733e-26	3.93371e-25	RBM24
ENSG00000188064	79.4824	-2.78354	1.76537e-26	3.94895e-25	WNT7B
ENSG00000108830	6823.64	0.286232	1.78892e-26	3.99883e-25	RND2
ENSG00000075035	127.771	-2.58351	1.79176e-26	4.00239e-25	WSCD2
ENSG00000197586	7056.3	0.344115	1.90119e-26	4.24387e-25	ENTPD6
ENSG00000266074	1885.58	-0.632037	1.95333e-26	4.35721e-25	BAHCC1
ENSG00000170776	9773.93	-0.297367	1.98389e-26	4.4223e-25	AKAP13
ENSG00000179909	1549.61	0.777997	2.1052e-26	4.68946e-25	ZNF154
ENSG00000147437	149.691	2.71126	2.6168e-26	5.82501e-25	GNRH1
ENSG00000068305	4978.49	-0.32701	2.69929e-26	6.00447e-25	MEF2A
ENSG00000196353	4569.84	-0.343683	2.73092e-26	6.07061e-25	CPNE4
ENSG00000186523	1613.07	0.618238	2.85912e-26	6.35117e-25	FAM86B1
ENSG00000122778	5032.56	-0.307807	2.89693e-26	6.4307e-25	KIAA1549
ENSG00000076554	944.401	0.776604	2.94123e-26	6.52452e-25	TPD52
ENSG00000104964	19373.8	-0.388391	2.9756e-26	6.59619e-25	TLE5
ENSG00000183775	946.552	1.11498	3.09654e-26	6.85953e-25	KCTD16
ENSG00000133740	4983.52	-0.382234	3.14267e-26	6.95691e-25	E2F5
ENSG00000118816	55376	-0.190691	3.31264e-26	7.32811e-25	CCNI
ENSG00000276291	889.121	0.736418	3.35792e-26	7.42313e-25	NA
ENSG00000108828	26386.5	0.236045	3.46126e-26	7.6463e-25	VAT1
ENSG00000010818	3707.06	-0.51569	3.78608e-26	8.35811e-25	HIVEP2
ENSG00000115649	7392.33	0.303104	3.95543e-26	8.72593e-25	CNPPD1
ENSG00000168899	1456.57	-0.571784	3.99667e-26	8.81084e-25	VAMP5
ENSG00000106511	214.901	-1.9356	4.39662e-26	9.68587e-25	MEOX2
ENSG00000259330	4022.28	-0.535018	4.48282e-26	9.86898e-25	INAFM2
ENSG00000237651	570.394	0.987068	4.48984e-26	9.87765e-25	C2orf74
ENSG00000107551	2681.87	0.433354	4.55974e-26	1.00245e-24	RASSF4
ENSG00000198121	20394.1	0.24579	4.6192e-26	1.01483e-24	LPAR1
ENSG00000056487	508.03	0.985721	4.71481e-26	1.03512e-24	PHF21B
ENSG00000267280	50.2005	-3.86326	4.93511e-26	1.08275e-24	TBX2-AS1
ENSG00000143702	22492.1	-0.259977	4.94579e-26	1.08435e-24	CEP170
ENSG00000147027	11484.5	-0.291219	5.20508e-26	1.14041e-24	TMEM47
ENSG00000174365	1017.33	0.809316	5.2321e-26	1.14555e-24	SNHG11
ENSG00000164733	24861.4	0.239552	5.45031e-26	1.19251e-24	CTSB
ENSG00000125851	426.908	0.956043	5.45416e-26	1.19254e-24	PCSK2
ENSG00000150907	643.944	-1.04643	5.6833e-26	1.24179e-24	FOXO1
ENSG00000142864	77208.9	-0.162596	5.77039e-26	1.25996e-24	SERBP1
ENSG00000119772	14892.3	-0.218869	5.94134e-26	1.2964e-24	DNMT3A
ENSG00000148841	7132.21	0.331896	5.96617e-26	1.30093e-24	ITPRIP
ENSG00000139880	2922.5	0.563361	6.16815e-26	1.34406e-24	CDH24
ENSG00000174080	80.3425	-7.92082	6.43291e-26	1.4008e-24	CTSF
ENSG00000204624	394.53	1.15569	6.55354e-26	1.4261e-24	DISP3
ENSG00000135097	10342.5	0.38655	6.91991e-26	1.5048e-24	MSI1
ENSG00000090339	3979.33	-0.43761	7.51728e-26	1.63359e-24	ICAM1
ENSG00000129116	44208.8	-0.195264	8.03884e-26	1.74575e-24	PALLD
ENSG00000170412	828.009	-0.984329	8.08313e-26	1.75418e-24	GPRC5C
ENSG00000114745	4845.02	0.323092	8.14655e-26	1.76674e-24	GORASP1
ENSG00000248605	201.405	1.75388	9.01611e-26	1.954e-24	NA
ENSG00000092820	36316.2	0.170605	9.05863e-26	1.96189e-24	EZR
ENSG00000171606	3333.22	0.397163	1.00298e-25	2.17076e-24	ZNF274
ENSG00000138162	2976.76	-0.451384	1.02143e-25	2.20918e-24	TACC2
ENSG00000204344	1795.5	0.555147	1.03386e-25	2.23456e-24	STK19
ENSG00000164434	2455.01	-0.4809	1.04975e-25	2.26738e-24	FABP7
ENSG00000129625	12385.9	0.207311	1.05847e-25	2.28467e-24	REEP5
ENSG00000189091	60437.6	-0.202527	1.10064e-25	2.37409e-24	SF3B3
ENSG00000244462	20455.7	-0.19804	1.10634e-25	2.38479e-24	RBM12
ENSG00000038382	4736.21	-0.45037	1.12388e-25	2.42096e-24	TRIO
ENSG00000134900	9268.4	-0.242697	1.14807e-25	2.47139e-24	TPP2
ENSG00000103356	5569.57	0.371093	1.29218e-25	2.77974e-24	EARS2
ENSG00000186591	45313.1	-0.164029	1.39344e-25	2.99557e-24	UBE2H
ENSG00000139197	4704.79	0.332856	1.50477e-25	3.23272e-24	PEX5
ENSG00000136448	18507.9	0.196513	1.55134e-25	3.33054e-24	NMT1
ENSG00000178343	507.885	-1.03119	1.55707e-25	3.3406e-24	SHISA3
ENSG00000164976	2362.93	0.444466	1.80436e-25	3.86856e-24	MYORG
ENSG00000072609	3558.14	0.407923	1.81615e-25	3.89124e-24	CHFR
ENSG00000092964	76882.2	-0.157883	1.99058e-25	4.2621e-24	DPYSL2
ENSG00000196935	7283.44	-0.332759	2.07158e-25	4.43258e-24	SRGAP1
ENSG00000148730	59063.5	-0.178871	2.08994e-25	4.46888e-24	EIF4EBP2
ENSG00000100416	3892.24	0.385049	2.13741e-25	4.56732e-24	TRMU
ENSG00000108448	679.761	0.82643	2.33512e-25	4.98646e-24	NA
ENSG00000140262	33494.4	-0.202269	2.37591e-25	5.07019e-24	TCF12
ENSG00000181744	9784.01	-0.274732	2.5421e-25	5.42124e-24	DIPK2A
ENSG00000162704	75013.6	-0.145197	2.61735e-25	5.578e-24	ARPC5
ENSG00000181458	1309.93	-0.630379	2.70892e-25	5.76929e-24	TMEM45A
ENSG00000105618	11641.2	0.249267	2.73877e-25	5.82898e-24	PRPF31
ENSG00000115594	202.907	-1.50684	2.74742e-25	5.84351e-24	IL1R1
ENSG00000067141	16187.7	-0.254563	2.77325e-25	5.89453e-24	NEO1
ENSG00000010810	13189.4	-0.315984	2.79775e-25	5.94267e-24	FYN
ENSG00000168036	75498.3	-0.179185	2.87725e-25	6.10748e-24	CTNNB1
ENSG00000121644	18705.6	-0.192481	3.24748e-25	6.8888e-24	DESI2
ENSG00000174695	53126	-0.179852	3.30011e-25	6.9958e-24	TMEM167A
ENSG00000183715	299.405	-1.58775	3.39181e-25	7.18543e-24	OPCML
ENSG00000288398	1540.87	0.555113	3.39934e-25	7.19662e-24	NA
ENSG00000080224	333.795	-1.7278	3.42246e-25	7.24078e-24	EPHA6
ENSG00000164509	300.401	1.30058	3.54319e-25	7.49124e-24	IL31RA
ENSG00000233013	367.114	1.24527	3.62078e-25	7.65024e-24	NA
ENSG00000158292	1372.46	-0.637128	3.68153e-25	7.77346e-24	GPR153
ENSG00000155886	84.2299	-2.75288	3.84991e-25	8.11972e-24	SLC24A2
ENSG00000197872	2818.6	0.474167	3.85059e-25	8.11972e-24	CYRIA
ENSG00000177479	13338	0.254169	3.88459e-25	8.18602e-24	ARIH2
ENSG00000102755	60.9295	-3.14837	3.88906e-25	8.19005e-24	FLT1
ENSG00000161249	185.838	-1.43226	3.98511e-25	8.3868e-24	DMKN
ENSG00000170390	1058.14	-0.744092	4.08933e-25	8.60049e-24	DCLK2
ENSG00000141698	10553.4	0.276893	4.26202e-25	8.9578e-24	NT5C3B
ENSG00000154642	9359.73	-0.341939	4.587e-25	9.63452e-24	C21orf91
ENSG00000179431	18124.6	-0.238299	4.89542e-25	1.02756e-23	FJX1
ENSG00000101974	11222.8	0.283204	5.25059e-25	1.10139e-23	ATP11C
ENSG00000092421	23315.8	0.213836	5.34649e-25	1.12077e-23	SEMA6A
ENSG00000224982	372.519	-1.31089	5.78927e-25	1.21279e-23	TMEM233
ENSG00000143878	2571.7	-0.461977	5.82892e-25	1.2203e-23	RHOB
ENSG00000122203	27948.8	0.195018	6.13262e-25	1.28304e-23	KIAA1191
ENSG00000258910	212.43	-1.62107	6.21684e-25	1.29981e-23	NA
ENSG00000110195	162.934	-1.99103	6.28025e-25	1.31221e-23	FOLR1
ENSG00000165338	5941.47	-0.318672	6.2925e-25	1.31391e-23	HECTD2
ENSG00000196072	9090.24	0.280243	6.39549e-25	1.33455e-23	BLOC1S2
ENSG00000175352	934.156	0.714372	6.88126e-25	1.43498e-23	NRIP3
ENSG00000224032	1137.21	0.583725	7.12907e-25	1.48569e-23	NA
ENSG00000275713	1336.32	-0.523858	8.76953e-25	1.82637e-23	H2BC9
ENSG00000162188	756.474	0.757776	8.98605e-25	1.87024e-23	GNG3
ENSG00000286339	1342.61	0.541589	9.0073e-25	1.87345e-23	LOC107986524
ENSG00000105700	3997.73	0.348899	9.09562e-25	1.89059e-23	KXD1
ENSG00000119979	11361.9	0.251621	9.29705e-25	1.9312e-23	DENND10
ENSG00000166676	644.808	0.972229	9.82107e-25	2.03873e-23	TVP23A
ENSG00000148154	10145.6	-0.243846	9.87526e-25	2.04865e-23	UGCG
ENSG00000170561	448.875	-1.0161	1.01069e-24	2.09536e-23	IRX2
ENSG00000007350	199.178	-1.82144	1.01579e-24	2.10455e-23	TKTL1
ENSG00000281383	1.71603e+06	-0.166403	1.06415e-24	2.20333e-23	NA
ENSG00000250462	1658.97	0.59273	1.07054e-24	2.21513e-23	NA
ENSG00000030066	25291.5	-0.190584	1.13689e-24	2.35089e-23	NUP160
ENSG00000144659	4208.78	0.352672	1.2131e-24	2.50685e-23	SLC25A38
ENSG00000197312	6265.83	0.253503	1.24326e-24	2.56753e-23	DDI2
ENSG00000157064	216.264	-1.80811	1.24969e-24	2.57914e-23	NMNAT2
ENSG00000126088	15505.5	0.192432	1.34082e-24	2.76544e-23	UROD
ENSG00000198860	9293.44	-0.249245	1.52437e-24	3.14199e-23	TSEN15
ENSG00000158815	71.0079	-7.74444	1.53963e-24	3.17139e-23	FGF17
ENSG00000188770	120.357	-2.22978	1.54748e-24	3.18551e-23	OPTC
ENSG00000138439	9218.42	-0.308053	1.58461e-24	3.25985e-23	FAM117B
ENSG00000106799	86088.6	-0.202194	1.58595e-24	3.26051e-23	TGFBR1
ENSG00000170873	1900.11	-0.567188	1.72446e-24	3.543e-23	MTSS1
ENSG00000270276	1476.31	0.594754	2.01581e-24	4.13895e-23	H4C15
ENSG00000135362	857.28	-0.77827	2.26826e-24	4.6543e-23	PRR5L
ENSG00000147010	9596.26	0.247649	2.34701e-24	4.8128e-23	SH3KBP1
ENSG00000083067	393.653	-1.0498	2.53866e-24	5.20247e-23	TRPM3
ENSG00000228459	493.058	0.904806	2.71551e-24	5.56132e-23	NA
ENSG00000144824	7651.77	-0.248524	2.79872e-24	5.72808e-23	PHLDB2
ENSG00000064651	9302.52	-0.304588	2.84862e-24	5.82647e-23	SLC12A2
ENSG00000108370	1833.67	0.579119	2.87233e-24	5.87122e-23	RGS9
ENSG00000185710	1710.5	0.562588	3.00229e-24	6.13296e-23	SMG1P4
ENSG00000145990	844.825	-0.856286	3.26186e-24	6.65894e-23	GFOD1
ENSG00000140632	26605.3	0.209747	3.26454e-24	6.66017e-23	GLYR1
ENSG00000242242	19164.7	0.227285	3.30603e-24	6.74051e-23	NA
ENSG00000122691	71.0533	-3.48928	3.40562e-24	6.93915e-23	TWIST1
ENSG00000166886	3043.41	-0.483141	3.53369e-24	7.1955e-23	NAB2
ENSG00000139173	635.531	-0.991142	3.5473e-24	7.21864e-23	TMEM117
ENSG00000169193	2766.71	-0.388222	3.60359e-24	7.32853e-23	CCDC126
ENSG00000148120	5340.57	0.363827	3.70904e-24	7.53818e-23	AOPEP
ENSG00000151320	1013.27	0.903824	3.79457e-24	7.70712e-23	AKAP6
ENSG00000162545	290.482	-1.35281	4.10829e-24	8.33901e-23	CAMK2N1
ENSG00000153066	2812.89	0.365113	4.13782e-24	8.39364e-23	TXNDC11
ENSG00000151176	7275.54	0.309514	4.17229e-24	8.4582e-23	PLBD2
ENSG00000113739	1096.02	0.842514	4.19477e-24	8.4984e-23	STC2
ENSG00000145431	6338.48	-0.319458	4.56892e-24	9.25055e-23	PDGFC
ENSG00000110871	6881.15	0.279404	4.94417e-24	1.0004e-22	COQ5
ENSG00000168807	6381.98	-0.44516	5.22396e-24	1.05634e-22	SNTB2
ENSG00000204442	422.275	-1.2335	5.28694e-24	1.0684e-22	NALF1
ENSG00000113555	1658.75	-0.560221	5.58354e-24	1.12763e-22	PCDH12
ENSG00000138411	1451.45	-0.678744	5.75357e-24	1.16123e-22	HECW2
ENSG00000121440	754.414	-0.820299	5.99813e-24	1.20983e-22	PDZRN3
ENSG00000100348	14718	0.252674	6.05661e-24	1.22086e-22	TXN2
ENSG00000116747	63862	-0.210058	6.07589e-24	1.22397e-22	RO60
ENSG00000177359	128.527	1.62345	6.22119e-24	1.25246e-22	OVOS2
ENSG00000102978	11346.8	0.227332	6.45422e-24	1.29855e-22	POLR2C
ENSG00000110318	576.52	0.867273	7.07631e-24	1.42282e-22	CEP126
ENSG00000133056	2134.83	-0.402672	7.11974e-24	1.43065e-22	PIK3C2B
ENSG00000157514	13358.4	0.215779	7.16453e-24	1.43875e-22	TSC22D3
ENSG00000118495	1221.74	-0.825999	7.43648e-24	1.49242e-22	PLAGL1
ENSG00000156535	1167.69	0.551058	7.79077e-24	1.56255e-22	CD109
ENSG00000187051	5180.61	0.428973	7.99951e-24	1.60341e-22	RPS19BP1
ENSG00000106853	7692.76	0.266782	8.48076e-24	1.69881e-22	PTGR1
ENSG00000113657	16712.2	-0.236723	9.16352e-24	1.83442e-22	DPYSL3
ENSG00000128989	56605.6	-0.180676	9.49241e-24	1.89908e-22	ARPP19
ENSG00000148219	810.352	-0.805789	9.52578e-24	1.90456e-22	ASTN2
ENSG00000136536	24269.7	-0.172651	9.70274e-24	1.93873e-22	MARCHF7
ENSG00000152457	4710.83	0.407781	1.00416e-23	2.00518e-22	DCLRE1C
ENSG00000111783	231.401	-1.46768	1.04119e-23	2.07784e-22	RFX4
ENSG00000164488	446.105	-1.04164	1.06209e-23	2.11823e-22	DACT2
ENSG00000198142	4698.08	-0.39622	1.06426e-23	2.12124e-22	SOWAHC
ENSG00000270882	1487.4	0.59517	1.08125e-23	2.15375e-22	H4C14
ENSG00000165119	232607	-0.173047	1.25893e-23	2.50612e-22	HNRNPK
ENSG00000180447	1704.36	-0.505418	1.26727e-23	2.52114e-22	GAS1
ENSG00000177485	11263	-0.291244	1.28131e-23	2.54749e-22	ZBTB33
ENSG00000072210	11709.4	-0.275063	1.30759e-23	2.59813e-22	ALDH3A2
ENSG00000164951	20621	-0.211736	1.33887e-23	2.65864e-22	PDP1
ENSG00000108039	12462.3	-0.219126	1.46526e-23	2.9078e-22	XPNPEP1
ENSG00000100300	1074.42	-0.760198	1.51431e-23	3.00328e-22	TSPO
ENSG00000007129	1369.11	0.630037	1.55717e-23	3.08638e-22	CEACAM21
ENSG00000125945	5182.51	-0.338088	1.62933e-23	3.2274e-22	ZNF436
ENSG00000164100	4568.67	0.357874	1.63584e-23	3.23829e-22	NDST3
ENSG00000163882	8837.78	0.252433	1.69876e-23	3.36077e-22	POLR2H
ENSG00000166171	9371.03	0.282338	1.76118e-23	3.48212e-22	DPCD
ENSG00000168280	44495.2	0.22784	1.82118e-23	3.59853e-22	KIF5C
ENSG00000183454	390.541	1.27839	1.92372e-23	3.79878e-22	GRIN2A
ENSG00000205531	50905.5	0.155135	1.93878e-23	3.82617e-22	NAP1L4
ENSG00000108984	5018.27	-0.305372	1.94418e-23	3.83358e-22	MAP2K6
ENSG00000116649	8661.14	-0.339351	1.94494e-23	3.83358e-22	SRM
ENSG00000173276	4890.9	-0.334211	2.08796e-23	4.11296e-22	ZBTB21
ENSG00000185627	19158.1	0.199741	2.21383e-23	4.35821e-22	PSMD13
ENSG00000145703	21602.8	0.244029	2.29877e-23	4.52266e-22	IQGAP2
ENSG00000143653	14308.5	-0.207277	2.32551e-23	4.57246e-22	SCCPDH
ENSG00000100393	12792.2	-0.228572	2.36262e-23	4.6412e-22	EP300
ENSG00000242372	12927.8	0.224411	2.36337e-23	4.6412e-22	EIF6
ENSG00000213719	135366	0.127302	2.42109e-23	4.75163e-22	CLIC1
ENSG00000221866	3450.39	-0.423868	2.72137e-23	5.33769e-22	PLXNA4
ENSG00000132563	3795.58	0.444412	2.85864e-23	5.60349e-22	REEP2
ENSG00000170500	1520.33	0.633905	2.90097e-23	5.68299e-22	LONRF2
ENSG00000148660	1725.48	0.651758	3.08407e-23	6.03799e-22	CAMK2G
ENSG00000168256	14347	0.271058	3.5479e-23	6.94183e-22	NKIRAS2
ENSG00000238178	394.244	1.03341	3.78117e-23	7.39373e-22	NA
ENSG00000113749	274.887	-1.53994	4.0496e-23	7.90992e-22	HRH2
ENSG00000143390	6080.4	0.28159	4.05009e-23	7.90992e-22	RFX5
ENSG00000156858	2700.76	0.453705	4.31383e-23	8.41987e-22	PRR14
ENSG00000104765	24921.6	-0.245209	4.46975e-23	8.71887e-22	BNIP3L
ENSG00000073921	23843	-0.247981	4.47997e-23	8.73348e-22	PICALM
ENSG00000146733	4586.72	0.300676	4.84429e-23	9.43797e-22	PSPH
ENSG00000167130	6192.87	0.31649	4.971e-23	9.67894e-22	DOLPP1
ENSG00000154639	48908.1	-0.207418	5.0189e-23	9.76625e-22	CXADR
ENSG00000079308	1701.79	-0.500896	5.39783e-23	1.04969e-21	TNS1
ENSG00000188636	8380.05	-0.286669	5.40094e-23	1.04969e-21	RTL6
ENSG00000185565	8795.79	-0.268656	5.46378e-23	1.06126e-21	LSAMP
ENSG00000186376	1293.77	0.595882	5.55632e-23	1.07858e-21	ZNF75D
ENSG00000118971	66060.4	-0.203785	5.75805e-23	1.11674e-21	CCND2
ENSG00000145284	14776.3	0.228491	5.75987e-23	1.11674e-21	SCD5
ENSG00000146670	8342.38	0.287352	5.83624e-23	1.13086e-21	CDCA5
ENSG00000049656	15288.6	-0.291013	5.97569e-23	1.15718e-21	CLPTM1L
ENSG00000138771	17354.1	-0.193722	6.10126e-23	1.18078e-21	SHROOM3
ENSG00000235823	3153.9	0.450187	6.23657e-23	1.20624e-21	OLMALINC
ENSG00000164211	13130.1	-0.298327	6.33866e-23	1.22524e-21	STARD4
ENSG00000197822	5302.6	0.345687	6.38279e-23	1.23303e-21	OCLN
ENSG00000158195	20127.8	-0.216973	6.69753e-23	1.29305e-21	WASF2
ENSG00000018236	3690.95	-0.363818	7.21438e-23	1.392e-21	CNTN1
ENSG00000169604	17920.5	-0.21772	7.45096e-23	1.43678e-21	ANTXR1
ENSG00000144645	717.177	0.968444	7.6569e-23	1.4756e-21	OSBPL10
ENSG00000185483	847.016	-0.690421	7.71242e-23	1.48541e-21	ROR1
ENSG00000172318	15677.6	-0.265606	7.88585e-23	1.51789e-21	B3GALT1
ENSG00000265808	20541	0.207699	8.39803e-23	1.61551e-21	SEC22B
ENSG00000144711	2836.01	-0.387248	8.48473e-23	1.63121e-21	IQSEC1
ENSG00000248124	683.126	1.03732	8.90922e-23	1.71179e-21	NA
ENSG00000125848	22010.6	-0.227236	9.03922e-23	1.73573e-21	FLRT3
ENSG00000188315	347.019	1.17196	9.90217e-23	1.90029e-21	C3orf62
ENSG00000171388	2584.16	-0.412702	1.00748e-22	1.93227e-21	APLN
ENSG00000172037	14851.9	-0.286112	1.04671e-22	2.00631e-21	LAMB2
ENSG00000198018	8446.95	-0.275087	1.10237e-22	2.11171e-21	ENTPD7
ENSG00000164823	4379.85	-0.311838	1.10551e-22	2.11647e-21	OSGIN2
ENSG00000113448	5021.38	0.363532	1.21041e-22	2.31592e-21	PDE4D
ENSG00000134121	819.677	0.880227	1.26652e-22	2.42182e-21	CHL1
ENSG00000100354	27464	-0.179151	1.30804e-22	2.49973e-21	TNRC6B
ENSG00000152128	174.565	-1.49658	1.35757e-22	2.59283e-21	TMEM163
ENSG00000168883	11747.9	0.236848	1.4045e-22	2.68087e-21	USP39
ENSG00000064999	7870.38	-0.275139	1.41403e-22	2.69744e-21	ANKS1A
ENSG00000250510	2125.25	0.51003	1.41844e-22	2.70425e-21	GPR162
ENSG00000139263	1726.56	-0.65401	1.47571e-22	2.81175e-21	LRIG3
ENSG00000169594	204.766	-1.63644	1.48769e-22	2.8329e-21	BNC1
ENSG00000123338	43.5372	-3.31553	1.51244e-22	2.87831e-21	NCKAP1L
ENSG00000148484	13366.1	-0.23364	1.52369e-22	2.89801e-21	RSU1
ENSG00000162946	792.298	-0.740299	1.59197e-22	3.02606e-21	DISC1
ENSG00000164197	1186.24	-0.58587	1.6141e-22	3.06632e-21	RNF180
ENSG00000170775	271.78	-1.38165	1.62772e-22	3.09035e-21	GPR37
ENSG00000198960	5657.64	0.360185	1.65488e-22	3.14005e-21	ARMCX6
ENSG00000074201	14845	-0.207685	1.68961e-22	3.20406e-21	CLNS1A
ENSG00000099139	2257.59	-0.389574	1.70717e-22	3.23544e-21	PCSK5
ENSG00000160161	377.173	-1.20775	1.75017e-22	3.31496e-21	CILP2
ENSG00000147650	8273.12	-0.328534	1.77144e-22	3.35326e-21	LRP12
ENSG00000090863	59198.5	-0.142471	1.78629e-22	3.37938e-21	GLG1
ENSG00000101144	14664.2	0.245965	1.86742e-22	3.53079e-21	BMP7
ENSG00000140950	9865.73	0.261894	1.93764e-22	3.66138e-21	MEAK7
ENSG00000116688	25611	0.186489	2.1526e-22	4.06518e-21	MFN2
ENSG00000181222	17422.7	-0.231501	2.19913e-22	4.14919e-21	POLR2A
ENSG00000166963	8903.01	0.229654	2.19968e-22	4.14919e-21	MAP1A
ENSG00000185651	37482.4	0.174546	2.23027e-22	4.20442e-21	UBE2L3
ENSG00000156687	5756.45	0.292398	2.308e-22	4.34839e-21	UNC5D
ENSG00000215252	497.626	0.988905	2.43074e-22	4.57694e-21	GOLGA8B
ENSG00000147536	2228.32	0.443321	2.49446e-22	4.69415e-21	GINS4
ENSG00000160753	4412.36	0.391047	2.51106e-22	4.72262e-21	RUSC1
ENSG00000197497	457.176	1.11287	2.53287e-22	4.76084e-21	ZNF665
ENSG00000136950	7335.45	0.273214	2.64968e-22	4.97748e-21	ARPC5L
ENSG00000213420	3091.42	-0.462849	2.75129e-22	5.16533e-21	GPC2
ENSG00000272106	1053.81	-0.564325	2.77132e-22	5.19988e-21	NA
ENSG00000205929	399.354	1.2394	2.88778e-22	5.41523e-21	C21orf62
ENSG00000257935	52.718	-3.9966	2.91953e-22	5.47155e-21	NA
ENSG00000179523	1745.04	0.461623	3.00324e-22	5.62515e-21	EIF3J-DT
ENSG00000184640	38082.3	0.226408	3.08671e-22	5.77811e-21	SEPTIN9
ENSG00000253203	480.793	0.918809	3.38107e-22	6.32542e-21	NA
ENSG00000197261	944.553	0.758016	3.46525e-22	6.47914e-21	C6orf141
ENSG00000067992	11576.9	-0.247878	3.50382e-22	6.54741e-21	PDK3
ENSG00000086991	2351.7	0.502233	3.52882e-22	6.59029e-21	NOX4
ENSG00000173801	11518.7	-0.373982	3.74285e-22	6.98592e-21	JUP
ENSG00000177839	1297.37	0.610751	3.7529e-22	7.0006e-21	PCDHB9
ENSG00000173540	4052.78	0.410281	4.03941e-22	7.53067e-21	GMPPB
ENSG00000171720	16062.6	0.2309	4.15356e-22	7.73896e-21	HDAC3
ENSG00000234380	807.201	0.718851	4.20699e-22	7.83396e-21	LINC01426
ENSG00000101680	9423.38	-0.251289	4.21202e-22	7.83876e-21	LAMA1
ENSG00000091844	2417.15	0.444898	4.22251e-22	7.85373e-21	RGS17
ENSG00000241258	3668.91	0.350648	4.26114e-22	7.92098e-21	CRCP
ENSG00000179242	7451.23	0.27397	4.3975e-22	8.16969e-21	CDH4
ENSG00000168246	19934.6	-0.222677	4.6024e-22	8.54541e-21	UBTD2
ENSG00000101890	53.1437	2.96363	4.6333e-22	8.5978e-21	GUCY2F
ENSG00000259692	264.799	1.14495	4.67733e-22	8.67448e-21	NA
ENSG00000164543	5365.91	0.325144	4.78705e-22	8.87282e-21	STK17A
ENSG00000121577	130.652	2.08575	4.90528e-22	9.08215e-21	POPDC2
ENSG00000031698	35714.8	0.187909	4.90567e-22	9.08215e-21	SARS1
ENSG00000146376	5660.33	0.292589	5.11634e-22	9.46671e-21	ARHGAP18
ENSG00000130244	706.849	0.734011	5.3274e-22	9.85154e-21	FAM98C
ENSG00000143178	191.617	1.61501	5.3987e-22	9.97761e-21	TBX19
ENSG00000145349	27320.7	0.202402	5.46439e-22	1.00932e-20	CAMK2D
ENSG00000183691	1030.89	0.713941	5.47986e-22	1.01159e-20	NOG
ENSG00000077157	1551.06	-0.466134	5.91423e-22	1.09115e-20	PPP1R12B
ENSG00000178761	1698.59	0.517745	6.23236e-22	1.14918e-20	FAM219B
ENSG00000153266	571.654	0.986526	6.43749e-22	1.18632e-20	FEZF2
ENSG00000168476	3406.98	0.384038	6.54231e-22	1.20435e-20	REEP4
ENSG00000172572	2825.51	0.432998	6.54285e-22	1.20435e-20	PDE3A
ENSG00000242259	5922.26	0.277937	7.13763e-22	1.31308e-20	C22orf39
ENSG00000166002	3442.02	-0.35798	7.28425e-22	1.33928e-20	SMCO4
ENSG00000089022	5231.26	0.292386	7.33536e-22	1.3479e-20	MAPKAPK5
ENSG00000172888	3057.85	0.475428	7.58287e-22	1.39258e-20	ZNF621
ENSG00000145936	285.598	-1.32843	7.62231e-22	1.39903e-20	KCNMB1
ENSG00000134755	11666.3	0.285857	7.68599e-22	1.40991e-20	DSC2
ENSG00000196305	43259.2	-0.186435	7.80236e-22	1.43043e-20	IARS1
ENSG00000177646	6460.05	0.300898	7.97523e-22	1.46129e-20	ACAD9
ENSG00000289444	192.288	1.34364	8.2504e-22	1.51084e-20	NA
ENSG00000102098	4241.79	-0.412308	8.29636e-22	1.51839e-20	SCML2
ENSG00000174840	6959.26	-0.310303	8.64278e-22	1.58089e-20	PDE12
ENSG00000138639	288.289	-1.34991	8.82494e-22	1.61329e-20	ARHGAP24
ENSG00000204252	545.34	-0.742759	8.83333e-22	1.6139e-20	HLA-DOA
ENSG00000129422	3866.67	-0.399785	8.97653e-22	1.63913e-20	MTUS1
ENSG00000150403	13853.8	0.210178	8.99751e-22	1.64202e-20	TMCO3
ENSG00000149084	5327.44	-0.320756	1.04181e-21	1.90019e-20	HSD17B12
ENSG00000148358	12855.8	0.207016	1.05673e-21	1.9263e-20	GPR107
ENSG00000180592	3691.85	-0.354295	1.05948e-21	1.93022e-20	SKIDA1
ENSG00000163754	5425.47	-0.282995	1.09032e-21	1.98528e-20	GYG1
ENSG00000280136	232.554	1.51422	1.09359e-21	1.9901e-20	NA
ENSG00000254681	684.507	0.878366	1.12303e-21	2.04251e-20	PKD1P5
ENSG00000203761	3395.85	0.41546	1.14663e-21	2.08425e-20	NA
ENSG00000119042	3124.35	0.377409	1.20858e-21	2.19561e-20	SATB2
ENSG00000163939	35033.1	-0.199578	1.26173e-21	2.29087e-20	PBRM1
ENSG00000024422	115.847	-1.84432	1.2665e-21	2.29822e-20	EHD2
ENSG00000151353	4951.51	0.340926	1.27001e-21	2.30329e-20	TMEM18
ENSG00000215712	6525.18	0.253344	1.30968e-21	2.37388e-20	TMEM242
ENSG00000258289	4852.84	0.352003	1.3605e-21	2.46461e-20	CHURC1
ENSG00000066084	8107.24	-0.269549	1.38037e-21	2.49918e-20	DIP2B
ENSG00000214796	567.83	0.753945	1.45257e-21	2.62842e-20	NA
ENSG00000196782	2539.39	-0.365324	1.4926e-21	2.69932e-20	MAML3
ENSG00000100078	1887.69	0.481137	1.56728e-21	2.83279e-20	PLA2G3
ENSG00000206149	1711.18	0.475491	1.59149e-21	2.87491e-20	NA
ENSG00000160191	2433.8	-0.395571	1.76961e-21	3.19488e-20	PDE9A
ENSG00000187840	6615.89	0.391345	1.80147e-21	3.25057e-20	EIF4EBP1
ENSG00000138764	12415	-0.243107	1.84347e-21	3.32447e-20	CCNG2
ENSG00000153395	14931.5	-0.236913	1.85279e-21	3.33941e-20	LPCAT1
ENSG00000137834	3292.3	-0.434729	1.90364e-21	3.42912e-20	SMAD6
ENSG00000180573	3040.96	0.398116	1.97141e-21	3.5492e-20	H2AC6
ENSG00000167100	2049.62	0.589685	1.98317e-21	3.56837e-20	SAMD14
ENSG00000174482	284.573	-1.36508	2.0644e-21	3.71244e-20	LINGO2
ENSG00000171956	32.955	-4.32707	2.17182e-21	3.90342e-20	FOXB1
ENSG00000234964	5004.17	-0.322309	2.3247e-21	4.17585e-20	NA
ENSG00000188517	14458.8	-0.213768	2.40901e-21	4.32487e-20	COL25A1
ENSG00000183734	117.335	-1.86391	2.43175e-21	4.36325e-20	ASCL2
ENSG00000179941	4421.22	-0.306895	2.46919e-21	4.42793e-20	BBS10
ENSG00000120875	10860.9	-0.232293	2.55569e-21	4.5805e-20	DUSP4
ENSG00000163584	3395.36	-0.407462	2.57558e-21	4.61355e-20	RPL22L1
ENSG00000104067	28458.9	-0.226855	2.84432e-21	5.0921e-20	TJP1
ENSG00000137941	8325.64	0.312118	2.84917e-21	5.09792e-20	TTLL7
ENSG00000134250	22446	-0.175262	2.91633e-21	5.21517e-20	NOTCH2
ENSG00000067064	26019.3	-0.22239	2.95832e-21	5.28732e-20	IDI1
ENSG00000173660	32612.7	0.215761	3.15536e-21	5.63633e-20	UQCRH
ENSG00000104870	2911.61	0.581835	3.41227e-21	6.09185e-20	FCGRT
ENSG00000157259	3677.95	0.418132	3.57563e-21	6.37993e-20	GATAD1
ENSG00000214293	1219.33	0.748255	3.70151e-21	6.60085e-20	APTR
ENSG00000085117	4183.86	0.402145	3.71776e-21	6.62614e-20	CD82
ENSG00000101542	183.174	-1.55205	3.8005e-21	6.76983e-20	CDH20
ENSG00000114480	5721.62	-0.292555	3.82749e-21	6.81413e-20	GBE1
ENSG00000172123	3302.94	0.476834	4.1752e-21	7.42903e-20	SLFN12
ENSG00000168209	4157.43	-0.373674	4.21495e-21	7.49559e-20	DDIT4
ENSG00000148053	411.399	-2.92278	4.25959e-21	7.57076e-20	NTRK2
ENSG00000253982	1825.08	0.559326	4.26798e-21	7.58147e-20	CLN8-AS1
ENSG00000126822	2302.34	-0.450871	4.38734e-21	7.78917e-20	PLEKHG3
ENSG00000164932	1458.79	-0.64547	4.56035e-21	8.09185e-20	CTHRC1
ENSG00000090971	4842.25	0.352748	4.65762e-21	8.25986e-20	NAT14
ENSG00000272636	128.711	-1.62042	5.14599e-21	9.12088e-20	DOC2B
ENSG00000241316	951.704	0.700934	5.55017e-21	9.83181e-20	SUCLG2-DT
ENSG00000179761	1579.41	0.586045	5.56362e-21	9.8502e-20	PIPOX
ENSG00000179820	13792.3	-0.206299	5.63872e-21	9.9742e-20	MYADM
ENSG00000183077	2371.56	0.372908	5.6399e-21	9.9742e-20	AFMID
ENSG00000145907	80777.7	-0.191159	5.81503e-21	1.02783e-19	G3BP1
ENSG00000196591	87294.9	-0.143752	6.20694e-21	1.09649e-19	HDAC2
ENSG00000132535	1702.21	0.524652	6.68249e-21	1.17985e-19	DLG4
ENSG00000011523	5585.1	-0.260892	6.82414e-21	1.20419e-19	CEP68
ENSG00000224712	534.02	1.26702	6.94686e-21	1.22517e-19	NPIPA3
ENSG00000095370	231.744	-1.59649	7.03109e-21	1.23935e-19	SH2D3C
ENSG00000102349	667.513	0.764241	7.08597e-21	1.24833e-19	KLF8
ENSG00000159387	492.889	-0.903614	7.40007e-21	1.30295e-19	IRX6
ENSG00000198131	3055.5	0.377602	7.66988e-21	1.34971e-19	ZNF544
ENSG00000183943	4800.65	0.31402	7.80646e-21	1.37299e-19	PRKX
ENSG00000146242	6707.48	-0.246989	7.8368e-21	1.37757e-19	TPBG
ENSG00000124813	1046	-0.644317	8.45035e-21	1.48461e-19	RUNX2
ENSG00000186310	10822.2	-0.208016	8.54644e-21	1.50067e-19	NAP1L3
ENSG00000136859	1657.33	-0.508463	8.56329e-21	1.5028e-19	ANGPTL2
ENSG00000135776	5368.42	-0.349953	8.67011e-21	1.52071e-19	ABCB10
ENSG00000139971	7435.94	-0.240092	8.90621e-21	1.56127e-19	ARMH4
ENSG00000188372	151.476	1.44054	8.92957e-21	1.56451e-19	ZP3
ENSG00000164659	5770.91	0.337143	9.19982e-21	1.61098e-19	ELAPOR2
ENSG00000196476	2272.42	0.406419	9.22987e-21	1.61535e-19	C20orf96
ENSG00000137074	7206.96	0.287357	9.37086e-21	1.63913e-19	APTX
ENSG00000122390	4283.78	0.473117	9.62595e-21	1.68283e-19	NAA60
ENSG00000096093	9341.02	0.304557	1.14583e-20	2.00208e-19	EFHC1
ENSG00000107249	3307.27	0.400976	1.17087e-20	2.04471e-19	GLIS3
ENSG00000215845	553.349	0.767642	1.17759e-20	2.05532e-19	TSTD1
ENSG00000015676	12615	0.247904	1.24055e-20	2.16402e-19	NUDCD3
ENSG00000165055	4535.21	0.344937	1.38676e-20	2.41777e-19	METTL2B
ENSG00000115053	119632	-0.171538	1.39165e-20	2.42404e-19	NCL
ENSG00000197183	19758.3	-0.204514	1.39187e-20	2.42404e-19	NOL4L
ENSG00000177374	79.812	-2.08254	1.40667e-20	2.44847e-19	HIC1
ENSG00000118496	14812.4	-0.277969	1.42889e-20	2.48581e-19	FBXO30
ENSG00000173726	23705.5	-0.20042	1.44054e-20	2.50471e-19	TOMM20
ENSG00000138772	6097.57	-0.320244	1.45413e-20	2.52696e-19	ANXA3
ENSG00000172239	20306.7	-0.215128	1.48172e-20	2.57352e-19	PAIP1
ENSG00000122786	76760.8	-0.188326	1.53877e-20	2.67116e-19	CALD1
ENSG00000144560	6099.52	-0.249427	1.59982e-20	2.77562e-19	VGLL4
ENSG00000182484	1511.42	0.537723	1.64216e-20	2.84753e-19	WASH6P
ENSG00000101367	45862.8	-0.148838	1.66967e-20	2.89367e-19	MAPRE1
ENSG00000133169	5334.93	-0.285486	1.67307e-20	2.898e-19	BEX1
ENSG00000180616	231.903	-1.50916	1.68118e-20	2.91047e-19	SSTR2
ENSG00000137200	7653.32	0.225652	1.69374e-20	2.93062e-19	CMTR1
ENSG00000136699	14737.7	0.207861	1.70815e-20	2.95396e-19	SMPD4
ENSG00000276805	196.936	1.39172	1.71233e-20	2.95959e-19	NA
ENSG00000100296	7050.68	0.255325	1.73311e-20	2.99389e-19	THOC5
ENSG00000119685	5786.63	0.292568	1.75887e-20	3.03676e-19	TTLL5
ENSG00000171291	1329.01	0.59937	1.83779e-20	3.1713e-19	ZNF439
ENSG00000184661	10699.2	-0.198736	1.86553e-20	3.21744e-19	CDCA2
ENSG00000283196	947.885	0.612205	1.91644e-20	3.30346e-19	NA
ENSG00000159445	2460.5	0.401018	1.94494e-20	3.34991e-19	THEM4
ENSG00000101856	39527.2	0.180732	1.94548e-20	3.34991e-19	PGRMC1
ENSG00000197283	1544.11	0.546415	2.05683e-20	3.53974e-19	SYNGAP1
ENSG00000163785	9682.54	-0.343975	2.06105e-20	3.5451e-19	RYK
ENSG00000122068	27337.9	-0.204354	2.09136e-20	3.5953e-19	FYTTD1
ENSG00000086189	3248.39	-0.355793	2.17867e-20	3.74339e-19	DIMT1
ENSG00000166426	6231.56	0.28404	2.19644e-20	3.77189e-19	CRABP1
ENSG00000124785	110.911	-2.06215	2.34486e-20	4.02461e-19	NRN1
ENSG00000140807	375.54	-1.13811	2.397e-20	4.1119e-19	NKD1
ENSG00000205485	414.722	0.807052	2.48566e-20	4.26171e-19	NA
ENSG00000144355	1488.45	-0.504951	2.48715e-20	4.26197e-19	DLX1
ENSG00000120533	13365.5	-0.265561	2.60624e-20	4.46365e-19	ENY2
ENSG00000133657	13120	-0.281515	2.65265e-20	4.54071e-19	ATP13A3
ENSG00000157570	3450	0.341657	2.65612e-20	4.54423e-19	TSPAN18
ENSG00000183150	2347.85	0.390078	3.1044e-20	5.30833e-19	GPR19
ENSG00000106070	28371.2	0.208316	3.12336e-20	5.3379e-19	GRB10
ENSG00000170919	7634.72	0.274244	3.17027e-20	5.41517e-19	NA
ENSG00000087842	4839.32	0.35565	3.28494e-20	5.60804e-19	PIR
ENSG00000102038	38047.3	-0.172106	3.47286e-20	5.92571e-19	SMARCA1
ENSG00000138018	8816.88	-0.289715	3.94998e-20	6.73622e-19	SELENOI
ENSG00000205534	4131.13	0.374203	4.01725e-20	6.84729e-19	NA
ENSG00000234474	410.663	0.959135	4.02782e-20	6.86165e-19	MIR3663HG
ENSG00000176971	33.8219	-3.99891	4.07408e-20	6.93678e-19	FIBIN
ENSG00000146278	7852.2	-0.307136	4.11268e-20	6.99877e-19	PNRC1
ENSG00000197111	13207.7	-0.2129	4.2358e-20	7.20446e-19	PCBP2
ENSG00000088756	43970.4	-0.20863	4.26041e-20	7.24247e-19	ARHGAP28
ENSG00000136014	11578.9	0.251141	4.39661e-20	7.47004e-19	USP44
ENSG00000114654	37.4586	-3.77865	4.44388e-20	7.54635e-19	EFCC1
ENSG00000138092	6483.67	0.282657	4.50447e-20	7.64519e-19	CENPO
ENSG00000172716	4256.51	0.382453	4.68887e-20	7.95393e-19	SLFN11
ENSG00000101849	9349.65	0.237999	4.85748e-20	8.23558e-19	TBL1X
ENSG00000166250	515.666	-0.934001	5.05817e-20	8.57131e-19	CLMP
ENSG00000145002	1397.36	0.581868	5.13749e-20	8.70112e-19	FAM86B2
ENSG00000178718	5404.84	0.281137	5.18199e-20	8.77183e-19	RPP25
ENSG00000164283	36.742	-5.15488	5.30175e-20	8.96983e-19	ESM1
ENSG00000161526	12204.9	0.223566	5.85574e-20	9.90186e-19	SAP30BP
ENSG00000106603	12370.9	0.234805	5.94513e-20	1.00477e-18	COA1
ENSG00000057294	3194.03	0.353026	5.9807e-20	1.01025e-18	PKP2
ENSG00000184489	3022.53	-0.559686	6.15124e-20	1.03851e-18	PTP4A3
ENSG00000153048	7851.57	0.287354	6.76421e-20	1.14139e-18	CARHSP1
ENSG00000154719	15890	-0.175492	6.82991e-20	1.15187e-18	MRPL39
ENSG00000117592	32843.8	-0.147475	6.87105e-20	1.1582e-18	PRDX6
ENSG00000198959	109.084	-1.96929	7.10569e-20	1.19712e-18	TGM2
ENSG00000168393	12767.2	0.298543	7.67037e-20	1.29158e-18	DTYMK
ENSG00000170271	737.075	0.722372	7.7462e-20	1.30366e-18	FAXDC2
ENSG00000137285	50261.8	0.145394	7.82161e-20	1.31566e-18	TUBB2B
ENSG00000151239	14564.3	-0.215721	8.15108e-20	1.37036e-18	TWF1
ENSG00000173715	2585.53	0.413611	8.70005e-20	1.46188e-18	C11orf80
ENSG00000213918	617.463	0.863842	8.86305e-20	1.48849e-18	DNASE1
ENSG00000198796	1081.64	0.674213	9.08149e-20	1.52438e-18	ALPK2
ENSG00000105370	34.973	-5.50636	9.18516e-20	1.54097e-18	LIM2
ENSG00000248905	1963.65	-0.49409	9.48553e-20	1.59053e-18	FMN1
ENSG00000116035	94.1517	1.80864	9.64472e-20	1.61637e-18	VAX2
ENSG00000074771	194.123	-1.45677	9.80846e-20	1.64296e-18	NOX3
ENSG00000145242	1409.5	0.505057	9.83494e-20	1.64653e-18	EPHA5
ENSG00000156253	2535.58	0.435246	9.84541e-20	1.64742e-18	RWDD2B
ENSG00000165379	3159.01	-0.371721	9.96101e-20	1.66589e-18	LRFN5
ENSG00000068650	5072.96	0.366466	9.9706e-20	1.66663e-18	ATP11A
ENSG00000149294	3574.39	-0.395408	1.00193e-19	1.67389e-18	NCAM1
ENSG00000247627	1238.65	0.501725	1.01358e-19	1.69247e-18	MTND4P12
ENSG00000181404	1309.84	0.584466	1.01571e-19	1.69515e-18	WASHC1
ENSG00000130340	11923.6	-0.201558	1.03476e-19	1.72604e-18	SNX9
ENSG00000176834	3062.81	0.431469	1.04805e-19	1.74729e-18	VSIG10
ENSG00000151276	7483.35	-0.334039	1.07019e-19	1.78327e-18	MAGI1
ENSG00000111728	637.539	-0.839525	1.07294e-19	1.78693e-18	ST8SIA1
ENSG00000043143	439.561	0.819264	1.07684e-19	1.79249e-18	JADE2
ENSG00000112655	16294.2	-0.246689	1.09244e-19	1.81751e-18	PTK7
ENSG00000162599	1716.33	-0.468575	1.09522e-19	1.82119e-18	NFIA
ENSG00000185650	23214.3	-0.192932	1.12454e-19	1.86846e-18	ZFP36L1
ENSG00000067082	8866.53	-0.237411	1.12481e-19	1.86846e-18	KLF6
ENSG00000073711	9010.04	-0.244537	1.19047e-19	1.97649e-18	PPP2R3A
ENSG00000175203	17927.1	0.160408	1.21622e-19	2.01821e-18	DCTN2
ENSG00000188612	60593.2	-0.159275	1.22581e-19	2.03306e-18	SUMO2
ENSG00000114988	17610.2	0.187569	1.24735e-19	2.06773e-18	LMAN2L
ENSG00000156689	176.992	1.49694	1.26538e-19	2.09653e-18	GLYATL2
ENSG00000214046	6838.53	0.279396	1.27724e-19	2.11509e-18	SMIM7
ENSG00000272690	396.368	1.063	1.3e-19	2.15165e-18	LINC02018
ENSG00000011405	17897.8	-0.201966	1.32307e-19	2.1887e-18	PIK3C2A
ENSG00000288595	60.5028	3.06658	1.32807e-19	2.19584e-18	NA
ENSG00000133818	7344.59	-0.233352	1.50923e-19	2.49408e-18	RRAS2
ENSG00000145335	2742.51	-0.448654	1.51549e-19	2.50313e-18	SNCA
ENSG00000269190	698.2	0.842095	1.60198e-19	2.64463e-18	FBXO17
ENSG00000165121	388.977	0.990631	1.60908e-19	2.65498e-18	NA
ENSG00000170955	922.822	0.780311	1.69678e-19	2.79825e-18	CAVIN3
ENSG00000084676	5165.37	-0.342981	1.78577e-19	2.94349e-18	NCOA1
ENSG00000257267	11159.5	0.271759	1.79911e-19	2.96395e-18	ZNF271P
ENSG00000196652	5427.68	0.351096	1.80019e-19	2.96419e-18	ZKSCAN5
ENSG00000163558	26627.8	-0.208528	1.82287e-19	3e-18	PRKCI
ENSG00000168003	21412	-0.187405	1.88312e-19	3.09756e-18	SLC3A2
ENSG00000213523	7390.69	0.245588	1.90063e-19	3.12477e-18	SRA1
ENSG00000074800	198626	0.124875	1.90197e-19	3.12537e-18	ENO1
ENSG00000002586	27495	0.214679	1.93837e-19	3.18354e-18	CD99
ENSG00000124613	1702.29	0.64054	1.97768e-19	3.24643e-18	ZNF391
ENSG00000110841	5174.83	-0.365623	1.99625e-19	3.27525e-18	PPFIBP1
ENSG00000111275	6877.68	0.261566	1.99802e-19	3.27646e-18	ALDH2
ENSG00000127481	10222.2	-0.223614	2.00191e-19	3.28116e-18	UBR4
ENSG00000100100	1169.19	0.633307	2.01946e-19	3.30823e-18	PIK3IP1
ENSG00000287215	64.6493	3.01969	2.0938e-19	3.42826e-18	LOC105377209
ENSG00000153822	31.1279	-4.80658	2.12659e-19	3.48017e-18	KCNJ16
ENSG00000019144	3785.99	-0.396936	2.16298e-19	3.53791e-18	PHLDB1
ENSG00000142875	50120.6	0.169922	2.234e-19	3.65222e-18	PRKACB
ENSG00000149639	10043.1	-0.199667	2.28583e-19	3.73503e-18	SOGA1
ENSG00000130066	8646.52	-0.289577	2.29126e-19	3.742e-18	SAT1
ENSG00000212978	1722.1	0.478847	2.31102e-19	3.77235e-18	C2orf74-DT
ENSG00000121766	12784	0.244026	2.35608e-19	3.84394e-18	ZCCHC17
ENSG00000230316	2425.22	-0.378899	2.38231e-19	3.88475e-18	FEZF1-AS1
ENSG00000119408	9059.25	0.223533	2.43441e-19	3.9677e-18	NEK6
ENSG00000160766	1952.75	0.463199	2.64796e-19	4.31354e-18	NA
ENSG00000048140	7878.9	0.26627	2.72592e-19	4.43829e-18	TSPAN17
ENSG00000174804	1649.38	-0.532823	2.73418e-19	4.44948e-18	FZD4
ENSG00000107242	404.071	-2.66181	2.79925e-19	4.55304e-18	PIP5K1B
ENSG00000113384	19049.9	-0.197292	2.82593e-19	4.59411e-18	GOLPH3
ENSG00000161671	6610.95	0.300308	2.8295e-19	4.59757e-18	EMC10
ENSG00000122483	1987.91	0.448508	2.86742e-19	4.65682e-18	CCDC18
ENSG00000159674	153.462	-1.85831	2.87886e-19	4.67304e-18	SPON2
ENSG00000046604	8949.17	0.255033	2.9652e-19	4.81075e-18	DSG2
ENSG00000118503	937.267	-0.818271	2.98055e-19	4.8332e-18	TNFAIP3
ENSG00000172292	9268.12	-0.228416	3.08188e-19	4.99498e-18	CERS6
ENSG00000148158	9719.4	-0.285284	3.13648e-19	5.0809e-18	SNX30
ENSG00000105058	21184.9	0.148365	3.1593e-19	5.11528e-18	FAM32A
ENSG00000116833	145.709	-2.4117	3.28905e-19	5.32268e-18	NR5A2
ENSG00000122733	59.2017	-2.9301	3.41939e-19	5.5308e-18	PHF24
ENSG00000197380	846.077	-0.827048	3.43647e-19	5.55563e-18	DACT3
ENSG00000112679	3812.55	0.333596	3.46254e-19	5.59495e-18	DUSP22
ENSG00000174705	16106.4	-0.193596	3.57286e-19	5.77029e-18	SH3PXD2B
ENSG00000131473	46926.4	-0.153358	3.61107e-19	5.82907e-18	ACLY
ENSG00000265763	903.571	0.725422	3.66396e-19	5.91146e-18	ZNF488
ENSG00000188643	957.022	0.64011	3.77888e-19	6.0938e-18	S100A16
ENSG00000177302	6962.22	0.23427	3.8991e-19	6.2845e-18	TOP3A
ENSG00000156515	36063.8	0.144502	3.98351e-19	6.41732e-18	HK1
ENSG00000237296	1308.56	0.503076	3.99489e-19	6.43241e-18	SMG1P1
ENSG00000124160	9066.63	-0.252352	4.13518e-19	6.65496e-18	NCOA5
ENSG00000120156	1896.92	-0.464424	4.16781e-19	6.7041e-18	TEK
ENSG00000168137	17725.3	0.176672	4.17382e-19	6.7104e-18	SETD5
ENSG00000175344	2830.29	-0.455339	4.31614e-19	6.93572e-18	CHRNA7
ENSG00000112319	514.554	1.11728	4.45473e-19	7.15483e-18	EYA4
ENSG00000237187	136.993	-1.69313	4.67834e-19	7.51021e-18	NR2F1-AS1
ENSG00000253816	445.199	0.932637	4.71245e-19	7.56118e-18	NA
ENSG00000113761	4248.56	0.324958	4.84505e-19	7.77004e-18	ZNF346
ENSG00000145348	5670.75	-0.300962	5.14273e-19	8.2433e-18	TBCK
ENSG00000267106	1930.68	0.436479	5.14881e-19	8.24893e-18	ZNF561-AS1
[truncated: 30,069 more rows]

## Sheet: Sheet2
Differentially expressed transcripts identified from UPF3B-KO vs Ctrl NPCs
TXID	PPEE	PPDE	PostFC	RealFC	C1Mean	C2Mean
ENST00000367429	0	1	0.0131659	0.012178	6.23826	513.066
ENST00000695976	0	1	0.0176385	0.0003428	0	29.1616
ENST00000002165	0	1	1.227	1.227	11457.2	9337.54
ENST00000677969	0	1	61.6145	3174.79	31.7379	0
ENST00000381192	0	1	1.22146	1.22148	8277.98	6777
ENST00000680759	0	1	257.927	13453.8	134.528	0
ENST00000680861	0	1	0.0140255	0.000271601	0	36.8087
ENST00000233156	0	1	0.488989	0.488976	9653.25	19741.8
ENST00000453013	0	1	0.521366	0.521084	455.646	874.428
ENST00000347869	0	1	0.847451	0.847431	3259.37	3846.18
ENST00000324093	0	1	0.513831	0.513745	762.573	1484.35
ENST00000226279	0	1	0.0354634	0.0342962	6.10283	178.226
ENST00000001008	0	1	1.17555	1.17556	7736.27	6580.95
ENST00000544910	0	1	199.453	10392	103.91	0
ENST00000649152	0	1	124.175	6450.49	64.4949	0
ENST00000262803	0	1	1.62829	1.6284	4434.08	2722.95
ENST00000318579	0	1	0.181227	0.180625	64.4098	356.639
ENST00000423059	0	1	0.817134	0.817109	1282.66	1569.76
ENST00000318622	0	1	1.45312	1.45328	2159.23	1485.76
ENST00000320031	0	1	1.95062	1.95154	1044.78	535.358
ENST00000200639	0	1	1.19484	1.19485	5247.06	4391.41
ENST00000371335	0	1	0.860496	0.860493	9411.55	10937.4
ENST00000518156	0	1	0.869739	0.869733	4577.03	5262.58
ENST00000648395	0	1	224.765	11717.4	117.164	0
ENST00000646938	0	1	8.68195	8.71739	970.551	111.326
ENST00000544884	0	1	81.5476	4218.49	42.1749	0
ENST00000358039	0	1	0.0140561	0.000272203	0	36.7273
ENST00000360793	0	1	1.71941	1.71983	1522.63	885.331
ENST00000396210	0	1	1.19483	1.19485	6949.14	5815.9
ENST00000420770	0	1	0.244974	0.244884	441.903	1804.57
ENST00000619571	0	1	0.0150936	0.000292597	0	34.1667
ENST00000420808	0	1	1.91689	1.91884	461.77	240.646
ENST00000340855	0	1	1.21405	1.21406	11716.1	9650.31
ENST00000464251	0	1	3.41057	3.45881	88.7493	25.6518
ENST00000262648	0	1	0.522652	0.522407	219.789	420.733
ENST00000681459	0	1	180.689	9409.58	94.0858	0
ENST00000265537	0	1	102.135	5296.45	52.9545	0
ENST00000340093	0	1	0.634687	0.634276	289.688	456.727
ENST00000696184	0	1	1.23805	1.23806	13791.4	11139.5
ENST00000489485	0	1	0.218851	0.218403	195.504	895.189
ENST00000228347	0	1	0.737116	0.737032	1179.13	1599.84
ENST00000539066	0	1	0.0149786	0.000290333	0	34.4332
ENST00000439741	0	1	1.81734	1.81863	588.113	323.377
ENST00000465804	0	1	99.1376	5139.51	51.3851	0
ENST00000020926	0	1	0.331688	0.331084	78.9843	238.583
ENST00000020945	0	1	0.771592	0.771566	3509.5	4548.54
ENST00000628568	0	1	67.5123	3483.6	34.826	0
ENST00000413266	0	1	1.26389	1.26391	6964.4	5510.2
ENST00000263277	0	1	0.223235	0.22045	16.1068	73.0983
ENST00000224237	0	1	1.06902	1.06902	122590	114675
ENST00000264245	0	1	0.466087	0.46591	304.524	653.622
ENST00000683739	0	1	91.315	4729.92	47.2892	0
ENST00000233143	0	1	1.14274	1.14274	49359.7	43194.1
ENST00000522782	0	1	0.866093	0.866083	6031.73	6964.38
ENST00000061240	0	1	0.368522	0.367977	111.706	303.586
ENST00000342785	0	1	95.0955	4927.87	49.2687	0
ENST00000343200	0	1	0.683615	0.683606	12035.1	17605.3
ENST00000511829	0	1	0.0147649	0.00028613	0	34.9391
ENST00000264463	0	1	0.727909	0.727885	4259.79	5852.29
ENST00000341037	0	1	2.22997	2.23041	3242.58	1453.8
ENST00000350763	0	1	2.67019	2.67076	3986.58	1492.67
ENST00000535648	0	1	2.89774	2.90373	472.633	162.761
ENST00000601498	0	1	1.39077	1.39086	2940.72	2114.31
ENST00000376335	0	1	0.807558	0.807549	3726.42	4614.48
ENST00000369295	0	1	0.36569	0.364111	31.5495	86.6656
ENST00000302763	0	1	0.860541	0.860538	21378	24842.6
ENST00000336596	0	1	0.252268	0.252136	374.697	1486.12
ENST00000680032	0	1	0.89491	0.894909	39922.4	44610.6
ENST00000261590	0	1	1.20046	1.20047	4527.07	3771.07
ENST00000316715	0	1	0.729814	0.729679	750.555	1028.61
ENST00000613151	0	1	0.792573	0.792542	2764.02	3487.53
ENST00000264613	0	1	0.0219687	0.0193946	3.77474	195.134
ENST00000682330	0	1	0.55236	0.551859	253.037	458.526
ENST00000053468	0	1	1.28374	1.28375	6659.71	5187.68
ENST00000054950	0	1	1.14577	1.14577	30232.8	26386.4
ENST00000636254	0	1	69.5558	3590.6	35.896	0
ENST00000056233	0	1	0.414968	0.41456	155.796	375.824
ENST00000379170	0	1	1.29933	1.29936	4062.58	3126.61
ENST00000361069	0	1	0.0614437	0.0611408	49.6453	812.136
ENST00000264233	0	1	1.43115	1.43122	2101.38	1468.25
ENST00000346199	0	1	0.0201688	0.0168743	2.56761	152.744
ENST00000649451	0	1	0.00601719	0.000115601	0	86.4942
ENST00000261458	0	1	0.467999	0.46747	241.258	516.104
ENST00000645831	0	1	0.380094	0.379816	182.937	481.663
ENST00000261304	0	1	0.76278	0.762762	2692.76	3530.28
ENST00000680273	0	1	0.0129699	0.000250897	0	39.847
ENST00000265069	0	1	0.936054	0.936053	16123.5	17225
ENST00000246151	0	1	1.93483	1.9352	2479.92	1281.47
ENST00000380050	0	1	0.790207	0.790198	8606.59	10891.7
ENST00000494191	0	1	4.35523	4.3931	102.003	23.2111
ENST00000447096	0	1	2.90375	2.90693	894.957	307.864
ENST00000075120	0	1	1.22884	1.22885	32852.4	26734.4
ENST00000261192	0	1	0.851223	0.85122	8797.78	10335.5
ENST00000615911	0	1	1.264	1.26403	4684.81	3706.24
ENST00000673742	0	1	0.0182846	0.000355585	0	28.1126
ENST00000190165	0	1	0.69199	0.691947	1062.73	1535.85
ENST00000172229	0	1	0.640996	0.640955	1466.86	2288.55
ENST00000406875	0	1	0.863807	0.863804	8394.26	9717.79
ENST00000646241	0	1	1.21149	1.21157	1629.9	1345.27
ENST00000262461	0	1	0.799727	0.799704	3575.19	4470.65
ENST00000342075	0	1	96.4046	4996.41	49.9541	0
ENST00000392370	0	1	0.197783	0.196923	94.3366	479.095
ENST00000409998	0	1	0.24589	0.244589	72.8258	297.778
ENST00000360359	0	1	0.834608	0.834596	3001.33	3596.14
ENST00000173229	0	1	2.3406	2.343	281.96	120.336
ENST00000687434	0	1	67.8118	3499.28	34.9828	0
ENST00000262953	0	1	0.406901	0.406272	196.619	483.974
ENST00000264607	0	1	1.27805	1.27808	2915.35	2281.04
ENST00000369705	0	1	1.62753	1.62788	632.471	388.521
ENST00000642660	0	1	0.0151508	0.000293723	0	34.0357
ENST00000677558	0	1	152.019	7908.42	79.0742	0
ENST00000496558	0	1	0.195251	0.193755	53.4909	276.117
ENST00000301180	0	1	0.828722	0.828711	3294.27	3975.17
ENST00000358117	0	1	1.35057	1.35066	1468.98	1087.6
ENST00000381125	0	1	1.31184	1.31197	1652.05	1259.21
ENST00000381344	0	1	0.831499	0.831491	9421.15	11330.4
ENST00000335181	0	1	1.2077	1.2077	75978.3	62911.6
ENST00000366932	0	1	0.852631	0.852625	4781.72	5608.23
ENST00000550042	0	1	0.161467	0.159105	14.7965	93.0512
ENST00000393842	0	1	0.0731782	0.0654834	4.04097	61.8525
ENST00000684004	0	1	0.0211703	0.01845	1.72981	94.2887
ENST00000568479	0	1	0.837789	0.837782	4487.65	5356.59
ENST00000440486	0	1	0.169967	0.168239	41.4808	246.609
ENST00000407818	0	1	0.0165709	0.000321708	0	31.074
ENST00000265417	0	1	0.0446346	0.0435884	20.4335	469.004
ENST00000283296	0	1	0.0169505	0.000329203	0	30.3664
ENST00000261396	0	1	0.824898	0.82489	4296.77	5208.9
ENST00000367142	0	1	0.836144	0.836144	95334	114016
ENST00000680777	0	1	0.0049394	9.47942e-05	0	105.482
ENST00000396307	0	1	0.019481	0.000379306	0	26.354
ENST00000532240	0	1	1.79562	1.79603	746.323	415.535
ENST00000264664	0	1	2.23208	2.23338	454.778	203.622
ENST00000262139	0	1	0.791149	0.791082	1273.81	1610.22
ENST00000396926	0	1	1.43401	1.43414	2546.22	1775.44
ENST00000318607	0	1	0.742177	0.74217	14423.1	19433.7
ENST00000265678	0	1	1.46948	1.46951	10522.7	7160.64
ENST00000394553	0	1	64.0583	3302.75	33.0175	0
ENST00000264977	0	1	0.839849	0.839841	3673.7	4374.28
ENST00000553373	0	1	0.0161775	0.000313948	0	31.8424
ENST00000642040	0	1	0.416513	0.414734	69.8306	168.389
ENST00000485112	0	1	2.35178	2.35995	102.252	43.3221
ENST00000178638	0	1	2.4648	2.46667	505.396	204.884
ENST00000344366	0	1	3.10087	3.10327	1395.33	449.627
ENST00000261875	0	1	1.14964	1.14964	39760.3	34585
ENST00000646680	0	1	1.17856	1.17857	9388.1	7965.66
ENST00000167825	0	1	55.8056	2870.64	28.6964	0
ENST00000265361	0	1	0.782615	0.782609	6686.05	8543.29
ENST00000677360	0	1	0.0110867	0.000214066	0	46.7046
ENST00000262138	0	1	1.38539	1.38546	1644.87	1187.24
ENST00000663148	0	1	0.0104794	0.000202219	0	49.4415
ENST00000538198	0	1	2.8605	2.87749	161.808	56.2259
ENST00000367033	0	1	0.420221	0.420114	489.549	1165.29
ENST00000220597	0	1	0.445993	0.445773	241.426	541.602
ENST00000264036	0	1	0.522848	0.522427	304.331	582.542
ENST00000370828	0	1	0.825714	0.82571	8398.4	10171.1
ENST00000424225	0	1	0.0162989	0.000316341	0	31.6015
ENST00000324068	0	1	0.679676	0.679649	1708.28	2513.48
ENST00000488120	0	1	0.331118	0.330811	370.192	1119.06
ENST00000378076	0	1	0.241536	0.240316	32.2082	134.056
ENST00000675700	0	1	1.97636	1.97652	6091.96	3082.16
ENST00000338316	0	1	0.560155	0.560061	683.817	1220.98
ENST00000485608	0	1	149.411	7771.83	77.7083	0
ENST00000397800	0	1	0.0138804	0.000268754	0	37.1988
ENST00000265113	0	1	0.174361	0.173231	65.0143	375.352
ENST00000392132	0	1	0.912497	0.912496	54303	59510.3
ENST00000377961	0	1	0.271879	0.271864	6685.64	24591.9
ENST00000612225	0	1	0.293054	0.292946	993.695	3392.09
ENST00000329474	0	1	0.638862	0.638763	1194.83	1870.55
ENST00000355667	0	1	0.0156805	0.000304152	0	32.8683
ENST00000367963	0	1	0.88282	0.882817	15138.9	17148.4
ENST00000367941	0	1	1.26503	1.26504	28204.3	22295.3
ENST00000377028	0	1	7.93464	8.02304	164.935	20.5489
ENST00000389672	0	1	0.221447	0.220033	31.7367	144.272
ENST00000470610	0	1	0.321463	0.316685	23.0897	72.9323
ENST00000264485	0	1	0.216152	0.215089	81.5079	378.985
ENST00000326828	0	1	0.726384	0.726353	1715.64	2361.99
ENST00000193322	0	1	0.794925	0.794911	6002.35	7550.97
ENST00000261783	0	1	1.57629	1.57656	893.489	566.731
ENST00000424173	0	1	0.0126284	0.000244208	0	40.9386
ENST00000529310	0	1	0.00886156	0.000170726	0	58.5634
ENST00000639255	0	1	62.4075	3216.32	32.1532	0
ENST00000542652	0	1	0.421804	0.421484	390.329	926.096
ENST00000544123	0	1	0.319025	0.318225	139.244	437.585
ENST00000542398	0	1	1.22939	1.22946	2264.65	1841.99
ENST00000367012	0	1	0.533147	0.533046	532.136	998.302
ENST00000285873	0	1	0.862168	0.862161	3662.23	4247.74
ENST00000265572	0	1	0.106868	0.0986531	5.49851	55.8272
ENST00000673285	0	1	0.106868	0.0986531	5.49851	55.8272
ENST00000357480	0	1	1.26483	1.26484	11588.3	9161.85
ENST00000357599	0	1	0.0805512	0.0787676	20.8447	264.752
ENST00000451541	0	1	0.176808	0.174353	30.0135	172.19
ENST00000678439	0	1	0.00255309	4.88825e-05	0	204.562
ENST00000296181	0	1	0.679001	0.678995	9348.72	13768.5
ENST00000572179	0	1	1.68468	1.6848	4851.76	2879.72
ENST00000441802	0	1	0.763904	0.763902	17957.5	23507.6
ENST00000324379	0	1	1.52034	1.52051	1011.36	665.139
ENST00000373736	0	1	0.741692	0.741674	2743.48	3699.04
ENST00000373672	0	1	0.214501	0.210995	24.2642	115.037
ENST00000264674	0	1	0.00969407	0.000186919	0	53.4891
ENST00000464456	0	1	0.410397	0.409278	110.675	270.429
ENST00000379731	0	1	1.26606	1.26607	8219.37	6492.02
ENST00000219070	0	1	0.268041	0.267985	918.124	3426.06
ENST00000543485	0	1	0.238326	0.237698	148.085	623.029
ENST00000511797	0	1	1.79163	1.7937	351.831	196.143
ENST00000216286	0	1	0.504677	0.503819	76.221	151.296
ENST00000265620	0	1	1.82844	1.82865	3688.82	2017.24
ENST00000371095	0	1	1.65469	1.65489	2827.11	1708.33
ENST00000481039	0	1	208.11	10845.3	108.443	0
ENST00000488546	0	1	1.87542	1.87545	31216.8	16645
ENST00000667293	0	1	1.77113	1.77114	43006.5	24281.8
ENST00000380420	0	1	1.32635	1.32647	1873.05	1412.05
ENST00000333483	0	1	1.38616	1.38634	1554.39	1121.21
ENST00000202017	0	1	1.58482	1.58488	3469.09	2188.86
ENST00000380605	0	1	0.772334	0.772329	6709.34	8687.16
ENST00000337227	0	1	1.25908	1.25909	4543.44	3608.5
ENST00000549098	0	1	4.44227	4.45201	807.475	181.365
ENST00000350051	0	1	1.1965	1.19651	12632.1	10557.4
ENST00000621494	0	1	0.00699529	0.000134522	0	74.3272
ENST00000264832	0	1	0.788209	0.78819	2319.35	2942.63
ENST00000372857	0	1	0.00475025	9.11472e-05	0	109.703
ENST00000205194	0	1	1.30405	1.30412	1564.14	1199.38
ENST00000351718	0	1	2.05659	2.05667	13563.8	6595.03
ENST00000205636	0	1	0.860065	0.860062	7900.34	9185.78
ENST00000219097	0	1	1.33556	1.33563	3232.4	2420.12
ENST00000651372	0	1	0.775623	0.775601	3943.18	5084.04
ENST00000206262	0	1	1.33254	1.33275	1095.03	821.63
ENST00000439685	0	1	0.670041	0.669972	1645.16	2455.57
ENST00000316902	0	1	0.798484	0.79848	19135.1	23964.5
ENST00000430246	0	1	2.02491	2.02544	1025.73	506.42
ENST00000557033	0	1	1.82842	1.8298	564.034	308.245
ENST00000343348	0	1	1.18881	1.18882	9197.07	7736.33
ENST00000649368	0	1	0.149102	0.145616	18.2438	125.345
ENST00000311151	0	1	0.882229	0.882227	27548.2	31225.8
ENST00000366930	0	1	0.556776	0.556693	1536.3	2759.7
ENST00000209875	0	1	0.802572	0.802571	88825.1	110676
ENST00000264028	0	1	0.901437	0.901435	18727	20774.7
ENST00000224356	0	1	0.0445255	0.0429897	13.7265	319.52
ENST00000624589	0	1	0.047756	0.0446802	7.0944	158.996
ENST00000375533	0	1	0.261804	0.260509	76.2676	292.792
ENST00000497699	0	1	0.0974149	0.0928834	4.83836	52.1883
ENST00000472813	0	1	143.959	7486.35	74.8535	0
ENST00000357266	0	1	0.71798	0.717961	5654.43	7875.68
ENST00000605930	0	1	0.319263	0.317366	58.4977	184.344
ENST00000480987	0	1	1.79326	1.79427	725.552	404.367
ENST00000318560	0	1	0.756009	0.755995	3383.33	4475.33
ENST00000376752	0	1	0.788251	0.788193	754.939	957.812
ENST00000370355	0	1	1.07744	1.07744	89575.9	83137.7
ENST00000392952	0	1	0.724685	0.724658	3908.02	5392.91
ENST00000533213	0	1	0.0155399	0.000301382	0	33.1704
ENST00000691560	0	1	0.0140311	0.000271713	0	36.7936
ENST00000320152	0	1	1.23978	1.23981	2757.06	2223.78
ENST00000263174	0	1	0.200178	0.194162	13.2479	68.273
ENST00000373290	0	1	0.475765	0.47513	201.484	424.071
ENST00000325495	0	1	0.880937	0.880935	24091.6	27347.8
ENST00000407422	0	1	0.910337	0.910329	5402.92	5935.12
ENST00000430101	0	1	76.5401	3956.3	39.553	0
ENST00000382734	0	1	2.41514	2.41647	1315.23	544.27
ENST00000324198	0	1	0.773819	0.773761	653.012	843.948
ENST00000215885	0	1	1.41164	1.41178	887.103	628.356
ENST00000215909	0	1	0.798094	0.798072	3665.66	4593.15
ENST00000351933	0	1	0.720638	0.720582	1833.39	2544.32
ENST00000255784	0	1	1.60877	1.60885	2670.19	1659.68
ENST00000396425	0	1	0.790142	0.790096	949.588	1201.87
ENST00000216029	0	1	1.27808	1.27815	2577.37	2016.49
ENST00000216037	0	1	0.838471	0.838461	7176.65	8559.31
ENST00000266085	0	1	0.316845	0.316828	2782.03	8780.9
ENST00000686801	0	1	0.0133223	0.000257805	0	38.779
ENST00000493894	0	1	2.60989	2.61227	463.234	177.324
ENST00000263246	0	1	1.11637	1.11638	6495.09	5817.97
ENST00000416905	0	1	0.0173828	0.000337742	0	29.5984
ENST00000337554	0	1	0.586636	0.58599	192.6	328.682
ENST00000331163	0	1	0.268877	0.26807	52.3695	195.385
ENST00000216146	0	1	0.906345	0.906344	48001.9	52962.1
ENST00000325301	0	1	1.28115	1.28117	5390.43	4207.43
ENST00000441876	0	1	1.53057	1.53104	892.534	582.956
ENST00000678819	0	1	0.0143067	0.000277125	0	36.0748
ENST00000216259	0	1	1.35815	1.35834	1319.02	971.053
ENST00000216268	0	1	0.858822	0.858817	4470.39	5205.3
ENST00000428304	0	1	1.59346	1.59359	1914.69	1201.49
ENST00000357758	0	1	0.781599	0.781529	1250.91	1600.6
ENST00000216416	0	1	1.22558	1.22559	4817.73	3930.95
ENST00000360909	0	1	0.719922	0.719892	3533.64	4908.57
ENST00000216492	0	1	0.629711	0.629444	447.097	710.311
ENST00000448469	0	1	1.97108	1.97159	979.928	497.019
ENST00000337138	0	1	0.783768	0.783758	9171.09	11701.4
ENST00000557206	0	1	0.00791512	0.000152349	0	65.6286
ENST00000216554	0	1	1.67138	1.67144	4586.8	2744.21
ENST00000558506	0	1	1.32964	1.32966	13693	10298.1
ENST00000559249	0	1	1.31309	1.31315	3461.27	2635.85
ENST00000358932	0	1	1.88934	1.88967	2598.24	1374.97
ENST00000216797	0	1	0.808001	0.80792	987.258	1221.98
ENST00000611366	0	1	0.51776	0.517572	680.969	1315.71
ENST00000620473	0	1	0.442397	0.442256	899.201	2033.23
ENST00000372330	0	1	0.162229	0.161985	120.072	741.308
ENST00000216962	0	1	1.34694	1.34695	9453.77	7018.64
ENST00000262593	0	1	0.444088	0.443781	412.663	929.891
ENST00000395863	0	1	1.21195	1.21196	6670.16	5503.63
ENST00000370368	0	1	174.015	9060.11	90.5911	0
ENST00000373606	0	1	1.33324	1.33331	3176.32	2382.28
ENST00000375571	0	1	0.893575	0.893574	17030.4	19058.7
ENST00000262717	0	1	0.356405	0.354776	36.7343	103.561
ENST00000389658	0	1	0.831894	0.831877	4021.58	4834.35
ENST00000217939	0	1	0.846543	0.846538	5701.41	6734.97
ENST00000689773	0	1	0.00611132	0.000117421	0	85.154
ENST00000355899	0	1	0.554082	0.554058	5214.3	9411.12
ENST00000539310	0	1	0.666988	0.666972	7243.89	10860.9
ENST00000690216	0	1	0.00695809	0.000133802	0	74.7274
ENST00000693452	0	1	120.494	6257.73	62.5673	0
ENST00000404933	0	1	1.06961	1.06962	10609.5	9918.97
ENST00000218316	0	1	4.14055	4.14321	1052.18	253.944
ENST00000682573	0	1	0.360845	0.360146	169.007	469.293
ENST00000373004	0	1	2.89946	2.90246	396.002	136.43
ENST00000379359	0	1	0.0426008	0.0410421	5.42753	132.477
ENST00000261489	0	1	0.720766	0.720744	4630.16	6424.14
ENST00000219169	0	1	1.20933	1.20935	7628.25	6307.74
ENST00000562871	0	1	1.2433	1.24331	11064.6	8899.28
ENST00000219252	0	1	1.17175	1.17176	5449.17	4650.41
ENST00000566192	0	1	1.77544	1.77603	1193.01	671.722
ENST00000569188	0	1	0.29577	0.295399	288.076	975.232
ENST00000262428	0	1	0.858872	0.85887	31518.6	36697.8
ENST00000262424	0	1	0.130381	0.128081	12.682	99.0832
ENST00000644335	0	1	0.00810878	0.000156107	0	64.0487
ENST00000409906	0	1	1.25586	1.25591	3074.16	2447.75
ENST00000309859	0	1	1.17214	1.17214	6910.84	5895.89
ENST00000261381	0	1	0.509806	0.509598	259.243	508.73
ENST00000558090	0	1	0.763746	0.763686	655.988	858.979
ENST00000220325	0	1	1.55464	1.55466	8502.66	5469.13
ENST00000543779	0	1	102.417	5311.22	53.1022	0
ENST00000261868	0	1	0.87951	0.879506	7332.93	8337.55
ENST00000683734	0	1	0.0108343	0.00020914	0	47.8048
ENST00000521198	0	1	0.0105896	0.000204368	0	48.9213
ENST00000677009	0	1	77.6371	4013.74	40.1274	0
ENST00000262096	0	1	0.710355	0.710328	1648.78	2321.16
ENST00000220659	0	1	1.52422	1.52433	1810.32	1187.61
ENST00000265431	0	1	0.296099	0.295539	190.802	645.63
ENST00000220772	0	1	0.597972	0.597937	3449.56	5769.11
ENST00000521545	0	1	0.838936	0.83893	12209.4	14553.6
ENST00000419880	0	1	0.0076108	0.000146448	0	68.2738
ENST00000220876	0	1	0.728129	0.728104	2101	2885.58
ENST00000265896	0	1	0.809619	0.809615	12433.7	15357.5
ENST00000221138	0	1	0.847754	0.847739	4701.64	5546.1
ENST00000221166	0	1	0.276776	0.276632	716.093	2588.63
ENST00000263276	0	1	0.0100739	0.000194315	0	51.4528
ENST00000572515	0	1	2.33013	2.33435	377.411	161.671
ENST00000546079	0	1	0.0156751	0.000304045	0	32.8799
ENST00000595881	0	1	1.65664	1.65704	701.682	423.45
ENST00000326631	0	1	1.37459	1.37467	3377.81	2457.18
ENST00000590943	0	1	1.3839	1.38397	3709.41	2680.27
ENST00000585321	0	1	0.378444	0.376825	74.2937	197.174
ENST00000543264	0	1	2.62582	2.62783	1091.8	415.471
ENST00000586861	0	1	62.7926	3236.48	32.3548	0
ENST00000441740	0	1	0.498289	0.498109	710.847	1427.1
ENST00000222120	0	1	1.11337	1.11338	3753.93	3371.66
ENST00000263265	0	1	0.443711	0.442907	157.37	355.324
ENST00000222543	0	1	0.59504	0.59502	3187.13	5356.35
ENST00000451238	0	1	0.626571	0.626502	1739.3	2776.22
ENST00000681878	0	1	0.00583742	0.000112128	0	89.174
ENST00000222573	0	1	0.585467	0.585439	2293.89	3918.24
ENST00000348225	0	1	0.543244	0.543211	3784.51	6966.94
ENST00000262177	0	1	1.18575	1.18577	7453.22	6285.55
ENST00000338732	0	1	0.304346	0.301674	40.3189	133.674
ENST00000222747	0	1	0.727748	0.727713	1467.09	2016.03
ENST00000310396	0	1	0.0326148	0.0317357	9.14267	288.393
ENST00000428526	0	1	0.0189498	0.00781941	0.343983	45.2598
ENST00000222792	0	1	1.37784	1.37827	622.203	451.434
ENST00000403633	0	1	1.31375	1.31394	1078.51	820.818
ENST00000421980	0	1	70.2058	3624.64	36.2364	0
ENST00000541543	0	1	56.4476	2904.25	29.0325	0
ENST00000306999	0	1	0.719822	0.719793	3489.66	4848.15
ENST00000674059	0	1	0.00695599	0.000133761	0	74.7501
ENST00000416602	0	1	1.82342	1.82369	1445.34	792.532
ENST00000223357	0	1	0.757604	0.75757	2751.96	3632.63
ENST00000223369	0	1	1.26683	1.26686	5656.7	4465.15
ENST00000262352	0	1	0.381283	0.381213	724.446	1900.39
ENST00000488674	0	1	2.60697	2.609	1063.15	407.487
ENST00000628346	0	1	1.52148	1.52179	1314.48	863.766
ENST00000373203	0	1	0.0403364	0.0388784	13.1334	338.055
ENST00000693143	0	1	78.0826	4037.07	40.3607	0
ENST00000353704	0	1	1.26856	1.26862	2612.54	2059.34
ENST00000379704	0	1	1.4075	1.4076	3078.6	2187.12
ENST00000329399	0	1	0.742104	0.742079	2005.57	2702.64
ENST00000467246	0	1	1.594	1.59467	718.994	450.869
ENST00000324109	0	1	1.48719	1.48725	3060.95	2058.12
ENST00000343575	0	1	4.36499	4.37575	358.563	81.9356
ENST00000374429	0	1	3.73129	3.74271	192.984	51.5554
ENST00000224784	0	1	0.21461	0.214474	324.785	1514.37
ENST00000336233	0	1	0.721449	0.721389	1710.03	2370.47
ENST00000393459	0	1	1.47056	1.47067	3276.94	2228.2
ENST00000465807	0	1	1.52802	1.52822	1062.35	695.155
ENST00000371627	0	1	0.873223	0.87322	10440.5	11956.3
ENST00000677247	0	1	127.239	6610.89	66.0989	0
ENST00000679155	0	1	61.342	3160.52	31.5952	0
ENST00000373970	0	1	0.0714893	0.0688017	6.21912	90.5274
ENST00000695834	0	1	0.0170303	0.000330779	0	30.2217
ENST00000334512	0	1	0.785428	0.78542	4530.8	5768.64
ENST00000225174	0	1	1.30368	1.3037	4445.87	3410.18
ENST00000336578	0	1	0.011968	0.000231286	0	43.2265
ENST00000225512	0	1	0.547266	0.546867	133.541	244.201
ENST00000677341	0	1	1.30683	1.30688	4626.08	3539.8
ENST00000638634	0	1	103.235	5354.06	53.5306	0
ENST00000641936	0	1	2.50011	2.51874	104.188	41.3592
ENST00000581693	0	1	0.810837	0.810833	20115.3	24808.3
ENST00000262776	0	1	0.584424	0.584315	1146.53	1962.18
ENST00000225964	0	1	0.154548	0.154475	469.006	3036.19
ENST00000355653	0	1	1.17041	1.17042	11949.6	10209.7
ENST00000587250	0	1	1.21159	1.21161	2754.09	2273.09
ENST00000262065	0	1	0.671848	0.671838	10939.1	16282.3
ENST00000571578	0	1	0.473737	0.472758	130.521	276.095
ENST00000504986	0	1	0.82222	0.822212	9244.96	11244
ENST00000264218	0	1	0.563318	0.563162	813.604	1444.71
ENST00000359221	0	1	0.00701653	0.000134934	0	74.1006
ENST00000336812	0	1	0.893242	0.89324	13594.5	15219.3
ENST00000227266	0	1	0.693183	0.693174	12187.1	17581.6
ENST00000533865	0	1	0.545067	0.544461	88.2274	162.054
ENST00000678506	0	1	0.547705	0.547634	1779.26	3249
ENST00000335953	0	1	2.13542	2.1377	546.198	255.502
ENST00000392996	0	1	2.00418	2.00798	271.954	135.431
ENST00000392748	0	1	0.694223	0.694178	2427.02	3496.26
ENST00000227451	0	1	1.33477	1.3348	3668.18	2748.11
ENST00000227507	0	1	1.19969	1.19969	37377.1	31155.6
ENST00000227758	0	1	0.882136	0.882127	5876.79	6662.07
ENST00000264025	0	1	0.799902	0.799874	1220.1	1525.36
ENST00000321505	0	1	0.00937406	0.000180691	0	55.333
ENST00000265651	0	1	0.847772	0.847756	4283.32	5052.54
ENST00000377793	0	1	1.45192	1.45204	2932.9	2019.85
ENST00000525815	0	1	1.82537	1.82591	1433.39	785.022
ENST00000316399	0	1	0.0160932	0.000312285	0	32.0121
ENST00000650171	0	1	84.1107	4352.7	43.517	0
ENST00000288532	0	1	1.21526	1.21531	2733.97	2249.61
ENST00000550558	0	1	0.0116517	0.000225101	0	44.4144
ENST00000261177	0	1	127.95	6648.15	66.4715	0
ENST00000545538	0	1	94.9368	4919.56	49.1856	0
ENST00000228705	0	1	0.275688	0.275654	1264.77	4588.28
ENST00000544850	0	1	2.5765	2.58131	434.076	168.155
ENST00000228799	0	1	1.42674	1.427	1186.42	831.406
ENST00000228865	0	1	1.18081	1.18083	3641.17	3083.58
ENST00000684771	0	1	267.055	7239.48	72.3848	0
ENST00000261654	0	1	0.456187	0.455715	269.268	590.881
ENST00000545606	0	1	0.881761	0.881759	14206.1	16111.1
ENST00000229277	0	1	1.90934	1.90959	3620.54	1895.97
ENST00000392842	0	1	0.257082	0.254614	39.3434	154.551
ENST00000487832	0	1	1.37229	1.37236	3314.67	2415.3
ENST00000265012	0	1	2.43784	2.43894	836.631	343.025
ENST00000379597	0	1	4.37801	4.411	231.989	52.5856
ENST00000379446	0	1	0.812068	0.812044	3346.92	4121.59
ENST00000368468	0	1	0.747668	0.74766	4794.53	6412.73
ENST00000318787	0	1	1.63265	1.63294	1831.42	1121.54
ENST00000367467	0	1	0.778642	0.778617	1471.94	1890.46
ENST00000229812	0	1	1.17907	1.17908	3945.07	3345.9
ENST00000546260	0	1	1.1191	1.11911	8995.18	8037.82
ENST00000369393	0	1	1.23175	1.23177	6112.56	4962.42
ENST00000257749	0	1	0.572986	0.572914	891.288	1555.72
ENST00000673199	0	1	57.7376	2971.8	29.708	0
ENST00000320755	0	1	0.665662	0.66558	1386.8	2083.6
ENST00000484616	0	1	3.57633	3.58004	651.707	182.032
ENST00000378119	0	1	1.50971	1.50972	40435	26783.2
ENST00000317357	0	1	0.528391	0.528283	496.898	940.599
ENST00000674569	0	1	66.2472	3417.36	34.1636	0
ENST00000361758	0	1	0.800836	0.800824	6937.26	8662.66
ENST00000230321	0	1	0.411329	0.410792	231.238	562.921
ENST00000419235	0	1	1.29366	1.29378	1587.37	1226.92
ENST00000261483	0	1	1.14758	1.14759	12629.9	11005.7
ENST00000382496	0	1	1.40071	1.40077	2702.89	1929.58
ENST00000433297	0	1	0.790406	0.790404	44506.1	56308
ENST00000677553	0	1	205.847	10726.9	107.259	0
ENST00000231004	0	1	0.494969	0.494941	2371.32	4791.13
ENST00000639739	0	1	0.466231	0.466087	882.415	1893.25
ENST00000520687	0	1	0.910944	0.910944	57990.9	63660.2
ENST00000231134	0	1	0.0668299	0.0666596	78.7737	1181.87
ENST00000231173	0	1	2.27405	2.27434	2555.06	1123.42
ENST00000264914	0	1	0.857439	0.857431	4116.6	4801.09
ENST00000265071	0	1	0.661302	0.661293	5344.89	8082.49
ENST00000265070	0	1	0.871173	0.871169	7793.68	8946.23
ENST00000231461	0	1	0.810324	0.810322	13911.3	17167.6
ENST00000231484	0	1	0.668567	0.668476	524.777	785.039
ENST00000481195	0	1	0.901412	0.901411	18508.9	20533.3
ENST00000394464	0	1	0.683587	0.683528	1857.02	2716.82
ENST00000263409	0	1	0.381826	0.381755	1724.24	4516.62
ENST00000453190	0	1	0.291251	0.291041	505.094	1735.5
ENST00000261799	0	1	0.486885	0.486716	387.963	797.113
ENST00000265087	0	1	1.76474	1.76527	542.909	307.545
ENST00000422605	0	1	0.735035	0.735014	4667.45	6350.16
ENST00000477012	0	1	2.19456	2.19833	357.366	162.557
ENST00000264381	0	1	0.419126	0.418985	888.805	2121.34
ENST00000232375	0	1	1.36072	1.36089	743.858	546.595
ENST00000445105	0	1	0.373855	0.373034	74.6246	200.064
ENST00000232564	0	1	0.811371	0.811358	6069.3	7480.43
ENST00000429644	0	1	0.805183	0.805146	2192.45	2723.04
ENST00000264848	0	1	1.73793	1.73833	1631.26	938.403
ENST00000232766	0	1	1.36413	1.36418	2647.28	1940.56
ENST00000352511	0	1	0.871159	0.871158	13716.4	15745.1
ENST00000695424	0	1	227.818	11877.2	118.762	0
ENST00000615603	0	1	0.740833	0.740776	1708.12	2305.85
ENST00000411531	0	1	820.397	42904.8	429.038	0
ENST00000535191	0	1	0.0129046	0.000249618	0	40.0512
ENST00000403263	0	1	0.816703	0.816688	2161.81	2647.04
ENST00000629438	0	1	1.40302	1.4031	3436.33	2449.09
ENST00000264963	0	1	1.10687	1.10688	6836.69	6176.52
ENST00000245680	0	1	0.815339	0.815327	2576.37	3159.93
ENST00000535589	0	1	0.863256	0.86325	11141.3	12906.2
ENST00000263635	0	1	0.418476	0.418426	1266.62	3027.13
ENST00000397033	0	1	0.201893	0.201308	72.0525	357.961
ENST00000453453	0	1	277.764	14492.4	144.914	0
ENST00000410103	0	1	0.0077628	0.00199904	0.16675	88.4072
ENST00000435564	0	1	0.00724252	0.000139311	0	71.772
ENST00000356805	0	1	0.888773	0.888769	11275.4	12686.6
ENST00000357376	0	1	0.00847624	0.00016324	0	61.2494
ENST00000647401	0	1	58.7793	3026.34	30.2534	0
ENST00000354785	0	1	0.541387	0.541376	12142.8	22429.4
ENST00000233809	0	1	0.730217	0.730213	24836.4	34012.5
ENST00000335508	0	1	0.857204	0.8572	16204.3	18903.8
ENST00000638678	0	1	0.0177391	0.000344789	0	28.9933
ENST00000410023	0	1	0.272521	0.26961	34.5898	128.323
ENST00000360507	0	1	1.25747	1.25751	3395.25	2699.97
ENST00000396290	0	1	0.622271	0.622137	900.992	1448.23
ENST00000234198	0	1	0.553874	0.553635	270.781	489.105
ENST00000425778	0	1	2.2002	2.2021	713.404	323.96
ENST00000234256	0	1	1.41915	1.41925	3039.99	2141.97
ENST00000281821	0	1	0.638572	0.63846	1064.44	1667.21
ENST00000239461	0	1	1.28319	1.28321	4697.26	3660.55
ENST00000497230	0	1	1.26498	1.26501	2004.06	1584.22
ENST00000371269	0	1	0.823483	0.823482	43623.5	52974.5
ENST00000234816	0	1	0.199969	0.199403	73.8445	370.368
ENST00000367629	0	1	0.130243	0.128552	33.9572	264.22
ENST00000343813	0	1	1.2604	1.26042	5430.39	4308.4
ENST00000234875	0	1	1.15918	1.15918	10037.8	8659.36
ENST00000659122	0	1	55.0613	2831.67	28.3067	0
ENST00000373548	0	1	1.22278	1.2228	6444.61	5270.37
ENST00000263168	0	1	0.90112	0.901119	19690.1	21850.7
ENST00000366691	0	1	2.07282	2.07307	1870.33	902.198
ENST00000376957	0	1	0.773729	0.7737	3096.4	4002.07
ENST00000235307	0	1	1.78061	1.78081	1540.21	864.889
ENST00000648109	0	1	1.84895	1.84943	1662.48	898.91
ENST00000262348	0	1	0.136214	0.135973	250.551	1842.71
ENST00000354777	0	1	0.152276	0.14975	25.8008	172.349
ENST00000370976	0	1	0.0676941	0.0659517	18.1141	274.799
ENST00000235382	0	1	1.33728	1.3373	3856.12	2883.51
ENST00000320334	0	1	0.552385	0.551854	238.881	432.878
ENST00000393357	0	1	1.42169	1.42177	4047.02	2846.46
ENST00000481652	0	1	1.52356	1.52407	409.671	268.797
ENST00000366570	0	1	2.64556	2.65748	188.329	70.8611
ENST00000680613	0	1	56.6381	2914.23	29.1323	0
ENST00000477717	0	1	1.17187	1.17187	7034.1	6002.44
ENST00000370730	0	1	0.00373893	7.16706e-05	0	139.517
ENST00000674393	0	1	0.662027	0.662017	11805.5	17832.6
ENST00000375535	0	1	0.652344	0.652303	2859.33	4383.45
ENST00000476788	0	1	0.687387	0.687239	745.576	1084.89
ENST00000477677	0	1	1.44039	1.44082	750.388	520.803
ENST00000370473	0	1	0.165207	0.161695	19.7324	122.087
ENST00000374490	0	1	1.36221	1.36235	1885.86	1384.27
ENST00000374561	0	1	0.439401	0.439348	2375.05	5405.86
ENST00000630287	0	1	0.645485	0.645421	1826.86	2830.49
ENST00000340385	0	1	0.894474	0.894472	11130.7	12443.9
ENST00000491415	0	1	0.746929	0.746885	912.798	1222.14
ENST00000373912	0	1	1.29949	1.29951	10140.1	7803.04
ENST00000486942	0	1	224.588	11708.1	117.071	0
ENST00000681557	0	1	115.097	5975.13	59.7413	0
ENST00000272849	0	1	1.56808	1.5682	1840.58	1173.69
ENST00000357785	0	1	1.50867	1.50871	10032.1	6649.42
ENST00000369111	0	1	1.33032	1.33037	4003.53	3009.33
ENST00000367495	0	1	1.23573	1.23575	3386.25	2740.23
ENST00000237305	0	1	0.535491	0.535016	269.172	503.119
ENST00000367976	0	1	0.393408	0.393398	4915.65	12495.4
ENST00000237316	0	1	0.156342	0.155973	76.9052	493.121
ENST00000367882	0	1	0.140942	0.140421	60.6227	431.782
ENST00000237380	0	1	0.905364	0.905361	6985.24	7715.42
ENST00000395080	0	1	1.64331	1.64366	1571.48	956.082
ENST00000237654	0	1	0.866851	0.86685	20332.9	23456.1
ENST00000377669	0	1	0.698588	0.698566	2116.3	3029.5
ENST00000261254	0	1	0.793124	0.79312	20781.2	26201.9
ENST00000377126	0	1	0.369733	0.369269	108.007	292.506
ENST00000322940	0	1	1.15679	1.15681	2234.85	1931.91
ENST00000491143	0	1	0.263781	0.263554	184.812	701.256
ENST00000405384	0	1	0.0134853	0.000261	0	38.3042
ENST00000238961	0	1	1.29622	1.29622	28178	21738.6
ENST00000348367	0	1	1.31087	1.3109	3521.43	2686.27
ENST00000370476	0	1	1.36658	1.36671	1089.04	796.83
ENST00000370033	0	1	1.29607	1.2961	3118.67	2406.2
ENST00000439174	0	1	0.890553	0.89055	7283.58	8178.75
ENST00000239243	0	1	0.481721	0.481576	451.602	937.77
ENST00000380036	0	1	0.652036	0.651805	505.757	775.937
ENST00000696526	0	1	0.553689	0.553607	1553.6	2806.33
ENST00000261811	0	1	1.62808	1.62827	1399.14	859.277
ENST00000404377	0	1	0.00957506	0.000428171	0	23.3452
ENST00000467951	0	1	2.52892	2.53037	703.046	277.837
ENST00000376451	0	1	56.2835	2895.66	28.9466	0
ENST00000376456	0	1	0.00523377	0.000100473	0	99.5195
ENST00000377238	0	1	0.590073	0.589926	845.084	1432.53
ENST00000377252	0	1	0.514994	0.514971	2432.17	4722.92
ENST00000239878	0	1	1.15617	1.15618	8136.05	7037.01
ENST00000442011	0	1	0.394855	0.394776	1558.26	3947.21
ENST00000508076	0	1	0.416655	0.416614	3052.07	7325.89
ENST00000239938	0	1	0.409572	0.409446	413.023	1008.75
ENST00000457734	0	1	1.42274	1.42297	1311.7	921.801
ENST00000240100	0	1	0.854551	0.854544	3994.01	4673.85
ENST00000405140	0	1	1.62261	1.62268	6983.96	4303.95
ENST00000521770	0	1	1.81506	1.81584	967.725	532.93
ENST00000522098	0	1	1.80106	1.80164	1272.69	706.404
ENST00000519453	0	1	1.97912	1.98783	114.768	57.7306
ENST00000262207	0	1	0.813338	0.81333	5154.7	6337.77
ENST00000240285	0	1	0.583596	0.583523	715.009	1225.34
ENST00000659760	0	1	115.341	5987.94	59.8694	0
ENST00000240328	0	1	0.0804974	0.0794094	34.4593	434.061
ENST00000302550	0	1	0.872215	0.872211	7510.32	8610.67
ENST00000327300	0	1	0.869436	0.869433	20917.5	24058.8
ENST00000241274	0	1	0.365537	0.365116	282.417	773.519
ENST00000475390	0	1	0.258268	0.257811	214.947	833.769
ENST00000675018	0	1	57.7363	2971.73	29.7073	0
ENST00000241416	0	1	0.672502	0.672482	5672.43	8435.08
ENST00000241502	0	1	0.864204	0.864201	9877.12	11429.2
ENST00000371106	0	1	0.145252	0.143968	20.6664	143.608
ENST00000643595	0	1	76.5152	3955	39.54	0
ENST00000679243	0	1	229.991	11991	119.9	0
ENST00000405863	0	1	0.554818	0.55474	835.054	1505.31
ENST00000602349	0	1	0.644017	0.643964	2219.69	3446.92
ENST00000440306	0	1	0.0159597	0.000309652	0	32.2843
ENST00000242261	0	1	0.068585	0.063838	2.69171	42.3113
ENST00000377960	0	1	0.617275	0.617157	1028.1	1665.87
ENST00000361901	0	1	0.867325	0.867322	21729	25052.9
ENST00000372764	0	1	1.55851	1.55854	13283.6	8523.13
ENST00000261833	0	1	0.0148275	0.000287362	0	34.7893
ENST00000678652	0	1	0.0131727	0.000254871	0	39.2255
ENST00000242728	0	1	0.233992	0.230389	10.5545	45.845
ENST00000379341	0	1	1.30813	1.30815	8565.83	6548.04
ENST00000473576	0	1	1.78771	1.7888	663.807	371.086
ENST00000533290	0	1	1.67357	1.67459	563.726	336.63
ENST00000371936	0	1	3.5499	3.5681	256.687	71.9322
ENST00000612423	0	1	0.0122003	0.000235828	0	42.3937
ENST00000619236	0	1	0.318973	0.318941	3437.57	10778.1
ENST00000679315	0	1	58.0141	2986.28	29.8528	0
ENST00000243662	0	1	0.656433	0.656356	1505.6	2293.88
ENST00000290231	0	1	0.837939	0.837931	3496.4	4172.66
ENST00000243997	0	1	1.45499	1.455	16114.2	11075.1
ENST00000244007	0	1	1.29222	1.29223	10141	7847.64
ENST00000337938	0	1	2.91439	2.91613	1644.29	563.854
ENST00000262982	0	1	0.855901	0.855897	15210.3	17771.2
ENST00000286448	0	1	1.17194	1.17198	2427.56	2071.33
ENST00000682352	0	1	61.0804	3146.83	31.4583	0
ENST00000684697	0	1	175.225	9123.5	91.225	0
ENST00000264870	0	1	0.0561438	0.0560256	96.5103	1722.78
ENST00000244745	0	1	0.764078	0.764076	15509.4	20298.2
ENST00000244769	0	1	226.265	11796	117.95	0
ENST00000293549	0	1	0.130394	0.128014	10.0784	78.7973
ENST00000376945	0	1	0.240761	0.240471	135.481	563.431
ENST00000345865	0	1	1.49777	1.49793	2458.18	1641.05
ENST00000245479	0	1	0.687014	0.687006	5803.96	8448.2
ENST00000360954	0	1	0.283125	0.282877	214.278	757.52
ENST00000245564	0	1	1.30909	1.30917	2637.56	2014.68
ENST00000494142	0	1	1.57305	1.57321	1535.29	975.895
ENST00000474384	0	1	4.06591	4.10755	155.32	37.8057
ENST00000378827	0	1	0.566749	0.566644	503.733	888.983
ENST00000630056	0	1	0.068715	0.0584884	2.72557	46.7612
ENST00000399054	0	1	1.43365	1.43377	2689.63	1875.91
ENST00000610722	0	1	1.33274	1.33287	925.114	694.075
ENST00000380289	0	1	2.13443	2.1346	3056.83	1432.03
ENST00000371959	0	1	1.10143	1.10144	14510.9	13174.5
ENST00000265462	0	1	0.879033	0.879028	6160.13	7007.89
ENST00000534280	0	1	1.65995	1.66096	556.374	334.967
ENST00000246868	0	1	0.881163	0.881145	3004.78	3410.08
ENST00000673934	0	1	0.666993	0.666865	890.277	1335.02
ENST00000316754	0	1	0.675676	0.675584	623.501	922.912
ENST00000316594	0	1	0.915831	0.915829	10485	11448.7
ENST00000372583	0	1	1.73163	1.73183	3220.52	1859.6
ENST00000344096	0	1	0.740837	0.740819	2258.09	3048.11
ENST00000688332	0	1	61.9219	3190.89	31.8989	0
ENST00000344626	0	1	0.008114	0.000156208	0	64.0072
ENST00000368547	0	1	1.28298	1.28298	10794.5	8413.63
ENST00000679821	0	1	0.00838196	0.000161409	0	61.9442
ENST00000248564	0	1	0.673583	0.673577	8769.4	13019.1
ENST00000336926	0	1	0.780431	0.780408	3870.27	4959.3
ENST00000297273	0	1	0.89693	0.896926	5917.8	6597.87
ENST00000263923	0	1	1.79703	1.79713	7028.85	3911.15
ENST00000674920	0	1	1.92787	1.92807	4574.98	2372.82
ENST00000249014	0	1	0.563749	0.563688	876.331	1554.65
ENST00000558205	0	1	2.42492	2.42832	522.72	215.254
ENST00000397912	0	1	1.46201	1.46232	1147.12	784.452
ENST00000408937	0	1	0.0383927	0.0325254	2.72787	84.1664
ENST00000418046	0	1	0.391955	0.391467	105.259	268.899
ENST00000442488	0	1	0.374799	0.374763	1720.02	4589.64
ENST00000554227	0	1	2.20347	2.20688	399.72	181.119
ENST00000487418	0	1	1.48437	1.48448	3286.77	2214.08
ENST00000395118	0	1	0.714558	0.714543	6808.13	9527.96
ENST00000512127	0	1	0.719547	0.719499	2174.09	3021.67
ENST00000407004	0	1	0.871658	0.871652	10228.9	11735.1
ENST00000262713	0	1	0.748372	0.748334	2536.69	3389.79
ENST00000379638	0	1	1.17235	1.17236	4938.94	4212.81
ENST00000315930	0	1	1.47874	1.47931	271.732	183.686
ENST00000381077	0	1	1.17566	1.17568	3017.09	2566.26
ENST00000379270	0	1	0.737401	0.737357	2279.72	3091.75
ENST00000252456	0	1	0.504999	0.504698	426.142	844.36
ENST00000317135	0	1	0.767614	0.767553	1506.4	1962.6
ENST00000589027	0	1	2.39097	2.40554	117.94	49.0227
ENST00000649096	0	1	1.76057	1.76078	3393.79	1927.43
ENST00000252590	0	1	0.156653	0.155496	24.426	157.139
ENST00000252804	0	1	0.827179	0.827178	26722.4	32305.6
ENST00000252818	0	1	0.75104	0.751021	2102.61	2799.67
ENST00000245663	0	1	0.473986	0.473683	422.492	891.94
ENST00000371817	0	1	0.815699	0.815689	8058.18	9878.99
ENST00000372215	0	1	1.5569	1.55703	3384.06	2173.4
ENST00000696580	0	1	84.5153	4373.89	43.7289	0
ENST00000648236	0	1	66.6314	3437.48	34.3648	0
ENST00000542554	0	1	98.5368	5108.06	51.0706	0
ENST00000409694	0	1	111.14	5767.97	57.6697	0
ENST00000367339	0	1	1.58434	1.58444	2521.31	1591.3
ENST00000403542	0	1	2.83972	2.84019	5727.08	2016.44
ENST00000444878	0	1	510.296	26667.9	266.669	0
ENST00000568339	0	1	2.44803	2.45784	186.314	75.7982
ENST00000695392	0	1	81.9294	4238.49	42.3749	0
ENST00000383791	0	1	1.58129	1.58186	836.194	528.611
ENST00000253699	0	1	1.16088	1.16089	3177.63	2737.24
ENST00000618278	0	1	207.943	10836.6	108.356	0
ENST00000393795	0	1	2.00436	2.00492	1824.36	909.934
ENST00000355303	0	1	5.54032	5.5566	796.036	143.251
ENST00000531349	0	1	4.87365	4.88516	844.594	172.882
ENST00000689710	0	1	4.46839	4.48835	400.673	89.262
ENST00000521461	0	1	2.42264	2.43157	101.605	41.7801
ENST00000254101	0	1	1.53804	1.53809	3558.5	2313.58
ENST00000254193	0	1	0.879253	0.879239	3888.49	4422.56
ENST00000685348	0	1	134.642	6998.55	69.9755	0
ENST00000419070	0	1	73.9616	3821.29	38.2029	0
ENST00000254661	0	1	3.3936	3.43799	95.2057	27.6852
ENST00000254810	0	1	0.898606	0.898605	35041.9	38995.9
ENST00000535183	0	1	7.7659	7.86262	282.486	35.9191
ENST00000695488	0	1	316.668	16529.5	165.285	0
ENST00000459752	0	1	66.0527	3407.18	34.0618	0
ENST00000269243	0	1	0.809451	0.809448	23986.9	29633.6
ENST00000379743	0	1	0.0562065	0.053656	10.1877	190.047
ENST00000379747	0	1	0.0100104	0.00644994	0.911091	142.796
ENST00000541179	0	1	0.0137859	0.0109008	1.90377	175.553
ENST00000372129	0	1	2.25842	2.25993	966.481	427.654
ENST00000255764	0	1	1.45299	1.45306	2519.07	1733.63
ENST00000476152	0	1	76.7953	2063.14	20.6214	0
ENST00000256010	0	1	0.305427	0.304206	88.8824	292.201
ENST00000256178	0	1	0.282842	0.280987	28.4659	101.332
ENST00000530691	0	1	0.243597	0.243286	154.774	636.214
ENST00000389131	0	1	0.746502	0.746491	4382.79	5871.19
ENST00000370056	0	1	0.464064	0.463655	312.495	673.994
ENST00000256637	0	1	0.783085	0.783078	12776.7	16316
ENST00000393203	0	1	0.918257	0.918255	7925.06	8630.57
ENST00000256646	0	1	0.874658	0.874656	9225.56	10547.7
ENST00000256686	0	1	1.21843	1.21847	3246.4	2664.32
ENST00000238081	0	1	0.927146	0.927145	51357.4	55393
ENST00000687894	0	1	0.0133753	0.000258843	0	38.6235
ENST00000256720	0	1	1.67562	1.67578	3501.19	2089.29
ENST00000256737	0	1	1.76015	1.76072	1197.52	680.126
ENST00000367302	0	1	0.654337	0.654278	1978.77	3024.36
ENST00000322989	0	1	1.29883	1.29887	2190.66	1686.58
ENST00000256951	0	1	1.57022	1.57028	3222.04	2051.88
ENST00000373418	0	1	0.793545	0.793525	4139.16	5216.17
ENST00000373062	0	1	0.894279	0.894275	5681.15	6352.81
ENST00000682357	0	1	1.22596	1.22599	4629.35	3776.02
ENST00000334295	0	1	1.38542	1.38548	2672.63	1929.03
ENST00000606794	0	1	0.0261109	0.0259265	35.8732	1384.02
ENST00000309964	0	1	90.9373	4710.14	47.0914	0
ENST00000257290	0	1	0.57841	0.578075	190.349	329.288
ENST00000299339	0	1	2.43256	2.44143	202.576	82.9683
ENST00000376829	0	1	1.43061	1.43072	3068.18	2144.51
ENST00000472226	0	1	1.44096	1.44113	950.707	659.692
ENST00000257336	0	1	1.26363	1.2637	2368.35	1874.14
ENST00000651008	0	1	0.0131852	0.000255117	0	39.1877
ENST00000257435	0	1	0.547197	0.547179	7230.26	13213.7
ENST00000257497	0	1	1.16476	1.16476	13104.4	11250.6
ENST00000257527	0	1	0.885794	0.885787	3652.09	4122.99
ENST00000479219	0	1	0.0163822	0.000317985	0	31.438
ENST00000393486	0	1	0.756552	0.75653	1795.41	2373.23
ENST00000339746	0	1	1.92827	1.92879	1758.79	911.857
ENST00000369297	0	1	0.236541	0.233632	16.0551	68.7525
ENST00000369303	0	1	0.117071	0.11686	250.766	2145.95
ENST00000680224	0	1	0.167288	0.167128	448.85	2685.71
ENST00000681130	0	1	0.00611411	0.000117475	0	85.1148
ENST00000681287	0	1	0.38894	0.38505	31.0575	80.6743
ENST00000369325	0	1	62.6574	3229.4	32.284	0
ENST00000389645	0	1	0.00901927	0.000173792	0	57.5302
ENST00000532820	0	1	0.792756	0.792748	9817.97	12384.7
ENST00000549117	0	1	1.75548	1.75582	2021.63	1151.39
ENST00000257868	0	1	1.24252	1.24253	6263.02	5040.52
ENST00000341156	0	1	1.72312	1.7251	323.097	187.287
ENST00000677375	0	1	0.914925	0.914924	38989.8	42615.4
ENST00000368364	0	1	0.433087	0.432877	599.343	1384.57
ENST00000258198	0	1	1.38989	1.3899	12901.6	9282.38
ENST00000258229	0	1	2.5161	2.51689	1274.22	506.262
ENST00000258243	0	1	0.762358	0.762338	1940.79	2545.84
ENST00000344517	0	1	0.777763	0.777745	2123.07	2729.78
ENST00000339526	0	1	0.847631	0.847628	21242.9	25061.6
ENST00000367549	0	1	0.90111	0.901109	23706.6	26308.3
ENST00000367607	0	1	0.862106	0.862096	3352.18	3888.41
ENST00000367511	0	1	2.53872	2.54048	578.91	227.868
ENST00000258341	0	1	0.789317	0.789317	50624.3	64136.9
ENST00000326427	0	1	0.874994	0.874991	20950.1	23943.3
ENST00000392086	0	1	1.51791	1.51833	976.761	643.311
ENST00000683553	0	1	69.8831	3607.74	36.0674	0
ENST00000491989	0	1	67.9273	3505.33	35.0433	0
ENST00000326016	0	1	54.4237	2798.28	27.9728	0
ENST00000378026	0	1	0.830783	0.830781	13925.9	16762.4
ENST00000358537	0	1	0.685887	0.685869	6033.3	8796.59
ENST00000377104	0	1	0.807416	0.80741	12231.6	15149.2
ENST00000258662	0	1	0.884101	0.884094	3283.21	3713.64
ENST00000646607	0	1	2.72202	2.72309	2247.4	825.306
ENST00000242059	0	1	1.21625	1.21625	18356.1	15092.3
ENST00000619562	0	1	9.82558	9.88503	753.667	76.2343
ENST00000402815	0	1	0.01422	0.000275421	0	36.298
ENST00000498187	0	1	4.62356	4.63754	617.651	133.177
ENST00000388820	0	1	0.553389	0.553178	601.445	1087.26
ENST00000258884	0	1	0.655295	0.655105	609.423	930.272
ENST00000592782	0	1	1.14992	1.14993	7408.49	6442.57
ENST00000258991	0	1	274.434	14318.1	143.171	0
ENST00000259241	0	1	0.637191	0.637163	1765.38	2770.7
ENST00000259271	0	1	0.0241687	0.0169235	1.16069	69.1653
ENST00000376261	0	1	0.462815	0.462122	93.9501	203.313
ENST00000428517	0	1	0.145595	0.14316	25.7886	180.198
ENST00000376980	0	1	1.25833	1.25836	3104.76	2467.31
ENST00000374767	0	1	1.13148	1.13149	3116.88	2754.65
ENST00000637060	0	1	63.1196	3253.6	32.526	0
ENST00000394487	0	1	1.12255	1.12256	5500.38	4899.85
ENST00000314392	0	1	1.38775	1.38791	1737.66	1251.99
ENST00000495270	0	1	1.49202	1.49226	784.943	526.006
ENST00000259455	0	1	0.546526	0.546295	281.154	514.665
ENST00000375147	0	1	0.898602	0.898599	7894.58	8785.43
ENST00000259477	0	1	1.24203	1.24208	2878.16	2317.2
ENST00000075322	0	1	0.664797	0.66473	1730.76	2603.7
ENST00000313655	0	1	0.766341	0.766268	531.445	693.553
ENST00000475323	0	1	1.83908	1.84089	438.058	237.956
ENST00000377694	0	1	0.168311	0.16829	1441.38	8564.92
ENST00000372836	0	1	1.17924	1.17925	3321.4	2816.53
ENST00000373451	0	1	1.18701	1.18703	3401.49	2865.56
ENST00000259818	0	1	1.12779	1.1278	14245.1	12630.9
ENST00000376389	0	1	1.15715	1.15718	4092.54	3536.66
ENST00000420843	0	1	1.27302	1.27309	1323.13	1039.3
ENST00000490820	0	1	2.06073	2.06227	727.192	352.612
ENST00000260113	0	1	8.97285	8.98048	2459.3	273.841
ENST00000260126	0	1	0.527178	0.527092	760.077	1442.03
ENST00000526014	0	1	0.798024	0.797959	1280.17	1604.31
ENST00000354498	0	1	2.03828	2.03968	778.13	381.492
ENST00000260376	0	1	59.2603	3051.52	30.5052	0
ENST00000567440	0	1	7.2807	7.36743	273.991	37.1808
ENST00000379983	0	1	1.40382	1.40391	3308.24	2356.45
ENST00000539319	0	1	0.108951	0.106974	24.7518	231.464
ENST00000288840	0	1	0.72081	0.720749	869.438	1206.3
ENST00000395105	0	1	2.12571	2.12632	2014.98	947.63
ENST00000432245	0	1	1.85725	1.85818	451.247	242.839
ENST00000260526	0	1	1.27029	1.27029	14134.2	11126.7
ENST00000552844	0	1	1.28675	1.28678	6759	5252.66
ENST00000260585	0	1	0.813707	0.813698	3487.91	4286.49
ENST00000610745	0	1	0.709974	0.709969	10445.7	14712.9
ENST00000380320	0	1	0.14862	0.148186	76.1442	513.901
ENST00000369905	0	1	1.26346	1.26348	14023.6	11099.2
ENST00000369004	0	1	65.2624	3365.8	33.648	0
ENST00000348749	0	1	0.591622	0.591536	1441.81	2437.41
ENST00000392238	0	1	0.803299	0.803289	3731.46	4645.23
ENST00000261023	0	1	0.785719	0.785717	32180.7	40957.1
ENST00000308580	0	1	0.867679	0.867676	8590.88	9901.03
ENST00000264360	0	1	0.469556	0.469378	366.422	780.667
ENST00000695548	0	1	73.5728	3800.93	37.9993	0
ENST00000264893	0	1	0.675934	0.675932	29846.5	44156
ENST00000512123	0	1	0.549445	0.549217	285.612	520.042
ENST00000264908	0	1	0.763405	0.763349	1657.45	2171.29
ENST00000396373	0	1	0.839331	0.839312	1593.79	1898.93
ENST00000266458	0	1	1.52453	1.52462	4454.31	2921.58
ENST00000331366	0	1	0.824443	0.824383	1242.44	1507.11
ENST00000380518	0	1	0.636346	0.636337	13511.4	21233.1
ENST00000279488	0	1	0.821811	0.82181	42753.1	52023.1
ENST00000266718	0	1	0.107759	0.107621	182.943	1699.96
ENST00000546642	0	1	0.115767	0.114047	30.1067	264.063
ENST00000548071	0	1	0.0990809	0.0983708	64.0884	651.59
ENST00000267294	0	1	0.748183	0.748173	4211.94	5629.63
ENST00000487137	0	1	1.53443	1.53485	1023.14	666.604
ENST00000267460	0	1	1.38036	1.38038	6669.05	4831.32
ENST00000267484	0	1	1.42174	1.42177	7295.86	5131.54
ENST00000342503	0	1	1.50257	1.50289	1192.11	793.209
ENST00000474911	0	1	1.99244	1.9928	2871.9	1441.14
ENST00000267485	0	1	0.824475	0.824461	2107.73	2556.49
ENST00000249786	0	1	1.47471	1.47482	3134.54	2125.37
ENST00000559386	0	1	87.0758	4507.95	45.0695	0
ENST00000452400	0	1	0.806613	0.806602	3703.71	4591.75
ENST00000288398	0	1	0.592077	0.591916	770.501	1301.71
ENST00000358278	0	1	0.884588	0.884586	27284	30843.8
ENST00000403994	0	1	0.358361	0.357722	184.429	515.585
ENST00000268042	0	1	2.0772	2.07739	2565.95	1235.17
ENST00000268049	0	1	105.113	5452.41	54.5141	0
ENST00000268057	0	1	1.30875	1.30881	3733.52	2852.61
ENST00000354026	0	1	0.00764438	0.000147099	0	67.9715
ENST00000268182	0	1	1.168	1.168	11674.4	9995.19
ENST00000696327	0	1	59.2365	3050.28	30.4928	0
ENST00000588732	0	1	2.02439	2.02507	1572.91	776.717
ENST00000563544	0	1	0.00819682	0.000157815	0	63.3552
ENST00000268483	0	1	2.13666	2.1377	1200.8	561.719
ENST00000268603	0	1	0.311678	0.311509	654.04	2099.61
ENST00000566827	0	1	0.317242	0.316693	202.059	638.051
ENST00000562237	0	1	1.61093	1.61107	3467.38	2152.22
ENST00000393043	0	1	0.787901	0.787899	39382.4	49984.1
ENST00000269195	0	1	0.752507	0.752501	8124.42	10796.6
ENST00000399441	0	1	1.96391	1.96547	261.513	133.048
ENST00000269221	0	1	1.67966	1.67993	2154.52	1282.5
ENST00000647795	0	1	0.873978	0.87397	6573.47	7521.4
ENST00000585159	0	1	0.240632	0.23717	26.7099	112.651
ENST00000316660	0	1	1.31712	1.31714	8441.15	6408.7
ENST00000269593	0	1	0.62574	0.625715	1996.68	3191.05
ENST00000399808	0	1	0.750452	0.750431	4515.85	6017.68
ENST00000270112	0	1	0.753367	0.753319	829.763	1101.48
ENST00000270221	0	1	1.30867	1.30877	2227.92	1702.31
ENST00000651877	0	1	58.9735	3036.51	30.3551	0
ENST00000391857	0	1	1.17614	1.17615	16522.9	14048.4
ENST00000270792	0	1	1.21547	1.21549	9367.62	7706.89
ENST00000440579	0	1	0.0141162	0.000273383	0	36.5687
ENST00000370995	0	1	0.908847	0.908845	21322	23460.5
ENST00000451137	0	1	0.549345	0.549276	1827.84	3327.73
ENST00000675083	0	1	0.722755	0.722716	2694.95	3728.92
ENST00000313961	0	1	1.69549	1.6956	5414.06	3192.99
ENST00000313146	0	1	1.33987	1.34	1792.89	1337.97
ENST00000367558	0	1	0.399098	0.398763	153.93	386.035
ENST00000360851	0	1	0.796102	0.796068	2420.76	3040.9
ENST00000271628	0	1	0.918186	0.918183	6058.11	6597.94
ENST00000369014	0	1	1.13545	1.13545	9841.25	8667.23
ENST00000368575	0	1	1.15214	1.15216	5557.89	4823.9
ENST00000366672	0	1	0.763225	0.763218	11930.1	15631.3
ENST00000272067	0	1	1.31512	1.31516	5384.64	4094.29
ENST00000272091	0	1	0.859721	0.859715	4402.48	5120.86
ENST00000272133	0	1	0.521635	0.52146	308.296	591.225
ENST00000366794	0	1	0.843959	0.843957	29888.9	35415.1
ENST00000272163	0	1	0.804052	0.804048	18988.1	23615.7
ENST00000367268	0	1	0.00628058	0.000120693	0	82.8449
ENST00000272233	0	1	0.714693	0.714639	820.103	1147.58
ENST00000272433	0	1	1.44649	1.44672	1426.48	986.004
ENST00000272438	0	1	1.47544	1.47549	6397.24	4335.66
ENST00000272519	0	1	1.25259	1.25261	6780.48	5413.07
ENST00000317233	0	1	0.253612	0.25313	201.171	794.763
ENST00000409236	0	1	0.15424	0.147057	8.88217	60.4576
ENST00000272771	0	1	0.583254	0.582845	305.108	523.488
ENST00000304698	0	1	0.741782	0.741763	2241.3	3021.59
ENST00000673920	0	1	0.0179453	0.000348868	0	28.6542
ENST00000430365	0	1	0.866941	0.866926	4205.91	4851.52
ENST00000273067	0	1	2.18201	2.18268	829.514	380.039
ENST00000383766	0	1	0.582292	0.581976	395.312	679.265
ENST00000396556	0	1	2.08499	2.0883	352.006	168.556
ENST00000273153	0	1	1.2694	1.26952	1425.69	1123.01
ENST00000613206	0	1	0.740486	0.74042	763.12	1030.66
ENST00000261037	0	1	2.22764	2.22804	3491.24	1566.95
ENST00000452013	0	1	1.84762	1.8498	369.46	199.725
ENST00000273590	0	1	1.76135	1.76156	1697.8	963.804
ENST00000508632	0	1	1.51472	1.51483	3622.96	2391.66
ENST00000319540	0	1	1.1644	1.16441	6684.04	5740.28
ENST00000273990	0	1	1.90069	1.90123	676.759	355.953
ENST00000274063	0	1	0.393165	0.392951	240.964	613.231
ENST00000274071	0	1	0.794349	0.794307	2023.38	2547.35
ENST00000274203	0	1	0.0119356	0.000230652	0	43.3454
ENST00000274242	0	1	1.4645	1.46452	5682	3879.76
ENST00000274276	0	1	0.570883	0.570526	147.782	259.036
ENST00000336483	0	1	0.0155166	0.000300924	0	33.221
ENST00000274341	0	1	0.693022	0.692982	1149.14	1658.25
ENST00000274353	0	1	0.840656	0.840651	7190.35	8553.31
ENST00000274364	0	1	1.19343	1.19344	9391.26	7869.04
ENST00000274382	0	1	1.95112	1.95131	2059.86	1055.62
ENST00000335895	0	1	0.760538	0.760526	7778.16	10227.3
ENST00000379287	0	1	0.479683	0.478888	161.005	336.216
ENST00000274938	0	1	0.660394	0.660356	1286.43	1948.1
ENST00000275034	0	1	0.865497	0.865494	8539.93	9867.11
ENST00000686371	0	1	55.7127	2865.77	28.6477	0
ENST00000692270	0	1	4.22828	4.23794	727.074	171.555
ENST00000368149	0	1	1.24214	1.24216	2440.75	1964.92
ENST00000275517	0	1	1.23227	1.23229	3704.49	3006.17
ENST00000395699	0	1	0.770333	0.770322	3701.04	4804.54
ENST00000310842	0	1	1.86236	1.86492	322.499	172.925
ENST00000321736	0	1	0.00863439	0.000166312	0	60.118
ENST00000275954	0	1	0.812882	0.812875	4686.38	5765.19
ENST00000297875	0	1	4.3532	4.38826	215.535	49.1086
ENST00000421550	0	1	57.5594	2962.47	29.6147	0
ENST00000651556	0	1	0.014634	0.000283558	0	35.2562
ENST00000320676	0	1	0.896996	0.896994	23116	25770.5
ENST00000496459	0	1	1.18576	1.18578	8321.52	7017.78
ENST00000421054	0	1	8.19102	9.09161	37.2746	4.09099
ENST00000694873	0	1	0.0158054	0.000306612	0	32.6045
ENST00000309822	0	1	0.674657	0.674557	475.967	705.604
ENST00000276914	0	1	1.3054	1.30542	6687.01	5122.51
ENST00000276925	0	1	0.513042	0.512713	198.933	388.011
ENST00000578845	0	1	0.0238114	0.017511	1.38347	79.5671
ENST00000579755	0	1	0.0165149	0.0113003	1.08463	96.8572
ENST00000380003	0	1	0.709812	0.70977	2481.1	3495.64
ENST00000690281	0	1	0.00923903	0.000178065	0	56.1493
ENST00000692654	0	1	0.0572695	0.0509867	3.91937	77.0565
ENST00000374279	0	1	0.833376	0.833368	3955.62	4746.55
ENST00000286713	0	1	1.59106	1.5912	1848.78	1161.88
ENST00000432226	0	1	1.45728	1.45734	5690.73	3904.87
ENST00000487099	0	1	0.654538	0.654518	2426.9	3707.92
ENST00000409155	0	1	1.38939	1.38962	1207.59	869
ENST00000374169	0	1	1.24503	1.24505	6612.93	5311.37
ENST00000610888	0	1	1.32855	1.32861	3625.56	2728.84
ENST00000371942	0	1	1.56295	1.56317	2064.99	1321.03
ENST00000340607	0	1	0.453381	0.452774	209.249	462.162
ENST00000277570	0	1	2.83631	2.83863	588.855	207.437
ENST00000371697	0	1	0.648252	0.648201	964.434	1487.87
ENST00000277905	0	1	1.35654	1.35656	4256.07	3137.39
ENST00000373218	0	1	0.877834	0.877833	24906.2	28372.4
ENST00000358187	0	1	1.27011	1.27016	3189.24	2510.88
ENST00000448723	0	1	0.386077	0.385908	718.574	1862.05
ENST00000278175	0	1	0.626524	0.626191	360.432	575.6
ENST00000396005	0	1	3.15553	3.17058	118.974	37.5175
ENST00000278353	0	1	0.789086	0.789055	2779.24	3522.24
ENST00000310513	0	1	0.759607	0.759584	4078.6	5369.52
ENST00000358171	0	1	0.85172	0.851717	21488.8	25230
ENST00000350997	0	1	1.12655	1.12656	18124.5	16088.4
ENST00000392951	0	1	0.722008	0.721955	1951.04	2702.44
ENST00000530649	0	1	0.593619	0.593605	8710.34	14673.6
ENST00000496900	0	1	0.136358	0.124789	4.77446	38.3304
ENST00000237536	0	1	0.866905	0.866898	4098.07	4727.28
ENST00000279242	0	1	1.35165	1.3517	4938.68	3653.68
ENST00000488427	0	1	0.0133214	0.000257786	0	38.7819
ENST00000616114	0	1	0.130774	0.129576	48.2959	372.79
ENST00000644397	0	1	0.0110694	0.00021373	0	46.7781
ENST00000299345	0	1	0.350477	0.349433	111.619	319.449
ENST00000577390	0	1	0.375525	0.374857	179.974	480.13
ENST00000584337	0	1	0.462289	0.462229	1089.03	2356.06
ENST00000375403	0	1	2.53181	2.53325	1382.58	545.768
ENST00000478244	0	1	2.83008	2.83553	489.688	172.691
ENST00000382592	0	1	0.82974	0.829717	1278.48	1540.86
ENST00000398309	0	1	1.95702	1.95871	570.851	291.438
ENST00000379561	0	1	0.494821	0.494625	275.42	556.836
ENST00000280612	0	1	1.50928	1.50932	4373.79	2897.85
ENST00000280800	0	1	1.22344	1.22346	3247.76	2654.58
ENST00000280871	0	1	0.59536	0.59533	1751.48	2942.04
ENST00000395510	0	1	0.852929	0.852918	6071.77	7118.81
ENST00000280979	0	1	1.91355	1.9143	502.33	262.405
ENST00000504830	0	1	1.19607	1.1961	2051.13	1714.84
ENST00000367385	0	1	0.824523	0.824514	3274.42	3971.33
ENST00000281092	0	1	0.794028	0.794003	1427.34	1797.65
ENST00000504087	0	1	0.807655	0.80765	7633.84	9451.93
ENST00000357604	0	1	1.72772	1.72787	4396.25	2544.32
ENST00000378825	0	1	0.0954653	0.0920356	12.4567	135.445
ENST00000543468	0	1	104.518	5421.22	54.2022	0
ENST00000688263	0	1	114.277	5932.2	59.312	0
ENST00000648866	0	1	0.00337189	6.46116e-05	0	154.761
ENST00000650116	0	1	67.9717	3507.65	35.0665	0
ENST00000281523	0	1	0.415453	0.41491	96.2645	232.027
ENST00000369236	0	1	1.49974	1.49988	2632.32	1755.01
ENST00000439203	0	1	0.663415	0.663245	675.372	1018.29
ENST00000361833	0	1	0.570346	0.570272	873.948	1532.52
ENST00000366956	0	1	0.622563	0.622513	1224.98	1967.81
ENST00000438378	0	1	2.44298	2.45121	220.635	90.0046
ENST00000409645	0	1	0.878277	0.878269	6786.03	7726.6
ENST00000281924	0	1	0.325774	0.323912	30.7223	94.8687
ENST00000281961	0	1	0.792492	0.792454	2208.56	2787
ENST00000696483	0	1	0.00836965	0.000161171	0	62.0361
ENST00000282111	0	1	0.725221	0.725187	1286.01	1773.36
ENST00000377386	0	1	1.27275	1.27276	15959.3	12539.1
ENST00000394945	0	1	0.307647	0.307083	193.492	630.12
ENST00000526355	0	1	0.728845	0.72883	2913.63	3997.68
ENST00000282356	0	1	0.493993	0.493918	721.481	1460.74
ENST00000282388	0	1	0.803744	0.803733	3019.19	3756.46
ENST00000282561	0	1	0.724286	0.724276	11294.5	15594.2
ENST00000649003	0	1	60.496	3116.23	31.1523	0
ENST00000371790	0	1	0.140766	0.140635	198.29	1410.03
ENST00000349655	0	1	1.65527	1.65581	1038.99	627.479
ENST00000367545	0	1	0.876662	0.876658	6074.71	6929.39
ENST00000282928	0	1	0.702381	0.702373	6057.83	8624.8
ENST00000382114	0	1	0.573161	0.573106	964.029	1682.12
ENST00000311052	0	1	1.3908	1.39086	4416.47	3175.34
ENST00000512749	0	1	56.0956	2885.82	28.8482	0
ENST00000518721	0	1	0.776649	0.776627	4184.54	5388.09
ENST00000313732	0	1	1.14628	1.14629	3292.91	2872.67
ENST00000284290	0	1	1.79818	1.79854	2062.29	1146.64
ENST00000284486	0	1	0.626867	0.626779	691.846	1103.82
ENST00000475068	0	1	2.89328	2.9222	98.257	33.6177
ENST00000679152	0	1	1.33725	1.33732	3415.69	2554.13
ENST00000355285	0	1	0.424481	0.424045	146.784	346.164
ENST00000398015	0	1	1.50916	1.50936	1995.11	1321.83
ENST00000285311	0	1	0.552908	0.552853	976.047	1765.48
ENST00000285407	0	1	0.706268	0.706242	4084.05	5782.8
ENST00000682725	0	1	0.0101904	0.000196586	0	50.8582
ENST00000404789	0	1	0.0104625	0.00020189	0	49.522
ENST00000370782	0	1	97.9303	5076.3	50.753	0
ENST00000285900	0	1	1.41562	1.4157	3861.27	2727.46
ENST00000286201	0	1	0.750075	0.750031	914.721	1219.58
ENST00000286298	0	1	0.818447	0.818432	2140.27	2615.09
ENST00000440756	0	1	0.0164622	0.000319563	0	31.2827
ENST00000423556	0	1	0.519956	0.519897	2177.66	4188.64
ENST00000286548	0	1	0.79206	0.792056	7542.46	9522.65
ENST00000286614	0	1	0.793866	0.793861	6386.63	8045.02
ENST00000274625	0	1	0.575872	0.575515	147.409	256.141
ENST00000530902	0	1	0.486907	0.486579	390.467	802.485
ENST00000359426	0	1	1.11468	1.11468	16282.8	14607.5
ENST00000453357	0	1	58.2483	2998.54	29.9754	0
ENST00000674997	0	1	120.456	6255.73	62.5473	0
ENST00000287538	0	1	2.79606	2.79675	1915.5	684.895
ENST00000446231	0	1	1.68589	1.68601	4933.76	2926.29
ENST00000397323	0	1	1.43965	1.43975	2999.86	2083.59
ENST00000657895	0	1	0.0180609	0.000351156	0	28.4674
ENST00000287934	0	1	0.549848	0.549813	1535.17	2792.18
ENST00000393701	0	1	62.5615	3224.38	32.2338	0
ENST00000288071	0	1	1.3147	1.31486	690.895	525.45
ENST00000541601	0	1	306.076	15974.9	159.739	0
ENST00000609713	0	1	0.0407388	0.0379856	2.84466	75.1412
ENST00000302798	0	1	77.4152	4002.12	40.0112	0
ENST00000361548	0	1	0.139865	0.138425	42.4408	306.66
ENST00000349752	0	1	1.78951	1.79118	434.29	242.456
ENST00000618852	0	1	0.855894	0.855891	7644.65	8931.81
ENST00000458420	0	1	2.25352	2.25485	459.084	203.593
ENST00000582147	0	1	0.338165	0.33742	78.5709	232.877
ENST00000673919	0	1	81.4092	4211.25	42.1025	0
ENST00000377893	0	1	0.628796	0.628685	455.022	723.773
ENST00000375151	0	1	1.36327	1.36329	4419.39	3241.7
ENST00000368097	0	1	1.15177	1.15179	4652.44	4039.32
ENST00000290039	0	1	0.718617	0.718526	1143.89	1592
ENST00000642937	0	1	56.6333	2913.98	29.1298	0
ENST00000381679	0	1	0.742529	0.742486	2295.7	3091.91
ENST00000290271	0	1	0.756855	0.75685	9853.03	13018.5
ENST00000340006	0	1	0.474306	0.47428	4826.37	10176.2
ENST00000367306	0	1	0.435781	0.435625	811.205	1862.18
ENST00000290341	0	1	0.94649	0.946489	35855.8	37882.9
ENST00000290378	0	1	0.421041	0.418774	54.9269	131.175
ENST00000314103	0	1	1.16055	1.16057	2390.09	2059.41
ENST00000360835	0	1	1.30513	1.30514	23231.1	17799.8
ENST00000538057	0	1	2.14723	2.14998	460.614	214.235
ENST00000290552	0	1	0.517069	0.516627	121.935	236.031
ENST00000290551	0	1	0.705743	0.705571	316.884	449.121
ENST00000392910	0	1	0.0106379	0.00020531	0	48.6969
ENST00000359060	0	1	1.1917	1.19172	2954.34	2479.05
ENST00000684276	0	1	0.0142595	0.000276198	0	36.1959
ENST00000480896	0	1	11.6412	11.8406	324.524	27.3985
ENST00000291700	0	1	0.0294667	0.0277771	4.17147	150.527
ENST00000367071	0	1	0.071467	0.0660534	5.80875	88.0817
ENST00000373144	0	1	1.72639	1.72682	1529.04	885.466
ENST00000495554	0	1	1.94689	1.94807	408.351	209.613
ENST00000292433	0	1	0.745236	0.745226	9123.92	12243.2
ENST00000422086	0	1	1.89171	1.89539	236.044	124.531
ENST00000292807	0	1	1.19869	1.19869	29514.7	24622.4
ENST00000293230	0	1	0.274366	0.271507	18.0446	66.4878
ENST00000359995	0	1	0.874428	0.87442	7661.66	8761.99
ENST00000334976	0	1	1.48957	1.4897	1264.67	848.938
ENST00000293760	0	1	1.49168	1.49181	2777.03	1861.51
ENST00000609261	0	1	1.43099	1.43113	2225.86	1555.31
ENST00000294312	0	1	3.85416	3.85586	1401.89	363.566
ENST00000375078	0	1	0.35984	0.358998	58.8521	163.952
ENST00000374840	0	1	0.603442	0.603417	5044.73	8360.27
ENST00000309212	0	1	0.323558	0.323229	341.653	1057.02
ENST00000640664	0	1	0.216616	0.213811	30.6652	143.459
ENST00000367434	0	1	0.120466	0.119436	21.9805	184.11
ENST00000361302	0	1	0.0152153	0.000294991	0	33.8894
ENST00000294728	0	1	0.0115517	0.000223147	0	44.8035
ENST00000367352	0	1	0.781835	0.781799	2429.5	3107.58
ENST00000294742	0	1	0.875335	0.875331	14094.3	16101.7
ENST00000367921	0	1	0.24392	0.242052	50.3083	207.872
ENST00000360472	0	1	1.65813	1.65815	27981.3	16875
ENST00000366987	0	1	92.3815	4785.76	47.8476	0
ENST00000460583	0	1	2.4933	2.50014	280.428	112.159
ENST00000583509	0	1	2.30773	2.30833	1097.49	475.44
ENST00000609196	0	1	2.44773	2.44984	361.02	147.358
ENST00000366600	0	1	1.1687	1.16872	4950.67	4235.97
ENST00000295049	0	1	0.746357	0.74633	1504.42	2015.76
ENST00000295092	0	1	1.82225	1.82356	300.123	164.576
ENST00000295113	0	1	0.659831	0.659765	734.145	1112.74
ENST00000345517	0	1	0.239429	0.238552	106.188	445.168
ENST00000295156	0	1	1.80601	1.80693	814.537	450.78
ENST00000366815	0	1	0.818337	0.818336	42548.9	51994.5
ENST00000295206	0	1	0.348972	0.348921	974.337	2792.44
ENST00000382723	0	1	0.329619	0.32936	184.063	558.871
ENST00000271638	0	1	1.21501	1.21503	8042.61	6619.26
ENST00000295379	0	1	0.358469	0.35701	33.852	94.8387
ENST00000295400	0	1	0.0487799	0.0426838	1.73543	40.8821
ENST00000295417	0	1	1.38074	1.38074	16926.6	12259
ENST00000404191	0	1	60.1498	3098.1	30.971	0
ENST00000472056	0	1	0.0175985	0.0130045	1.41832	109.822
ENST00000295628	0	1	0.666187	0.666163	1950.56	2928.05
ENST00000295633	0	1	0.860875	0.860874	83381.3	96856.6
ENST00000295666	0	1	0.17726	0.176794	160.39	907.26
ENST00000512512	0	1	0.26748	0.266885	168.581	631.688
ENST00000295702	0	1	1.18803	1.18804	10654	8967.68
ENST00000480176	0	1	2.05809	2.06095	392.113	190.254
ENST00000309502	0	1	0.0155272	0.000301132	0	33.1981
ENST00000295760	0	1	0.343407	0.34225	99.742	291.45
ENST00000295797	0	1	0.855188	0.855182	10937	12789.1
ENST00000498165	0	1	0.685795	0.685754	1119.62	1632.69
ENST00000295886	0	1	0.121896	0.119821	13.2783	110.892
ENST00000295927	0	1	0.132066	0.132	371.07	2811.21
ENST00000673737	0	1	89.699	4645.3	46.443	0
ENST00000296048	0	1	0.80413	0.804086	1806.37	2246.5
ENST00000296059	0	1	2.46132	2.46196	1196.32	485.914
ENST00000407426	0	1	0.878599	0.878591	3617	4116.82
ENST00000296127	0	1	1.21672	1.21677	2769.09	2275.77
ENST00000372852	0	1	0.257963	0.254952	13.5395	53.1355
ENST00000690209	0	1	125.475	6518.53	65.1753	0
ENST00000692228	0	1	0.0139903	0.000270911	0	36.9025
ENST00000354698	0	1	1.57931	1.57986	850.766	538.504
ENST00000515726	0	1	0.695565	0.695497	813.417	1169.55
ENST00000495880	0	1	0.638451	0.638372	633.786	992.822
ENST00000296499	0	1	1.31464	1.3147	1543.41	1173.97
ENST00000296511	0	1	0.853547	0.853545	30229.4	35416.3
ENST00000509016	0	1	0.648285	0.648143	826.63	1275.39
ENST00000296529	0	1	2.38219	2.38699	352.67	147.741
ENST00000296575	0	1	0.337665	0.337479	260.371	771.537
ENST00000380138	0	1	0.646071	0.645958	1034.87	1602.07
ENST00000296641	0	1	0.850616	0.85061	6258.65	7357.83
ENST00000296677	0	1	2.09399	2.09526	389.802	186.034
ENST00000381405	0	1	0.0436548	0.035075	1.01458	29.2012
ENST00000523916	0	1	0.832848	0.832842	11578.6	13902.5
ENST00000322350	0	1	0.0716964	0.0707996	37.632	531.659
ENST00000397210	0	1	0.0816468	0.0779929	10.058	129.078
ENST00000368444	0	1	0.674669	0.674543	454.349	673.571
ENST00000537332	0	1	0.708233	0.708198	3085.02	4356.16
ENST00000366795	0	1	0.462718	0.461644	118.651	257.029
ENST00000297107	0	1	0.848091	0.848087	7418.76	8747.65
ENST00000359534	0	1	0.283609	0.282852	57.7797	204.3
ENST00000406877	0	1	1.27969	1.27973	4487.56	3506.65
ENST00000418710	0	1	0.523594	0.52355	1486.34	2838.97
ENST00000337919	0	1	1.88053	1.88118	1310.31	696.53
ENST00000354724	0	1	1.90134	1.90169	2549.29	1340.54
ENST00000297258	0	1	0.788062	0.788043	4672.55	5929.31
ENST00000297261	0	1	2.79837	2.80017	603.214	215.414
ENST00000297268	0	1	0.518263	0.51826	19215.7	37077.4
ENST00000353047	0	1	1.58152	1.58172	2263.56	1431.06
ENST00000276297	0	1	0.329427	0.329158	215.024	653.274
ENST00000358919	0	1	0.239996	0.238168	50.8466	213.522
ENST00000512044	0	1	0.0153903	0.000298436	0	33.498
ENST00000297350	0	1	0.347053	0.346718	177.067	510.713
ENST00000297375	0	1	0.0121636	0.0112965	2.76572	245.706
ENST00000467483	0	1	55.0931	2833.33	28.3233	0
ENST00000392826	0	1	80.2168	4148.81	41.4781	0
ENST00000309982	0	1	0.486112	0.486057	2306.67	4745.69
ENST00000330295	0	1	0.57731	0.57695	347.776	602.79
ENST00000297598	0	1	0.849855	0.849846	7947.16	9351.29
ENST00000297625	0	1	1.35938	1.35947	1176.47	865.385
ENST00000377182	0	1	0.51715	0.517117	1657.56	3205.39
ENST00000374847	0	1	0.0175414	0.000340879	0	29.3259
ENST00000537911	0	1	56.5672	2910.51	29.0951	0
ENST00000298068	0	1	0.776832	0.77679	2112.79	2719.9
ENST00000298119	0	1	0.762456	0.762416	1170.29	1534.98
ENST00000372336	0	1	0.778811	0.778788	1623.57	2084.75
ENST00000298282	0	1	0.632661	0.632279	311.869	493.251
ENST00000408990	0	1	1.63746	1.6377	2245.41	1371.07
ENST00000335698	0	1	0.521315	0.52121	1212.92	2327.14
ENST00000691155	0	1	80.3038	4153.37	41.5237	0
ENST00000643625	0	1	204.152	10638.1	106.371	0
ENST00000375377	0	1	0.301742	0.301399	132.68	440.237
ENST00000360463	0	1	58.8771	3031.46	30.3046	0
ENST00000588184	0	1	3.24394	3.30644	60.9587	18.4294
ENST00000357134	0	1	0.0262247	0.0217553	2.42445	111.891
ENST00000377275	0	1	0.867946	0.867945	15499.5	17857.7
ENST00000435224	0	1	0.615905	0.615815	566.707	920.261
ENST00000317829	0	1	0.604281	0.604251	3979.6	6586.02
ENST00000433060	0	1	0.716652	0.716643	11920.7	16634
ENST00000537677	0	1	72.8583	3763.52	37.6252	0
ENST00000299084	0	1	0.814135	0.814132	9407.47	11555.2
ENST00000299092	0	1	163.256	8496.75	84.9575	0
ENST00000299164	0	1	0.503171	0.503119	1029.15	2045.55
ENST00000340124	0	1	1.37812	1.37818	4560.36	3308.98
ENST00000299163	0	1	1.17782	1.17783	5768.94	4897.93
ENST00000400188	0	1	55.2988	2844.1	28.431	0
ENST00000299300	0	1	0.870534	0.870531	16321.1	18748.4
ENST00000379887	0	1	0.866923	0.866914	3307.85	3815.66
ENST00000448775	0	1	0.511524	0.511166	150.632	294.692
ENST00000572558	0	1	2.36665	2.37784	149.131	62.7113
ENST00000335790	0	1	2.14199	2.1431	580.346	270.793
ENST00000428101	0	1	1.93739	1.93827	537.447	277.277
ENST00000299529	0	1	1.18932	1.18934	4375.47	3678.9
ENST00000313726	0	1	1.36056	1.36065	3064.09	2251.94
ENST00000389286	0	1	0.68934	0.689336	11133.9	16151.6
ENST00000534147	0	1	304.099	15871.4	158.704	0
ENST00000299575	0	1	0.855485	0.855474	5670.38	6628.35
ENST00000570306	0	1	2.56332	2.57057	284.639	110.724
ENST00000643927	0	1	0.290394	0.290088	145.072	500.119
ENST00000476243	0	1	1.67619	1.67662	1366.27	814.892
ENST00000300101	0	1	0.838259	0.838247	2347.21	2800.15
ENST00000458521	0	1	0.484694	0.483697	128.425	265.519
ENST00000318006	0	1	1.12264	1.12265	8014.33	7138.76
ENST00000300134	0	1	1.64501	1.64545	1227.1	745.749
ENST00000641815	0	1	1.62459	1.62504	1157.37	712.202
ENST00000372853	0	1	1.3687	1.36875	3092.14	2259.1
ENST00000470840	0	1	1.44232	1.44279	690.475	478.565
ENST00000372546	0	1	1.28412	1.28421	2224.63	1732.3
ENST00000301071	0	1	0.923405	0.923405	139140	150681
ENST00000541364	0	1	1.13393	1.13393	15165.5	13374.3
ENST00000301335	0	1	1.33097	1.33105	1449.15	1088.72
ENST00000301788	0	1	1.22266	1.22268	5643.11	4615.35
ENST00000414160	0	1	0.0177255	0.00034452	0	29.0159
ENST00000301838	0	1	1.22005	1.22006	4292.26	3518.06
ENST00000301904	0	1	1.42394	1.42405	1572.7	1104.38
ENST00000307365	0	1	0.78247	0.782403	1305.3	1668.32
ENST00000647650	0	1	68.4792	3534.23	35.3323	0
ENST00000366597	0	1	1.72387	1.72399	5273.18	3058.69
ENST00000391854	0	1	1.79306	1.79324	4061.61	2264.95
ENST00000393792	0	1	0.852137	0.852133	8008.62	9398.32
ENST00000366610	0	1	0.681579	0.681477	1088.57	1597.37
ENST00000383694	0	1	0.45287	0.452339	239.241	528.91
ENST00000305784	0	1	1.23117	1.23122	3578.86	2906.77
ENST00000404914	0	1	1.35651	1.3567	1246.12	918.49
ENST00000617441	0	1	129.532	6730.99	67.2999	0
ENST00000304141	0	1	0.50347	0.50328	283.555	563.425
ENST00000306318	0	1	0.0550065	0.0545156	27.4924	504.477
ENST00000526755	0	1	1.97303	1.97381	1258.02	637.352
ENST00000512476	0	1	65.1614	3360.51	33.5951	0
ENST00000304636	0	1	0.0916729	0.0916191	405.504	4426.07
ENST00000678730	0	1	162.793	8472.55	84.7155	0
ENST00000307750	0	1	0.857693	0.857681	2177.52	2538.84
ENST00000305641	0	1	0.811301	0.811264	869.76	1072.11
ENST00000336278	0	1	0.727716	0.727697	2322.57	3191.67
ENST00000675283	0	1	0.0119782	0.000231484	0	43.1895
ENST00000305123	0	1	0.756824	0.756809	2758.76	3645.26
ENST00000375708	0	1	0.581061	0.580966	1312.52	2259.22
ENST00000302326	0	1	0.69241	0.69235	764.265	1103.88
ENST00000371655	0	1	0.605004	0.60497	1531.35	2531.29
ENST00000305596	0	1	1.14209	1.1421	4798.22	4201.22
ENST00000650403	0	1	0.016899	0.000328186	0	30.4606
ENST00000381967	0	1	0.787985	0.787953	1373.48	1743.1
ENST00000394949	0	1	0.00730084	0.000140441	0	71.1945
ENST00000368680	0	1	0.265988	0.265904	503.304	1892.83
ENST00000374379	0	1	0.863061	0.863059	22884.6	26515.6
ENST00000303577	0	1	0.859302	0.8593	11098.5	12915.8
ENST00000378206	0	1	0.0166142	0.000322563	0	30.9917
ENST00000303714	0	1	0.840707	0.840702	6133.67	7295.89
ENST00000306704	0	1	1.51355	1.51371	2505.12	1654.95
ENST00000392359	0	1	1.73187	1.73363	371.41	214.234
ENST00000393310	0	1	0.018415	0.000358168	0	27.9099
ENST00000361589	0	1	1.37765	1.37773	3327.42	2415.14
ENST00000306730	0	1	0.746376	0.746338	1310.04	1755.29
ENST00000305097	0	1	1.5217	1.52175	3475.31	2283.75
ENST00000305366	0	1	0.312266	0.309952	47.3066	152.648
ENST00000303407	0	1	0.851895	0.851891	7482.74	8783.68
ENST00000407775	0	1	0.0741108	0.0728217	13.6965	188.21
ENST00000677863	0	1	193.663	10088.9	100.879	0
ENST00000358825	0	1	0.00992822	0.000191478	0	52.2153
ENST00000301998	0	1	0.693158	0.693049	1008.39	1455
ENST00000405767	0	1	108.757	5643.17	56.4217	0
ENST00000302085	0	1	0.73463	0.734596	1504.61	2048.22
ENST00000643230	0	1	0.535955	0.535923	4003.87	7470.99
ENST00000643441	0	1	0.459535	0.459317	584.122	1271.73
ENST00000367001	0	1	0.671839	0.671814	1906.78	2838.25
ENST00000392627	0	1	0.436437	0.435544	141.103	323.984
ENST00000380698	0	1	0.485214	0.485028	289.893	597.693
ENST00000302057	0	1	0.46801	0.467239	84.4781	180.814
ENST00000303077	0	1	0.058666	0.0577653	13.0109	225.4
ENST00000304858	0	1	0.884524	0.884522	11168.9	12627
ENST00000303921	0	1	0.356599	0.355818	63.191	177.612
ENST00000444232	0	1	1.50137	1.5018	897.879	597.865
ENST00000306077	0	1	1.17162	1.17162	9064.49	7736.68
ENST00000303927	0	1	1.91078	1.91297	409.539	214.081
ENST00000303924	0	1	0.803415	0.803385	1132.62	1409.81
ENST00000406696	0	1	0.448404	0.448169	539.829	1204.53
ENST00000429967	0	1	0.741573	0.74153	960.491	1295.29
ENST00000453372	0	1	0.014837	0.000287549	0	34.7667
ENST00000370454	0	1	0.73541	0.735403	5820.6	7914.84
ENST00000434194	0	1	0.00637602	0.000122539	0	81.597
ENST00000650348	0	1	0.00756405	0.000145541	0	68.699
ENST00000305264	0	1	1.21124	1.21126	7313.96	6038.3
ENST00000302536	0	1	1.85182	1.85187	6080.18	3283.26
ENST00000476163	0	1	1.80438	1.80473	2131.38	1180.99
ENST00000376819	0	1	117.492	118.245	3947.29	33.3724
ENST00000307637	0	1	2.27416	2.27475	1073.02	471.703
ENST00000315212	0	1	1.39383	1.39387	3633.84	2607.02
ENST00000379453	0	1	0.0271627	0.02608	5.04422	193.787
ENST00000677307	0	1	22.0868	27.2335	57.2979	2.09432
ENST00000305544	0	1	0.816042	0.816027	5070.17	6213.24
ENST00000304905	0	1	1.48621	1.48655	1108.42	745.632
ENST00000324607	0	1	1.29338	1.29341	2615.2	2021.95
ENST00000545507	0	1	2.68941	2.69681	316.225	117.252
ENST00000392690	0	1	0.822744	0.82274	6869.53	8349.58
ENST00000330430	0	1	0.687106	0.687074	3479.62	5064.41
ENST00000303329	0	1	0.77777	0.777737	2663.85	3425.13
ENST00000370982	0	1	0.823205	0.823204	26480.5	32167.6
ENST00000302103	0	1	0.531016	0.530934	657.521	1238.43
ENST00000310803	0	1	2.7179	2.72063	448.739	164.933
ENST00000308162	0	1	0.932093	0.932092	32681.9	35063
ENST00000393305	0	1	137.531	7149.82	71.4882	0
ENST00000317091	0	1	1.77777	1.77861	851.686	478.845
ENST00000568470	0	1	1.57195	1.5724	1016.38	646.38
ENST00000531596	0	1	0.0181606	0.000353129	0	28.3083
ENST00000308987	0	1	1.16618	1.16619	11836.3	10149.5
ENST00000237858	0	1	1.35082	1.35106	1007.47	745.684
ENST00000310864	0	1	1.27131	1.27141	1792.71	1410.02
ENST00000310430	0	1	0.88244	0.882437	7420.24	8408.81
ENST00000311922	0	1	0.509539	0.509373	395.522	776.498
ENST00000254480	0	1	0.830563	0.830561	20022.7	24107.4
ENST00000312584	0	1	1.2547	1.25473	2943.81	2346.17
ENST00000308388	0	1	1.6166	1.61689	1754.78	1085.28
ENST00000485649	0	1	0.0112604	0.000217458	0	45.9758
ENST00000496387	0	1	2.89756	2.90158	703.502	242.448
ENST00000366607	0	1	0.863194	0.863191	9119.05	10564.3
ENST00000409315	0	1	0.689959	0.689869	1226.53	1777.92
ENST00000355897	0	1	0.765851	0.765837	3229.09	4216.42
ENST00000310325	0	1	0.0138699	0.000268548	0	37.2273
ENST00000308330	0	1	0.850755	0.850747	3400.97	3997.64
ENST00000304992	0	1	0.854666	0.854664	26245.2	30708.2
ENST00000310169	0	1	2.68405	2.68512	903.654	336.534
ENST00000428423	0	1	2.49846	2.5064	243.074	96.9756
ENST00000463592	0	1	1.53611	1.53612	44162.2	28749.2
ENST00000327987	0	1	0.709774	0.709763	4793.47	6753.63
ENST00000309993	0	1	0.852827	0.852816	2975.03	3488.48
ENST00000310836	0	1	1.78629	1.78659	1250.01	699.662
ENST00000502346	0	1	0.862116	0.862114	19199	22269.7
ENST00000311601	0	1	0.852033	0.852029	6105.7	7166.07
ENST00000312521	0	1	0.805116	0.80508	1144.26	1421.3
ENST00000531380	0	1	0.694304	0.694241	733.069	1055.93
ENST00000311330	0	1	0.530876	0.530792	635.597	1197.46
ENST00000308020	0	1	1.19904	1.19911	1819.47	1517.35
ENST00000394066	0	1	0.0167919	0.000326071	0	30.6582
ENST00000309575	0	1	0.488379	0.488274	509.297	1043.07
ENST00000481898	0	1	2.76992	2.77266	920.47	331.974
ENST00000660020	0	1	2.31514	2.31569	2818.22	1217
ENST00000667979	0	1	2.61224	2.61337	1914.08	732.414
ENST00000329421	0	1	0.829777	0.829777	41134	49572.4
ENST00000638817	0	1	5.61257	5.68321	190.581	33.5259
ENST00000606248	0	1	0.0103643	0.000199975	0	49.9962
ENST00000637552	0	1	0.242439	0.238973	26.8181	112.254
ENST00000309166	0	1	1.73956	1.74092	488.22	280.434
ENST00000650287	0	1	0.0793944	0.0791539	155.571	1965.55
ENST00000650478	0	1	0.0543386	0.0534673	29.7948	557.43
ENST00000515393	0	1	1.61927	1.61964	716.848	442.593
ENST00000532830	0	1	120.941	3264.21	32.6321	0
ENST00000528964	0	1	5.53871	5.63709	133.563	23.6854
ENST00000327111	0	1	0.112338	0.110925	18.2576	164.674
ENST00000318602	0	1	0.0657601	0.0656931	240.289	3657.89
ENST00000467091	0	1	0.139829	0.12785	4.70499	36.8692
ENST00000320033	0	1	1.23699	1.23701	3552.77	2872.07
ENST00000319331	0	1	0.733844	0.733836	5933.46	8085.54
ENST00000344651	0	1	1.41347	1.41349	6776.29	4794.01
ENST00000322564	0	1	0.283078	0.282639	99.3822	351.648
ENST00000317702	0	1	0.885004	0.884995	6009.7	6790.67
ENST00000483386	0	1	1.92028	1.92082	854.046	444.62
ENST00000325870	0	1	0.327537	0.327436	467.398	1427.47
ENST00000320248	0	1	0.48189	0.481729	335.1	695.63
ENST00000326505	0	1	0.8561	0.856089	3014.11	3520.79
ENST00000313401	0	1	0.616128	0.616079	1040.51	1688.92
ENST00000409261	0	1	0.34587	0.34523	92.4048	267.681
ENST00000322002	0	1	0.760737	0.760735	21184.1	27846.9
ENST00000379565	0	1	0.806332	0.806319	3317.2	4114.01
ENST00000317449	0	1	0.117883	0.115551	9.41572	81.5623
ENST00000428008	0	1	1.56984	1.57016	1468.86	935.483
ENST00000441722	0	1	1.71454	1.715	1361.09	793.633
ENST00000356401	0	1	1.28869	1.28871	4485.73	3480.79
ENST00000329734	0	1	0.172328	0.169073	11.2591	66.6421
ENST00000324000	0	1	0.207712	0.206965	47.3256	228.703
ENST00000371222	0	1	1.18924	1.18925	10444.8	8782.69
ENST00000331173	0	1	0.831297	0.831289	4048.79	4870.5
ENST00000485303	0	1	0.618808	0.61878	1830.49	2958.24
ENST00000314940	0	1	0.8749	0.874899	19135.2	21871.4
ENST00000316105	0	1	1.76468	1.7653	570.889	323.391
ENST00000424873	0	1	4.63025	4.86958	37.9269	7.7806
ENST00000675143	0	1	4.67229	4.76699	94.9348	19.9071
ENST00000319234	0	1	0.48673	0.486311	128.383	264.004
ENST00000316495	0	1	2.18784	2.19037	528.342	241.206
ENST00000323865	0	1	0.280325	0.280252	598.473	2135.51
ENST00000322937	0	1	0.148427	0.147355	30.6579	208.113
ENST00000322716	0	1	0.75958	0.759568	3274.8	4311.4
ENST00000393350	0	1	0.36543	0.365348	605.341	1656.91
ENST00000400904	0	1	0.72248	0.722415	1591.65	2203.23
ENST00000433197	0	1	1.9077	1.90842	1238.82	649.133
ENST00000680625	0	1	0.00807251	0.000155403	0	64.3388
ENST00000377474	0	1	1.82669	1.8268	3106.15	1700.32
ENST00000322177	0	1	1.24222	1.24225	2478.13	1994.87
ENST00000356591	0	1	0.760074	0.76006	6717.73	8838.43
ENST00000375436	0	1	0.842752	0.842748	10018.2	11887.5
ENST00000543233	0	1	0.00422907	8.11051e-05	0	123.287
ENST00000614565	0	1	1.2419	1.24192	3353.62	2700.34
ENST00000319004	0	1	0.830876	0.830845	2289.46	2755.58
ENST00000323346	0	1	0.0209603	0.014893	0.61979	42.2777
ENST00000338017	0	1	1.33261	1.33306	508.227	381.245
ENST00000313349	0	1	0.818608	0.818591	1898.96	2319.79
ENST00000650064	0	1	0.790887	0.790865	1641.08	2075.04
ENST00000652477	0	1	60.4459	3113.6	31.126	0
ENST00000352909	0	1	0.394687	0.394294	311.82	790.847
ENST00000295269	0	1	3.63904	3.68225	48.4991	13.1638
ENST00000326005	0	1	1.22427	1.22428	12349	10086.8
ENST00000315323	0	1	0.767499	0.767488	3465.37	4515.22
ENST00000298743	0	1	0.706509	0.706436	616.398	872.55
ENST00000322128	0	1	0.00366264	0.000162855	0	61.3944
ENST00000449193	0	1	0.770295	0.770256	1207.87	1568.14
ENST00000399604	0	1	60.0579	3093.29	30.9229	0
ENST00000319420	0	1	0.584033	0.583997	1466.47	2511.09
ENST00000373232	0	1	0.893939	0.893935	7576.54	8475.49
ENST00000564043	0	1	1.31618	1.31628	2196.76	1668.92
ENST00000263035	0	1	1.32402	1.32407	2434.35	1838.54
ENST00000617998	0	1	0.840503	0.840492	6361.77	7569.1
ENST00000371019	0	1	0.557735	0.557302	122.872	220.485
ENST00000325404	0	1	1.21016	1.21018	4301.02	3554.05
ENST00000317605	0	1	0.0703773	0.0677017	5.06365	74.9313
ENST00000314222	0	1	1.39117	1.39121	2460.31	1768.46
ENST00000506749	0	1	0.631596	0.631439	763.238	1208.73
ENST00000378204	0	1	0.621937	0.621906	1628.59	2618.71
ENST00000636409	0	1	0.71269	0.71262	1518.16	2130.39
ENST00000333129	0	1	1.40643	1.40647	3274.35	2328.06
ENST00000329235	0	1	1.25363	1.25363	85198.6	67961.5
ENST00000636598	0	1	0.01474	0.000285641	0	34.9989
ENST00000331595	0	1	0.196682	0.196511	473.771	2410.96
ENST00000676687	0	1	1.26144	1.26146	10160.7	8054.73
ENST00000331497	0	1	1.78964	1.78968	8951.23	5001.56
ENST00000379095	0	1	2.10796	2.10805	14566.6	6910.02
ENST00000330949	0	1	0.571155	0.571049	495.133	867.067
ENST00000542447	0	1	0.740783	0.740761	4545.21	6135.87
ENST00000268251	0	1	1.69743	1.69777	1770.25	1042.69
ENST00000329198	0	1	133.854	212.705	93.9098	0.43155
ENST00000327773	0	1	0.279849	0.279198	158.664	568.309
ENST00000392806	0	1	0.185656	0.185261	82.2376	443.946
ENST00000330938	0	1	1.16758	1.16759	21945.2	18795.4
ENST00000328085	0	1	2.82844	2.83939	243.463	85.7385
ENST00000329713	0	1	0.696937	0.69683	1009.72	1449.02
ENST00000369448	0	1	0.240272	0.239497	50.6379	211.466
ENST00000332822	0	1	1.59605	1.59646	507.128	317.654
ENST00000417464	0	1	2.21246	2.21486	574.744	259.489
ENST00000524381	0	1	0.0118505	0.000228989	0	43.6603
ENST00000331289	0	1	0.255601	0.253252	17.2946	68.3195
ENST00000329293	0	1	0.124489	0.121773	10.277	84.4672
ENST00000333279	0	1	0.0150003	0.0119311	0.993462	84.0949
ENST00000537112	0	1	2.93327	2.95542	132.475	44.8177
ENST00000652194	0	1	0.00116817	2.23358e-05	0	447.701
ENST00000262848	0	1	1.23114	1.23117	2238.13	1817.89
ENST00000328299	0	1	0.683862	0.683844	2646.68	3870.31
ENST00000342392	0	1	2.09104	2.09196	1271.83	607.954
ENST00000649276	0	1	25.2381	30.8678	68.2469	2.20127
ENST00000330029	0	1	1.12564	1.12564	8769.98	7791.09
ENST00000377861	0	1	0.480122	0.480081	1287.36	2681.57
ENST00000332966	0	1	0.358469	0.357747	163.163	456.102
ENST00000519560	0	1	0.330996	0.329516	76.5159	232.227
ENST00000333274	0	1	0.635434	0.635418	3098.16	4875.79
ENST00000329608	0	1	0.517605	0.51751	691.08	1335.4
ENST00000524717	0	1	0.505785	0.505656	509.121	1006.86
ENST00000507777	0	1	0.0152976	0.000296612	0	33.7041
ENST00000462330	0	1	1.94513	1.94951	216.166	110.878
ENST00000328345	0	1	0.208416	0.208208	170.853	820.626
ENST00000521578	0	1	0.673118	0.672816	373.788	555.562
ENST00000681443	0	1	0.0174565	0.0003392	0	29.4711
ENST00000394236	0	1	1.29278	1.29281	5869.25	4539.9
ENST00000333643	0	1	4.61643	4.66518	177.758	38.0953
ENST00000647374	0	1	0.258229	0.258136	542.294	2100.83
ENST00000371045	0	1	0.767299	0.767285	6524.69	8503.6
ENST00000329565	0	1	0.771448	0.771444	10356.5	13424.8
ENST00000541152	0	1	1.25616	1.25617	12716	10122.8
ENST00000523850	0	1	0.30609	0.305938	714.792	2336.42
ENST00000327669	0	1	0.42947	0.428877	88.9887	207.506
ENST00000345496	0	1	1.28535	1.28538	6501.02	5057.65
ENST00000683129	0	1	0.667392	0.667328	1756.74	2632.5
ENST00000330574	0	1	0.809789	0.809766	1436.64	1774.15
ENST00000332290	0	1	0.800434	0.800416	1883.1	2352.66
ENST00000329214	0	1	1.62581	1.62612	1679.71	1032.95
ENST00000609438	0	1	0.228948	0.228516	106.755	467.201
ENST00000394166	0	1	0.106707	0.105712	24.8802	235.442
ENST00000421109	0	1	0.0566454	0.0530275	7.09125	133.906
ENST00000331224	0	1	0.793603	0.793602	58993.9	74336.9
ENST00000342192	0	1	1.1335	1.13351	9597.4	8466.99
ENST00000373012	0	1	0.1265	0.124691	12.9778	104.15
ENST00000332780	0	1	1.21082	1.2109	1683.16	1390.01
ENST00000462582	0	1	1.8632	1.86459	595.963	319.617
ENST00000334062	0	1	1.48851	1.48854	4543.38	3052.23
ENST00000424691	0	1	2.06276	2.0659	359.184	173.858
ENST00000359362	0	1	0.259973	0.258369	61.214	236.953
ENST00000320776	0	1	0.860845	0.860827	1413.74	1642.31
ENST00000370766	0	1	1.55926	1.5598	419.277	268.798
ENST00000334256	0	1	1.37298	1.37308	2891.72	2106.01
ENST00000676866	0	1	0.00738121	0.000141998	0	70.4137
ENST00000333891	0	1	1.78356	1.78406	732.818	410.755
ENST00000464720	0	1	6.8343	6.92627	225.67	32.5732
ENST00000443721	0	1	0.581905	0.581576	378.877	651.473
ENST00000349485	0	1	1.48367	1.48382	2356.23	1587.94
ENST00000399387	0	1	1.56384	1.56397	3628.28	2319.92
ENST00000653638	0	1	1.46344	1.4637	1359.74	928.971
ENST00000334678	0	1	1.47274	1.47295	1729.67	1174.29
ENST00000335012	0	1	0.502647	0.502445	267.112	531.634
ENST00000394351	0	1	64.3773	3319.45	33.1845	0
ENST00000335523	0	1	0.225224	0.222461	13.443	60.4634
ENST00000497044	0	1	1.28814	1.2882	3177.01	2466.23
ENST00000420283	0	1	0.820985	0.820978	4440.01	5408.2
ENST00000428443	0	1	0.767034	0.76702	2888.56	3765.95
ENST00000442544	0	1	0.765563	0.765537	3624.35	4734.4
ENST00000341864	0	1	0.0993722	0.0992438	150.227	1513.81
ENST00000434127	0	1	0.724263	0.724256	13698.8	18914.3
ENST00000374115	0	1	0.0460522	0.0417309	1.97701	47.6049
ENST00000389583	0	1	2.40798	2.41863	68.9496	28.5018
ENST00000399824	0	1	1.53235	1.53291	378.581	246.965
ENST00000297848	0	1	0.192628	0.191018	25.106	131.475
ENST00000341772	0	1	0.704705	0.704616	499.947	709.536
ENST00000338222	0	1	0.845283	0.845279	8030.61	9500.54
ENST00000339464	0	1	0.158254	0.154165	8.30779	53.9437
ENST00000328300	0	1	0.848895	0.84889	11986.7	14120.4
ENST00000388988	0	1	0.012987	0.000251231	0	39.794
ENST00000340634	0	1	0.396038	0.394328	30.0153	76.1332
ENST00000341255	0	1	0.817952	0.817942	3164.82	3869.25
ENST00000480725	0	1	0.435199	0.435031	381.697	877.416
ENST00000674243	0	1	0.352591	0.352122	104.685	297.317
ENST00000305783	0	1	0.666866	0.666751	991.182	1486.59
ENST00000340857	0	1	1.19898	1.19898	6438.71	5370.14
ENST00000302516	0	1	0.847219	0.847217	17531.9	20693.6
ENST00000412923	0	1	0.518652	0.518598	2334.56	4501.68
ENST00000401489	0	1	0.0100566	0.00019398	0	51.5417
ENST00000403610	0	1	0.145511	0.145023	66.4973	458.589
ENST00000465254	0	1	1.96866	1.97022	629.464	319.484
ENST00000355295	0	1	1.77347	1.77396	606.325	341.788
ENST00000327892	0	1	0.920214	0.920214	110616	120207
ENST00000489459	0	1	1.82558	1.82647	871.656	477.231
ENST00000647176	0	1	1.68349	1.68373	1017.17	604.11
ENST00000394725	0	1	0.868088	0.868071	3577.28	4120.95
ENST00000688720	0	1	1.32575	1.32577	9298.27	7013.48
ENST00000378191	0	1	3.9713	3.9763	509.34	128.087
ENST00000684826	0	1	122.042	6338.82	63.3782	0
ENST00000691014	0	1	0.012935	0.000250214	0	39.9558
ENST00000644024	0	1	0.00521239	0.00367647	0.503605	139.69
ENST00000509479	0	1	0.777061	0.777023	994.349	1279.69
ENST00000631006	0	1	0.788287	0.788259	2981.77	3782.74
ENST00000356956	0	1	0.825356	0.825348	8786.66	10646
ENST00000681536	0	1	0.0105614	0.000203817	0	49.0535
ENST00000359676	0	1	0.857754	0.857746	8096.1	9438.81
ENST00000638142	0	1	2.29064	2.30152	140.123	60.8772
ENST00000480945	0	1	1.17986	1.17988	3881.15	3289.45
ENST00000358912	0	1	0.853906	0.853899	3988.97	4671.48
ENST00000354757	0	1	0.416038	0.415607	147.619	355.203
ENST00000334504	0	1	0.503097	0.503044	2429.89	4830.39
ENST00000394936	0	1	1.05358	1.05358	52377.7	49714
ENST00000381323	0	1	1.38142	1.3815	1415.14	1024.35
ENST00000648651	0	1	0.0134357	0.000260027	0	38.4475
ENST00000644225	0	1	2.063	2.06537	474.731	229.847
ENST00000618348	0	1	4.32899	4.34214	564.731	130.051
ENST00000370489	0	1	0.830606	0.830598	3525.78	4244.88
ENST00000305031	0	1	0.707455	0.707443	3908.52	5524.86
ENST00000356454	0	1	0.749259	0.749237	1799.13	2401.29
ENST00000356321	0	1	0.778724	0.778717	5585.12	7172.21
ENST00000356554	0	1	0.825868	0.825862	5221.6	6322.61
ENST00000580168	0	1	1.21738	1.21739	12885.2	10584.3
ENST00000356388	0	1	0.892405	0.892402	7446.19	8343.99
ENST00000569297	0	1	0.0180391	0.000350724	0	28.5024
ENST00000329305	0	1	0.770187	0.770142	2035.45	2642.95
ENST00000373812	0	1	0.894103	0.894098	11111.4	12427.5
ENST00000436280	0	1	1.98286	1.98866	173.249	87.1137
ENST00000361113	0	1	0.814861	0.814823	2022.72	2482.4
ENST00000588174	0	1	84.666	4381.78	43.8078	0
ENST00000462256	0	1	2.86003	2.86939	292.664	101.988
ENST00000510413	0	1	76.8922	3974.74	39.7374	0
ENST00000359039	0	1	0.838764	0.83876	6997.1	8342.2
ENST00000416284	0	1	0.175836	0.175294	69.8331	398.425
ENST00000550003	0	1	0.164148	0.16299	60.3734	370.464
ENST00000370225	0	1	2.57675	2.57718	2444.28	948.425
ENST00000361681	0	1	1.41753	1.41755	5361.7	3782.35
ENST00000361739	0	1	1.18044	1.18044	53601.8	45408.3
ENST00000361789	0	1	1.21516	1.21516	46794.5	38508.9
ENST00000361131	0	1	1.42977	1.4299	1055.6	738.23
ENST00000381280	0	1	0.128034	0.127321	79.9796	628.24
ENST00000430262	0	1	0.78758	0.78757	4546.63	5772.98
ENST00000381151	0	1	0.852795	0.852788	4003.78	4694.93
ENST00000361927	0	1	1.28521	1.28527	3567.31	2775.54
ENST00000367854	0	1	0.0224281	0.0183057	1.12765	62.1372
ENST00000361228	0	1	0.148083	0.141536	3.96228	28.0556
ENST00000361567	0	1	1.38419	1.38419	31238.6	22568.1
ENST00000361624	0	1	1.2323	1.23231	103761	84200.6
ENST00000361776	0	1	0.00349963	6.70678e-05	0	149.093
ENST00000361669	0	1	0.301558	0.301377	304.977	1011.97
ENST00000361283	0	1	0.868134	0.868114	2959.72	3409.37
ENST00000644595	0	1	0.0156928	0.000304394	0	32.8421
ENST00000360526	0	1	0.310845	0.310516	333.956	1075.51
ENST00000361381	0	1	1.35746	1.35746	30875.1	22744.7
ENST00000361899	0	1	1.26767	1.26768	36916.6	29121.5
ENST00000361981	0	1	0.232772	0.232433	270.099	1162.09
ENST00000362079	0	1	1.14885	1.14885	47564.8	41402.2
ENST00000359836	0	1	0.212088	0.211806	303.743	1434.1
ENST00000378723	0	1	0.565453	0.565421	3899.17	6896.05
ENST00000680961	0	1	94.3024	4886.34	48.8534	0
ENST00000682238	0	1	0.0137199	0.000265602	0	37.6403
ENST00000398337	0	1	1.79512	1.79654	519.301	289.052
ENST00000367474	0	1	0.469598	0.469126	113.575	242.11
ENST00000369605	0	1	4.56931	4.59571	319.038	69.4129
ENST00000414002	0	1	2.044	2.04446	2368.12	1158.31
ENST00000669678	0	1	2.23686	2.23812	1133.97	506.658
ENST00000669824	0	1	2.78724	2.79465	346.393	123.943
ENST00000671650	0	1	2.84637	2.84921	951.016	333.776
ENST00000372680	0	1	0.0309308	0.0281543	2.10958	75.2743
ENST00000373313	0	1	0.808857	0.808856	33205.2	41052
ENST00000374580	0	1	0.862169	0.862154	4054.11	4702.3
ENST00000229829	0	1	0.607146	0.606745	156.124	257.32
ENST00000374866	0	1	0.597521	0.597503	6896.65	11542.5
ENST00000478405	0	1	2.55841	2.56639	257.605	100.371
ENST00000374922	0	1	1.28978	1.28981	2374.43	1840.91
ENST00000637096	0	1	1.32304	1.32314	2166.38	1637.29
ENST00000375638	0	1	1.84495	1.84571	1050.18	568.978
ENST00000375640	0	1	1.81063	1.81114	1474.82	814.301
ENST00000375915	0	1	0.460836	0.460295	98.8838	214.839
ENST00000294484	0	1	2.48462	2.48779	251.032	100.899
ENST00000377365	0	1	0.423526	0.422567	54.7775	129.644
ENST00000394003	0	1	0.0150578	0.000291892	0	34.2492
ENST00000378075	0	1	0.513076	0.512517	96.2375	187.784
ENST00000455036	0	1	0.777823	0.7778	3984.71	5123.05
ENST00000380751	0	1	0.0107992	0.000208456	0	47.9618
ENST00000288344	0	1	4.16491	4.17141	1042.41	249.886
ENST00000381639	0	1	2.98849	2.9941	545.324	182.126
ENST00000685019	0	1	3.72846	3.74382	341.555	91.2244
ENST00000382554	0	1	0.775989	0.77597	2006.65	2585.99
ENST00000248098	0	1	1.26176	1.26176	21434.3	16987.6
ENST00000376802	0	1	101.999	5289.33	52.8833	0
ENST00000376809	0	1	0.593313	0.59316	813.827	1372.03
ENST00000383693	0	1	1.42536	1.42592	551.075	386.466
ENST00000398399	0	1	0.326941	0.326867	636.981	1948.77
ENST00000388825	0	1	0.689714	0.689698	6800.36	9859.92
ENST00000389032	0	1	0.822201	0.822193	4877.76	5932.63
ENST00000381852	0	1	1.99066	1.99473	249.291	124.97
ENST00000361335	0	1	1.29557	1.29559	6556.35	5060.53
ENST00000392363	0	1	31.0923	33.5273	89.3593	2.65557
ENST00000372950	0	1	1.11818	1.11818	5595.76	5004.34
ENST00000358157	0	1	0.796179	0.796158	4002.65	5027.46
ENST00000375784	0	1	1.09348	1.09348	49001.3	44812.4
ENST00000396020	0	1	1.37081	1.37096	737.755	538.127
ENST00000650673	0	1	0.533283	0.533024	493.928	926.66
ENST00000680254	0	1	1.53305	1.53324	2169.84	1415.19
ENST00000680505	0	1	0.016064	0.000311708	0	32.0713
ENST00000317677	0	1	136.058	7072.67	70.7167	0
ENST00000622299	0	1	1.50779	1.50788	4124.83	2735.51
ENST00000693419	0	1	1.88186	1.88452	320.415	170.02
ENST00000474120	0	1	2.75564	2.76318	330.323	119.538
ENST00000579913	0	1	3.02512	3.03307	202.544	66.772
ENST00000331733	0	1	0.0146767	0.000284397	0	35.1521
ENST00000686085	0	1	4.66506	4.67636	779.143	166.605
ENST00000430114	0	1	2.01587	2.01952	147.487	73.0259
ENST00000399280	0	1	66.4546	3428.22	34.2722	0
ENST00000399598	0	1	1.26367	1.26368	6315.32	4997.56
ENST00000494538	0	1	3.50631	3.54101	131.348	37.0861
ENST00000399702	0	1	1.98123	1.98194	590.307	297.838
ENST00000399816	0	1	0.39404	0.393221	62.7558	159.61
ENST00000338272	0	1	1.17033	1.17036	3833.76	3275.72
ENST00000639456	0	1	5.28782	5.30134	863.532	162.881
ENST00000639481	0	1	3.92482	3.94067	373.627	94.8055
ENST00000402297	0	1	1.7925	1.7928	1273.26	710.203
ENST00000430580	0	1	1.60088	1.60103	3215.63	2008.47
ENST00000406829	0	1	64.5031	3326.04	33.2504	0
ENST00000520164	0	1	0.0226658	0.0217443	6.03364	277.932
ENST00000442744	0	1	1.42144	1.4215	2613.92	1838.84
ENST00000361568	0	1	1.34848	1.34858	2423.03	1796.72
ENST00000561563	0	1	2.30493	2.31144	121.326	52.4837
ENST00000693641	0	1	1.43714	1.43719	2873.73	1999.55
ENST00000557108	0	1	0.788252	0.788235	2560.59	3248.51
ENST00000426426	0	1	0.416742	0.416043	74.8485	179.92
ENST00000559668	0	1	1.89221	1.89248	1632.14	862.431
ENST00000425325	0	1	1.40035	1.40044	1270.23	907.016
ENST00000670506	0	1	1.83894	1.83981	909.369	494.268
ENST00000455984	0	1	2.22523	2.23329	174.438	78.1027
ENST00000661022	0	1	208.851	10884.2	108.832	0
ENST00000400706	0	1	1.94344	1.94596	373.818	192.094
ENST00000488147	0	1	3.51961	3.54515	179.609	50.6561
ENST00000648600	0	1	2.34682	2.34812	1244.37	529.937
ENST00000438290	0	1	0.438367	0.437933	148.44	338.97
ENST00000506640	0	1	2.56129	2.56632	408.634	159.223
ENST00000688735	0	1	5.2152	5.25145	313.562	59.7015
ENST00000655729	0	1	0.115003	0.111804	6.66274	59.6724
ENST00000658909	0	1	0.330435	0.32903	80.4779	244.612
ENST00000437317	0	1	0.63216	0.631964	311.631	493.12
ENST00000692148	0	1	2.51366	2.52165	125.064	49.5902
ENST00000651681	0	1	1.52047	1.52096	834.958	548.964
ENST00000452075	0	1	2.3744	2.37532	926.312	389.968
ENST00000689238	0	1	2.93886	2.94077	1534.48	521.79
ENST00000641708	0	1	34.691	42.5908	93.2802	2.18038
ENST00000418539	0	1	1.59287	1.59297	2058.5	1292.23
ENST00000671498	0	1	58.7703	3025.87	30.2487	0
ENST00000427806	0	1	4.09029	4.13006	69.2212	16.7528
ENST00000692407	0	1	1.65752	1.65769	1321.92	797.444
ENST00000660706	0	1	0.649525	0.649154	314.965	485.199
ENST00000668118	0	1	0.533707	0.53336	368.504	690.919
ENST00000308177	0	1	0.729075	0.729033	2424.83	3326.1
ENST00000344111	0	1	2.30988	2.31046	1133.71	490.681
ENST00000471089	0	1	9.8602	11.3786	34.0918	2.98701
ENST00000498273	0	1	0.147806	0.147536	100.387	680.481
ENST00000522362	0	1	1.4139	1.41392	5165.47	3653.29
ENST00000397261	0	1	1.15337	1.15337	6094.49	5284.06
ENST00000674361	0	1	2.3045	2.30488	1664.05	721.961
ENST00000439502	0	1	1.42158	1.42173	1986.37	1397.15
ENST00000476232	0	1	2.24492	2.24607	523.185	232.928
ENST00000399562	0	1	1.30163	1.30167	2021.23	1552.79
ENST00000474045	0	1	8.39573	8.79892	82.8839	9.41092
ENST00000482787	0	1	8.41472	8.47708	217.367	25.6329
ENST00000270443	0	1	1.57502	1.57557	845.904	536.884
ENST00000672019	0	1	68.0409	3511.28	35.1028	0
ENST00000416599	0	1	3.75669	3.76019	1517.6	403.588
ENST00000272134	0	1	0.0984347	0.0861646	1.64916	19.2457
ENST00000371657	0	1	60.4639	3114.54	31.1354	0
ENST00000501937	0	1	100.622	5217.25	52.1625	0
ENST00000520944	0	1	2.13342	2.13366	5092.41	2386.69
ENST00000501744	0	1	1.90235	1.90322	425.847	223.746
ENST00000498926	0	1	1.13743	1.13744	3627.97	3189.6
ENST00000506606	0	1	1.64966	1.65028	888.517	538.4
ENST00000654961	0	1	2.24088	2.24299	677.11	301.873
ENST00000514057	0	1	1.29187	1.29189	4495.16	3479.52
ENST00000693674	0	1	0.0155355	0.000301294	0	33.1801
ENST00000514568	0	1	3.39197	3.39837	333.318	98.0748
ENST00000503771	0	1	1.97002	1.97058	736.559	373.773
ENST00000505807	0	1	0.010058	0.000449976	0	22.2134
ENST00000424133	0	1	2.09692	2.10219	224.669	106.869
ENST00000512067	0	1	3.19233	3.20424	154.608	48.2441
ENST00000688783	0	1	3.1321	3.13781	252.543	80.4768
ENST00000417404	0	1	1.4803	1.48044	1356.46	916.255
ENST00000515455	0	1	1.35366	1.3537	3092.62	2284.56
ENST00000508564	0	1	14.2758	15.8347	69.2499	4.36393
ENST00000504520	0	1	1.80187	1.80208	1773.41	984.087
ENST00000523505	0	1	0.502345	0.502316	1823.34	3629.87
ENST00000521452	0	1	1.49405	1.49488	459.09	307.105
ENST00000681047	0	1	79.7785	4125.87	41.2487	0
ENST00000519948	0	1	0.846497	0.846495	15941.8	18832.7
ENST00000522615	0	1	7.61971	7.65478	311.635	40.7025
ENST00000398594	0	1	0.644222	0.644182	2962.51	4598.88
ENST00000347519	0	1	1.18433	1.18436	3425.99	2892.69
ENST00000541961	0	1	82.5941	4273.29	42.7229	0
ENST00000473298	0	1	2.31955	2.3213	899.531	387.506
ENST00000481848	0	1	3.5469	3.55386	667.506	187.818
ENST00000528514	0	1	2.20477	2.20535	1195.31	542.001
ENST00000690542	0	1	2.45435	2.45699	694.609	282.701
ENST00000618004	0	1	2.94711	2.95846	260.642	88.0939
ENST00000681379	0	1	90.943	4710.44	47.0944	0
ENST00000559488	0	1	0.0213497	0.0191273	2.1974	115.395
ENST00000638170	0	1	0.673038	0.673004	1397.23	2076.12
ENST00000565493	0	1	0.778061	0.778052	5637.27	7245.37
ENST00000567913	0	1	2.09344	2.09646	389.391	185.732
ENST00000583195	0	1	0.475645	0.475401	220.146	463.086
ENST00000578049	0	1	1.15314	1.15314	9218.36	7994.13
ENST00000582401	0	1	2.01267	2.01283	3294.98	1636.99
ENST00000307745	0	1	234.283	12215.7	122.147	0
ENST00000581897	0	1	1.85286	1.85342	1449.84	782.246
ENST00000581066	0	1	1.70627	1.70639	2622.84	1537.07
ENST00000580279	0	1	2.55711	2.55752	2052.44	802.506
ENST00000590824	0	1	1.76935	1.77127	152.987	86.3669
ENST00000691807	0	1	0.00380892	7.30173e-05	0	136.944
ENST00000600644	0	1	3.39768	3.42142	74.5129	21.7713
ENST00000646641	0	1	0.811243	0.811229	2319.16	2858.83
ENST00000593427	0	1	0.736547	0.736515	1328.56	1803.85
ENST00000292852	0	1	1.93027	1.93179	309.103	160.004
ENST00000584027	0	1	2.45514	2.45584	2626.17	1069.35
ENST00000613595	0	1	2.52525	2.52688	1208.49	478.247
ENST00000621645	0	1	2.13799	2.14047	504.459	235.671
ENST00000597346	0	1	0.632572	0.632393	280.647	443.791
ENST00000665363	0	1	3.15033	3.1601	357.103	112.997
ENST00000685751	0	1	4.47553	4.50487	274.085	60.8341
ENST00000602313	0	1	4.52038	4.52573	642.423	141.941
ENST00000602663	0	1	3.23851	3.24355	310.736	95.7946
ENST00000603017	0	1	1.59713	1.59726	1655.54	1036.48
ENST00000614336	0	1	1.60805	1.60826	2382.04	1481.13
ENST00000381962	0	1	1.14572	1.14575	3697.05	3226.76
ENST00000607222	0	1	0.698663	0.698539	366.182	524.215
ENST00000607421	0	1	2.08811	2.09006	251.129	120.149
ENST00000606017	0	1	0.859147	0.859143	13024.8	15160.3
ENST00000613549	0	1	0.297193	0.295444	25.5947	86.6553
ENST00000634905	0	1	4.57815	4.61204	250.045	54.2079
ENST00000609684	0	1	2.3764	2.37671	2753.86	1158.68
ENST00000556895	0	1	1.81662	1.81695	2320.14	1276.94
ENST00000653163	0	1	1.9649	1.96533	2311.43	1176.1
ENST00000621654	0	1	0.4246	0.424187	127.674	300.998
ENST00000621112	0	1	0.616088	0.615888	255.199	414.366
ENST00000614239	0	1	0.277582	0.27689	75.7379	273.557
ENST00000610365	0	1	0.86344	0.863433	8253.95	9559.45
ENST00000610322	0	1	1.26975	1.26977	3896.2	3068.43
ENST00000618966	0	1	1.70419	1.70432	2012.75	1180.96
ENST00000619387	0	1	0.848889	0.848871	3836.79	4519.88
ENST00000617006	0	1	0.0146556	0.000283982	0	35.2035
ENST00000622683	0	1	0.564665	0.564595	912.348	1615.94
ENST00000639996	0	1	2.76395	2.76636	1042.36	376.794
ENST00000613488	0	1	0.64361	0.643399	559.131	869.032
ENST00000619039	0	1	1.12935	1.12935	6801.48	6022.46
ENST00000613252	0	1	0.487239	0.486917	398.094	817.591
ENST00000612661	0	1	0.735551	0.735549	16840.7	22895.4
ENST00000610854	0	1	0.285207	0.285178	1545.75	5420.3
ENST00000614633	0	1	1.90822	1.9085	1339.65	701.935
ENST00000540385	0	1	108.567	5633.24	56.3224	0
ENST00000620266	0	1	1.5948	1.59494	1519.26	952.549
ENST00000624710	0	1	139.647	7260.6	72.596	0
ENST00000623593	0	1	3.01404	3.03957	51.721	17.0092
ENST00000625598	0	1	0.87039	0.87039	165568	190223
ENST00000631211	0	1	0.87039	0.87039	165568	190223
ENST00000627981	0	1	0.87039	0.87039	165568	190223
ENST00000626538	0	1	0.708711	0.70864	628.676	887.163
ENST00000634317	0	1	2.742	2.75208	244.32	88.7703
ENST00000651444	0	1	2.55205	2.55846	318.378	124.435
ENST00000338110	0	1	1.89943	1.9005	818.679	430.766
ENST00000475317	0	1	4.95961	4.99045	329.053	65.9285
ENST00000671495	0	1	5.4058	5.71958	41.2363	7.20141
ENST00000648819	0	1	2.39353	2.39744	438.467	182.884
ENST00000568641	0	1	1.3041	1.30411	6421.94	4924.38
ENST00000650865	0	1	1.33227	1.33232	2560.32	1921.7
ENST00000662203	0	1	0.225135	0.224038	34.1164	152.314
ENST00000668003	0	1	6.46872	6.58567	80.6971	12.245
ENST00000653198	0	1	258.844	13501.8	135.008	0
ENST00000653403	0	1	0.665242	0.665173	696.254	1046.73
ENST00000671994	0	1	1.46349	1.46366	847.734	579.183
ENST00000673810	0	1	0.639888	0.639848	2893.03	4521.45
ENST00000685465	0	1	0.651081	0.65093	325.776	500.483
ENST00000690978	0	1	2.03437	2.03502	700.432	344.184
ENST00000687180	0	1	2.71838	2.73837	120.881	44.1371
ENST00000688067	0	1	0.397922	0.397745	292.844	736.275
ENST00000293894	1.11022e-16	1	0.729459	0.729162	340.941	467.582
ENST00000325954	1.11022e-16	1	1.15869	1.15871	5350.53	4617.65
ENST00000687025	1.11022e-16	1	55.8455	2872.73	28.7173	0
ENST00000378460	1.11022e-16	1	0.882972	0.882967	9639.19	10916.8
ENST00000606261	1.11022e-16	1	0.507927	0.507198	175.84	346.698
ENST00000340811	1.11022e-16	1	1.27482	1.27495	1473.29	1155.57
ENST00000369096	1.11022e-16	1	2.06341	2.06521	628.854	304.494
ENST00000555944	1.11022e-16	1	3.05767	3.07491	188.496	61.2945
ENST00000422840	1.11022e-16	1	0.907352	0.907348	11616.7	12802.9
ENST00000335727	1.11022e-16	1	0.858696	0.858688	7797.15	9080.31
ENST00000282397	1.11022e-16	1	0.0760264	0.0637735	1.2503	19.7521
ENST00000430223	1.11022e-16	1	1.51351	1.51414	633.043	418.084
ENST00000393386	1.11022e-16	1	0.381771	0.381706	1859.73	4872.18
ENST00000401528	1.11022e-16	1	3.18099	3.22082	46.2006	14.3375
ENST00000227638	1.11022e-16	1	0.820822	0.820792	2504.77	3051.66
ENST00000643265	1.11022e-16	1	0.0180603	0.000351145	0	28.4683
ENST00000691478	1.11022e-16	1	58.2773	3000.05	29.9905	0
ENST00000683701	1.11022e-16	1	0.842326	0.842315	3259.68	3869.9
ENST00000438447	1.11022e-16	1	0.474326	0.473579	87.2423	184.23
ENST00000269373	1.11022e-16	1	1.12257	1.12258	4558.12	4060.39
ENST00000610703	1.11022e-16	1	1.39903	1.39905	12408.3	8869.09
ENST00000276682	1.11022e-16	1	0.848893	0.848884	3749.41	4416.87
ENST00000304494	1.11022e-16	1	0.0184849	0.0134186	1.32517	99.4916
ENST00000284136	1.11022e-16	1	0.628819	0.628547	224.851	357.737
ENST00000373703	1.11022e-16	1	1.20072	1.20074	3748.07	3121.47
ENST00000577961	1.11022e-16	1	1068.92	24215.6	573.805	0.0136961
ENST00000330871	1.11022e-16	1	0.810516	0.810478	878.594	1084.05
ENST00000593189	1.11022e-16	1	1.8331	1.83434	636.202	346.825
ENST00000687809	1.11022e-16	1	54.1841	2785.73	27.8473	0
ENST00000261769	2.22045e-16	1	0.129428	0.125272	13.4678	107.578
ENST00000354618	2.22045e-16	1	0.885357	0.885351	8332.56	9411.59
ENST00000233154	2.22045e-16	1	0.616582	0.61648	1192.83	1934.92
ENST00000592395	2.22045e-16	1	1.47541	1.47584	831.534	563.428
ENST00000460231	2.22045e-16	1	1.61498	1.61507	5468.52	3385.92
ENST00000309042	2.22045e-16	1	0.831337	0.831327	7142.51	8591.7
ENST00000465957	2.22045e-16	1	1.67664	1.67785	246.275	146.776
ENST00000225719	2.22045e-16	1	0.880124	0.880122	16342.3	18568.2
ENST00000479451	2.22045e-16	1	0.291275	0.289851	74.098	255.666
ENST00000333896	2.22045e-16	1	0.770388	0.770363	1828.9	2374.08
ENST00000636219	2.22045e-16	1	0.850211	0.850196	4187.77	4925.66
ENST00000474033	2.22045e-16	1	0.401234	0.400611	197.839	493.858
ENST00000613879	2.22045e-16	1	1.92984	1.93422	210.853	109.007
ENST00000304916	2.22045e-16	1	1.2808	1.28086	3443.93	2688.77
ENST00000367311	2.22045e-16	1	1.43668	1.43707	427.195	297.266
ENST00000359236	2.22045e-16	1	1.3895	1.38959	1362.46	980.477
ENST00000479184	2.22045e-16	1	1.8193	1.81953	3341.61	1836.52
ENST00000676729	2.22045e-16	1	55.0384	2830.46	28.2946	0
ENST00000368196	2.22045e-16	1	0.166243	0.160108	11.1651	69.7876
ENST00000316967	2.22045e-16	1	2.96893	2.97431	558.165	187.655
ENST00000445430	2.22045e-16	1	2.02442	2.02705	206.839	102.034
ENST00000689212	2.22045e-16	1	2.33204	2.35483	70.6826	30.0102
ENST00000573034	2.22045e-16	1	0.785894	0.785884	4456.82	5671.1
ENST00000683187	2.22045e-16	1	1.82501	1.82586	908.79	497.728
ENST00000615973	2.22045e-16	1	0.20282	0.201666	36.4894	180.979
ENST00000688024	3.33067e-16	1	30.1879	34.1041	130.539	3.81796
ENST00000417701	3.33067e-16	1	3.09391	3.10058	500.133	161.296
ENST00000425590	3.33067e-16	1	2.1776	2.19443	78.8389	35.9213
ENST00000695578	3.33067e-16	1	0.0179148	0.000348265	0	28.7038
ENST00000290349	3.33067e-16	1	1.16179	1.16184	1931.71	1662.62
ENST00000447532	3.33067e-16	1	1.89777	1.90032	344.441	181.25
ENST00000646789	3.33067e-16	1	0.664222	0.66399	494.046	744.061
ENST00000297157	3.33067e-16	1	1.29503	1.29518	1345.04	1038.5
ENST00000380880	3.33067e-16	1	0.392466	0.391557	134.377	343.202
ENST00000299977	3.33067e-16	1	0.848878	0.848872	4716.06	5555.68
ENST00000393158	3.33067e-16	1	0.600302	0.600146	788.638	1314.08
ENST00000331035	3.33067e-16	1	2.03808	2.04299	221.909	108.614
ENST00000358154	3.33067e-16	1	1.18355	1.18357	4809.28	4063.35
ENST00000693290	3.33067e-16	1	4.46159	4.74787	29.4763	6.20043
ENST00000619449	3.33067e-16	1	0.849288	0.849278	6489.47	7641.16
ENST00000634702	4.44089e-16	1	0.611477	0.611338	881.768	1442.36
ENST00000476458	4.44089e-16	1	0.615048	0.614706	355.449	578.249
ENST00000590474	4.44089e-16	1	0.823875	0.823853	1451.76	1762.16
ENST00000477442	4.44089e-16	1	1.82822	1.83137	247.497	135.139
ENST00000281928	4.44089e-16	1	0.767836	0.76778	1645.56	2143.27
ENST00000338130	4.44089e-16	1	2.83972	2.86493	107.365	37.4692
ENST00000680218	4.44089e-16	1	0.00304085	0.00128	0.362214	290.782
ENST00000319792	4.44089e-16	1	0.567534	0.56698	227.087	400.528
ENST00000596188	4.44089e-16	1	57.7634	2973.15	29.7215	0
ENST00000684189	4.44089e-16	1	0.618225	0.618001	540.8	875.086
ENST00000358697	4.44089e-16	1	0.029776	0.0215493	0.538172	25.428
ENST00000686712	4.44089e-16	1	3.97598	4.08629	56.614	13.8471
ENST00000690148	4.44089e-16	1	3.97598	4.08629	56.614	13.8471
ENST00000382545	5.55112e-16	1	0.402514	0.401554	65.5063	163.147
ENST00000357214	5.55112e-16	1	0.833357	0.833353	17278.6	20733.8
ENST00000561081	5.55112e-16	1	54.7253	2814.07	28.1307	0
ENST00000260653	5.55112e-16	1	0.843672	0.843666	4600.43	5452.91
ENST00000287908	5.55112e-16	1	0.0171128	0.000332408	0	30.0735
ENST00000312655	5.55112e-16	1	0.671219	0.671058	295.795	440.794
ENST00000618959	5.55112e-16	1	1.46179	1.46213	1027.56	702.779
ENST00000680001	5.55112e-16	1	0.0180779	0.000351493	0	28.4401
ENST00000554986	6.66134e-16	1	1.71636	1.7167	1815.75	1057.69
ENST00000372393	6.66134e-16	1	0.0182653	0.000355202	0	28.143
ENST00000684529	6.66134e-16	1	0.018089	0.000351713	0	28.4223
ENST00000369849	6.66134e-16	1	1.27027	1.27035	943.721	742.881
ENST00000316788	6.66134e-16	1	0.876827	0.876813	4097.53	4673.21
ENST00000376350	7.77156e-16	1	3.74276	3.82344	66.7474	17.45
ENST00000263370	7.77156e-16	1	1.283	1.28307	1091.84	850.959
ENST00000579534	7.77156e-16	1	1.23939	1.23942	2439.86	1968.54
ENST00000290158	7.77156e-16	1	1.14013	1.14014	24975	21905.2
ENST00000396037	7.77156e-16	1	0.485508	0.485146	148.537	306.18
ENST00000427067	7.77156e-16	1	0.516576	0.51633	520.891	1008.84
ENST00000381176	7.77156e-16	1	0.647516	0.64728	208.261	321.754
ENST00000274289	7.77156e-16	1	0.528279	0.528135	892.958	1690.78
ENST00000336032	7.77156e-16	1	0.801063	0.801047	2655.49	3315.03
ENST00000493476	7.77156e-16	1	1.93026	1.934	247.073	127.748
ENST00000308025	7.77156e-16	1	1.1371	1.13712	3667.24	3225.01
ENST00000505733	7.77156e-16	1	4.38661	4.43956	145.818	32.8373
ENST00000688315	7.77156e-16	1	3.84047	3.87908	146.562	37.7752
ENST00000226230	8.88178e-16	1	1.16538	1.16538	12898.3	11067.8
ENST00000366582	8.88178e-16	1	0.818601	0.818589	6691.3	8174.19
ENST00000342932	8.88178e-16	1	1.70685	1.70841	203.166	118.917
ENST00000307450	8.88178e-16	1	1.2853	1.28539	2143.71	1667.75
ENST00000666549	8.88178e-16	1	2.61721	2.62787	204.775	77.9181
ENST00000578968	8.88178e-16	1	1.73464	1.73609	451.165	259.87
ENST00000549890	9.99201e-16	1	0.180854	0.179441	53.3982	297.627
ENST00000259216	9.99201e-16	1	12.7312	14.3643	52.9855	3.67938
ENST00000514522	9.99201e-16	1	7.71124	8.34482	45.3882	5.43028
ENST00000532414	9.99201e-16	1	0.906412	0.906409	5494.77	6062.13
ENST00000615165	9.99201e-16	1	5.94972	6.09921	103.713	16.996
ENST00000374385	1.11022e-15	1	1.35558	1.35571	1885.62	1390.87
ENST00000504108	1.11022e-15	1	1.32447	1.32459	939.369	709.176
ENST00000281282	1.11022e-15	1	0.751829	0.751699	309.665	411.957
ENST00000376020	1.11022e-15	1	1.87116	1.87168	826.036	441.33
ENST00000550201	1.11022e-15	1	54.4403	2799.15	27.9815	0
ENST00000482015	1.11022e-15	1	5.31302	5.62548	39.8715	7.07945
[truncated: 158,378 more rows]

## Sheet: Sheet3
Identification of UPF3B-target RNAs based on modified long 3'UTR feature
	TXID	PPEE	PPDE	PostFC	RealFC	C1Mean	C2Mean	dEJ	uORF	3'UTR length	3'UTR length of MANE Isoform	A-B	A/B
UPF3B-KO vs Ctrl	ENST00000677553	0	1	205.847	10726.9	107.259	0	TRUE	0	4145	2281	1864	1.81719
	ENST00000489635	2.73471e-05	0.999973	2.32419	2.33106	231.053	99.1138	TRUE	FALSE	2512	75	2437	33.4933
	ENST00000650819	0.000530355	0.99947	9.45655	15.0265	11.7073	0.769777	FALSE	TRUE	1611	69	1542	23.3478
	ENST00000441384	0.00112645	0.998874	2.42441	2.4396	59.9768	24.5788	TRUE	TRUE	1631	73	1558	22.3425
	ENST00000522663	6.5223e-11	1	2.01877	2.02078	268.394	132.812	TRUE	FALSE	2557	115	2442	22.2348
	ENST00000366704	3.97861e-05	0.99996	3.56153	3.65901	49.3704	13.4856	FALSE	0	1563	81	1482	19.2963
	ENST00000508722	2.82351e-11	1	2.39201	2.3982	116.271	48.4768	TRUE	FALSE	3159	164	2995	19.2622
	ENST00000583443	0.00047577	0.999524	10.0695	14.1835	16.0493	1.12225	TRUE	FALSE	1650	93	1557	17.7419
	ENST00000682555	0.00108198	0.998918	10.3847	13.5068	20.8424	1.53384	TRUE	TRUE	1578	92	1486	17.1522
	ENST00000558676	5.95564e-07	0.999999	3.24388	3.28607	45.7983	13.9302	FALSE	FALSE	2526	178	2348	14.191
	ENST00000611578	0.00164679	0.998353	13.4463	40.7963	9.52524	0.223728	TRUE	TRUE	2394	189	2205	12.6667
	ENST00000421980	0	1	70.2058	3624.64	36.2364	0	TRUE	FALSE	1801	176	1625	10.233
	ENST00000569430	0.00431969	0.99568	4.12865	4.35231	15.9452	3.65592	FALSE	TRUE	2120	237	1883	8.94515
	ENST00000606214	0.00012943	0.999871	2.89931	2.9764	19.2097	6.44737	FALSE	FALSE	1333	150	1183	8.88667
	ENST00000679155	0	1	61.342	3160.52	31.5952	0	TRUE	FALSE	4643	560	4083	8.29107
	ENST00000241527	1.09909e-05	0.999989	30.0716	50.1908	37.2385	0.732138	TRUE	FALSE	3361	427	2934	7.87119
	ENST00000676004	0.00118635	0.998814	12.0127	15.5246	24.9933	1.60056	TRUE	FALSE	3324	423	2901	7.85816
	ENST00000536593	0.00128295	0.998717	9.11178	9.71458	67.1319	6.90146	TRUE	FALSE	3711	478	3233	7.7636
	ENST00000543471	0.00109815	0.998902	2.61453	2.65057	60.9702	22.9964	FALSE	TRUE	1341	175	1166	7.66286
	ENST00000457196	5.99023e-05	0.99994	2.44715	2.45533	223.001	90.8172	TRUE	FALSE	3391	459	2932	7.3878
	ENST00000368258	0.00388984	0.99611	5.69681	6.22853	28.2475	4.52679	TRUE	FALSE	1683	231	1452	7.28571
	ENST00000677781	0.00526451	0.994735	5.3889	5.66359	46.4657	8.19605	TRUE	0	3646	512	3134	7.12109
	ENST00000509622	0.00998719	0.990013	2.00774	2.01228	229.516	114.053	TRUE	FALSE	1767	259	1508	6.82239
	ENST00000599847	0.00233778	0.997662	2.392	2.41765	34.3699	14.2104	FALSE	FALSE	5336	805	4531	6.62857
	ENST00000677863	0	1	193.663	10088.9	100.879	0	FALSE	FALSE	4528	693	3835	6.53391
	ENST00000467213	0.00204066	0.997959	8.16712	8.73046	57.0375	6.52431	TRUE	FALSE	1628	253	1375	6.43478
	ENST00000676488	9.26397e-10	1	155.157	1050.86	92.8803	0.0783944	TRUE	FALSE	4444	693	3751	6.4127
	ENST00000434228	0.000260405	0.99974	10.6409	12.218	38.3489	3.12953	TRUE	FALSE	3053	478	2575	6.38703
	ENST00000676040	0.00259735	0.997403	8.36147	9.36257	35.3498	3.76672	TRUE	FALSE	2559	423	2136	6.04965
	ENST00000490716	0.00245856	0.997541	6.96756	7.04379	283.218	40.1997	TRUE	TRUE	2059	360	1699	5.71944
	ENST00000692143	4.37822e-05	0.999956	2.60268	2.62852	83.7134	31.8419	FALSE	TRUE	1796	315	1481	5.70159
	ENST00000528964	0	1	5.53871	5.63709	133.563	23.6854	TRUE	FALSE	1299	232	1067	5.59914
	ENST00000677634	1.21014e-14	1	52.9036	2718.68	27.1768	0	TRUE	FALSE	1764	321	1443	5.49533
	ENST00000495071	1.50907e-11	1	2.24036	2.24142	1338.62	597.212	TRUE	TRUE	1951	360	1591	5.41944
	ENST00000484535	2.48337e-05	0.999975	7.83313	8.72782	14.3676	1.63733	TRUE	0	2352	452	1900	5.20354
	ENST00000229405	1.15373e-05	0.999988	3.51817	3.64387	19.1203	5.24	TRUE	FALSE	3694	737	2957	5.01221
	ENST00000451194	0.00354648	0.996454	10.9923	24.8229	9.20088	0.361064	TRUE	FALSE	1381	276	1105	5.00362
	ENST00000677007	0.00276426	0.997236	11.0899	15.7822	17.4199	1.0944	TRUE	FALSE	1772	361	1411	4.90859
	ENST00000564206	1.33227e-15	1	3.59728	3.61016	190.787	52.8401	0	FALSE	12622	2573	10049	4.90556
	ENST00000497160	0.00578215	0.994218	5.9027	6.18782	54.6375	8.82147	FALSE	TRUE	2302	496	1806	4.64113
	ENST00000590193	0.00221167	0.997788	12.2194	13.9204	47.1472	3.37764	TRUE	FALSE	1822	397	1425	4.58942
	ENST00000305409	3.42978e-07	1	2.82399	2.83414	109.835	38.7479	FALSE	FALSE	2226	489	1737	4.55215
	ENST00000680665	0.000107885	0.999892	42.1242	2154.27	21.5327	0	TRUE	0	2988	667	2321	4.47976
	ENST00000685348	0	1	134.642	6998.55	69.9755	0	TRUE	TRUE	4056	913	3143	4.4425
	ENST00000377419	2.76909e-06	0.999997	3.01014	3.01644	494.052	163.78	FALSE	FALSE	2439	556	1883	4.38669
	ENST00000676992	0.00674989	0.99325	7.81783	9.49584	19.8058	2.07679	TRUE	TRUE	2513	576	1937	4.36285
	ENST00000678519	7.10321e-07	0.999999	18.2106	20.2168	89.0651	4.39599	TRUE	FALSE	1654	415	1239	3.98554
	ENST00000679315	0	1	58.0141	2986.28	29.8528	0	TRUE	FALSE	1986	505	1481	3.93267
	ENST00000468415	0.000945371	0.999055	8.21522	9.90564	21.7052	2.1822	TRUE	TRUE	1769	452	1317	3.91372
	ENST00000681037	0.00275185	0.997248	2.64975	2.68755	60.2272	22.4034	TRUE	TRUE	3583	916	2667	3.91157
	ENST00000681175	8.42109e-05	0.999916	7.37094	8.10092	36.3019	4.47244	FALSE	FALSE	1783	464	1319	3.84267
	ENST00000535283	0.00458371	0.995416	6.41266	7.22928	24.6001	3.39422	TRUE	TRUE	2630	685	1945	3.83942
	ENST00000638135	0.00086185	0.999138	9.66795	10.476	57.7067	5.49943	TRUE	FALSE	2199	602	1597	3.65282
	ENST00000482914	1.68246e-05	0.999983	3.72384	3.73358	536.218	143.613	TRUE	TRUE	2841	783	2058	3.62835
	ENST00000557423	0.000536814	0.999463	4.2874	4.35879	103.071	23.639	TRUE	FALSE	3035	870	2165	3.48851
	ENST00000591471	3.32544e-05	0.999967	5.63978	5.90139	53.7457	9.09899	FALSE	TRUE	2335	672	1663	3.4747
	ENST00000559138	1.59394e-11	1	4.37104	4.49558	62.4872	13.8919	TRUE	TRUE	1529	453	1076	3.37528
	ENST00000459772	4.42591e-07	1	2.25919	2.2619	540.43	238.922	TRUE	FALSE	3532	1093	2439	3.23147
	ENST00000674177	3.89784e-06	0.999996	2.94896	2.98678	79.0342	26.4547	TRUE	FALSE	3559	1178	2381	3.02122
	ENST00000680909	1.5999e-06	0.999998	5.968	6.34483	42.9515	6.76109	TRUE	FALSE	2532	846	1686	2.99291
	ENST00000557924	0.000103293	0.999897	10.0863	10.9535	58.932	5.37112	TRUE	FALSE	2798	949	1849	2.94837
	ENST00000689392	0.00212394	0.997876	40.7103	2080.24	20.7924	0	TRUE	0	4951	1799	3152	2.75208
	ENST00000423275	0.00326484	0.996735	7.45824	8.35768	30.8117	3.67782	TRUE	TRUE	2511	913	1598	2.75027
	ENST00000677228	0.00230967	0.99769	9.07821	12.3301	15.7217	1.26588	TRUE	TRUE	1653	604	1049	2.73675
	ENST00000680135	0.0053903	0.99461	7.82155	8.02248	139.874	17.4266	TRUE	FALSE	4219	1584	2635	2.66351
	ENST00000686222	3.58163e-06	0.999996	13.4926	14.7781	73.7505	4.98122	TRUE	TRUE	5427	2142	3285	2.53361
	ENST00000397863	0.000136051	0.999864	7.22089	7.37861	149.467	20.2481	FALSE	FALSE	4035	1594	2441	2.53137
	ENST00000416605	0.00077302	0.999227	10.0403	13.3118	18.8827	1.40925	TRUE	FALSE	3957	1568	2389	2.5236
	ENST00000678730	0	1	162.793	8472.55	84.7155	0	TRUE	TRUE	3936	1561	2375	2.52146
	ENST00000691478	1.11022e-16	1	58.2773	3000.05	29.9905	0	TRUE	FALSE	4811	1929	2882	2.49404
	ENST00000455282	0.00673973	0.99326	8.55689	9.74694	31.779	3.25143	FALSE	TRUE	2175	917	1258	2.37186
	ENST00000678714	5.70857e-07	0.999999	2.41155	2.4156	432.279	178.947	TRUE	FALSE	7624	3283	4341	2.32227
	ENST00000693020	1.37574e-07	1	45.8838	2351.13	23.5013	0	TRUE	FALSE	5029	2248	2781	2.2371
	ENST00000437275	0.0016348	0.998365	6.37457	6.84231	40.3698	5.89148	TRUE	FALSE	3308	1487	1821	2.22461
	ENST00000674588	6.66838e-05	0.999933	28.6642	146.318	17.6601	0.110765	TRUE	FALSE	4545	2102	2443	2.16223
	ENST00000676895	0.000299952	0.9997	12.3066	14.6208	36.6788	2.49935	TRUE	FALSE	2623	1252	1371	2.09505
	ENST00000691155	0	1	80.3038	4153.37	41.5237	0	FALSE	FALSE	2493	1220	1273	2.04344
	ENST00000374429	0	1	3.73129	3.74271	192.984	51.5554	FALSE	FALSE	3176	1566	1610	2.0281
	ENST00000683078	0.000322029	0.999678	7.47615	7.86622	67.0653	8.517	TRUE	0	3376	1669	1707	2.02277
	ENST00000296677	0	1	2.09399	2.09526	389.802	186.034	FALSE	FALSE	3041	1514	1527	2.00859
	ENST00000684505	0.00197163	0.998028	39.1063	1996.25	19.9525	0	FALSE	FALSE	2191	1096	1095	1.99909
	ENST00000672019	0	1	68.0409	3511.28	35.1028	0	TRUE	FALSE	6039	3083	2956	1.95881
	ENST00000505365	0.00018671	0.999813	17.5136	147.51	9.61411	0.0552437	FALSE	TRUE	2223	1159	1064	1.91803
	ENST00000588174	0	1	84.666	4381.78	43.8078	0	FALSE	FALSE	2417	1272	1145	1.90016
	ENST00000424478	7.39126e-08	1	4.98649	5.01738	332.521	66.2659	TRUE	TRUE	2574	1369	1205	1.8802
	ENST00000679547	1.24769e-11	1	49.3794	2534.16	25.3316	0	TRUE	FALSE	5965	3278	2687	1.81971
	ENST00000368863	0.0002146	0.999785	21.8313	937.554	10.9441	0.00168369	FALSE	FALSE	3737	2078	1659	1.79836
	ENST00000637060	0	1	63.1196	3253.6	32.526	0	TRUE	FALSE	3305	1842	1463	1.79425
	ENST00000376451	0	1	56.2835	2895.66	28.9466	0	FALSE	TRUE	2725	1519	1206	1.79394
	ENST00000674974	1.00771e-06	0.999999	47.4008	93.6835	48.229	0.504914	TRUE	TRUE	4275	2410	1865	1.77386
	ENST00000405767	0	1	108.757	5643.17	56.4217	0	FALSE	FALSE	2336	1317	1019	1.77373
	ENST00000675018	0	1	57.7363	2971.73	29.7073	0	FALSE	TRUE	5186	3042	2144	1.7048
	ENST00000677727	1.06356e-05	0.999989	17.3888	22.723	35.8462	1.56797	TRUE	FALSE	4471	2644	1827	1.691
	ENST00000693452	0	1	120.494	6257.73	62.5673	0	TRUE	FALSE	3845	2281	1564	1.68566
	ENST00000676765	0.00817701	0.991823	6.02069	6.09425	213.623	35.0448	TRUE	TRUE	2606	1561	1045	1.66944
	ENST00000649003	0	1	60.496	3116.23	31.1523	0	FALSE	FALSE	2882	1731	1151	1.66493
	ENST00000675750	0.00146409	0.998536	11.7728	14.1154	33.3298	2.35195	TRUE	TRUE	5423	3316	2107	1.6354
	ENST00000261037	0	1	2.22764	2.22804	3491.24	1566.95	FALSE	TRUE	4970	3081	1889	1.61311
	ENST00000396424	1.06147e-06	0.999999	3.78197	3.84243	46.324	12.0485	FALSE	FALSE	3161	2029	1132	1.55791

## Sheet: Sheet4
Significant alteration in isoform usage in UPF3B-KO vs Ctrl NPCs (q < 0.01)
isoform_id	condition_1	condition_2	IF1	IF2	dIF	isoform_switch_q_value	dEJ	uORF	3'UTR length	Longer 3'UTR than main isoform
ENST00000433140	Ctrl	UPF3B_KO	0.025	0.52	0.494	2.757e-06	-	-	-
ENST00000514406	Ctrl	UPF3B_KO	0.421	0.756	0.335	2.09216e-38	0	FALSE	0
ENST00000361823	Ctrl	UPF3B_KO	0.109	0.438	0.329	5.8344e-06	FALSE	TRUE	241
ENST00000648424	Ctrl	UPF3B_KO	0.296	0.623	0.327	0.00878224	-	-	-
ENST00000517348	Ctrl	UPF3B_KO	0.305	0.624	0.319	1.11906e-10	-	-	-
ENST00000465254	Ctrl	UPF3B_KO	0.371	0.669	0.299	6.93746e-07	FALSE	0	3182
ENST00000310323	Ctrl	UPF3B_KO	0.032	0.318	0.286	0.000716621	FALSE	FALSE	555
ENST00000486489	Ctrl	UPF3B_KO	0.2	0.483	0.283	0.00202133	-	-	-
ENST00000577228	Ctrl	UPF3B_KO	0.324	0.589	0.265	1.41011e-24	-	-	-
ENST00000692602	Ctrl	UPF3B_KO	0.034	0.299	0.265	0.00014488	-	-	-
ENST00000471089	Ctrl	UPF3B_KO	0.077	0.333	0.256	8.47205e-05	-	-	-
ENST00000261862	Ctrl	UPF3B_KO	0.516	0.764	0.248	0.000539317	FALSE	FALSE	6009
ENST00000495442	Ctrl	UPF3B_KO	0.032	0.273	0.241	1.78645e-20	-	-	-
ENST00000464307	Ctrl	UPF3B_KO	0.007	0.247	0.24	1.00016e-05	-	-	-
ENST00000447096	Ctrl	UPF3B_KO	0.311	0.551	0.24	3.92605e-15	TRUE	FALSE	2042	TRUE
ENST00000559185	Ctrl	UPF3B_KO	0.393	0.623	0.229	0.00102464	FALSE	FALSE	188
ENST00000507689	Ctrl	UPF3B_KO	0.112	0.332	0.22	4.47229e-27	0	TRUE	0
ENST00000457545	Ctrl	UPF3B_KO	0.085	0.294	0.209	0.00025075	FALSE	FALSE	320
ENST00000549369	Ctrl	UPF3B_KO	0.375	0.582	0.207	0.00238521	-	-	-
ENST00000529725	Ctrl	UPF3B_KO	0.031	0.225	0.194	2.66632e-05	-	-	-
ENST00000367712	Ctrl	UPF3B_KO	0.778	0.972	0.193	1.27605e-25	-	-	-
ENST00000472520	Ctrl	UPF3B_KO	0.11	0.296	0.187	0.00146426	TRUE	FALSE	1026	TRUE
ENST00000334528	Ctrl	UPF3B_KO	0.218	0.403	0.185	8.8942e-05	FALSE	0	8764
ENST00000403542	Ctrl	UPF3B_KO	0.166	0.339	0.172	4.78091e-122	TRUE	FALSE	2413	TRUE
ENST00000342112	Ctrl	UPF3B_KO	0.014	0.183	0.169	0.00570217	FALSE	TRUE	352
ENST00000392668	Ctrl	UPF3B_KO	0.29	0.454	0.165	6.10924e-07	FALSE	FALSE	3596	TRUE
ENST00000368488	Ctrl	UPF3B_KO	0.025	0.184	0.159	0.00473529	FALSE	FALSE	4624
ENST00000543436	Ctrl	UPF3B_KO	0.027	0.185	0.158	2.19841e-05	-	-	-
ENST00000511561	Ctrl	UPF3B_KO	0.12	0.274	0.154	3.25608e-08	0	TRUE	0
ENST00000601146	Ctrl	UPF3B_KO	0.19	0.341	0.152	0.00359739	-	-	-
ENST00000546960	Ctrl	UPF3B_KO	0.008	0.157	0.15	0.000282129	-	-	-
ENST00000410036	Ctrl	UPF3B_KO	0.147	0.298	0.15	0.00566787	-	-	-
ENST00000429504	Ctrl	UPF3B_KO	0.445	0.593	0.149	5.13764e-05	FALSE	FALSE	1017
ENST00000649167	Ctrl	UPF3B_KO	0.038	0.186	0.147	0.000207358	-	-	-
ENST00000448795	Ctrl	UPF3B_KO	0	0.146	0.146	0.000298151	0	TRUE	0
ENST00000530455	Ctrl	UPF3B_KO	0.236	0.38	0.144	8.34446e-07	-	-	-
ENST00000503608	Ctrl	UPF3B_KO	0.02	0.163	0.142	3.8236e-06	-	-	-
ENST00000639996	Ctrl	UPF3B_KO	0.08	0.218	0.138	2.6858e-23	FALSE	TRUE	145
ENST00000354498	Ctrl	UPF3B_KO	0.509	0.647	0.138	0.000365994	FALSE	FALSE	361
ENST00000599546	Ctrl	UPF3B_KO	0.145	0.282	0.137	1.46596e-10	0	TRUE	0
ENST00000681647	Ctrl	UPF3B_KO	0.026	0.161	0.135	1.29326e-33	-	-	-
ENST00000521187	Ctrl	UPF3B_KO	0.101	0.228	0.126	1.70823e-05	-	-	-
ENST00000473298	Ctrl	UPF3B_KO	0.326	0.452	0.125	3.63996e-05	-	-	-
ENST00000381657	Ctrl	UPF3B_KO	0.199	0.322	0.124	2.08857e-06	FALSE	FALSE	4021
ENST00000689446	Ctrl	UPF3B_KO	0.015	0.138	0.123	0.000880562	-	-	-
ENST00000635598	Ctrl	UPF3B_KO	0.294	0.417	0.123	0.0044372	TRUE	TRUE	2773	TRUE
ENST00000490820	Ctrl	UPF3B_KO	0.23	0.352	0.122	0.000187234	TRUE	FALSE	3037
ENST00000259455	Ctrl	UPF3B_KO	0.834	0.955	0.121	4.03121e-05	FALSE	FALSE	2475
ENST00000455742	Ctrl	UPF3B_KO	0.003	0.123	0.12	0.00415534	0	FALSE	0
ENST00000398187	Ctrl	UPF3B_KO	0.029	0.148	0.119	0.00521107	TRUE	FALSE	2984	TRUE
ENST00000534247	Ctrl	UPF3B_KO	0.167	0.286	0.119	0.00430046	0	TRUE	0
ENST00000491811	Ctrl	UPF3B_KO	0.019	0.137	0.118	3.37602e-11	-	-	-
ENST00000529336	Ctrl	UPF3B_KO	0.66	0.777	0.117	0.000149197	-	-	-
ENST00000426808	Ctrl	UPF3B_KO	0.095	0.211	0.117	4.46225e-52	TRUE	FALSE	1421	TRUE
ENST00000681043	Ctrl	UPF3B_KO	0.124	0.24	0.116	4.03572e-11	TRUE	FALSE	782
ENST00000475068	Ctrl	UPF3B_KO	0.113	0.23	0.116	9.11482e-07	TRUE	FALSE	511
ENST00000548749	Ctrl	UPF3B_KO	0.009	0.124	0.115	0.00796478	-	-	-
ENST00000450877	Ctrl	UPF3B_KO	0.14	0.252	0.112	0.000817264	FALSE	FALSE	176
ENST00000598789	Ctrl	UPF3B_KO	0.327	0.438	0.11	0.00926027	-	-	-
ENST00000493894	Ctrl	UPF3B_KO	0.225	0.334	0.109	1.70822e-18	-	-	-
ENST00000469953	Ctrl	UPF3B_KO	0.295	0.404	0.109	0.00750077	-	-	-
ENST00000375592	Ctrl	UPF3B_KO	0.74	0.847	0.108	2.16651e-05	FALSE	TRUE	3830
ENST00000342392	Ctrl	UPF3B_KO	0.168	0.275	0.107	2.66574e-20	TRUE	FALSE	1157	TRUE
ENST00000277905	Ctrl	UPF3B_KO	0.341	0.447	0.107	1.86873e-22	FALSE	FALSE	3688
ENST00000460231	Ctrl	UPF3B_KO	0.246	0.352	0.106	2.4841e-11	TRUE	FALSE	1965
ENST00000326793	Ctrl	UPF3B_KO	0.409	0.515	0.106	1.53649e-07	FALSE	TRUE	4583
ENST00000284031	Ctrl	UPF3B_KO	0.405	0.51	0.105	0.000212168	FALSE	FALSE	2967
ENST00000375311	Ctrl	UPF3B_KO	0.011	0.116	0.105	0.00890221	FALSE	TRUE	180
ENST00000447472	Ctrl	UPF3B_KO	0.107	0.212	0.105	0.000266682	0	TRUE	0
ENST00000605416	Ctrl	UPF3B_KO	0.007	0.11	0.103	0.000101597	-	-	-
ENST00000397323	Ctrl	UPF3B_KO	0.251	0.353	0.102	4.64897e-20	TRUE	FALSE	1731	TRUE
ENST00000262177	Ctrl	UPF3B_KO	0.379	0.517	0.138	5.70051e-27	FALSE	FALSE	1341
ENST00000464750	Ctrl	UPF3B_KO	0.058	0.179	0.121	2.86344e-27	TRUE	FALSE	708

## Sheet: Sheet5 (1)
TXID	Ensembl geneid
ENST00000444878	ENSG00000131051
ENST00000453453	ENSG00000115234
ENST00000679243	ENSG00000122566
ENST00000618278	ENSG00000131389
ENST00000677553	ENSG00000113013
ENST00000643625	ENSG00000165699
ENST00000681459	ENSG00000011243
ENST00000684697	ENSG00000124356
ENST00000678730	ENSG00000168615
ENST00000676488	ENSG00000170144
ENST00000685348	ENSG00000132155
ENST00000690209	ENSG00000163913
ENST00000649152	ENSG00000004766
ENST00000693452	ENSG00000102081
ENST00000674997	ENSG00000156709
ENST00000659760	ENSG00000121067
ENST00000681557	ENSG00000118217
ENST00000543468	ENSG00000151491
ENST00000585023	ENSG00000101751
ENST00000265537	ENSG00000011376
ENST00000342075	ENSG00000064933
ENST00000680961	ENSG00000198947
ENST00000681379	ENSG00000256043
ENST00000673737	ENSG00000163703
ENST00000559386	ENSG00000140374
ENST00000650171	ENSG00000110713
ENST00000673919	ENSG00000158290
ENST00000681047	ENSG00000253710
ENST00000643595	ENSG00000122512
ENST00000421980	ENSG00000106290
ENST00000611150	ENSG00000248333
ENST00000647650	ENSG00000168216
ENST00000672019	ENSG00000243156
ENST00000650116	ENSG00000151694
ENST00000687434	ENSG00000065534
ENST00000674569	ENSG00000112367
ENST00000637060	ENSG00000136854
ENST00000679155	ENSG00000107862
ENST00000260376	ENSG00000137817
ENST00000691478	ENSG00000115839
ENST00000679315	ENSG00000123815
ENST00000680613	ENSG00000117054
ENST00000687025	ENSG00000023318
ENST00000167825	ENSG00000074964
ENST00000659122	ENSG00000116337
ENST00000436674	ENSG00000198792
ENST00000561081	ENSG00000137821
ENST00000649316	ENSG00000156671
ENST00000550201	ENSG00000175203
ENST00000677634	ENSG00000130816
ENST00000679571	ENSG00000163297
ENST00000566903	ENSG00000103168
ENST00000681434	ENSG00000008311
ENST00000679547	ENSG00000111331
ENST00000681441	ENSG00000125875
ENST00000681656	ENSG00000124198
ENST00000440957	ENSG00000163913
ENST00000439080	ENSG00000120948
ENST00000674974	ENSG00000087053
ENST00000681565	ENSG00000018510
ENST00000686142	ENSG00000146282
ENST00000680726	ENSG00000003393
ENST00000693020	ENSG00000055483
ENST00000495106	ENSG00000174842
ENST00000650833	ENSG00000102796
ENST00000679431	ENSG00000177646
ENST00000441156	ENSG00000114353
ENST00000642810	ENSG00000111642
ENST00000452106	ENSG00000100395
ENST00000481600	ENSG00000107938
ENST00000358580	ENSG00000113108
ENST00000685376	ENSG00000146282
ENST00000680665	ENSG00000168014
ENST00000689297	ENSG00000107669
ENST00000689392	ENSG00000101333
ENST00000643892	ENSG00000102974
ENST00000434009	ENSG00000009413
ENST00000434494	ENSG00000167004
ENST00000674049	ENSG00000288558
ENST00000675514	ENSG00000147050
ENST00000241527	ENSG00000122085
ENST00000674588	ENSG00000072864
ENST00000610735	None
ENST00000504594	ENSG00000169230
ENST00000424546	ENSG00000122390
ENST00000445378	ENSG00000077380
ENST00000448279	ENSG00000180228
ENST00000673626	ENSG00000133794
ENST00000531514	ENSG00000177542
ENST00000677307	ENSG00000171960
ENST00000461461	ENSG00000076685
ENST00000493185	ENSG00000122705
ENST00000678519	ENSG00000100883
ENST00000468210	ENSG00000136521
ENST00000677727	ENSG00000138757
ENST00000679959	ENSG00000141252
ENST00000692149	ENSG00000140577
ENST00000602686	ENSG00000065559
ENST00000554437	ENSG00000092108
ENST00000532881	ENSG00000172830
ENST00000527142	ENSG00000162298
ENST00000531688	ENSG00000142089
ENST00000453122	ENSG00000123485
ENST00000449221	ENSG00000114988
ENST00000673551	ENSG00000156983
ENST00000510871	ENSG00000163694
ENST00000394826	ENSG00000126653
ENST00000528649	ENSG00000168679
ENST00000690461	ENSG00000181555
ENST00000399807	ENSG00000183597
ENST00000391947	ENSG00000198625
ENST00000652494	ENSG00000131778
ENST00000683435	ENSG00000140650
ENST00000691217	ENSG00000068912
ENST00000544110	ENSG00000111247
ENST00000659283	ENSG00000167930
ENST00000686222	ENSG00000100241
ENST00000611578	ENSG00000106123
ENST00000687194	ENSG00000108094
ENST00000545621	ENSG00000256269
ENST00000441122	ENSG00000120254
ENST00000642078	ENSG00000164073
ENST00000583043	ENSG00000176225
ENST00000679108	ENSG00000105723
ENST00000339942	ENSG00000120533
ENST00000429888	ENSG00000114857
ENST00000369557	ENSG00000164414
ENST00000585914	ENSG00000099622
ENST00000358654	ENSG00000258555
ENST00000676895	ENSG00000150093
ENST00000639607	ENSG00000204271
ENST00000430927	ENSG00000128513
ENST00000590193	ENSG00000168096
ENST00000453040	ENSG00000134121
ENST00000454304	ENSG00000153551
ENST00000676004	ENSG00000090861
ENST00000620039	ENSG00000006125
ENST00000687579	ENSG00000146282
ENST00000675750	ENSG00000116198
ENST00000650388	ENSG00000261609
ENST00000685234	ENSG00000153015
ENST00000439343	ENSG00000259040
ENST00000443376	ENSG00000114770
ENST00000493230	ENSG00000174775
ENST00000484601	ENSG00000120265
ENST00000540232	ENSG00000166012
ENST00000638819	ENSG00000204271
ENST00000677007	ENSG00000100412
ENST00000451194	ENSG00000114388
ENST00000684301	ENSG00000155906
ENST00000538021	ENSG00000162129
ENST00000674657	ENSG00000112367
ENST00000448821	ENSG00000159899
ENST00000434228	ENSG00000198000
ENST00000681641	ENSG00000037749
ENST00000465627	ENSG00000144744
ENST00000685391	ENSG00000113719
ENST00000513747	ENSG00000145723
ENST00000682555	ENSG00000168000
ENST00000392686	ENSG00000171121
ENST00000439512	ENSG00000100284
ENST00000557924	ENSG00000137776
ENST00000532592	ENSG00000170743
ENST00000583443	ENSG00000141665
ENST00000416605	ENSG00000085382
ENST00000613878	ENSG00000168916
ENST00000612881	ENSG00000271383
ENST00000482855	ENSG00000156313
ENST00000371075	ENSG00000087460
ENST00000641323	ENSG00000108439
ENST00000543984	ENSG00000135124
ENST00000581475	ENSG00000132199
ENST00000638135	ENSG00000157184
ENST00000674163	ENSG00000244754
ENST00000505127	ENSG00000073331
ENST00000680193	ENSG00000103494
ENST00000640996	ENSG00000124155
ENST00000376935	ENSG00000224531
ENST00000639722	ENSG00000284431
ENST00000552884	ENSG00000205323
ENST00000472520	ENSG00000102312
ENST00000571864	ENSG00000073969
ENST00000536593	ENSG00000198000
ENST00000594164	ENSG00000104823
ENST00000677228	ENSG00000075413
ENST00000678951	ENSG00000169764
ENST00000642644	ENSG00000106692
ENST00000474374	ENSG00000109911
ENST00000692097	ENSG00000205084
ENST00000549679	ENSG00000139546
ENST00000692223	ENSG00000064763
ENST00000443785	ENSG00000159086
ENST00000676164	ENSG00000106105
ENST00000531684	ENSG00000092208
ENST00000580805	ENSG00000132589
ENST00000676040	ENSG00000090861
ENST00000681251	ENSG00000078124
ENST00000646554	ENSG00000133835
ENST00000621396	ENSG00000196873
ENST00000482927	ENSG00000183833
ENST00000682162	ENSG00000091483
ENST00000468415	ENSG00000163689
ENST00000467213	ENSG00000131778
ENST00000530676	ENSG00000131620
ENST00000313949	ENSG00000087460
ENST00000510434	ENSG00000157911
ENST00000628377	ENSG00000131373
ENST00000578519	ENSG00000182628
ENST00000484535	ENSG00000163689
ENST00000680135	ENSG00000003393
ENST00000676992	ENSG00000149474
ENST00000588308	ENSG00000125746
ENST00000441818	ENSG00000100416
ENST00000529146	ENSG00000186523
ENST00000557978	ENSG00000105717
ENST00000474804	ENSG00000084072
ENST00000503779	ENSG00000109814
ENST00000683078	ENSG00000164953
ENST00000423275	ENSG00000132155
ENST00000496169	ENSG00000133606
ENST00000651803	ENSG00000128656
ENST00000601638	ENSG00000104960
ENST00000567440	ENSG00000137817
ENST00000631420	ENSG00000256977
ENST00000591057	ENSG00000161265
ENST00000369857	ENSG00000076685
ENST00000470455	ENSG00000114573
ENST00000643504	ENSG00000125779
ENST00000398187	ENSG00000077458
ENST00000681823	ENSG00000198912
ENST00000490716	ENSG00000102710
ENST00000263255	ENSG00000100372
ENST00000464720	ENSG00000186501
ENST00000591613	ENSG00000188223
ENST00000641025	ENSG00000164073
ENST00000619299	ENSG00000273559
ENST00000420201	ENSG00000163466
ENST00000396196	ENSG00000151116
ENST00000491069	ENSG00000105854
ENST00000566115	ENSG00000131143
ENST00000535283	ENSG00000167986
ENST00000437275	ENSG00000185252
ENST00000592704	ENSG00000167881
ENST00000425034	ENSG00000177917
ENST00000441800	ENSG00000151687
ENST00000575041	ENSG00000122299
ENST00000629753	ENSG00000104365
ENST00000676765	ENSG00000168615
ENST00000627121	ENSG00000196305
ENST00000625689	ENSG00000128683
ENST00000521659	ENSG00000108515
ENST00000395764	ENSG00000185386
ENST00000680909	ENSG00000185624
ENST00000678468	ENSG00000130414
ENST00000676669	ENSG00000168615
ENST00000564652	ENSG00000141002
ENST00000584080	ENSG00000087111
ENST00000368258	ENSG00000163468
ENST00000573203	ENSG00000072864
ENST00000638817	ENSG00000175193
ENST00000541273	ENSG00000184047
ENST00000588857	ENSG00000130734
ENST00000528964	ENSG00000175634
ENST00000495509	ENSG00000112511
ENST00000480306	ENSG00000162244
ENST00000677781	ENSG00000103226
ENST00000669332	ENSG00000075711
ENST00000587993	ENSG00000130811
ENST00000497830	ENSG00000078070
ENST00000559309	ENSG00000131876
ENST00000457164	ENSG00000139636
ENST00000439230	ENSG00000061938
ENST00000483235	ENSG00000118007
ENST00000555931	ENSG00000100567
ENST00000691479	ENSG00000116350
ENST00000550880	ENSG00000123349
ENST00000393362	ENSG00000050748
ENST00000571460	ENSG00000213918
ENST00000424478	ENSG00000185246
ENST00000489572	ENSG00000148187
ENST00000430081	ENSG00000123240
ENST00000558999	ENSG00000157823
ENST00000243040	ENSG00000123349
ENST00000465753	ENSG00000088448
ENST00000440472	ENSG00000134278
ENST00000563940	ENSG00000157045
ENST00000411991	ENSG00000135953
ENST00000472823	ENSG00000204681
ENST00000611151	ENSG00000099246
ENST00000418431	ENSG00000172113
ENST00000461204	ENSG00000100997
ENST00000439676	ENSG00000095787
ENST00000687329	ENSG00000177030
ENST00000432260	ENSG00000036257
ENST00000588067	ENSG00000161682
ENST00000549098	ENSG00000089157
ENST00000559138	ENSG00000080823
ENST00000435721	ENSG00000032389
ENST00000657122	ENSG00000085999
ENST00000557423	ENSG00000198718
ENST00000607388	ENSG00000197498
ENST00000557652	ENSG00000092201
ENST00000545419	ENSG00000022840
ENST00000692270	ENSG00000146282
ENST00000334075	ENSG00000186448
ENST00000586825	ENSG00000141759
ENST00000288344	ENSG00000205581
ENST00000525317	ENSG00000110172
ENST00000473527	ENSG00000214253
ENST00000474384	ENSG00000125835
ENST00000456188	ENSG00000136682
ENST00000543455	ENSG00000166557
ENST00000590925	ENSG00000089685
ENST00000572739	ENSG00000122390
ENST00000378191	ENSG00000196581
ENST00000601674	ENSG00000268107
ENST00000376550	ENSG00000015532
ENST00000413137	ENSG00000100263
ENST00000400772	ENSG00000168397
ENST00000549960	ENSG00000204954
ENST00000576377	ENSG00000124067
ENST00000676581	ENSG00000108654
ENST00000477564	ENSG00000183569
ENST00000514133	ENSG00000163069
ENST00000445961	ENSG00000170889
ENST00000588692	ENSG00000123136
ENST00000492349	ENSG00000163938
ENST00000612022	ENSG00000269556
ENST00000482914	ENSG00000204256
ENST00000460277	ENSG00000117262
ENST00000615229	ENSG00000278540
ENST00000440790	ENSG00000226314
ENST00000446547	ENSG00000144566
ENST00000533833	ENSG00000104529
ENST00000481848	ENSG00000255330
ENST00000229405	ENSG00000065029
ENST00000494538	ENSG00000215126
ENST00000526437	ENSG00000066382
ENST00000464251	ENSG00000010404
ENST00000585866	ENSG00000168259
ENST00000670907	ENSG00000114982
ENST00000578794	ENSG00000266086
ENST00000409627	ENSG00000116030
ENST00000560981	ENSG00000128944
ENST00000404045	ENSG00000178026
ENST00000378190	ENSG00000196581
ENST00000545210	ENSG00000134825
ENST00000506974	ENSG00000164258
ENST00000451636	ENSG00000153558
ENST00000417723	ENSG00000144559
ENST00000477127	ENSG00000163660
ENST00000431391	ENSG00000272741
ENST00000505624	ENSG00000205838
ENST00000448404	ENSG00000168066
ENST00000530836	ENSG00000160948
ENST00000469515	ENSG00000008952
ENST00000555944	ENSG00000088833
ENST00000634486	ENSG00000126070
ENST00000419593	ENSG00000254806
ENST00000560119	ENSG00000156958
ENST00000444999	ENSG00000183696
ENST00000555840	ENSG00000029364
ENST00000548180	ENSG00000075089
ENST00000674177	ENSG00000164683
ENST00000648615	ENSG00000114120
ENST00000527494	ENSG00000129158
ENST00000536668	ENSG00000275778
ENST00000447096	ENSG00000059769
ENST00000496387	ENSG00000173660
ENST00000475068	ENSG00000154548
ENST00000414983	ENSG00000163466
ENST00000443647	ENSG00000168894
ENST00000403542	ENSG00000131051
ENST00000498447	ENSG00000176209
ENST00000529790	ENSG00000167283
ENST00000443963	ENSG00000156976
ENST00000565205	ENSG00000167515
ENST00000635248	ENSG00000152061
ENST00000586636	ENSG00000099622
ENST00000504235	ENSG00000196417
ENST00000382671	ENSG00000185627
ENST00000680743	ENSG00000117054
ENST00000522610	ENSG00000070501
ENST00000489394	ENSG00000130066
ENST00000479413	ENSG00000155621
ENST00000518399	ENSG00000080823
ENST00000585361	ENSG00000141349
ENST00000426808	ENSG00000156976
ENST00000681037	ENSG00000117054
ENST00000565043	ENSG00000167889
ENST00000524426	ENSG00000151498
ENST00000453390	ENSG00000143727
ENST00000685881	ENSG00000146282
ENST00000675020	ENSG00000076685
ENST00000529403	ENSG00000213593
ENST00000544850	ENSG00000111196
ENST00000507439	ENSG00000151552
ENST00000533037	ENSG00000172500
ENST00000426966	ENSG00000106638
ENST00000478405	ENSG00000204271
ENST00000538782	ENSG00000119673
ENST00000375403	ENSG00000150401
ENST00000565910	ENSG00000140374
ENST00000490447	ENSG00000137207
ENST00000490434	ENSG00000145088
ENST00000685924	ENSG00000284906
ENST00000551741	ENSG00000139546
ENST00000415942	ENSG00000125826
ENST00000546701	ENSG00000139620
ENST00000457196	ENSG00000157212
ENST00000558205	ENSG00000128463
ENST00000441384	ENSG00000132153
ENST00000439280	ENSG00000110619
ENST00000678714	ENSG00000109685
ENST00000491999	ENSG00000172366
ENST00000461597	ENSG00000198715
ENST00000596002	ENSG00000167775
ENST00000508722	ENSG00000205838
ENST00000388749	ENSG00000104824
ENST00000677640	ENSG00000084623
ENST00000572558	ENSG00000166260
ENST00000489635	ENSG00000197530
ENST00000398622	ENSG00000237651
ENST00000638142	ENSG00000197283
ENST00000601537	ENSG00000095059
ENST00000555534	ENSG00000042317
ENST00000681043	ENSG00000120697
ENST00000482446	ENSG00000189050
ENST00000523409	ENSG00000215114
ENST00000459772	ENSG00000000460
ENST00000648119	ENSG00000188690
ENST00000414696	ENSG00000197261
ENST00000534180	ENSG00000167996
ENST00000495071	ENSG00000102710
ENST00000371194	ENSG00000197261
ENST00000584317	ENSG00000126653
ENST00000417464	ENSG00000183696
ENST00000495785	ENSG00000188529
ENST00000425778	ENSG00000115875
ENST00000466787	ENSG00000182093
ENST00000477012	ENSG00000114125
ENST00000637084	ENSG00000287725
ENST00000692585	ENSG00000287725
ENST00000291839	ENSG00000160408
ENST00000570769	ENSG00000213918
ENST00000507537	ENSG00000164024
ENST00000562465	ENSG00000140326
ENST00000457782	ENSG00000164048
ENST00000582981	ENSG00000177302
ENST00000562235	ENSG00000168701
ENST00000512439	ENSG00000179909
ENST00000510279	ENSG00000124275
ENST00000569524	ENSG00000178761
ENST00000342392	ENSG00000184047
ENST00000485641	ENSG00000126756
ENST00000356613	ENSG00000198576
ENST00000441832	ENSG00000162971
ENST00000471475	ENSG00000107625
ENST00000432748	ENSG00000105879
ENST00000573087	ENSG00000133393
ENST00000431807	ENSG00000144395
ENST00000490820	ENSG00000137504
ENST00000543131	ENSG00000076043
ENST00000588732	ENSG00000140632
ENST00000522663	ENSG00000161010
ENST00000565417	ENSG00000261740
ENST00000509622	ENSG00000174720
ENST00000512506	ENSG00000114120
ENST00000650819	ENSG00000157168
ENST00000366704	ENSG00000154358
ENST00000558676	ENSG00000140538
ENST00000569430	ENSG00000188603
ENST00000606214	ENSG00000145979
ENST00000543471	ENSG00000196152
ENST00000599847	ENSG00000152439
ENST00000677863	ENSG00000170144
ENST00000692143	ENSG00000120699
ENST00000564206	ENSG00000133124
ENST00000497160	ENSG00000167377
ENST00000305409	ENSG00000171951
ENST00000377419	ENSG00000096654
ENST00000681175	ENSG00000101160
ENST00000591471	ENSG00000181666
ENST00000397863	ENSG00000197971
ENST00000455282	ENSG00000171291
ENST00000691155	ENSG00000165678
ENST00000374429	ENSG00000107562
ENST00000296677	ENSG00000164251
ENST00000684505	ENSG00000171503
ENST00000505365	ENSG00000089335
ENST00000588174	ENSG00000198551
ENST00000368863	ENSG00000143442
ENST00000376451	ENSG00000120549
ENST00000405767	ENSG00000170340
ENST00000675018	ENSG00000121940
ENST00000649003	ENSG00000152661
ENST00000261037	ENSG00000144810
ENST00000396424	ENSG00000197497
ENST00000635598	ENSG00000165195
ENST00000460231	ENSG00000081154
ENST00000397323	ENSG00000157110
ENST00000464750	ENSG00000160201
ENST00000392668	ENSG00000134954

## Sheet: Sheet5 (2)
ENST00000444878
ENST00000453453
ENST00000679243
ENST00000618278
ENST00000677553
ENST00000643625
ENST00000681459
ENST00000684697
ENST00000678730
ENST00000676488
ENST00000685348
ENST00000690209
ENST00000649152
ENST00000693452
ENST00000674997
ENST00000659760
ENST00000681557
ENST00000543468
ENST00000585023
ENST00000265537
ENST00000342075
ENST00000680961
ENST00000681379
ENST00000673737
ENST00000559386
ENST00000650171
ENST00000673919
ENST00000681047
ENST00000643595
ENST00000421980
ENST00000611150
ENST00000647650
ENST00000672019
ENST00000650116
ENST00000687434
ENST00000674569
ENST00000637060
ENST00000679155
ENST00000260376
ENST00000691478
ENST00000679315
ENST00000680613
ENST00000687025
ENST00000167825
ENST00000659122
ENST00000436674
ENST00000561081
ENST00000649316
ENST00000550201
ENST00000677634
ENST00000679571
ENST00000566903
ENST00000681434
ENST00000679547
ENST00000681441
ENST00000681656
ENST00000440957
ENST00000439080
ENST00000674974
ENST00000681565
ENST00000686142
ENST00000680726
ENST00000693020
ENST00000495106
ENST00000650833
ENST00000679431
ENST00000441156
ENST00000642810
ENST00000452106
ENST00000481600
ENST00000358580
ENST00000685376
ENST00000680665
ENST00000689297
ENST00000689392
ENST00000643892
ENST00000434009
ENST00000434494
ENST00000674049
ENST00000675514
ENST00000241527
ENST00000674588
ENST00000610735
ENST00000504594
ENST00000424546
ENST00000445378
ENST00000448279
ENST00000673626
ENST00000531514
ENST00000677307
ENST00000461461
ENST00000493185
ENST00000678519
ENST00000468210
ENST00000677727
ENST00000679959
ENST00000692149
ENST00000602686
ENST00000554437
ENST00000532881
ENST00000527142
ENST00000531688
ENST00000453122
ENST00000449221
ENST00000673551
ENST00000510871
ENST00000394826
ENST00000528649
ENST00000690461
ENST00000399807
ENST00000391947
ENST00000652494
ENST00000683435
ENST00000691217
ENST00000544110
ENST00000659283
ENST00000686222
ENST00000611578
ENST00000687194
ENST00000545621
ENST00000441122
ENST00000642078
ENST00000583043
ENST00000679108
ENST00000339942
ENST00000429888
ENST00000369557
ENST00000585914
ENST00000358654
ENST00000676895
ENST00000639607
ENST00000430927
ENST00000590193
ENST00000453040
ENST00000454304
ENST00000676004
ENST00000620039
ENST00000687579
ENST00000675750
ENST00000650388
ENST00000685234
ENST00000439343
ENST00000443376
ENST00000493230
ENST00000484601
ENST00000540232
ENST00000638819
ENST00000677007
ENST00000451194
ENST00000684301
ENST00000538021
ENST00000674657
ENST00000448821
ENST00000434228
ENST00000681641
ENST00000465627
ENST00000685391
ENST00000513747
ENST00000682555
ENST00000392686
ENST00000439512
ENST00000557924
ENST00000532592
ENST00000583443
ENST00000416605
ENST00000613878
ENST00000612881
ENST00000482855
ENST00000371075
ENST00000641323
ENST00000543984
ENST00000581475
ENST00000638135
ENST00000674163
ENST00000505127
ENST00000680193
ENST00000640996
ENST00000376935
ENST00000639722
ENST00000552884
ENST00000472520
ENST00000571864
ENST00000536593
ENST00000594164
ENST00000677228
ENST00000678951
ENST00000642644
ENST00000474374
ENST00000692097
ENST00000549679
ENST00000692223
ENST00000443785
ENST00000676164
ENST00000531684
ENST00000580805
ENST00000676040
ENST00000681251
ENST00000646554
ENST00000621396
ENST00000482927
ENST00000682162
ENST00000468415
ENST00000467213
ENST00000530676
ENST00000313949
ENST00000510434
ENST00000628377
ENST00000578519
ENST00000484535
ENST00000680135
ENST00000676992
ENST00000588308
ENST00000441818
ENST00000529146
ENST00000557978
ENST00000474804
ENST00000503779
ENST00000683078
ENST00000423275
ENST00000496169
ENST00000651803
ENST00000601638
ENST00000567440
ENST00000631420
ENST00000591057
ENST00000369857
ENST00000470455
ENST00000643504
ENST00000398187
ENST00000681823
ENST00000490716
ENST00000263255
ENST00000464720
ENST00000591613
ENST00000641025
ENST00000619299
ENST00000420201
ENST00000396196
ENST00000491069
ENST00000566115
ENST00000535283
ENST00000437275
ENST00000592704
ENST00000425034
ENST00000441800
ENST00000575041
ENST00000629753
ENST00000676765
ENST00000627121
ENST00000625689
ENST00000521659
ENST00000395764
ENST00000680909
ENST00000678468
ENST00000676669
ENST00000564652
ENST00000584080
ENST00000368258
ENST00000573203
ENST00000638817
ENST00000541273
ENST00000588857
ENST00000528964
ENST00000495509
ENST00000480306
ENST00000677781
ENST00000669332
ENST00000587993
ENST00000497830
ENST00000559309
ENST00000457164
ENST00000439230
ENST00000483235
ENST00000555931
ENST00000691479
ENST00000550880
ENST00000393362
ENST00000571460
ENST00000424478
ENST00000489572
ENST00000430081
ENST00000558999
ENST00000243040
ENST00000465753
ENST00000440472
ENST00000563940
ENST00000411991
ENST00000472823
ENST00000611151
ENST00000418431
ENST00000461204
ENST00000439676
ENST00000687329
ENST00000432260
ENST00000588067
ENST00000549098
ENST00000559138
ENST00000435721
ENST00000657122
ENST00000557423
ENST00000607388
ENST00000557652
ENST00000545419
ENST00000692270
ENST00000334075
ENST00000586825
ENST00000288344
ENST00000525317
ENST00000473527
ENST00000474384
ENST00000456188
ENST00000543455
ENST00000590925
ENST00000572739
ENST00000378191
ENST00000601674
ENST00000376550
ENST00000413137
ENST00000400772
ENST00000549960
ENST00000576377
ENST00000676581
ENST00000477564
ENST00000514133
ENST00000445961
ENST00000588692
ENST00000492349
ENST00000612022
ENST00000482914
ENST00000460277
ENST00000615229
ENST00000440790
ENST00000446547
ENST00000533833
ENST00000481848
ENST00000229405
ENST00000494538
ENST00000526437
ENST00000464251
ENST00000585866
ENST00000670907
ENST00000578794
ENST00000409627
ENST00000560981
ENST00000404045
ENST00000378190
ENST00000545210
ENST00000506974
ENST00000451636
ENST00000417723
ENST00000477127
ENST00000431391
ENST00000505624
ENST00000448404
ENST00000530836
ENST00000469515
ENST00000555944
ENST00000634486
ENST00000419593
ENST00000560119
ENST00000444999
ENST00000555840
ENST00000548180
ENST00000674177
ENST00000648615
ENST00000527494
ENST00000536668
ENST00000447096
ENST00000496387
ENST00000475068
ENST00000414983
ENST00000443647
ENST00000403542
ENST00000498447
ENST00000529790
ENST00000443963
ENST00000565205
ENST00000635248
ENST00000586636
ENST00000504235
ENST00000382671
ENST00000680743
ENST00000522610
ENST00000489394
ENST00000479413
ENST00000518399
ENST00000585361
ENST00000426808
ENST00000681037
ENST00000565043
ENST00000524426
ENST00000453390
ENST00000685881
ENST00000675020
ENST00000529403
ENST00000544850
ENST00000507439
ENST00000533037
ENST00000426966
ENST00000478405
ENST00000538782
ENST00000375403
ENST00000565910
ENST00000490447
ENST00000490434
ENST00000685924
ENST00000551741
ENST00000415942
ENST00000546701
ENST00000457196
ENST00000558205
ENST00000441384
ENST00000439280
ENST00000678714
ENST00000491999
ENST00000461597
ENST00000596002
ENST00000508722
ENST00000388749
ENST00000677640
ENST00000572558
ENST00000489635
ENST00000398622
ENST00000638142
ENST00000601537
ENST00000555534
ENST00000681043
ENST00000482446
ENST00000523409
ENST00000459772
ENST00000648119
ENST00000414696
ENST00000534180
ENST00000495071
ENST00000371194
ENST00000584317
ENST00000417464
ENST00000495785
ENST00000425778
ENST00000466787
ENST00000477012
ENST00000637084
ENST00000692585
ENST00000291839
ENST00000570769
ENST00000507537
ENST00000562465
ENST00000457782
ENST00000582981
ENST00000562235
ENST00000512439
ENST00000510279
ENST00000569524
ENST00000342392
ENST00000485641
ENST00000356613
ENST00000441832
ENST00000471475
ENST00000432748
ENST00000573087
ENST00000431807
ENST00000490820
ENST00000543131
ENST00000588732
ENST00000522663
ENST00000565417
ENST00000509622
ENST00000512506
ENST00000650819
ENST00000366704
ENST00000558676
ENST00000569430
ENST00000606214
ENST00000543471
ENST00000599847
ENST00000677863
ENST00000692143
ENST00000564206
ENST00000497160
ENST00000305409
ENST00000377419
ENST00000681175
ENST00000591471
ENST00000397863
ENST00000455282
ENST00000691155
ENST00000374429
ENST00000296677
ENST00000684505
ENST00000505365
ENST00000588174
ENST00000368863
ENST00000376451
ENST00000405767
ENST00000675018
ENST00000649003
ENST00000261037
ENST00000396424
ENST00000635598
ENST00000460231
ENST00000397323
ENST00000464750
ENST00000392668
ENST00000417903
ENST00000563597
ENST00000436280
ENST00000330701
ENST00000557349
ENST00000526755
ENST00000396828
ENST00000421355
ENST00000423566
ENST00000445655
ENST00000461311
ENST00000515578
ENST00000462330
ENST00000483815
ENST00000622445
ENST00000493476
ENST00000537825
ENST00000483386
ENST00000501744
ENST00000338110
ENST00000378727
ENST00000510797
ENST00000425053
ENST00000482983
ENST00000471520
ENST00000512339
ENST00000648109
ENST00000675061
ENST00000475323
ENST00000636280
ENST00000477442
ENST00000509705
ENST00000479184
ENST00000418794
ENST00000290075
ENST00000284290
ENST00000377600
ENST00000684459
ENST00000307533
ENST00000525455
ENST00000520486
ENST00000475053
ENST00000411863
ENST00000318220
ENST00000428041
ENST00000358604
ENST00000674915
ENST00000436324
ENST00000483328
ENST00000487831
ENST00000497250
ENST00000647418
ENST00000483998
ENST00000476243
ENST00000573637
ENST00000466771
ENST00000690592
ENST00000612061
ENST00000534280
ENST00000349655
ENST00000479075
ENST00000469362
ENST00000693743
ENST00000318787
ENST00000415076
ENST00000546531
ENST00000447878
ENST00000474756
ENST00000416538
ENST00000519509
ENST00000498274
ENST00000509359
ENST00000585769
ENST00000538796
ENST00000426563
ENST00000454323
ENST00000568470
ENST00000477755
ENST00000458191
ENST00000599874
ENST00000473040
ENST00000573487
ENST00000354204
ENST00000487137
ENST00000446564
ENST00000531709
ENST00000531944
ENST00000418996
ENST00000531133
ENST00000444232
ENST00000407479
ENST00000446344
ENST00000317501
ENST00000398411
ENST00000368644
ENST00000558767
ENST00000588184
ENST00000377179
ENST00000483943
ENST00000376712
ENST00000371968
ENST00000338482
ENST00000397554

## Sheet: Sheet6
ENST00000444878
ENST00000453453
ENST00000679243
ENST00000618278
ENST00000677553
ENST00000643625
ENST00000681459
ENST00000684697
ENST00000678730
ENST00000676488
ENST00000685348
ENST00000690209
ENST00000693452
ENST00000674997
ENST00000659760
ENST00000681557
ENST00000543468
ENST00000265537
ENST00000342075
ENST00000680961
ENST00000650171
ENST00000673919
ENST00000681047
ENST00000643595
ENST00000421980
ENST00000611150
ENST00000672019
ENST00000650116
ENST00000637060
ENST00000679155
ENST00000691478
ENST00000679315
ENST00000680613
ENST00000167825
ENST00000659122
ENST00000436674
ENST00000550201
ENST00000677634
ENST00000566903
ENST00000681434
ENST00000681441
ENST00000681656
ENST00000440957
ENST00000439080
ENST00000674974
ENST00000681565
ENST00000686142
ENST00000680726
ENST00000693020
ENST00000495106
ENST00000679431
ENST00000441156
ENST00000642810
ENST00000481600
ENST00000358580
ENST00000685376
ENST00000680665
ENST00000643892
ENST00000434009
ENST00000434494
ENST00000675514
ENST00000674588
ENST00000504594
ENST00000424546
ENST00000445378
ENST00000531514
ENST00000677307
ENST00000461461
ENST00000493185
ENST00000678519
ENST00000468210
ENST00000677727
ENST00000679959
ENST00000527142
ENST00000531688
ENST00000453122
ENST00000673551
ENST00000394826
ENST00000690461
ENST00000391947
ENST00000652494
ENST00000683435
ENST00000544110
ENST00000659283
ENST00000686222
ENST00000611578
ENST00000545621
ENST00000441122
ENST00000679108
ENST00000339942
ENST00000429888
ENST00000585914
ENST00000358654
ENST00000676895
ENST00000590193
ENST00000453040
ENST00000454304
ENST00000676004
ENST00000620039
ENST00000687579
ENST00000675750
ENST00000650388
ENST00000439343
ENST00000493230
ENST00000484601
ENST00000540232
ENST00000677007
ENST00000538021
ENST00000434228
ENST00000681641
ENST00000465627
ENST00000685391
ENST00000682555
ENST00000392686
ENST00000439512
ENST00000557924
ENST00000613878
ENST00000371075
ENST00000543984
ENST00000581475
ENST00000638135
ENST00000674163
ENST00000680193
ENST00000640996
ENST00000472520
ENST00000536593
ENST00000594164
ENST00000677228
ENST00000678951
ENST00000474374
ENST00000692097
ENST00000549679
ENST00000443785
ENST00000676164
ENST00000580805
ENST00000676040
ENST00000681251
ENST00000646554
ENST00000621396
ENST00000682162
ENST00000467213
ENST00000313949
ENST00000510434
ENST00000628377
ENST00000578519
ENST00000680135
ENST00000676992
ENST00000441818
ENST00000529146
ENST00000503779
ENST00000423275
ENST00000496169
ENST00000601638
ENST00000631420
ENST00000591057
ENST00000369857
ENST00000470455
ENST00000643504
ENST00000398187
ENST00000591613
ENST00000619299
ENST00000420201
ENST00000491069
ENST00000566115
ENST00000535283
ENST00000437275
ENST00000592704
ENST00000425034
ENST00000575041
ENST00000676765
ENST00000627121
ENST00000521659
ENST00000395764
ENST00000680909
ENST00000678468
ENST00000676669
ENST00000564652
ENST00000584080
ENST00000368258
ENST00000573203
ENST00000541273
ENST00000588857
ENST00000528964
ENST00000495509
ENST00000480306
ENST00000677781
ENST00000669332
ENST00000587993
ENST00000497830
ENST00000559309
ENST00000457164
ENST00000439230
ENST00000483235
ENST00000555931
ENST00000691479
ENST00000550880
ENST00000571460
ENST00000489572
ENST00000558999
ENST00000243040
ENST00000465753
ENST00000440472
ENST00000563940
ENST00000411991
ENST00000472823
ENST00000611151
ENST00000418431
ENST00000461204
ENST00000439676
ENST00000687329
ENST00000432260
ENST00000588067
ENST00000559138
ENST00000435721
ENST00000657122
ENST00000557423
ENST00000557652
ENST00000692270
ENST00000334075
ENST00000586825
ENST00000288344
ENST00000525317
ENST00000473527
ENST00000474384
ENST00000543455
ENST00000590925
ENST00000572739
ENST00000378191
ENST00000376550
ENST00000413137
ENST00000400772
ENST00000549960
ENST00000576377
ENST00000676581
ENST00000514133
ENST00000445961
ENST00000588692
ENST00000492349
ENST00000612022
ENST00000482914
ENST00000460277
ENST00000446547
ENST00000533833
ENST00000481848
ENST00000229405
ENST00000494538
ENST00000526437
ENST00000464251
ENST00000585866
ENST00000670907
ENST00000578794
ENST00000409627
ENST00000560981
ENST00000404045
ENST00000378190
ENST00000545210
ENST00000451636
ENST00000417723
ENST00000477127
ENST00000448404
ENST00000530836
ENST00000469515
ENST00000555944
ENST00000634486
ENST00000419593
ENST00000555840
ENST00000548180
ENST00000674177
ENST00000648615
ENST00000536668
ENST00000447096
ENST00000414983
ENST00000403542
ENST00000498447
ENST00000443963
ENST00000565205
ENST00000635248
ENST00000586636
ENST00000504235
ENST00000382671
ENST00000680743
ENST00000489394
ENST00000479413
ENST00000518399
ENST00000585361
ENST00000426808
ENST00000681037
ENST00000565043
ENST00000453390
ENST00000685881
ENST00000675020
ENST00000529403
ENST00000507439
ENST00000533037
ENST00000426966
ENST00000538782
ENST00000375403
ENST00000490447
ENST00000685924
ENST00000551741
ENST00000415942
ENST00000546701
ENST00000457196
ENST00000558205
ENST00000441384
ENST00000439280
ENST00000678714
ENST00000491999
ENST00000461597
ENST00000596002
ENST00000388749
ENST00000677640
ENST00000572558
ENST00000489635
ENST00000398622
ENST00000638142
ENST00000601537
ENST00000555534
ENST00000681043
ENST00000482446
ENST00000523409
ENST00000534180
ENST00000584317
ENST00000495785
ENST00000425778
ENST00000477012
ENST00000291839
ENST00000570769
ENST00000507537
ENST00000562465
ENST00000457782
ENST00000582981
ENST00000562235
ENST00000512439
ENST00000569524
ENST00000342392
ENST00000356613
ENST00000441832
ENST00000471475
ENST00000432748
ENST00000573087
ENST00000490820
ENST00000543131
ENST00000588732
ENST00000522663
ENST00000565417
ENST00000509622
ENST00000512506
ENST00000650819
ENST00000366704
ENST00000569430
ENST00000606214
ENST00000677863
ENST00000692143
ENST00000497160
ENST00000377419
ENST00000681175
ENST00000691155
ENST00000296677
ENST00000684505
ENST00000505365
ENST00000368863
ENST00000675018
ENST00000649003
ENST00000396424
ENST00000635598
ENST00000460231
ENST00000397323

## Sheet: Sheet7
Differentially expressed transcripts identified from Upf3b-KO vs Ctrl mouse fontal cortices in vivo
TXID	PPEE	PPDE	PostFC	RealFC	C1Mean	C2Mean
ENSMUST00000201637	0	1	0.518015	0.517357	224.767	434.462
ENSMUST00000000253	0	1	0.798864	0.798833	1553.27	1944.42
ENSMUST00000000312	0	1	0.487056	0.486496	130.937	269.154
ENSMUST00000000335	0	1	0.661128	0.660986	933.577	1412.41
ENSMUST00000115609	0	1	0.237652	0.236741	117.562	496.618
ENSMUST00000000356	0	1	0.873551	0.873548	8494.99	9724.7
ENSMUST00000102732	0	1	5.87902	6.00019	143.462	23.9012
ENSMUST00000000421	0	1	6.09902	6.16823	104.471	16.9285
ENSMUST00000148602	0	1	2.07489	2.0754	2602.88	1254.15
ENSMUST00000152499	0	1	1.57913	1.58001	616.702	390.311
ENSMUST00000093046	0	1	0.0145237	0.000244005	0	40.9728
ENSMUST00000000572	0	1	5.71688	5.75185	460.699	80.0876
ENSMUST00000197284	0	1	3.53222	3.53303	3241.92	917.596
ENSMUST00000198625	0	1	2.73249	2.7333	3476.14	1271.77
ENSMUST00000000727	0	1	0.84896	0.848954	4518.24	5322.14
ENSMUST00000000756	0	1	0.879287	0.879277	6249.7	7107.78
ENSMUST00000108797	0	1	0.752179	0.752156	4748.66	6313.4
ENSMUST00000114656	0	1	0.00689989	0.000115046	0	86.9118
ENSMUST00000102657	0	1	2.12072	2.125	330.618	155.58
ENSMUST00000168465	0	1	0.0139065	0.000233491	0	42.8181
ENSMUST00000110082	0	1	0.914222	0.914221	77152.3	84391.3
ENSMUST00000199705	0	1	0.586366	0.586211	931.974	1589.83
ENSMUST00000171244	0	1	16.2252	20.3217	44.8425	2.19712
ENSMUST00000001347	0	1	1.31978	1.31984	3958.84	2999.48
ENSMUST00000001451	0	1	1.54245	1.54259	1782.44	1155.48
ENSMUST00000105409	0	1	16.6962	21.1527	44.2321	2.08156
ENSMUST00000001547	0	1	0.634127	0.633879	215.595	340.126
ENSMUST00000001559	0	1	1.58994	1.59062	825.3	518.851
ENSMUST00000001566	0	1	0.890775	0.890771	6565.01	7370.03
ENSMUST00000001599	0	1	7.73077	7.7972	232.327	29.7874
ENSMUST00000165027	0	1	1.47038	1.47075	1113.44	757.058
ENSMUST00000079324	0	1	1.15056	1.15058	6714.67	5835.92
ENSMUST00000106981	0	1	26.6734	27.6997	411.462	14.8447
ENSMUST00000106983	0	1	313.456	18868.6	188.676	0
ENSMUST00000165594	0	1	0.903643	0.90364	22652.7	25068.3
ENSMUST00000100489	0	1	0.729257	0.729242	7681.24	10533.2
ENSMUST00000002013	0	1	3.10495	3.11625	344.733	110.618
ENSMUST00000114934	0	1	0.164191	0.163759	188.099	1148.69
ENSMUST00000002259	0	1	2.00009	2.00115	554.037	276.854
ENSMUST00000101056	0	1	15.8555	24.7057	24.617	0.986816
ENSMUST00000002487	0	1	0.844055	0.844047	3741.47	4432.78
ENSMUST00000117828	0	1	0.843845	0.843823	3625.99	4297.09
ENSMUST00000002551	0	1	0.682354	0.682285	922.908	1352.68
ENSMUST00000238610	0	1	74.6481	4448.23	44.4723	0
ENSMUST00000002840	0	1	0.705606	0.705458	833.041	1180.86
ENSMUST00000003038	0	1	0.757494	0.757489	8051.85	10629.7
ENSMUST00000174355	0	1	0.744123	0.74412	33999.6	45691
ENSMUST00000039694	0	1	0.72701	0.726925	1383.91	1903.8
ENSMUST00000197565	0	1	156.309	9379.33	93.7833	0
ENSMUST00000149349	0	1	8.41319	8.71077	128.853	14.7836
ENSMUST00000054462	0	1	1.43343	1.43402	626.034	436.555
ENSMUST00000003360	0	1	1.22066	1.22069	2715.53	2224.58
ENSMUST00000148486	0	1	0.753932	0.753918	7500.35	9948.51
ENSMUST00000020383	0	1	10.5833	10.6553	841.711	78.9853
ENSMUST00000220326	0	1	14.0691	15.0793	115.837	7.67251
ENSMUST00000003444	0	1	1.64404	1.64479	324.938	197.553
ENSMUST00000003502	0	1	0.655396	0.65529	1266.3	1932.44
ENSMUST00000003561	0	1	0.670759	0.670743	3127.94	4663.4
ENSMUST00000003720	0	1	0.811833	0.81181	1995.69	2458.32
ENSMUST00000003754	0	1	0.701915	0.701858	1096.08	1561.69
ENSMUST00000003828	0	1	170.306	10224.5	102.235	0
ENSMUST00000004050	0	1	0.809399	0.809396	13169.2	16270.4
ENSMUST00000216540	0	1	190.672	11454.3	114.533	0
ENSMUST00000095767	0	1	0.550874	0.550729	504.179	915.483
ENSMUST00000004294	0	1	0.471682	0.471665	8949.92	18975.2
ENSMUST00000165878	0	1	1.57005	1.57008	20594.9	13117.1
ENSMUST00000004480	0	1	0.64533	0.645316	3839.44	5949.71
ENSMUST00000102528	0	1	1.23491	1.23494	5870.39	4753.59
ENSMUST00000111632	0	1	0.669551	0.669544	19792.4	29560.9
ENSMUST00000146114	0	1	11.8409	12.2882	87.5764	7.11768
ENSMUST00000004774	0	1	41.9496	42.6095	607.954	14.2583
ENSMUST00000160737	0	1	1.93875	1.93978	515.609	265.802
ENSMUST00000065957	0	1	0.838897	0.83889	4231.24	5043.86
ENSMUST00000112531	0	1	0.00446771	7.43137e-05	0	134.555
ENSMUST00000080210	0	1	0.750617	0.750616	32895.2	43824.3
ENSMUST00000005256	0	1	1.37841	1.37845	4373.92	3173.07
ENSMUST00000005279	0	1	0.667304	0.667203	507.758	761.029
ENSMUST00000131909	0	1	4.67054	4.69162	485.065	103.382
ENSMUST00000136696	0	1	11.2221	11.3753	450.809	39.6215
ENSMUST00000108659	0	1	6.26488	6.40708	140.863	21.977
ENSMUST00000005400	0	1	22.1949	22.8153	462.857	20.2776
ENSMUST00000124470	0	1	18.8375	18.961	629.623	33.1967
ENSMUST00000134410	0	1	17.1504	20.4659	59.1936	2.88279
ENSMUST00000148257	0	1	86.4983	115.625	201.543	1.73315
ENSMUST00000005493	0	1	0.712583	0.712579	33719.1	47319.7
ENSMUST00000072031	0	1	0.627167	0.62703	1017.83	1623.26
ENSMUST00000108751	0	1	101.942	6096.38	60.9538	0
ENSMUST00000005606	0	1	0.721718	0.721704	4372.17	6058.12
ENSMUST00000199432	0	1	0.0052673	8.76831e-05	0	114.037
ENSMUST00000161051	0	1	1.10084	1.10084	20075.4	18236.4
ENSMUST00000162415	0	1	1.12364	1.12364	11124.5	9900.43
ENSMUST00000005826	0	1	0.869669	0.869666	9798.32	11266.8
ENSMUST00000005953	0	1	1.63626	1.63744	522.071	318.829
ENSMUST00000006027	0	1	0.898434	0.898433	13474.3	14997.6
ENSMUST00000006123	0	1	95.0171	5678.21	56.7721	0
ENSMUST00000161611	0	1	0.353073	0.351162	70.5987	201.062
ENSMUST00000006181	0	1	1.10253	1.10253	8704.06	7894.63
ENSMUST00000006286	0	1	1.32193	1.32211	1425.86	1078.47
ENSMUST00000006435	0	1	0.850597	0.850595	22463.9	26409.6
ENSMUST00000057410	0	1	0.544814	0.544146	109.081	200.471
ENSMUST00000073339	0	1	0.804966	0.804963	12059.8	14981.8
ENSMUST00000135941	0	1	0.801671	0.801654	2705.55	3374.96
ENSMUST00000127939	0	1	1.40476	1.40486	3580.38	2548.57
ENSMUST00000115248	0	1	0.82401	0.823977	2535.63	3077.31
ENSMUST00000111807	0	1	0.689099	0.689061	3368.42	4888.42
ENSMUST00000006697	0	1	0.72631	0.726171	851.058	1171.98
ENSMUST00000227181	0	1	3.01264	3.03168	190.268	62.7532
ENSMUST00000006774	0	1	1.30209	1.30223	1614.92	1240.12
ENSMUST00000201125	0	1	5.65649	5.71486	270.723	47.3635
ENSMUST00000030417	0	1	0.893897	0.893893	6258.43	7001.32
ENSMUST00000051477	0	1	0.909932	0.90993	8119.96	8923.73
ENSMUST00000025083	0	1	0.866511	0.866508	11890.5	13722.4
ENSMUST00000103120	0	1	1.15936	1.15937	11035.5	9518.52
ENSMUST00000092684	0	1	4.29206	4.35001	146.753	33.7285
ENSMUST00000007012	0	1	0.870122	0.870118	6760.62	7769.77
ENSMUST00000232726	0	1	2.83513	2.8422	437.887	154.06
ENSMUST00000103124	0	1	0.769543	0.769425	894.953	1163.15
ENSMUST00000085913	0	1	0.876066	0.876065	21546.9	24595.1
ENSMUST00000111243	0	1	10.3057	10.3632	385.747	37.2139
ENSMUST00000007708	0	1	0.885598	0.885594	15307	17284.5
ENSMUST00000007757	0	1	1.17239	1.17242	2357.07	2010.44
ENSMUST00000102752	0	1	1.84019	1.84044	1454.58	790.342
ENSMUST00000166549	0	1	1.53764	1.53771	6861.29	4462.01
ENSMUST00000007814	0	1	0.675055	0.674996	1092.66	1618.78
ENSMUST00000008016	0	1	0.776037	0.775992	1130.58	1456.95
ENSMUST00000151120	0	1	1.16201	1.16201	15852.6	13642.4
ENSMUST00000008051	0	1	12.4574	12.5331	435.97	34.7762
ENSMUST00000108707	0	1	8.62576	9.05346	95.8491	10.5781
ENSMUST00000008626	0	1	7.48094	7.65614	83.2782	10.8686
ENSMUST00000234399	0	1	6.21402	6.47765	76.0702	11.735
ENSMUST00000009219	0	1	0.661627	0.661588	1322.48	1998.95
ENSMUST00000160211	0	1	5.14387	5.22672	155.247	29.6945
ENSMUST00000009259	0	1	5.35052	5.64139	50.0976	8.87213
ENSMUST00000009522	0	1	2.00261	2.00445	251.193	125.313
ENSMUST00000009538	0	1	0.585846	0.58582	2690.93	4593.46
ENSMUST00000204617	0	1	0.66511	0.665086	5560.12	8360
ENSMUST00000118152	0	1	0.799652	0.799646	7760.52	9704.95
ENSMUST00000164107	0	1	0.811185	0.811158	1280.77	1578.94
ENSMUST00000009877	0	1	0.0159128	0.000267713	0	37.3434
ENSMUST00000176271	0	1	1.64548	1.64674	499.767	303.485
ENSMUST00000010188	0	1	3.51168	3.53944	190.205	53.7316
ENSMUST00000010198	0	1	0.838051	0.838041	3362.34	4012.14
ENSMUST00000127305	0	1	6.57839	6.61916	266.355	40.2315
ENSMUST00000010267	0	1	0.339658	0.338321	99.1856	293.19
ENSMUST00000066319	0	1	4.7499	4.86013	98.1678	20.1906
ENSMUST00000092912	0	1	6.56622	6.74341	125.791	18.6454
ENSMUST00000164057	0	1	9.09836	9.62288	88.2186	9.15863
ENSMUST00000108363	0	1	0.820428	0.82037	1517.28	1849.51
ENSMUST00000011896	0	1	0.881637	0.881635	18826.7	21354.3
ENSMUST00000074690	0	1	2.71945	2.72664	386.839	141.867
ENSMUST00000080281	0	1	0.727697	0.727651	1283.22	1763.51
ENSMUST00000012587	0	1	2.69759	2.70752	106.429	39.3024
ENSMUST00000168774	0	1	100.865	6031.34	60.3034	0
ENSMUST00000013807	0	1	0.729018	0.729014	11065.9	15179.3
ENSMUST00000013842	0	1	0.833136	0.833133	24035.9	28850.1
ENSMUST00000014221	0	1	0.843243	0.843226	4709.49	5585.09
ENSMUST00000071968	0	1	309.322	765.74	307.174	0.39116
ENSMUST00000014673	0	1	26.939	34.5493	69.9203	2.01407
ENSMUST00000171796	0	1	0.908959	0.908958	30667.5	33739.2
ENSMUST00000014891	0	1	91.8179	2762.63	27.6163	0
ENSMUST00000014990	0	1	1.58085	1.58114	938.705	593.686
ENSMUST00000114251	0	1	0.790676	0.790667	10861.1	13736.7
ENSMUST00000114259	0	1	0.694638	0.694615	5384.17	7751.31
ENSMUST00000160896	0	1	62.825	3734.29	37.3329	0
ENSMUST00000114013	0	1	0.923061	0.923059	21712.6	23522.4
ENSMUST00000055693	0	1	0.645715	0.645672	1553.18	2405.53
ENSMUST00000030010	0	1	1.2903	1.29034	2212.66	1714.79
ENSMUST00000015435	0	1	0.835701	0.835696	19490	23321.9
ENSMUST00000149391	0	1	1.93564	1.93669	1028.63	531.125
ENSMUST00000015498	0	1	3.20046	3.20595	295.549	92.1807
ENSMUST00000015796	0	1	24.8955	25.6678	233.531	9.08859
ENSMUST00000115426	0	1	25.355	26.5252	327.841	12.35
ENSMUST00000170836	0	1	0.726966	0.72695	2819.4	3878.4
ENSMUST00000015858	0	1	1.33089	1.33093	2889.17	2170.78
ENSMUST00000015877	0	1	0.896368	0.896367	15835.1	17665.8
ENSMUST00000165307	0	1	0.867961	0.867949	5801.18	6683.78
ENSMUST00000156481	0	1	1.40852	1.40862	1212.68	860.892
ENSMUST00000090986	0	1	0.686669	0.686607	803.415	1170.13
ENSMUST00000117396	0	1	7.15329	7.34821	68.2077	9.27358
ENSMUST00000045586	0	1	0.00176505	2.92808e-05	0	341.51
ENSMUST00000121573	0	1	4.01321	4.03971	272.778	67.5166
ENSMUST00000067620	0	1	3.68238	3.69099	338.313	91.652
ENSMUST00000016124	0	1	2.39429	2.40038	326.625	136.066
ENSMUST00000016168	0	1	4.89905	4.91017	505.994	103.042
ENSMUST00000108841	0	1	0.425434	0.424479	151.681	357.348
ENSMUST00000135011	0	1	0.287433	0.285228	54.7394	191.939
ENSMUST00000114058	0	1	0.625424	0.625397	5163.2	8255.89
ENSMUST00000016672	0	1	0.758234	0.758177	740.939	977.267
ENSMUST00000016678	0	1	1.82899	1.82928	1544.68	844.416
ENSMUST00000163242	0	1	0.807514	0.807509	7407.23	9172.94
ENSMUST00000142623	0	1	7.60831	7.94547	92.4714	11.6295
ENSMUST00000088585	0	1	9.91927	9.98326	826.39	82.7686
ENSMUST00000180062	0	1	7.26723	7.31809	535.496	73.1657
ENSMUST00000103035	0	1	0.676572	0.676403	768.851	1136.68
ENSMUST00000017126	0	1	36.4229	40.7817	97.4561	2.37995
ENSMUST00000017339	0	1	37.4649	48.5584	94.7764	1.94201
ENSMUST00000017534	0	1	0.801083	0.801076	6188.21	7724.87
ENSMUST00000102478	0	1	0.814166	0.814163	33568.2	41230.3
ENSMUST00000017610	0	1	0.695102	0.695097	9806.12	14107.6
ENSMUST00000063750	0	1	2.68586	2.69616	262.146	97.223
ENSMUST00000017859	0	1	1.39565	1.39579	2461.51	1763.53
ENSMUST00000017864	0	1	10.8405	11.3476	50.6232	4.45203
ENSMUST00000017867	0	1	18.943	21.4711	90.4859	4.20478
ENSMUST00000017878	0	1	1.61287	1.61322	821.024	508.931
ENSMUST00000059954	0	1	1.21373	1.21378	3130.15	2578.84
ENSMUST00000116429	0	1	1.84439	1.84507	1359.79	736.981
ENSMUST00000102505	0	1	118.34	7086.57	70.8557	0
ENSMUST00000143219	0	1	0.904541	0.904536	10746.6	11880.8
ENSMUST00000017975	0	1	0.830708	0.830703	6660.06	8017.37
ENSMUST00000017976	0	1	6.942	7.17042	110.762	15.4384
ENSMUST00000018246	0	1	0.712009	0.711952	1055.2	1482.12
ENSMUST00000082059	0	1	1.89263	1.89333	553.914	292.556
ENSMUST00000185539	0	1	2.18227	2.18747	295.401	135.037
ENSMUST00000109384	0	1	0.753525	0.753474	2171.56	2882.07
ENSMUST00000018470	0	1	0.842196	0.842194	22091.7	26231.1
ENSMUST00000143720	0	1	21.9831	23.0317	273.683	11.8733
ENSMUST00000156068	0	1	0.601787	0.601759	4970.42	8259.83
ENSMUST00000238695	0	1	2.78237	2.7951	232.249	83.085
ENSMUST00000018614	0	1	2.19268	2.19321	1445.23	658.952
ENSMUST00000142328	0	1	3.43326	3.4389	880.318	255.981
ENSMUST00000069456	0	1	0.613396	0.613294	685.246	1117.33
ENSMUST00000041282	0	1	1.06186	1.06186	18618.6	17533.9
ENSMUST00000148395	0	1	19.4187	22.0287	92.3069	4.18076
ENSMUST00000149194	0	1	6.61785	6.81467	115.498	16.9399
ENSMUST00000018714	0	1	17.8492	20.2537	84.269	4.15116
ENSMUST00000107623	0	1	76.4223	4555.36	45.5436	0
ENSMUST00000175741	0	1	0.0122017	0.000204521	0	48.8848
ENSMUST00000018909	0	1	0.855348	0.855332	2378.58	2780.88
ENSMUST00000231829	0	1	6.85076	7.56534	36.7747	4.85226
ENSMUST00000034046	0	1	1.32572	1.32583	2140.13	1614.17
ENSMUST00000106539	0	1	58.3777	75.484	150.344	1.98187
ENSMUST00000082365	0	1	0.887266	0.887263	12733.4	14351.4
ENSMUST00000098266	0	1	0.876595	0.876587	7520.68	8579.51
ENSMUST00000019109	0	1	0.918527	0.918527	37751.6	41100.2
ENSMUST00000111094	0	1	2.65801	2.65886	3113.04	1170.81
ENSMUST00000106007	0	1	0.85291	0.852898	6451.47	7564.17
ENSMUST00000019231	0	1	0.924296	0.924292	11965.8	12945.9
ENSMUST00000019276	0	1	1.36645	1.36647	4716.85	3451.84
ENSMUST00000072271	0	1	0.436005	0.4359	686.732	1575.45
ENSMUST00000166187	0	1	0.319733	0.318746	130.4	409.126
ENSMUST00000227300	0	1	21.3497	37.7177	27.8373	0.72831
ENSMUST00000019514	0	1	0.916779	0.916779	45125.6	49221.9
ENSMUST00000019649	0	1	0.464084	0.464082	35118.1	75672.3
ENSMUST00000152080	0	1	0.772369	0.772328	978.357	1266.77
ENSMUST00000105541	0	1	78.2673	4666.77	46.6577	0
ENSMUST00000099967	0	1	0.887517	0.887502	3955.07	4456.41
ENSMUST00000019998	0	1	1.84341	1.8441	518.025	280.905
ENSMUST00000219282	0	1	0.0803112	0.0673002	2.81503	41.9665
ENSMUST00000177325	0	1	12.7799	16.9845	28.2478	1.65374
ENSMUST00000092623	0	1	0.647662	0.647513	352.63	544.596
ENSMUST00000020081	0	1	0.791774	0.791772	26750.1	33785.1
ENSMUST00000105287	0	1	0.316147	0.315973	734.89	2325.82
ENSMUST00000020118	0	1	1.29384	1.29397	1754.96	1356.26
ENSMUST00000105283	0	1	1.43198	1.4321	1466.09	1023.73
ENSMUST00000100036	0	1	65.6815	3906.78	39.0578	0
ENSMUST00000219915	0	1	1.30942	1.30954	1964.16	1499.88
ENSMUST00000220121	0	1	2.9157	2.92888	252.802	86.3071
ENSMUST00000020165	0	1	1.92433	1.92769	314.59	163.19
ENSMUST00000168110	0	1	3.90417	3.92142	392.025	99.9629
ENSMUST00000069965	0	1	1.09688	1.09689	9425.76	8593.18
ENSMUST00000216224	0	1	8.54291	8.68318	137.309	15.8044
ENSMUST00000020208	0	1	0.614522	0.61438	383.278	623.851
ENSMUST00000020209	0	1	0.31762	0.317157	277.604	875.31
ENSMUST00000179990	0	1	0.750316	0.750268	2272.54	3028.98
ENSMUST00000020234	0	1	0.850468	0.850463	6793.38	7987.86
ENSMUST00000020238	0	1	1.11622	1.11623	14704.6	13173.5
ENSMUST00000140743	0	1	2.71682	2.72105	656.374	241.214
ENSMUST00000020285	0	1	0.891978	0.891972	5045.7	5656.79
ENSMUST00000105257	0	1	3.93768	3.95355	434.475	109.887
ENSMUST00000020322	0	1	2.77313	2.78135	356.17	128.05
ENSMUST00000020343	0	1	0.737097	0.737046	872.528	1183.82
ENSMUST00000000137	0	1	0.853556	0.853554	12633.4	14800.9
ENSMUST00000105420	0	1	14.4636	14.5013	1191.95	82.1871
ENSMUST00000020397	0	1	0.766836	0.766817	2124.83	2770.98
ENSMUST00000020399	0	1	1.60723	1.60777	528.687	328.828
ENSMUST00000020413	0	1	5.34186	5.36243	260.201	48.5147
ENSMUST00000073617	0	1	23.2747	27.352	34.3467	1.2461
ENSMUST00000020441	0	1	0.0118887	0.000199212	0	50.1878
ENSMUST00000020504	0	1	0.829844	0.829834	4085.08	4922.77
ENSMUST00000020508	0	1	10.9225	11.8922	35.774	2.99903
ENSMUST00000020537	0	1	0.813116	0.813114	13537.9	16649.5
ENSMUST00000239073	0	1	0.926625	0.926623	22023.8	23767.9
ENSMUST00000093166	0	1	0.921592	0.921591	30860.4	33486
ENSMUST00000020608	0	1	0.816031	0.816027	10458.7	12816.7
ENSMUST00000109090	0	1	81.8352	4882.22	48.8122	0
ENSMUST00000109081	0	1	182.694	10972.6	109.716	0
ENSMUST00000063166	0	1	7.06189	7.16674	95.2587	13.2832
ENSMUST00000102758	0	1	0.874154	0.874151	12663.1	14486.2
ENSMUST00000020679	0	1	1.90215	1.90357	277.612	145.832
ENSMUST00000020702	0	1	0.574864	0.574648	332.286	578.25
ENSMUST00000070725	0	1	0.737175	0.737163	4439.49	6022.41
ENSMUST00000070735	0	1	1.47891	1.47904	3456.56	2337.03
ENSMUST00000020741	0	1	0.84878	0.848755	3004.46	3539.84
ENSMUST00000060992	0	1	1.17639	1.1764	9643.24	8197.22
ENSMUST00000109855	0	1	7.28395	7.78634	57.8265	7.41795
ENSMUST00000107960	0	1	599.265	36127.1	361.261	0
ENSMUST00000094151	0	1	0.752797	0.752793	9529.65	12659.1
ENSMUST00000020827	0	1	1.38116	1.38127	1093.24	791.473
ENSMUST00000094179	0	1	0.634782	0.634761	6594.26	10388.6
ENSMUST00000020896	0	1	0.730231	0.730226	8649.55	11845
ENSMUST00000111064	0	1	0.740761	0.740726	3225.91	4355.07
ENSMUST00000067124	0	1	0.00692562	0.000115478	0	86.5867
ENSMUST00000020920	0	1	5.11011	5.12065	1185.96	231.596
ENSMUST00000106696	0	1	5.43856	5.52332	171.741	31.0856
ENSMUST00000106697	0	1	1.61197	1.61248	1167.17	723.83
ENSMUST00000218022	0	1	2.46019	2.46584	378.418	153.458
ENSMUST00000103061	0	1	1.59569	1.59637	829.656	519.711
ENSMUST00000049527	0	1	0.856422	0.856419	26440.8	30873.6
ENSMUST00000020941	0	1	7.38347	7.72456	85.8387	11.1037
ENSMUST00000002456	0	1	15.5173	16.3082	177.758	10.8905
ENSMUST00000020949	0	1	0.488142	0.487513	235.447	482.966
ENSMUST00000020958	0	1	1.58179	1.58211	837.406	529.293
ENSMUST00000020965	0	1	16.0197	17.6024	99.1861	5.62536
ENSMUST00000020974	0	1	0.874608	0.8746	7593.82	8682.63
ENSMUST00000020986	0	1	0.850025	0.850019	6056.28	7124.88
ENSMUST00000001963	0	1	6.1598	6.1658	1560.27	253.044
ENSMUST00000001964	0	1	8.44991	8.66071	181.755	20.9773
ENSMUST00000052521	0	1	78.672	4691.21	46.9021	0
ENSMUST00000021029	0	1	10.1398	11.1713	58.7713	5.25182
ENSMUST00000108173	0	1	1.66514	1.6663	565.212	339.198
ENSMUST00000100722	0	1	109.493	6552.36	65.5136	0
ENSMUST00000021049	0	1	0.906432	0.906423	6064.53	6690.62
ENSMUST00000019135	0	1	1.33883	1.33897	1949.62	1456.05
ENSMUST00000021089	0	1	0.593332	0.593084	579.119	976.459
ENSMUST00000021119	0	1	1.65224	1.65279	1149.37	695.406
ENSMUST00000108503	0	1	4.49231	4.52242	311.45	68.8601
ENSMUST00000021177	0	1	1.55099	1.55124	2036.33	1312.71
ENSMUST00000090433	0	1	0.861587	0.861578	3907.27	4535.02
ENSMUST00000021204	0	1	1.90004	1.90165	245.606	129.15
ENSMUST00000067664	0	1	0.899838	0.899837	27902.7	31008.7
ENSMUST00000041705	0	1	12.7525	12.9304	507.365	39.2289
ENSMUST00000131193	0	1	1.49502	1.49539	1183.22	791.242
ENSMUST00000021251	0	1	6.04529	6.06839	304.804	50.2199
ENSMUST00000108588	0	1	0.848594	0.848564	2540.33	2993.68
ENSMUST00000021273	0	1	0.859943	0.859942	50757.9	59024.8
ENSMUST00000021282	0	1	2.95982	2.96615	545.052	183.75
ENSMUST00000021287	0	1	3.63382	3.65776	238.994	65.3316
ENSMUST00000068031	0	1	2.48216	2.48999	138.612	55.6617
ENSMUST00000067444	0	1	0.772302	0.772296	9265.46	11997.3
ENSMUST00000021333	0	1	0.725548	0.725475	1618.85	2231.44
ENSMUST00000085404	0	1	0.00354599	0.000117013	0	85.4502
ENSMUST00000021362	0	1	0.786144	0.78613	3649.53	4642.4
ENSMUST00000021368	0	1	0.733248	0.733195	2200.25	3000.91
ENSMUST00000222763	0	1	3.61978	3.64831	198.952	54.5253
ENSMUST00000048402	0	1	0.593069	0.592587	297.555	502.135
ENSMUST00000101146	0	1	7.83145	7.9327	317.833	40.0575
ENSMUST00000101432	0	1	0.486996	0.486797	369.289	758.62
ENSMUST00000218426	0	1	7.69294	8.224	61.5409	7.4743
ENSMUST00000021458	0	1	1.18943	1.18945	3944.5	3316.23
ENSMUST00000223549	0	1	95.2495	5692.24	56.9124	0
ENSMUST00000021494	0	1	10.5862	10.9031	75.8353	6.94633
ENSMUST00000021497	0	1	0.0999684	0.0998286	381.808	3824.73
ENSMUST00000078505	0	1	0.882338	0.882335	9610.11	10891.7
ENSMUST00000021512	0	1	0.580822	0.580621	721.687	1242.96
ENSMUST00000221750	0	1	101.377	6062.24	60.6124	0
ENSMUST00000021527	0	1	1.98127	1.98474	333.184	167.868
ENSMUST00000021532	0	1	0.464973	0.464911	918.55	1975.77
ENSMUST00000021544	0	1	6.76825	6.95037	50.6051	7.27236
ENSMUST00000021558	0	1	0.710081	0.710034	2601.69	3664.18
ENSMUST00000110635	0	1	94.4314	5642.84	56.4184	0
ENSMUST00000222731	0	1	1.36912	1.36924	1232.76	900.323
ENSMUST00000110298	0	1	18.1798	20.7262	83.0316	3.9966
ENSMUST00000085192	0	1	0.768185	0.768166	5768.16	7509
ENSMUST00000222529	0	1	0.37734	0.377288	1041.16	2759.61
ENSMUST00000021674	0	1	2.85059	2.85423	426.827	149.536
ENSMUST00000129245	0	1	0.70456	0.704527	1829.49	2596.76
ENSMUST00000146701	0	1	0.774328	0.774313	2602.47	3361
ENSMUST00000222441	0	1	1.35845	1.35859	2117.82	1558.83
ENSMUST00000120544	0	1	0.826519	0.826497	4007.74	4849.07
ENSMUST00000021734	0	1	0.525416	0.525373	1322.19	2516.68
ENSMUST00000110510	0	1	0.692549	0.692457	531.649	767.776
ENSMUST00000021800	0	1	0.703714	0.703661	907.626	1289.87
ENSMUST00000160279	0	1	17.0599	26.5084	26.7473	0.999393
ENSMUST00000021932	0	1	3.00675	3.00963	1248.02	414.67
ENSMUST00000021961	0	1	8.76548	10.1491	33.8159	3.3229
ENSMUST00000022013	0	1	0.743292	0.743264	1549.79	2085.12
ENSMUST00000233043	0	1	11.7812	13.4132	26.0494	1.93282
ENSMUST00000043269	0	1	0.860179	0.860173	11310.6	13149.3
ENSMUST00000091579	0	1	1.75285	1.75446	486.063	277.04
ENSMUST00000022036	0	1	82.437	155.378	39.8762	0.246704
ENSMUST00000022062	0	1	0.762028	0.762025	15792.6	20724.6
ENSMUST00000022063	0	1	0.75307	0.753048	2485.56	3300.67
ENSMUST00000220738	0	1	34.3466	44.0521	89.8727	2.03037
ENSMUST00000123353	0	1	67.3165	4005.51	40.0451	0
ENSMUST00000022081	0	1	5.4111	5.48908	91.3051	16.6258
ENSMUST00000109583	0	1	3.78547	3.79525	641.44	169.004
ENSMUST00000022102	0	1	0.820907	0.820887	2172.88	2646.99
ENSMUST00000022108	0	1	0.655526	0.655478	1061.65	1619.66
ENSMUST00000068603	0	1	1.29911	1.2992	1272.64	979.558
ENSMUST00000152634	0	1	5.89295	6.08055	94.1685	15.4785
ENSMUST00000022207	0	1	2.7371	2.73802	1508.9	551.083
ENSMUST00000167824	0	1	0.620026	0.62001	3503.65	5650.96
ENSMUST00000223922	0	1	0.615665	0.61559	1884.61	3061.48
ENSMUST00000049488	0	1	1.20852	1.20853	3729.77	3086.19
ENSMUST00000179891	0	1	62.2152	3697.47	36.9647	0
ENSMUST00000022226	0	1	2.83273	2.83897	245.373	86.4238
ENSMUST00000022235	0	1	0.755363	0.755317	926.542	1226.7
ENSMUST00000006991	0	1	0.64085	0.640829	2542.89	3968.14
ENSMUST00000022262	0	1	0.503967	0.50365	467.745	928.721
ENSMUST00000036070	0	1	0.796357	0.796339	5432.3	6821.59
ENSMUST00000070731	0	1	0.777998	0.777949	2108.35	2710.14
ENSMUST00000183663	0	1	1.74001	1.74048	807.156	463.75
ENSMUST00000022282	0	1	2.48862	2.49164	360.759	144.782
ENSMUST00000069648	0	1	0.00606819	0.000101095	0	98.9066
ENSMUST00000090398	0	1	0.54015	0.539555	247.788	459.254
ENSMUST00000022317	0	1	0.61469	0.614645	3143.64	5114.56
ENSMUST00000022322	0	1	0.872504	0.872498	5644.83	6469.74
ENSMUST00000022340	0	1	2.53089	2.53757	345.036	135.965
ENSMUST00000125113	0	1	66.8094	81.885	212.262	2.58231
ENSMUST00000118578	0	1	286.51	17241.5	172.405	0
ENSMUST00000022416	0	1	1.50589	1.5064	893.05	592.835
ENSMUST00000171282	0	1	0.0142308	0.000239013	0	41.8286
ENSMUST00000022433	0	1	5.16346	5.23574	69.3343	13.2344
ENSMUST00000165955	0	1	0.016376	0.000275633	0	36.2701
ENSMUST00000022459	0	1	6.67261	6.69439	1035.08	154.611
ENSMUST00000070125	0	1	21.4824	22.8401	101.323	4.42663
ENSMUST00000022497	0	1	0.732941	0.732902	1498.11	2044.08
ENSMUST00000112210	0	1	2.0304	2.03241	617.045	303.597
ENSMUST00000022537	0	1	14.9244	16.3912	35.7673	2.17272
ENSMUST00000022548	0	1	8.68604	8.96789	145.222	16.1846
ENSMUST00000022553	0	1	1.75069	1.75082	3008.65	1718.43
ENSMUST00000224893	0	1	13.5589	14.0563	104.347	7.41421
ENSMUST00000022574	0	1	7.26336	7.56942	35.6067	4.69535
ENSMUST00000123853	0	1	0.896956	0.896953	6185.51	6896.14
ENSMUST00000022610	0	1	13.0018	13.495	96.551	7.1453
ENSMUST00000022612	0	1	3.29636	3.31944	97.0828	29.2397
ENSMUST00000022616	0	1	0.847163	0.847162	35573.2	41991
ENSMUST00000022618	0	1	12.5472	12.8555	141.61	11.0063
ENSMUST00000070515	0	1	0.583214	0.583044	848.344	1455.03
ENSMUST00000022629	0	1	0.751178	0.751175	12733.8	16951.9
ENSMUST00000022638	0	1	1.28214	1.28216	4082.28	3183.91
ENSMUST00000022639	0	1	0.752554	0.752552	19245.8	25574
ENSMUST00000185072	0	1	0.653817	0.653708	1231.89	1884.47
ENSMUST00000022663	0	1	12.4317	12.8712	98.4449	7.63924
ENSMUST00000022691	0	1	1.74371	1.74459	871.738	499.675
ENSMUST00000022704	0	1	0.802598	0.802597	29444.5	36686.6
ENSMUST00000226722	0	1	0.316766	0.316619	869.829	2747.27
ENSMUST00000176912	0	1	0.506506	0.50646	1598.94	3157.1
ENSMUST00000022709	0	1	1.74796	1.74849	563.636	322.351
ENSMUST00000022734	0	1	1.24731	1.24733	3630.6	2910.69
ENSMUST00000161812	0	1	0.0159157	0.000267763	0	37.3365
ENSMUST00000045736	0	1	14.8865	15.156	229.683	15.1453
ENSMUST00000164766	0	1	1.56104	1.56174	370.447	237.198
ENSMUST00000022787	0	1	0.801734	0.801721	2864.41	3572.83
ENSMUST00000075317	0	1	1.67744	1.6776	1687.24	1005.75
ENSMUST00000022819	0	1	0.865499	0.865492	9584.14	11073.6
ENSMUST00000163767	0	1	0.721335	0.72131	4958.52	6874.32
ENSMUST00000110408	0	1	6.25705	6.2754	413.327	65.8563
ENSMUST00000081728	0	1	0.681228	0.681188	3268.46	4798.18
ENSMUST00000090339	0	1	460.427	27743.4	277.424	0
ENSMUST00000167842	0	1	16.1609	18.6967	66.3721	3.54047
ENSMUST00000227999	0	1	1.74242	1.7436	648.634	372.004
ENSMUST00000022875	0	1	0.859284	0.859275	3945.01	4591.09
ENSMUST00000140840	0	1	4.22795	4.27621	169.857	39.7139
ENSMUST00000022894	0	1	0.833446	0.833444	50721.5	60857.7
ENSMUST00000022904	0	1	0.864959	0.864953	11666	13487.4
ENSMUST00000022927	0	1	0.861153	0.861143	2894.71	3361.47
ENSMUST00000022946	0	1	0.758337	0.758293	2504.47	3302.78
ENSMUST00000229683	0	1	2.34776	2.35067	647.839	275.592
ENSMUST00000022977	0	1	0.85795	0.857927	3068.9	3577.11
ENSMUST00000022980	0	1	0.893727	0.893723	8242.21	9222.33
ENSMUST00000022986	0	1	1.59696	1.59723	796.134	498.442
ENSMUST00000109554	0	1	0.811974	0.811942	1417.81	1746.2
ENSMUST00000009727	0	1	0.815081	0.815078	13866.6	17012.6
ENSMUST00000175858	0	1	0.635085	0.635074	13060.9	20565.9
ENSMUST00000041591	0	1	14.2674	14.2688	81086.9	5682.81
ENSMUST00000167541	0	1	3.4048	3.40584	4709.83	1382.86
ENSMUST00000173516	0	1	29.7487	29.8374	5745.31	192.544
ENSMUST00000227483	0	1	10.1657	10.1885	1207.43	118.501
ENSMUST00000023062	0	1	0.67444	0.674379	1049.22	1555.84
ENSMUST00000023068	0	1	8.73985	8.93545	81.2831	9.08782
ENSMUST00000117786	0	1	0.761447	0.761407	1317.63	1730.52
ENSMUST00000166170	0	1	0.726758	0.726743	7897.1	10866.4
ENSMUST00000023089	0	1	9.15691	9.80031	28.557	2.9049
ENSMUST00000023095	0	1	0.798724	0.798716	11196.4	14018
ENSMUST00000023100	0	1	0.866973	0.866961	5761.87	6646.05
ENSMUST00000230105	0	1	0.791539	0.79146	1249.62	1578.88
ENSMUST00000023116	0	1	0.826493	0.826491	16610.4	20097.6
ENSMUST00000146736	0	1	6.52875	6.76328	94.6704	13.9892
ENSMUST00000230276	0	1	145.335	8716.63	87.1563	0
ENSMUST00000023132	0	1	1.93879	1.93895	6932.47	3575.37
ENSMUST00000023143	0	1	1.41	1.4101	1354.49	960.558
ENSMUST00000023144	0	1	5.19409	5.20528	1158.33	222.521
ENSMUST00000023156	0	1	1.43236	1.43249	1348.96	941.686
ENSMUST00000174202	0	1	2.66441	2.67457	128.928	48.199
ENSMUST00000100211	0	1	61.4573	3651.7	36.507	0
ENSMUST00000232632	0	1	0.786932	0.786899	3058.46	3886.73
ENSMUST00000227478	0	1	1.4223	1.42307	464.113	326.133
ENSMUST00000109946	0	1	0.00966877	0.000161656	0	61.8497
ENSMUST00000023241	0	1	0.70311	0.703066	2821.35	4012.94
ENSMUST00000191436	0	1	1.16317	1.16319	5183.89	4456.6
ENSMUST00000023259	0	1	1.22428	1.22429	11029	9008.48
ENSMUST00000023268	0	1	2.72634	2.72712	3608.29	1323.11
ENSMUST00000023291	0	1	0.882392	0.882389	9212.78	10440.7
ENSMUST00000023294	0	1	0.42358	0.42293	222.795	526.804
ENSMUST00000023295	0	1	7.36061	7.66945	93.7903	12.2204
ENSMUST00000136618	0	1	1.32096	1.32112	1613.27	1221.14
ENSMUST00000161326	0	1	0.776215	0.77614	1376.76	1773.86
ENSMUST00000118438	0	1	88.3363	5274.79	52.7379	0
ENSMUST00000023426	0	1	0.561807	0.561773	2115.05	3764.97
ENSMUST00000023431	0	1	1.68252	1.68313	1116.07	663.091
ENSMUST00000023468	0	1	2.19713	2.19858	536.111	243.839
ENSMUST00000134870	0	1	59.5997	3539.54	35.3854	0
ENSMUST00000079158	0	1	1.2831	1.2832	2203.8	1717.42
ENSMUST00000023530	0	1	10.409	10.7736	165.077	15.3133
ENSMUST00000114913	0	1	1.60014	1.60024	2143.94	1339.76
ENSMUST00000090023	0	1	0.869414	0.86941	16182.8	18613.5
ENSMUST00000023554	0	1	0.82874	0.82871	1399.98	1689.35
ENSMUST00000089925	0	1	0.653793	0.653758	3917.76	5992.67
ENSMUST00000226232	0	1	141.448	8481.91	84.8091	0
ENSMUST00000226801	0	1	2.46405	2.46551	1467.43	595.175
ENSMUST00000023610	0	1	1.46769	1.46784	1308.16	891.207
ENSMUST00000226215	0	1	102.771	6146.4	61.454	0
ENSMUST00000023670	0	1	49.4273	49.698	2044.06	41.1199
ENSMUST00000114002	0	1	0.572979	0.572858	597.917	1043.75
ENSMUST00000232198	0	1	189.94	11410.1	114.091	0
ENSMUST00000114037	0	1	231.278	13906.3	139.053	0
ENSMUST00000023687	0	1	0.815959	0.815908	1747	2141.18
ENSMUST00000077577	0	1	0.871668	0.871665	23733.3	27227.5
ENSMUST00000023749	0	1	0.904072	0.904068	7039.92	7786.93
ENSMUST00000023760	0	1	1.25139	1.25142	3370	2692.94
ENSMUST00000100203	0	1	1.15605	1.15607	2928.06	2532.77
ENSMUST00000023803	0	1	14.9744	15.2406	183.926	12.0588
ENSMUST00000023918	0	1	1.26587	1.2659	5462.87	4315.39
ENSMUST00000179781	0	1	1.16119	1.1612	18922	16295.2
ENSMUST00000115422	0	1	11.8863	13.0819	70.7259	5.39714
ENSMUST00000024044	0	1	8.1839	8.23968	312.056	37.8635
ENSMUST00000197513	0	1	0.624836	0.624447	358.036	573.371
ENSMUST00000172132	0	1	435.371	26230.4	262.294	0
ENSMUST00000239432	0	1	0.900562	0.900559	17524.2	19459.2
ENSMUST00000167962	0	1	0.740716	0.74062	1185.28	1600.39
ENSMUST00000024233	0	1	10.7916	11.2421	145.099	12.8977
ENSMUST00000024270	0	1	5.256	5.31329	116.062	21.8356
ENSMUST00000226997	0	1	1.43508	1.43563	668.334	465.53
ENSMUST00000024575	0	1	0.769457	0.769435	2429.87	3157.99
ENSMUST00000089085	0	1	4.55231	4.55437	4654.98	1022.08
ENSMUST00000151609	0	1	5.76529	5.83596	233.682	40.0335
ENSMUST00000024702	0	1	1.24249	1.24252	2749.68	2212.99
ENSMUST00000024706	0	1	0.575535	0.575524	6181.39	10740.5
ENSMUST00000024708	0	1	0.742484	0.742468	3660.93	4930.76
ENSMUST00000144243	0	1	68.7125	4089.81	40.8881	0
ENSMUST00000024725	0	1	9.3918	10.1519	66.5527	6.5467
ENSMUST00000171847	0	1	87.8716	5246.73	52.4573	0
ENSMUST00000095712	0	1	6.13941	6.24851	174.798	27.966
ENSMUST00000233437	0	1	4.01388	4.07708	115.444	28.3078
ENSMUST00000024832	0	1	4.13314	4.14592	603.218	145.489
ENSMUST00000170176	0	1	173.29	10404.7	104.037	0
ENSMUST00000230333	0	1	350.781	21122.5	211.215	0
ENSMUST00000024860	0	1	0.64513	0.645114	3212.22	4979.3
ENSMUST00000024866	0	1	0.490393	0.489098	114.293	233.693
ENSMUST00000024869	0	1	0.763499	0.763446	1002.21	1312.75
ENSMUST00000112498	0	1	0.634794	0.634742	1321.06	2081.26
ENSMUST00000233777	0	1	0.0132668	0.000222608	0	44.9119
ENSMUST00000072671	0	1	0.740814	0.740801	8856.62	11955.5
ENSMUST00000197268	0	1	0.666772	0.666675	1354.73	2032.08
ENSMUST00000159610	0	1	1.41266	1.41297	1116.29	790.032
ENSMUST00000024928	0	1	20.5467	24.4223	36.2142	1.47324
ENSMUST00000024932	0	1	0.870589	0.870586	26801.4	30785.5
ENSMUST00000095187	0	1	0.379667	0.379026	107.753	284.307
ENSMUST00000024954	0	1	0.778111	0.778099	3426.13	4403.21
ENSMUST00000179163	0	1	667.094	40223	402.22	0
ENSMUST00000024970	0	1	7.57159	7.68637	129.414	16.8281
ENSMUST00000025002	0	1	8.94163	9.3712	102.872	10.9686
ENSMUST00000148894	0	1	2.81202	2.82787	191.921	67.8611
ENSMUST00000043062	0	1	12.6999	12.9526	137.869	10.6349
ENSMUST00000025048	0	1	7.05626	7.18029	80.599	11.2164
ENSMUST00000025050	0	1	0.899924	0.899919	10715.9	11907.6
ENSMUST00000025076	0	1	13.6494	15.26	35.2349	2.29962
ENSMUST00000025095	0	1	0.72038	0.720316	1854.34	2574.35
ENSMUST00000025117	0	1	0.789083	0.789053	3334.15	4225.51
ENSMUST00000115816	0	1	0.75667	0.756652	6050.13	7995.93
ENSMUST00000052838	0	1	0.796692	0.796676	3080.73	3866.98
ENSMUST00000025160	0	1	25.129	36.6913	45.4608	1.22928
ENSMUST00000025186	0	1	1.18157	1.1816	3536.17	2992.68
ENSMUST00000025193	0	1	2.2922	2.29275	3228.83	1408.27
ENSMUST00000095347	0	1	1.93955	1.93981	4221.93	2176.46
ENSMUST00000154232	0	1	3.08821	3.08941	3183.5	1030.45
ENSMUST00000096573	0	1	3.1374	3.16683	136.589	43.1243
ENSMUST00000234496	0	1	1.35304	1.35317	2070.12	1529.82
ENSMUST00000173324	0	1	130.477	7819.44	78.1844	0
ENSMUST00000068261	0	1	0.847423	0.847418	15424.7	18202
ENSMUST00000234148	0	1	2.04917	2.05035	1076.65	525.098
ENSMUST00000234563	0	1	4.71204	4.7615	212.202	44.5583
ENSMUST00000025290	0	1	0.739183	0.739177	9226.47	12482.1
ENSMUST00000236171	0	1	136.244	8167.71	81.6671	0
ENSMUST00000186263	0	1	2.13601	2.14133	271.49	126.78
ENSMUST00000025356	0	1	0.860122	0.860118	9127.37	10611.8
ENSMUST00000121805	0	1	0.655501	0.655314	355.044	541.797
ENSMUST00000025388	0	1	9.58953	10.1245	37.3655	3.68158
ENSMUST00000069749	0	1	0.447124	0.446805	459.633	1028.72
ENSMUST00000126432	0	1	4.77075	4.80474	316.544	65.8737
ENSMUST00000173985	0	1	0.327067	0.326234	156.477	479.668
ENSMUST00000025402	0	1	1.36845	1.36847	6374.42	4658.05
ENSMUST00000025411	0	1	1.81638	1.81669	1403.95	772.801
ENSMUST00000224332	0	1	1.34911	1.34927	864.384	640.628
ENSMUST00000165123	0	1	0.877288	0.877284	8199.5	9346.46
ENSMUST00000236873	0	1	149.585	8973.29	89.7229	0
ENSMUST00000237358	0	1	68.4108	4071.59	40.7059	0
ENSMUST00000163516	0	1	0.628366	0.628329	1826.43	2906.81
ENSMUST00000115366	0	1	1.47279	1.47286	2325.4	1578.83
ENSMUST00000025503	0	1	0.75959	0.759546	954.404	1256.55
ENSMUST00000238139	0	1	63.6832	3786.12	37.8512	0
ENSMUST00000223590	0	1	0.269963	0.267197	16.2099	60.6938
ENSMUST00000025511	0	1	0.698279	0.698231	2585.29	3702.64
ENSMUST00000050487	0	1	0.558473	0.557791	214.521	384.597
ENSMUST00000025519	0	1	0.451137	0.451108	5023.78	11136.6
ENSMUST00000102888	0	1	1.14083	1.14083	79344.3	69549.8
ENSMUST00000025541	0	1	0.782015	0.782007	5116.42	6542.67
ENSMUST00000049948	0	1	0.876353	0.87635	8024.57	9156.81
ENSMUST00000025563	0	1	0.871139	0.871138	90245.5	103595
ENSMUST00000149967	0	1	0.0696235	0.0629374	5.19084	82.625
ENSMUST00000038627	0	1	0.790012	0.789988	2073.75	2625.05
ENSMUST00000025617	0	1	0.80132	0.80131	3713.05	4633.73
ENSMUST00000025635	0	1	11.4314	11.7791	81.2555	6.88915
ENSMUST00000025659	0	1	0.850882	0.850869	5562.89	6537.89
ENSMUST00000088169	0	1	0.833094	0.833091	27857.4	33438.5
ENSMUST00000025668	0	1	8.65391	8.81195	253.414	28.7491
ENSMUST00000025696	0	1	0.818536	0.818528	4406.93	5383.97
ENSMUST00000025729	0	1	0.833731	0.833718	3195.46	3832.78
ENSMUST00000025728	0	1	1.26594	1.26601	1085.19	857.176
ENSMUST00000025778	0	1	0.685628	0.685594	1867.13	2723.38
ENSMUST00000025830	0	1	0.771619	0.771609	5546.6	7188.35
ENSMUST00000236290	0	1	0.584856	0.58464	665.518	1138.35
ENSMUST00000025835	0	1	1.35417	1.35426	1678.8	1239.64
ENSMUST00000025840	0	1	5.83233	6.19926	48.4724	7.81068
ENSMUST00000025906	0	1	1.47327	1.47367	1019.84	692.038
ENSMUST00000237766	0	1	3.25502	3.26426	234.347	71.7848
ENSMUST00000239394	0	1	16.6879	17.4541	212.23	12.1499
ENSMUST00000026014	0	1	2.04415	2.04788	131.674	64.2925
ENSMUST00000026045	0	1	13.7157	17.6885	33.6109	1.89072
ENSMUST00000066285	0	1	0.880548	0.880545	8179.78	9289.45
ENSMUST00000026093	0	1	0.834034	0.834027	5882.15	7052.71
ENSMUST00000106187	0	1	2.46552	2.48838	94.6893	38.0465
ENSMUST00000026142	0	1	0.851923	0.851916	11901	13969.6
ENSMUST00000237067	0	1	1.65401	1.65485	376.631	227.588
ENSMUST00000111906	0	1	4.72767	4.74988	473.337	99.6445
ENSMUST00000167595	0	1	1.24643	1.24651	2320.08	1861.26
ENSMUST00000165754	0	1	0.548278	0.548104	417.01	760.831
ENSMUST00000112691	0	1	0.790883	0.790867	6332.59	8007.15
ENSMUST00000052678	0	1	1.33485	1.33496	923.053	691.445
ENSMUST00000152463	0	1	3.4396	3.46698	183.435	52.9021
ENSMUST00000169826	0	1	0.774184	0.774103	1289.72	1666.08
ENSMUST00000167439	0	1	0.379593	0.378936	212.551	560.933
ENSMUST00000026387	0	1	0.861053	0.861038	2322.21	2696.99
ENSMUST00000026406	0	1	3.58781	3.6168	191.747	53.0085
ENSMUST00000026459	0	1	0.892868	0.892866	42135.1	47190.8
ENSMUST00000026475	0	1	1.54005	1.54044	629.892	408.901
ENSMUST00000026495	0	1	0.919816	0.919814	25595.3	27826.6
ENSMUST00000026548	0	1	0.649823	0.649781	1253.71	1929.44
ENSMUST00000026553	0	1	7.64835	7.71534	176.033	22.8072
ENSMUST00000026555	0	1	10.2261	11.1883	63.7026	5.68459
ENSMUST00000106048	0	1	1.63546	1.6356	4414.27	2698.86
ENSMUST00000026573	0	1	20.1846	24.6626	62.7358	2.53416
ENSMUST00000026635	0	1	0.660906	0.660843	822.764	1245.03
ENSMUST00000017576	0	1	1.5092	1.50993	627.751	415.746
ENSMUST00000026723	0	1	0.841864	0.841858	5518.3	6554.9
ENSMUST00000026743	0	1	0.898042	0.898035	8679.32	9664.78
ENSMUST00000026760	0	1	0.734923	0.734918	12185.3	16580.5
ENSMUST00000045692	0	1	0.903373	0.90337	22620.3	25039.9
ENSMUST00000026839	0	1	1.37842	1.37849	1803.44	1308.27
ENSMUST00000070478	0	1	0.757484	0.757474	4050.59	5347.5
ENSMUST00000026886	0	1	0.795379	0.795348	1194.09	1501.35
ENSMUST00000026902	0	1	1.30927	1.30932	1865.58	1424.84
ENSMUST00000095158	0	1	76.1322	4537.85	45.3685	0
ENSMUST00000214889	0	1	33.703	37.4602	95.8803	2.54979
ENSMUST00000090006	0	1	1.22569	1.22573	3390.66	2766.23
ENSMUST00000026917	0	1	0.7677	0.767663	1404.87	1830.06
ENSMUST00000077290	0	1	1.28567	1.28571	2574.65	2002.51
ENSMUST00000046901	0	1	71.9067	4282.69	42.8169	0
ENSMUST00000114268	0	1	0.788228	0.788215	7908.48	10033.4
ENSMUST00000160777	0	1	3.48674	3.51908	160.687	45.6545
ENSMUST00000239100	0	1	3.48674	3.51908	160.687	45.6545
ENSMUST00000191683	0	1	0.0153188	0.000257566	0	38.815
ENSMUST00000027044	0	1	0.649714	0.649574	970.7	1494.37
ENSMUST00000124874	0	1	7.96166	8.49318	66.0505	7.76807
ENSMUST00000114094	0	1	3.49308	3.51422	95.2422	27.0948
ENSMUST00000075144	0	1	100.372	6001.55	60.0055	0
ENSMUST00000114155	0	1	0.638044	0.637914	522.059	818.391
ENSMUST00000173983	0	1	71.7981	150.839	39.7234	0.253416
ENSMUST00000027123	0	1	0.884932	0.884927	5728.52	6473.44
ENSMUST00000027128	0	1	13.7273	15.6534	61.4145	3.91405
ENSMUST00000027131	0	1	1.13413	1.13414	8461.41	7460.65
ENSMUST00000027186	0	1	1.14638	1.14638	9301.76	8114.01
ENSMUST00000027193	0	1	0.825106	0.825091	2221.96	2692.99
ENSMUST00000027217	0	1	14.036	14.0688	1285.02	91.3291
ENSMUST00000027231	0	1	0.540307	0.540045	217.455	402.669
ENSMUST00000027233	0	1	0.494678	0.494061	118.976	240.822
ENSMUST00000160082	0	1	3.4957	3.50693	179.239	51.1027
ENSMUST00000162875	0	1	0.836237	0.836228	4288.79	5128.74
ENSMUST00000114513	0	1	0.790377	0.790366	4731.72	5986.75
ENSMUST00000058307	0	1	88.9412	5311.32	53.1032	0
ENSMUST00000027297	0	1	0.827897	0.827895	14585.7	17617.8
ENSMUST00000027299	0	1	9.89879	10.062	161.366	16.0282
ENSMUST00000113749	0	1	0.0106769	0.000178691	0	55.9526
ENSMUST00000027374	0	1	6.76185	6.7933	286.185	42.119
ENSMUST00000027377	0	1	0.782046	0.782038	6429.74	8221.78
ENSMUST00000185676	0	1	0.787341	0.787318	4240.76	5386.34
ENSMUST00000027463	0	1	3.27589	3.29952	188.737	57.1943
ENSMUST00000027467	0	1	0.761086	0.761082	12216.6	16051.7
ENSMUST00000027477	0	1	1.51231	1.51235	10687.5	7066.84
ENSMUST00000113094	0	1	4.57532	4.67004	104.67	22.4052
ENSMUST00000073490	0	1	2.4121	2.41334	635.196	263.196
ENSMUST00000027602	0	1	0.884313	0.884306	3163.97	3577.91
ENSMUST00000064091	0	1	1.29719	1.29723	2689.28	2073.09
ENSMUST00000027634	0	1	0.684699	0.684672	4621.26	6749.61
ENSMUST00000112488	0	1	8.21786	8.58427	100.409	11.688
ENSMUST00000027682	0	1	0.845681	0.845678	9486.83	11218
ENSMUST00000177943	0	1	3.18098	3.23658	75.38	23.2831
ENSMUST00000094569	0	1	1.28155	1.28158	3470.56	2708.03
ENSMUST00000187861	0	1	0.00903872	0.000151028	0	66.203
ENSMUST00000077730	0	1	1.56771	1.56845	353.63	225.46
ENSMUST00000121990	0	1	1.54065	1.54078	1889.4	1226.26
ENSMUST00000048953	0	1	0.544438	0.544309	1134.33	2083.99
ENSMUST00000086199	0	1	0.832916	0.832912	10356.3	12433.8
ENSMUST00000076687	0	1	0.0112167	0.000187825	0	53.2311
ENSMUST00000027768	0	1	1.34173	1.34183	1339.51	998.269
ENSMUST00000068505	0	1	0.839252	0.839237	2714.75	3234.78
ENSMUST00000195324	0	1	0.743927	0.743848	1438.11	1933.35
ENSMUST00000085894	0	1	3.83841	3.85276	224.12	58.1637
ENSMUST00000111439	0	1	124.335	7448.58	74.4758	0
ENSMUST00000027863	0	1	0.891571	0.891571	54362.5	60973.8
ENSMUST00000086040	0	1	51.3022	51.6141	1913.9	37.0712
ENSMUST00000213088	0	1	28.3197	40.7454	53.1897	1.29566
ENSMUST00000110938	0	1	76.1724	4540.27	45.3927	0
ENSMUST00000067976	0	1	0.746242	0.746173	814.186	1091.15
ENSMUST00000115081	0	1	4.66125	4.69541	298.834	63.6359
ENSMUST00000115082	0	1	3.85186	3.87299	310.433	80.1459
ENSMUST00000027965	0	1	1.51173	1.51226	877.483	580.243
ENSMUST00000132710	0	1	0.0572348	0.0552844	6.13423	111.129
ENSMUST00000028003	0	1	103.505	6190.72	61.8972	0
ENSMUST00000028020	0	1	0.319466	0.31928	269.277	843.409
ENSMUST00000071718	0	1	0.78222	0.782201	2755.34	3522.54
ENSMUST00000192639	0	1	0.836065	0.836054	7728.78	9244.35
ENSMUST00000134794	0	1	0.776017	0.775987	1666.55	2147.66
ENSMUST00000028102	0	1	0.925543	0.925542	43714.5	47231.2
ENSMUST00000028118	0	1	1.6789	1.67979	760.759	452.886
ENSMUST00000114529	0	1	75.445	4496.35	44.9535	0
ENSMUST00000028128	0	1	57.5491	60.8422	620.419	10.1873
ENSMUST00000077458	0	1	0.90404	0.904037	13686.4	15139.2
ENSMUST00000074156	0	1	2.08542	2.08881	196.503	94.0691
ENSMUST00000102877	0	1	6.12564	6.35392	84.7144	13.3242
ENSMUST00000169687	0	1	0.502275	0.502198	1925.84	3834.83
ENSMUST00000090940	0	1	1.47358	1.47361	4918.83	3337.94
ENSMUST00000100244	0	1	0.841068	0.841061	10411.4	12378.9
ENSMUST00000102879	0	1	0.748065	0.748018	2392.63	3198.62
ENSMUST00000028178	0	1	1.52298	1.52324	879.192	577.181
ENSMUST00000028188	0	1	0.461072	0.461025	1228.78	2665.34
ENSMUST00000100171	0	1	1.24307	1.24309	11967.1	9626.92
ENSMUST00000028238	0	1	0.853181	0.853173	10005.3	11727.1
ENSMUST00000112983	0	1	0.0101554	0.000169875	0	58.8568
ENSMUST00000028299	0	1	9.99506	10.2319	114.269	11.1589
ENSMUST00000102919	0	1	1.31608	1.31609	6509.4	4946
ENSMUST00000028346	0	1	7.93856	8.08134	90.283	11.163
ENSMUST00000102748	0	1	0.856511	0.856473	1914.8	2235.68
ENSMUST00000114498	0	1	214.02	12864.2	128.632	0
ENSMUST00000028386	0	1	0.835894	0.835885	9447.03	11301.8
ENSMUST00000028389	0	1	0.665927	0.66584	590.201	886.406
ENSMUST00000111722	0	1	8.88666	9.99607	42.1897	4.21163
ENSMUST00000081591	0	1	0.777756	0.777719	2769.64	3561.23
ENSMUST00000112017	0	1	232.711	13992.8	139.918	0
ENSMUST00000028600	0	1	1.16717	1.16718	4079.31	3495.01
ENSMUST00000102573	0	1	0.787152	0.787146	7423.99	9431.52
ENSMUST00000147105	0	1	154.714	9283.01	92.8201	0
ENSMUST00000110551	0	1	2.21547	2.21589	1912.13	862.915
ENSMUST00000028689	0	1	3.73888	3.7411	1062.13	283.902
ENSMUST00000057503	0	1	1.39617	1.3963	2477.41	1774.26
ENSMUST00000123436	0	1	1.39236	1.39253	1959.62	1407.24
ENSMUST00000028727	0	1	1.0677	1.0677	109878	102910
ENSMUST00000110098	0	1	0.497027	0.496934	1594.64	3208.96
ENSMUST00000125486	0	1	0.556703	0.556112	95.8519	172.369
ENSMUST00000148285	0	1	2.26884	2.27407	327.79	144.137
ENSMUST00000028758	0	1	0.608626	0.608609	3147.77	5172.09
ENSMUST00000140224	0	1	92.2054	5508.42	55.0742	0
ENSMUST00000077303	0	1	0.815942	0.815926	5385.13	6600.03
ENSMUST00000028815	0	1	1.11642	1.11642	6040.98	5411.01
ENSMUST00000028834	0	1	4.88783	4.95527	169.637	34.2257
ENSMUST00000028838	0	1	3.8288	3.85576	118.989	30.8526
ENSMUST00000028842	0	1	74.9683	4467.56	44.6656	0
ENSMUST00000028883	0	1	1.66271	1.66295	1064.56	640.16
ENSMUST00000028905	0	1	1.12288	1.12288	8953.34	7973.52
ENSMUST00000028918	0	1	7.17523	7.26015	121.375	16.7094
ENSMUST00000028926	0	1	0.815262	0.815258	23475.2	28794.8
ENSMUST00000028931	0	1	7.14421	7.40978	101.793	13.729
ENSMUST00000028938	0	1	0.645071	0.645069	36350.6	56351.5
ENSMUST00000089140	0	1	0.746715	0.746645	1617.88	2166.87
ENSMUST00000028972	0	1	1.37593	1.37617	1322.22	960.799
ENSMUST00000000895	0	1	1.52826	1.52848	2174.24	1422.48
ENSMUST00000029007	0	1	8.20492	8.34832	96.4327	11.5424
ENSMUST00000109087	0	1	0.728183	0.728177	19911.4	27344.2
ENSMUST00000238267	0	1	0.735777	0.735764	8635.79	11737.2
ENSMUST00000029038	0	1	7.78529	7.84312	546.479	69.6676
ENSMUST00000029078	0	1	1.32942	1.32943	14161.6	10652.4
ENSMUST00000029080	0	1	5.8129	5.85656	148.403	25.3313
ENSMUST00000103059	0	1	3.18542	3.18913	1115.06	349.636
ENSMUST00000103053	0	1	0.623651	0.62344	660.914	1060.12
ENSMUST00000103045	0	1	0.872276	0.872273	10930.7	12531.2
ENSMUST00000116366	0	1	1.84967	1.85167	467.928	252.701
ENSMUST00000108768	0	1	67.315	4005.42	40.0442	0
ENSMUST00000117529	0	1	44.7845	61.3024	96.4882	1.56413
ENSMUST00000119865	0	1	89.4759	5343.61	53.4261	0
ENSMUST00000029132	0	1	23.1788	26.5628	103.375	3.88211
ENSMUST00000146297	0	1	299.047	17998.5	179.975	0
ENSMUST00000153514	0	1	2.54636	2.55513	267.245	104.585
ENSMUST00000155737	0	1	1.7744	1.77488	843.982	475.511
ENSMUST00000108221	0	1	15.54	19.7667	40.3702	2.03284
ENSMUST00000029222	0	1	1.8972	1.89853	374.955	197.493
ENSMUST00000029252	0	1	12.3246	12.4659	229.79	18.4244
ENSMUST00000029256	0	1	0.896133	0.896129	5880.25	6561.84
ENSMUST00000029259	0	1	1.38982	1.39018	886.351	637.578
ENSMUST00000029271	0	1	1.87036	1.87152	411.294	219.76
ENSMUST00000029274	0	1	11.5437	12.2638	106.633	8.68577
ENSMUST00000144629	0	1	39.6893	50.1321	54.6116	1.07955
ENSMUST00000029297	0	1	0.738481	0.738458	1953.07	2644.79
ENSMUST00000200439	0	1	2.88965	2.892	1386	479.246
ENSMUST00000029344	0	1	0.831044	0.831019	1308.66	1574.76
ENSMUST00000170788	0	1	0.760941	0.760917	4494.76	5907.03
ENSMUST00000029367	0	1	0.6816	0.681479	410.754	602.743
ENSMUST00000070418	0	1	1.20123	1.20124	10013.5	8336
ENSMUST00000199164	0	1	0.567316	0.566789	276.021	486.998
ENSMUST00000194134	0	1	1.95417	1.95597	303.618	155.221
ENSMUST00000029423	0	1	0.745074	0.745071	11730.9	15744.7
ENSMUST00000090697	0	1	4.18301	4.19856	510.372	121.551
ENSMUST00000029451	0	1	1.20587	1.20588	7207.35	5976.84
ENSMUST00000164539	0	1	9.91311	10.0068	218.957	21.8719
ENSMUST00000102621	0	1	1.24252	1.24258	1576.43	1268.67
ENSMUST00000029485	0	1	5.1497	5.20193	121.524	23.3532
ENSMUST00000029490	0	1	0.802797	0.802789	13122.6	16346.2
ENSMUST00000009617	0	1	0.776158	0.776133	2002.86	2580.56
ENSMUST00000029502	0	1	2.58947	2.59363	291.351	112.327
ENSMUST00000029535	0	1	6.92774	6.98573	164.165	23.4915
ENSMUST00000107369	0	1	5.08694	5.19085	121.226	23.3457
ENSMUST00000029549	0	1	0.796688	0.796653	2717.28	3410.88
ENSMUST00000029569	0	1	1.25618	1.25626	1074.48	855.298
ENSMUST00000029574	0	1	1.51291	1.513	2640.5	1745.21
ENSMUST00000196449	0	1	3.52058	3.53892	143.041	40.4121
ENSMUST00000029575	0	1	0.473907	0.473709	748.253	1579.57
ENSMUST00000145945	0	1	28.7651	38.5263	65.0672	1.67916
ENSMUST00000107433	0	1	60.1028	3569.92	35.6892	0
ENSMUST00000177023	0	1	64.921	3860.86	38.5986	0
ENSMUST00000029722	0	1	0.862532	0.862514	3926.35	4552.22
ENSMUST00000029769	0	1	0.709693	0.709664	2086.06	2939.51
ENSMUST00000013995	0	1	24.6843	25.3163	563.415	22.2454
ENSMUST00000029770	0	1	0.730279	0.730239	2978.78	4079.18
ENSMUST00000029771	0	1	0.832835	0.8328	2372.06	2848.3
ENSMUST00000196799	0	1	6.99597	7.18261	53.045	7.37659
ENSMUST00000199678	0	1	9.14312	9.23269	498.454	53.979
ENSMUST00000029796	0	1	0.860198	0.860186	5833.51	6781.68
ENSMUST00000142890	0	1	1.15751	1.15752	5763.6	4979.24
ENSMUST00000200020	0	1	5.03613	5.11847	73.7678	14.404
ENSMUST00000029833	0	1	5.09537	5.17082	82.5299	15.9526
ENSMUST00000195988	0	1	0.0054257	9.0334e-05	0	110.69
ENSMUST00000197980	0	1	5.84934	5.94457	179.765	30.2319
ENSMUST00000029845	0	1	0.807525	0.807511	3293.49	4078.57
ENSMUST00000029909	0	1	0.700946	0.700865	592.01	844.689
ENSMUST00000108204	0	1	11.1094	12.1428	70.5349	5.79962
ENSMUST00000029927	0	1	11.4192	11.8069	93.3173	7.89449
ENSMUST00000121796	0	1	0.799256	0.79923	3662.59	4582.65
ENSMUST00000029955	0	1	6.98303	7.09282	88.8663	12.5205
ENSMUST00000080934	0	1	1.33034	1.33045	2335.3	1755.27
ENSMUST00000084299	0	1	0.763023	0.762977	1146.96	1503.28
ENSMUST00000029971	0	1	6.65308	6.70911	401.979	59.9068
ENSMUST00000029991	0	1	7.78332	7.82955	264.103	33.7229
ENSMUST00000107773	0	1	1.46464	1.46475	1765.49	1205.31
ENSMUST00000071096	0	1	7.31391	7.91043	49.7119	6.27561
ENSMUST00000030036	0	1	1.12857	1.12857	6774.27	6002.5
ENSMUST00000030074	0	1	0.83691	0.836899	2836.57	3389.39
ENSMUST00000107449	0	1	3.43072	3.47181	121.933	35.1138
ENSMUST00000030118	0	1	0.854582	0.854575	10118.4	11840.3
ENSMUST00000030134	0	1	0.517635	0.517612	2529.13	4886.16
ENSMUST00000030136	0	1	17.0732	19.6134	73.6904	3.74766
ENSMUST00000030152	0	1	9.044	9.58221	85.0378	8.86559
ENSMUST00000127306	0	1	0.824206	0.824185	1581.17	1918.46
ENSMUST00000030212	0	1	0.759849	0.759844	11667.8	15355.5
ENSMUST00000136174	0	1	1.61643	1.61701	498.907	308.532
ENSMUST00000064139	0	1	0.713271	0.713267	11933	16730
ENSMUST00000106830	0	1	0.798391	0.79838	4337.17	5432.47
ENSMUST00000102781	0	1	0.862224	0.862219	6415	7440.1
ENSMUST00000107108	0	1	39.783	50.9248	52.12	1.01367
ENSMUST00000063857	0	1	1.80837	1.80888	1698.28	938.856
ENSMUST00000205650	0	1	66.3799	3948.96	39.4796	0
ENSMUST00000030284	0	1	0.791948	0.79194	6038.04	7624.36
ENSMUST00000064167	0	1	0.802443	0.80243	7029.59	8760.38
ENSMUST00000131776	0	1	9.17308	9.3466	261.423	27.9609
ENSMUST00000097908	0	1	4.25863	4.31113	78.6785	18.2424
ENSMUST00000030436	0	1	0.854167	0.854152	1951.02	2284.16
ENSMUST00000106436	0	1	8.37543	8.61349	158.459	18.3878
ENSMUST00000030456	0	1	5.50817	5.52469	443.261	80.2244
ENSMUST00000165493	0	1	9.74742	10.2858	38.417	3.72594
ENSMUST00000030491	0	1	0.814553	0.814543	3652.79	4484.47
ENSMUST00000030530	0	1	7.41662	8.03041	49.8438	6.19813
ENSMUST00000030533	0	1	4.17507	4.18782	306.695	73.2273
ENSMUST00000030572	0	1	1.20347	1.20347	27297.9	22682.6
ENSMUST00000116442	0	1	2.16921	2.17055	555.848	256.08
ENSMUST00000066257	0	1	0.763217	0.763202	3504.97	4592.45
ENSMUST00000030637	0	1	1.08848	1.08848	47518.8	43656
ENSMUST00000154689	0	1	0.810577	0.810561	2259.82	2787.97
ENSMUST00000030698	0	1	0.874528	0.874522	4228.16	4834.82
ENSMUST00000105987	0	1	0.716341	0.716161	672.06	938.424
ENSMUST00000105648	0	1	0.00742226	0.00012382	0	80.7525
ENSMUST00000030778	0	1	14.1217	14.4972	300.857	20.7435
ENSMUST00000080067	0	1	3.62731	3.63415	829.334	228.199
ENSMUST00000115049	0	1	2.7057	2.70782	1295.15	478.293
ENSMUST00000030826	0	1	1.7719	1.77254	487.778	275.181
ENSMUST00000069604	0	1	1.56406	1.56511	500.736	319.933
ENSMUST00000105716	0	1	0.813581	0.81357	7802.35	9590.28
ENSMUST00000030894	0	1	0.7404	0.740181	521.545	704.621
ENSMUST00000030925	0	1	1.48138	1.48166	1546.85	1043.99
ENSMUST00000176637	0	1	0.811691	0.811678	6938.66	8548.54
ENSMUST00000030964	0	1	0.449724	0.449568	365.936	813.985
ENSMUST00000031003	0	1	0.904573	0.904571	10435.8	11536.7
ENSMUST00000114839	0	1	0.846355	0.84635	6710.73	7929.03
ENSMUST00000031017	0	1	0.623113	0.623027	629.92	1011.07
ENSMUST00000031040	0	1	13.553	14.1071	189.779	13.4435
ENSMUST00000071077	0	1	8.92109	9.03951	359.066	39.713
ENSMUST00000031078	0	1	4.62935	4.73861	93.4636	19.7159
ENSMUST00000031122	0	1	0.737605	0.737591	3171.79	4300.21
ENSMUST00000031127	0	1	10.9334	12.0204	65.2239	5.41695
ENSMUST00000113676	0	1	0.00199672	3.31317e-05	0	301.816
ENSMUST00000031145	0	1	8.71207	8.83847	320.215	36.2208
ENSMUST00000031161	0	1	8.53759	8.97888	91.0677	10.1335
ENSMUST00000031224	0	1	1.36398	1.36412	1015.68	744.568
ENSMUST00000031243	0	1	0.339925	0.339397	251.742	741.753
ENSMUST00000031249	0	1	0.825383	0.825382	70226.6	85083.7
ENSMUST00000031273	0	1	0.826051	0.826039	2666.73	3228.33
ENSMUST00000142742	0	1	0.665434	0.665392	1547.92	2326.34
ENSMUST00000031309	0	1	0.847226	0.847222	9893.27	11677.3
ENSMUST00000182093	0	1	2.66911	2.6911	121.265	45.0553
ENSMUST00000086056	0	1	28.1559	30.1902	118.51	3.91579
ENSMUST00000031390	0	1	1.21761	1.21762	6876.18	5647.22
ENSMUST00000201414	0	1	0.907037	0.907035	6938.11	7649.23
ENSMUST00000179939	0	1	0.917479	0.917477	21086.6	22983.3
ENSMUST00000200109	0	1	1.39152	1.39158	5087.61	3655.99
ENSMUST00000031437	0	1	6.86173	7.14231	88.5997	12.3963
ENSMUST00000110717	0	1	14.5264	16.4645	68.2264	4.13445
ENSMUST00000031617	0	1	0.828568	0.828536	2630.37	3174.72
ENSMUST00000016143	0	1	0.732832	0.73282	3778.25	5155.77
ENSMUST00000176596	0	1	2.71249	2.72383	244.466	89.7447
ENSMUST00000031668	0	1	0.675002	0.67484	398.952	591.185
ENSMUST00000200968	0	1	31.4766	41.9322	72.5742	1.72099
ENSMUST00000031690	0	1	20.2028	21.8291	59.2552	2.70497
ENSMUST00000031695	0	1	0.830819	0.830812	4702.59	5660.23
ENSMUST00000031719	0	1	9.99635	10.2008	103.194	10.1072
ENSMUST00000031731	0	1	1.95395	1.95634	461.95	236.124
ENSMUST00000000505	0	1	1.57885	1.57938	509.653	322.689
ENSMUST00000031766	0	1	0.758935	0.758898	2952.02	3889.88
ENSMUST00000031778	0	1	11.5617	12.3041	103.936	8.43807
ENSMUST00000154619	0	1	7.83039	7.89253	515.158	65.2628
ENSMUST00000003572	0	1	0.879722	0.879716	3985.69	4530.66
ENSMUST00000070756	0	1	0.836305	0.836299	6423.04	7680.32
ENSMUST00000031838	0	1	9.76625	10.1332	71.1772	7.01513
ENSMUST00000031852	0	1	6.23481	6.30377	110.012	17.4434
ENSMUST00000101534	0	1	0.85793	0.857928	13651.9	15912.7
ENSMUST00000031868	0	1	1.75048	1.75085	1063.74	607.552
ENSMUST00000031900	0	1	8.8127	8.93732	128.818	14.4046
ENSMUST00000122181	0	1	7.85019	8.06692	151.4	18.7592
ENSMUST00000136499	0	1	6.87096	7.18664	79.3626	11.0345
ENSMUST00000031967	0	1	18.705	19.8748	69.157	3.47014
ENSMUST00000051671	0	1	158.302	9499.68	94.9868	0
ENSMUST00000032066	0	1	1.48912	1.4892	2329.03	1563.95
ENSMUST00000032106	0	1	1.60653	1.60753	580.849	361.327
ENSMUST00000203775	0	1	3.59163	3.6185	207.251	57.2681
ENSMUST00000095664	0	1	1.18766	1.18769	2151.19	1811.24
ENSMUST00000124173	0	1	393.714	23715	237.14	0
ENSMUST00000113322	0	1	1.28231	1.28241	2061.09	1607.2
ENSMUST00000066905	0	1	0.73719	0.737157	1711.48	2321.74
ENSMUST00000205098	0	1	5.00737	5.04656	306.434	60.7134
ENSMUST00000032175	0	1	0.772406	0.772367	2679.36	3469.03
ENSMUST00000032194	0	1	0.719264	0.71924	2461.53	3422.4
ENSMUST00000032196	0	1	0.824766	0.824762	7464.62	9050.63
ENSMUST00000064580	0	1	0.622489	0.622227	263.929	424.175
ENSMUST00000032203	0	1	10.6587	10.7058	505.301	47.1899
ENSMUST00000164960	0	1	0.835769	0.835754	2604.37	3116.2
ENSMUST00000203482	0	1	0.767521	0.767469	2043.57	2662.73
ENSMUST00000032233	0	1	1.53576	1.53604	683.645	445.068
ENSMUST00000032264	0	1	0.926492	0.926491	19437.8	20980
ENSMUST00000032321	0	1	8.91194	9.33086	104.642	11.2057
ENSMUST00000111960	0	1	10.3678	10.9978	97.0988	8.81981
ENSMUST00000111911	0	1	8.50534	8.61181	360.52	41.8546
ENSMUST00000053880	0	1	0.646497	0.646467	1772.76	2742.23
ENSMUST00000111905	0	1	0.753738	0.753704	3329.43	4417.43
ENSMUST00000032342	0	1	0.592123	0.59196	341.12	576.261
ENSMUST00000032356	0	1	156.775	9407.46	94.0646	0
ENSMUST00000032362	0	1	2.59421	2.59576	1590.41	612.691
ENSMUST00000032383	0	1	0.732255	0.732108	791.679	1081.37
ENSMUST00000032399	0	1	0.791812	0.791804	4994.02	6307.15
ENSMUST00000111614	0	1	5.27896	5.34687	99.0683	18.5201
ENSMUST00000101045	0	1	1.66895	1.66906	6308.74	3779.82
ENSMUST00000032451	0	1	0.754774	0.754767	5930.74	7857.71
ENSMUST00000032454	0	1	0.835757	0.835755	19504.3	23337.3
ENSMUST00000032462	0	1	0.724255	0.724224	1490.79	2058.46
ENSMUST00000112923	0	1	236.516	14222.6	142.216	0
ENSMUST00000032477	0	1	0.866315	0.866312	8666.12	10003.5
ENSMUST00000032485	0	1	0.805222	0.805188	1057.56	1313.43
ENSMUST00000032492	0	1	1.24401	1.24404	3260.23	2620.69
ENSMUST00000095440	0	1	16.4389	16.8376	387.218	22.9879
ENSMUST00000119661	0	1	0.739029	0.738967	1851.38	2505.37
ENSMUST00000032633	0	1	11.2859	11.794	141.77	12.0113
ENSMUST00000120071	0	1	0.721485	0.721479	19667.3	27259.6
ENSMUST00000001854	0	1	1.46426	1.46447	1915.68	1308.1
ENSMUST00000032723	0	1	2.35585	2.35913	579.448	245.614
ENSMUST00000032748	0	1	1.50335	1.50394	756.086	502.732
ENSMUST00000167377	0	1	1.6988	1.699	1328.95	782.188
ENSMUST00000032779	0	1	1.78329	1.78389	683.588	383.196
ENSMUST00000147561	0	1	2.35047	2.35229	513.914	218.468
ENSMUST00000108288	0	1	0.655573	0.655478	701.715	1070.55
ENSMUST00000107221	0	1	7.32744	7.65576	43.3812	5.65778
ENSMUST00000032877	0	1	3.03213	3.0455	106.452	34.9472
ENSMUST00000032882	0	1	0.828526	0.828513	3379.98	4079.58
ENSMUST00000057320	0	1	8.15251	8.75201	61.9986	7.07507
ENSMUST00000032934	0	1	0.850543	0.850541	37487.6	44075
ENSMUST00000032946	0	1	0.821924	0.82192	22424.4	27282.9
ENSMUST00000084935	0	1	0.825031	0.825021	4451.11	5395.15
ENSMUST00000032998	0	1	0.874769	0.874761	3720.42	4253.07
ENSMUST00000033036	0	1	0.677999	0.677994	10672.9	15741.9
ENSMUST00000098062	0	1	0.797279	0.797248	1203.74	1509.87
ENSMUST00000177236	0	1	0.85658	0.856572	4431.09	5173.05
ENSMUST00000106267	0	1	0.903264	0.903263	12573	13919.5
ENSMUST00000014545	0	1	10.891	10.9532	1033.43	94.3401
ENSMUST00000209161	0	1	9.79545	9.83333	1355.97	137.886
ENSMUST00000033169	0	1	1.66575	1.66659	387.814	232.696
ENSMUST00000033198	0	1	0.467157	0.467116	1770.48	3790.26
ENSMUST00000084500	0	1	0.873054	0.873048	4000.17	4581.85
ENSMUST00000033236	0	1	0.855068	0.855054	2048.58	2395.85
ENSMUST00000033267	0	1	18.4867	19.1934	109.178	5.67884
ENSMUST00000033275	0	1	11.5799	11.9933	70.565	5.87453
ENSMUST00000033342	0	1	0.803925	0.803896	1246.59	1550.68
ENSMUST00000033383	0	1	0.853513	0.853495	4133.28	4842.77
ENSMUST00000064404	0	1	1.1574	1.15742	3429.3	2962.89
ENSMUST00000134455	0	1	11.112	12.385	58.4096	4.70695
ENSMUST00000114730	0	1	0.639412	0.639206	666.541	1042.77
ENSMUST00000069520	0	1	0.83682	0.836819	32361.2	38671.7
ENSMUST00000033578	0	1	0.861961	0.861956	6207.86	7202.06
ENSMUST00000033585	0	1	9.14738	9.19952	330.499	35.9168
ENSMUST00000033598	0	1	0.813682	0.813676	5545.01	6814.77
ENSMUST00000063029	0	1	1.60212	1.60339	451.457	281.56
ENSMUST00000033650	0	1	7.76013	8.14247	33.0915	4.05529
ENSMUST00000112404	0	1	0.0158041	0.000265856	0	37.6044
ENSMUST00000033673	0	1	0.873108	0.873099	3496.57	4004.78
ENSMUST00000033683	0	1	0.797858	0.797807	1857.92	2328.79
ENSMUST00000112294	0	1	2.24316	2.24484	382.796	170.517
ENSMUST00000002079	0	1	2.19964	2.20244	560.613	254.537
ENSMUST00000102871	0	1	0.473078	0.472937	1050.34	2220.89
ENSMUST00000169418	0	1	0.776059	0.776039	5175.9	6669.64
ENSMUST00000033800	0	1	1.43707	1.43708	23235.2	16168.3
ENSMUST00000113085	0	1	1.3343	1.3343	69546.6	52122.1
ENSMUST00000113067	0	1	0.781762	0.781751	8825.41	11289.3
ENSMUST00000055738	0	1	0.696737	0.696647	1394.53	2001.78
ENSMUST00000112995	0	1	0.702889	0.702785	1195.11	1700.54
ENSMUST00000033824	0	1	0.841661	0.841658	10836.4	12875.1
ENSMUST00000033828	0	1	1.57188	1.57193	3787.16	2409.23
ENSMUST00000033830	0	1	13.9081	14.7163	139.572	9.47487
ENSMUST00000098609	0	1	8.6681	9.28174	68.8686	7.41087
ENSMUST00000209019	0	1	10.4336	11.3104	72.2546	6.37924
ENSMUST00000012847	0	1	0.249707	0.24542	12.6209	51.4566
ENSMUST00000033915	0	1	0.77739	0.777389	69541.5	89455.2
ENSMUST00000033917	0	1	11.2994	11.3865	309.83	27.2013
ENSMUST00000033938	0	1	1.47523	1.47537	1475.99	1000.42
ENSMUST00000118733	0	1	0.0147917	0.000248572	0	40.2197
ENSMUST00000033958	0	1	14.8919	15.1378	507.848	33.539
ENSMUST00000128715	0	1	1.42325	1.42364	900.414	632.468
ENSMUST00000033965	0	1	0.728898	0.72882	1505.36	2065.47
ENSMUST00000098858	0	1	18.7755	21.0007	49.3245	2.33919
ENSMUST00000034049	0	1	0.888281	0.88828	25335.8	28522.3
ENSMUST00000034060	0	1	0.735346	0.735302	1296.41	1763.1
ENSMUST00000034066	0	1	8.88891	10.0128	41.7268	4.15834
ENSMUST00000034109	0	1	14.9814	15.9177	69.8909	4.3814
ENSMUST00000093360	0	1	0.731341	0.731292	2355.64	3221.2
ENSMUST00000034140	0	1	0.881889	0.881887	10880.3	12337.5
ENSMUST00000165740	0	1	0.871848	0.871833	4568.27	5239.84
ENSMUST00000043359	0	1	0.799509	0.79949	2363.35	2956.08
ENSMUST00000034162	0	1	6.69738	6.80396	215.975	31.734
ENSMUST00000138659	0	1	0.811413	0.811403	3411.3	4204.2
ENSMUST00000053766	0	1	0.83316	0.833155	5900.23	7081.8
ENSMUST00000034211	0	1	0.830777	0.830766	3809.29	4585.27
ENSMUST00000034215	0	1	0.654012	0.653996	4157.14	6356.53
ENSMUST00000034225	0	1	0.741273	0.741135	823.013	1110.48
ENSMUST00000034227	0	1	0.408836	0.40872	612.225	1497.92
ENSMUST00000034228	0	1	0.800403	0.800395	5768.06	7206.52
ENSMUST00000034233	0	1	1.57214	1.57275	882.261	560.964
ENSMUST00000058479	0	1	12.3862	12.4584	577.11	46.3136
ENSMUST00000034243	0	1	1.9389	1.93947	740.916	382.015
ENSMUST00000034276	0	1	0.865971	0.865966	13100.5	15128.2
ENSMUST00000034277	0	1	0.799766	0.79975	2911.62	3640.66
ENSMUST00000093100	0	1	7.77729	7.813	340.877	43.6208
ENSMUST00000034300	0	1	0.880564	0.880558	9476.63	10762.1
ENSMUST00000213068	0	1	5.55363	5.74579	80.8494	14.0628
ENSMUST00000003659	0	1	3.60557	3.64292	74.7271	20.5057
ENSMUST00000113913	0	1	0.804407	0.80439	5344.36	6643.99
ENSMUST00000113918	0	1	388.936	23426.5	234.255	0
ENSMUST00000034365	0	1	9.69661	10.0702	139.199	13.8138
ENSMUST00000034371	0	1	9.28326	9.42687	125.009	13.252
ENSMUST00000148086	0	1	130.144	7799.35	77.9835	0
ENSMUST00000060330	0	1	7.32496	7.6218	96.4351	12.6439
ENSMUST00000060513	0	1	1.31083	1.31103	1255.73	957.818
ENSMUST00000075578	0	1	0.434404	0.434287	479.372	1103.83
ENSMUST00000063278	0	1	0.426811	0.426124	211.032	495.249
ENSMUST00000238882	0	1	0.426811	0.426124	211.032	495.249
ENSMUST00000034464	0	1	1.34632	1.34634	4570.2	3394.53
ENSMUST00000034470	0	1	0.892579	0.892573	3840.17	4302.36
ENSMUST00000034473	0	1	6.17038	6.30725	141.483	22.4234
ENSMUST00000208222	0	1	0.828762	0.828748	2223.56	2683.04
ENSMUST00000034512	0	1	0.59299	0.592786	271.573	458.136
ENSMUST00000170947	0	1	7.80326	8.07648	46.229	5.71514
ENSMUST00000216755	0	1	1.45479	1.45493	2980.39	2048.48
ENSMUST00000085909	0	1	0.690645	0.690617	4531.19	6561.08
ENSMUST00000034600	0	1	0.461239	0.460547	82.4061	178.942
ENSMUST00000034620	0	1	21.1205	22.4009	103.514	4.61143
ENSMUST00000161318	0	1	0.00717565	0.000119677	0	83.5486
ENSMUST00000098552	0	1	0.803863	0.803852	8224.06	10230.8
ENSMUST00000034720	0	1	1.16386	1.16387	10333.1	8878.28
ENSMUST00000034742	0	1	5.90341	5.99611	72.9085	12.151
ENSMUST00000034745	0	1	1.4856	1.48606	934.221	628.654
ENSMUST00000034746	0	1	2.23525	2.23752	279.971	125.12
ENSMUST00000034749	0	1	0.850333	0.850328	5643.89	6637.31
ENSMUST00000072899	0	1	2.67596	2.67957	740.258	276.254
ENSMUST00000034777	0	1	23.8165	26.106	154.484	5.90795
ENSMUST00000075764	0	1	8.73638	8.77583	395.735	45.0849
ENSMUST00000113215	0	1	1.30709	1.30714	1760.89	1347.13
ENSMUST00000114276	0	1	0.825386	0.825376	8779.27	10636.7
ENSMUST00000216877	0	1	3.21566	3.22498	455.432	141.213
ENSMUST00000034903	0	1	0.807959	0.807922	1234.49	1527.99
ENSMUST00000034912	0	1	0.734795	0.734791	10712.7	14579.3
ENSMUST00000113690	0	1	0.848284	0.848268	2300.38	2711.86
ENSMUST00000071889	0	1	43.8984	44.6357	1542.13	34.5395
ENSMUST00000034934	0	1	0.697605	0.697486	1057.83	1516.63
ENSMUST00000168309	0	1	0.0123108	0.000206372	0	48.4463
ENSMUST00000034947	0	1	0.823409	0.823357	1666.49	2024.02
ENSMUST00000069000	0	1	62.3761	3707.19	37.0619	0
ENSMUST00000034960	0	1	0.833455	0.833448	5845.29	7013.38
ENSMUST00000068367	0	1	0.0104235	0.000174405	0	57.3279
ENSMUST00000034966	0	1	0.872116	0.872111	7711.1	8841.88
ENSMUST00000034983	0	1	1.22269	1.22271	5036.41	4119.06
ENSMUST00000034984	0	1	0.736173	0.736112	938.169	1274.5
ENSMUST00000169851	0	1	0.711207	0.711203	12019.8	16900.7
ENSMUST00000199736	0	1	0.758627	0.758614	8097.96	10674.7
ENSMUST00000061155	0	1	2.77076	2.78224	254.742	91.5537
ENSMUST00000111879	0	1	2.02125	2.02161	1305.24	645.637
ENSMUST00000111872	0	1	102.448	6126.92	61.2592	0
ENSMUST00000159220	0	1	2.53167	2.53301	1718.61	678.479
ENSMUST00000161467	0	1	1.45843	1.45848	8420.57	5773.52
ENSMUST00000035100	0	1	9.13227	9.38771	177.475	18.8961
ENSMUST00000068698	0	1	2.00184	2.00219	1288	643.287
ENSMUST00000174193	0	1	1.46409	1.46409	68972.3	47109.3
ENSMUST00000035113	0	1	0.472999	0.472529	314.682	665.963
ENSMUST00000153965	0	1	13.4166	14.2757	122.518	8.57299
ENSMUST00000035120	0	1	0.752117	0.752084	3353.2	4458.56
ENSMUST00000093791	0	1	2.18819	2.19143	477.29	217.793
ENSMUST00000035155	0	1	0.867576	0.867575	22767.9	26243.2
ENSMUST00000118422	0	1	0.389162	0.387955	116.549	300.436
ENSMUST00000035158	0	1	1.29338	1.2934	16910.6	13074.5
ENSMUST00000192615	0	1	0.474079	0.473553	281.149	593.713
ENSMUST00000035180	0	1	9.49065	10.0397	45.6451	4.53744
ENSMUST00000035196	0	1	2.52846	2.53261	274.053	108.204
ENSMUST00000183307	0	1	0.53165	0.531492	462.619	870.425
ENSMUST00000035214	0	1	0.844243	0.844237	7047.25	8347.48
ENSMUST00000044581	0	1	0.779944	0.779923	1858.43	2382.84
ENSMUST00000040423	0	1	4.59183	4.60263	908.837	197.452
ENSMUST00000055506	0	1	1.15227	1.1523	3379.66	2932.97
ENSMUST00000116517	0	1	64.3482	3826.27	38.2527	0
ENSMUST00000190226	0	1	0.518471	0.51833	1055.74	2036.82
ENSMUST00000167360	0	1	3.12012	3.13925	206.582	65.7994
ENSMUST00000036554	0	1	1.91433	1.91571	758.063	395.704
ENSMUST00000057944	0	1	1.80188	1.80216	3121.15	1731.89
ENSMUST00000035565	0	1	1.55941	1.55958	1566.32	1004.32
ENSMUST00000042595	0	1	26.3072	41.254	41.4698	0.995474
ENSMUST00000133099	0	1	15.2008	17.5613	62.7301	3.56263
ENSMUST00000036172	0	1	1.54022	1.54046	810.854	526.37
ENSMUST00000035700	0	1	0.756563	0.756555	13152.8	17385.1
ENSMUST00000044011	0	1	0.865622	0.865618	20804.9	24034.7
ENSMUST00000039752	0	1	77.9358	108.201	80.8779	0.737568
ENSMUST00000035849	0	1	3.80291	3.8247	113.09	29.561
ENSMUST00000045441	0	1	0.870005	0.870002	10131	11644.8
ENSMUST00000039534	0	1	0.747263	0.747187	1487.53	1990.85
ENSMUST00000094467	0	1	0.794277	0.794245	1515.79	1908.47
ENSMUST00000221634	0	1	8.14128	9.00365	44.2672	4.9077
ENSMUST00000036493	0	1	1.27696	1.27697	19757.4	15472.2
ENSMUST00000143178	0	1	0.775924	0.77591	2884.64	3717.76
ENSMUST00000036069	0	1	3.13358	3.15093	230.097	73.0181
ENSMUST00000159945	0	1	20.8279	25.6985	62.1166	2.40752
ENSMUST00000047498	0	1	4.79864	4.91632	94.2371	19.1603
ENSMUST00000166142	0	1	1.24121	1.24124	3162.43	2547.8
ENSMUST00000115314	0	1	76.0577	4533.35	45.3235	0
ENSMUST00000040001	0	1	0.730167	0.730138	2007.11	2748.95
ENSMUST00000097911	0	1	128.6	7706.08	77.0508	0
ENSMUST00000036267	0	1	0.720664	0.720647	2605.14	3615
ENSMUST00000046963	0	1	0.895306	0.895302	7731.79	8635.96
ENSMUST00000036156	0	1	1.24976	1.24978	3522.43	2818.43
ENSMUST00000036089	0	1	6.51445	6.81407	74.4658	10.9197
ENSMUST00000093002	0	1	1.5225	1.52268	2585.28	1697.85
ENSMUST00000130420	0	1	0.230994	0.230639	296.603	1286.04
ENSMUST00000162792	0	1	0.460801	0.460596	722.378	1568.37
ENSMUST00000036370	0	1	2.75342	2.76526	120.448	43.551
ENSMUST00000113302	0	1	0.762211	0.762151	1795.65	2356.04
ENSMUST00000038073	0	1	5.89788	5.94777	171.693	28.8584
ENSMUST00000110628	0	1	0.0131406	0.000220463	0	45.3491
ENSMUST00000106505	0	1	0.185563	0.184266	26.589	144.341
ENSMUST00000166610	0	1	0.82895	0.828916	2477.86	2989.27
ENSMUST00000038475	0	1	1.80658	1.80697	2201.01	1218.06
ENSMUST00000038775	0	1	1.31047	1.31049	6485.52	4948.93
ENSMUST00000036555	0	1	12.5693	13.9925	67.5352	4.81724
ENSMUST00000047331	0	1	1.38755	1.38763	3889.37	2802.88
ENSMUST00000046892	0	1	1.10859	1.10859	26926.2	24288.7
ENSMUST00000036615	0	1	0.848543	0.848539	8437.37	9943.41
ENSMUST00000048129	0	1	4.77333	4.85038	54.602	11.2493
ENSMUST00000039697	0	1	0.877236	0.87723	10908.9	12435.6
ENSMUST00000035612	0	1	0.167053	0.166974	521.191	3121.44
ENSMUST00000046859	0	1	0.637167	0.637062	646.703	1015.14
ENSMUST00000041768	0	1	2.93478	2.9557	162.341	54.9182
ENSMUST00000045846	0	1	0.70399	0.703968	2132.61	3029.42
ENSMUST00000042288	0	1	1.28905	1.28908	2774.92	2152.64
ENSMUST00000166599	0	1	14.7831	15.0962	152.804	10.1127
ENSMUST00000236140	0	1	70.2127	4180.4	41.794	0
ENSMUST00000038252	0	1	0.648686	0.648655	1700.59	2621.73
ENSMUST00000106296	0	1	1.71686	1.71758	1010.72	588.45
ENSMUST00000048976	0	1	1.23687	1.23692	3836.41	3101.6
ENSMUST00000045994	0	1	1.53862	1.53912	485.549	315.469
ENSMUST00000167364	0	1	6.57596	6.62264	469.756	70.9234
ENSMUST00000075316	0	1	0.814848	0.81484	5698.95	6993.94
ENSMUST00000132685	0	1	83.8494	5003.85	50.0285	0
ENSMUST00000046765	0	1	1.39103	1.39106	4697.26	3376.75
ENSMUST00000070135	0	1	0.0118712	0.000198914	0	50.263
ENSMUST00000047672	0	1	0.847649	0.847616	2305.32	2719.78
ENSMUST00000099529	0	1	0.00774795	0.000129295	0	77.3327
ENSMUST00000092404	0	1	0.584082	0.584027	1294.17	2215.95
ENSMUST00000138484	0	1	3.31118	3.31989	259.314	78.1023
ENSMUST00000176834	0	1	0.0290315	0.0240141	2.7497	114.91
ENSMUST00000039269	0	1	13.4324	14.4291	106.876	7.3977
ENSMUST00000107778	0	1	7.02654	7.26606	108.557	14.9317
ENSMUST00000078717	0	1	0.8592	0.859197	11652.9	13562.6
ENSMUST00000103075	0	1	0.844779	0.844778	33751.3	39952.9
ENSMUST00000036215	0	1	2.29342	2.29529	365.543	159.252
ENSMUST00000035340	0	1	1.3669	1.36703	2279.55	1667.52
ENSMUST00000038868	0	1	3.41428	3.42227	613.91	179.38
ENSMUST00000149834	0	1	29.069	42.6047	52.4562	1.22147
ENSMUST00000042299	0	1	2.26979	2.27048	971.906	428.057
ENSMUST00000040484	0	1	0.826382	0.826365	1984.73	2401.76
ENSMUST00000042046	0	1	0.566999	0.566953	1219.42	2150.84
ENSMUST00000078170	0	1	3.24496	3.27645	138.683	42.3203
ENSMUST00000139848	0	1	2.51769	2.5179	5493.06	2181.6
ENSMUST00000167619	0	1	0.012031	0.000201625	0	49.5871
ENSMUST00000092567	0	1	0.0166194	0.000279797	0	35.7302
ENSMUST00000044507	0	1	1.21583	1.21594	1465.82	1205.5
ENSMUST00000155282	0	1	0.0146929	0.000246888	0	40.4942
ENSMUST00000045153	0	1	0.779629	0.779588	1217.08	1561.19
ENSMUST00000043616	0	1	0.858418	0.858414	6679.65	7781.39
ENSMUST00000080560	0	1	2.50316	2.50822	219.089	87.3422
ENSMUST00000049057	0	1	0.78741	0.787376	1125.09	1428.92
ENSMUST00000045779	0	1	1.80167	1.80188	1546.92	858.496
ENSMUST00000038228	0	1	0.841498	0.841496	13350.1	15864.8
ENSMUST00000170845	0	1	144.649	8675.21	86.7421	0
ENSMUST00000074729	0	1	2.66844	2.6724	667.494	249.767
ENSMUST00000034654	0	1	119.592	7162.15	71.6115	0
ENSMUST00000038287	0	1	0.649766	0.649545	236.09	363.475
ENSMUST00000043604	0	1	0.822553	0.82254	3470.8	4219.61
ENSMUST00000037900	0	1	0.418338	0.418199	1035.97	2477.23
ENSMUST00000036825	0	1	0.861028	0.861023	7384.59	8576.53
ENSMUST00000183714	0	1	0.0112189	0.000187862	0	53.2204
ENSMUST00000040576	0	1	0.747121	0.747096	1762.37	2358.97
ENSMUST00000036653	0	1	1.43956	1.43972	919.969	638.989
ENSMUST00000122817	0	1	2.32031	2.32314	643.057	276.799
ENSMUST00000053699	0	1	1.12674	1.12674	6699.36	5945.78
ENSMUST00000046663	0	1	0.438602	0.438084	109.064	248.97
ENSMUST00000036451	0	1	63.0443	3747.54	37.4654	0
ENSMUST00000110725	0	1	0.834864	0.834848	5132.9	6148.32
ENSMUST00000217116	0	1	0.882153	0.882153	238576	270447
ENSMUST00000036155	0	1	2.72334	2.73897	179.304	65.4576
ENSMUST00000044734	0	1	0.70658	0.70654	1189.37	1683.37
ENSMUST00000038896	0	1	0.679966	0.679877	562.44	827.272
ENSMUST00000044684	0	1	2.50278	2.51139	260.175	103.592
ENSMUST00000098500	0	1	2.02138	2.02293	787.84	389.449
ENSMUST00000182886	0	1	78.7013	4692.98	46.9198	0
ENSMUST00000107361	0	1	4.02108	4.03727	447.288	110.782
ENSMUST00000114895	0	1	6.49481	6.89651	56.0121	8.11326
ENSMUST00000050372	0	1	2.09367	2.09539	307.31	146.655
ENSMUST00000049420	0	1	17.787	19.0894	56.5627	2.95356
ENSMUST00000178561	0	1	12.0382	13.5218	59.7332	4.40829
ENSMUST00000046331	0	1	18.285	22.9497	50.4916	2.19054
ENSMUST00000071370	0	1	0.817579	0.817562	2083.93	2548.96
ENSMUST00000115100	0	1	1.93966	1.94058	458.821	236.431
ENSMUST00000092175	0	1	0.707293	0.707249	2836.22	4010.22
ENSMUST00000041973	0	1	8.44122	8.5281	214.797	25.1781
ENSMUST00000042594	0	1	0.867425	0.867417	9418.21	10857.8
ENSMUST00000092325	0	1	0.718299	0.718149	797.28	1110.19
ENSMUST00000101509	0	1	0.87751	0.877509	16843.3	19194.4
ENSMUST00000064054	0	1	0.792727	0.792725	38942.4	49124.8
ENSMUST00000126278	0	1	0.405678	0.402192	40.7176	101.254
ENSMUST00000165067	0	1	3.8504	3.86955	132.403	34.2092
ENSMUST00000045286	0	1	0.846018	0.846013	7803.72	9224.11
ENSMUST00000046638	0	1	2.60228	2.60847	400.5	153.532
ENSMUST00000130698	0	1	1.62197	1.62298	593.633	365.764
ENSMUST00000088013	0	1	1.57352	1.57387	1517.74	964.334
ENSMUST00000092215	0	1	5.48238	5.52911	155.969	28.2006
ENSMUST00000132214	0	1	27.5188	32.9609	95.3718	2.88379
ENSMUST00000041407	0	1	15.6831	15.7324	1078.14	68.5205
ENSMUST00000040914	0	1	0.609959	0.609852	513.289	841.668
ENSMUST00000230063	0	1	0.0131557	0.000220719	0	45.2964
ENSMUST00000040217	0	1	9.55377	10.3667	64.7695	6.23882
ENSMUST00000143771	0	1	0.848659	0.848643	4649.97	5479.31
ENSMUST00000036796	0	1	1.39014	1.39028	854.364	614.522
ENSMUST00000231700	0	1	0.775594	0.77555	907.597	1170.27
ENSMUST00000037324	0	1	0.902391	0.902388	17939.3	19879.9
ENSMUST00000066560	0	1	4.69155	4.77142	130.94	27.4346
ENSMUST00000038027	0	1	0.896504	0.896501	9181.48	10241.5
ENSMUST00000040440	0	1	0.874717	0.874716	73737.2	84298.4
ENSMUST00000043382	0	1	7.29877	7.42026	88.4482	11.9112
ENSMUST00000040506	0	1	1.4765	1.47666	2744.67	1858.71
ENSMUST00000040609	0	1	8.39411	8.89001	78.7081	8.84467
ENSMUST00000041318	0	1	1.38353	1.38357	8404.64	6074.6
ENSMUST00000073139	0	1	0.651695	0.651688	19075	29270.1
ENSMUST00000080666	0	1	1.18185	1.18186	36597.9	30966.4
ENSMUST00000076265	0	1	0.0388311	0.0382152	17.5279	458.915
ENSMUST00000041569	0	1	2.67958	2.68381	244.859	91.2294
ENSMUST00000044002	0	1	16.3169	21.4236	38.1489	1.77116
ENSMUST00000113360	0	1	0.824126	0.824118	5183.53	6289.79
ENSMUST00000044624	0	1	0.560833	0.560689	393.059	701.035
ENSMUST00000049126	0	1	0.875969	0.875964	6165.1	7038.08
ENSMUST00000040912	0	1	1.58694	1.5871	1359.45	856.559
ENSMUST00000115316	0	1	78.4848	4679.91	46.7891	0
ENSMUST00000045295	0	1	0.629437	0.629215	622.237	988.917
ENSMUST00000108785	0	1	0.0621132	0.060294	18.4495	306.149
ENSMUST00000108786	0	1	0.00984645	0.000164656	0	60.7227
ENSMUST00000079300	0	1	0.836747	0.836727	2024.66	2419.74
ENSMUST00000037286	0	1	0.294999	0.294904	504.557	1710.95
ENSMUST00000046589	0	1	8.07258	8.29453	60.7614	7.31669
ENSMUST00000048028	0	1	21.8718	23.6667	163.42	6.89546
ENSMUST00000065887	0	1	0.893266	0.893258	7240.11	8105.28
ENSMUST00000174370	0	1	7.64535	8.42212	42.7777	5.0704
ENSMUST00000126690	0	1	0.0105566	0.000176656	0	56.5971
ENSMUST00000116238	0	1	23.9022	24.541	522.542	21.283
ENSMUST00000108190	0	1	5.67667	5.77256	167.19	28.9546
ENSMUST00000041331	0	1	1.57645	1.57649	6286.59	3987.72
ENSMUST00000040002	0	1	106.208	125.494	157.397	1.2443
ENSMUST00000049395	0	1	7.44244	7.70167	113.652	14.7481
ENSMUST00000176491	0	1	60.9547	3621.35	36.2035	0
ENSMUST00000133433	0	1	5.29224	5.40546	121.684	22.5032
ENSMUST00000101492	0	1	1.20305	1.20307	2622.87	2180.15
ENSMUST00000094868	0	1	1.34148	1.34158	1041.9	776.62
ENSMUST00000081982	0	1	0.863262	0.863254	8139.95	9429.38
ENSMUST00000035604	0	1	150.507	9028.94	90.2794	0
ENSMUST00000103171	0	1	0.00468935	0.000154915	0	64.5416
ENSMUST00000127167	0	1	11.7421	11.9959	116.733	9.72189
ENSMUST00000040148	0	1	0.00696771	0.000116185	0	86.0599
ENSMUST00000178636	0	1	0.757523	0.757436	1258.64	1661.72
ENSMUST00000095074	0	1	1.37882	1.37892	1554.39	1127.25
ENSMUST00000043951	0	1	1.1223	1.1223	9402.9	8378.24
ENSMUST00000050027	0	1	0.445382	0.445364	3188.84	7160.08
ENSMUST00000029257	0	1	2.12047	2.12153	1335.71	629.592
ENSMUST00000117346	0	1	3.26218	3.27629	154.455	47.1362
ENSMUST00000121438	0	1	27.7545	29.2557	309.625	10.5738
ENSMUST00000119597	0	1	1.51132	1.5117	1221.92	808.309
ENSMUST00000226414	0	1	2.89859	2.90498	512.453	176.399
ENSMUST00000042261	0	1	4.76072	4.76468	1041.92	218.669
ENSMUST00000042352	0	1	0.723893	0.723829	1861.85	2572.23
ENSMUST00000207301	0	1	0.0855562	0.078712	6.23527	79.3334
ENSMUST00000047409	0	1	71.416	4253.06	42.5206	0
ENSMUST00000172831	0	1	8.277	8.33397	313.067	37.5563
ENSMUST00000226621	0	1	11.2449	12.6948	53.2588	4.1861
ENSMUST00000101029	0	1	1.98343	1.98626	203.253	102.325
ENSMUST00000222275	0	1	1.93525	1.93814	372.184	192.026
ENSMUST00000141487	0	1	80.5877	4806.89	48.0589	0
ENSMUST00000037941	0	1	0.866895	0.86689	13346.4	15395.7
ENSMUST00000095132	0	1	4.30759	4.33191	135.428	31.2552
ENSMUST00000163028	0	1	0.0711567	0.0639935	2.43028	38.1232
ENSMUST00000209656	0	1	6.70724	7.1881	50.6535	7.03825
ENSMUST00000042235	0	1	0.825671	0.825667	19271	23340
ENSMUST00000046807	0	1	1.70989	1.7109	352.378	205.956
ENSMUST00000224209	0	1	0.0119188	0.000199721	0	50.0599
ENSMUST00000042766	0	1	0.844379	0.844368	2744.14	3249.94
ENSMUST00000048967	0	1	0.700455	0.700454	106200	151616
ENSMUST00000048289	0	1	6.73936	7.03494	81.1072	11.5206
ENSMUST00000203653	0	1	1.57332	1.57375	630.432	400.59
ENSMUST00000103203	0	1	0.784529	0.784516	7620.89	9714.14
ENSMUST00000110085	0	1	190.153	11422.9	114.219	0
ENSMUST00000037633	0	1	1.45373	1.45408	1125.63	774.111
ENSMUST00000044767	0	1	0.740408	0.740396	3673.8	4961.94
ENSMUST00000037996	0	1	7.73521	7.74528	1523.69	196.716
ENSMUST00000062387	0	1	1.41077	1.4108	5161.6	3658.63
ENSMUST00000045016	0	1	11.0726	11.5185	59.8237	5.18459
ENSMUST00000040806	0	1	7.12683	7.15904	313.072	43.7224
ENSMUST00000152617	0	1	0.0116193	0.000194644	0	51.3658
ENSMUST00000042868	0	1	1.29495	1.295	1991.05	1537.48
ENSMUST00000046687	0	1	0.728598	0.728582	2843.67	3903.03
ENSMUST00000182910	0	1	16.2447	17.1647	83.6385	4.86329
ENSMUST00000038860	0	1	4.09574	4.15465	129.65	31.1984
ENSMUST00000043839	0	1	1.69592	1.6964	715.369	421.693
ENSMUST00000040275	0	1	0.626928	0.626863	821.839	1311.04
ENSMUST00000043059	0	1	1.51877	1.51887	1826.22	1202.35
ENSMUST00000115098	0	1	6.78067	6.92477	164.958	23.8128
ENSMUST00000111332	0	1	2.13414	2.13427	4364.04	2044.75
ENSMUST00000043237	0	1	1.11053	1.11053	8634.29	7774.93
ENSMUST00000064795	0	1	1.77246	1.77315	583.923	329.31
ENSMUST00000165033	0	1	1.69855	1.69867	6081.01	3579.87
ENSMUST00000117085	0	1	0.646236	0.646126	480.476	743.631
ENSMUST00000044672	0	1	1.36152	1.3616	3632.33	2667.69
ENSMUST00000107615	0	1	0.0119868	0.000200875	0	49.7722
ENSMUST00000036181	0	1	3.021	3.02338	756.565	250.232
ENSMUST00000027991	0	1	1.4625	1.46252	17097.2	11690.2
ENSMUST00000172435	0	1	0.808586	0.808569	2734.87	3382.36
ENSMUST00000216139	0	1	908.694	54812	548.11	0
ENSMUST00000095691	0	1	105.399	6305.14	63.0414	0
ENSMUST00000039551	0	1	0.814211	0.814191	1822	2237.8
ENSMUST00000137147	0	1	21.1394	24.4899	87.4078	3.55955
ENSMUST00000108814	0	1	79.3218	4730.45	47.2945	0
ENSMUST00000107600	0	1	83.0101	4953.17	49.5217	0
ENSMUST00000237749	0	1	0.00846114	0.000141296	0	70.7634
ENSMUST00000167258	0	1	10.1355	11.2539	54.5776	4.84054
ENSMUST00000175898	0	1	8.65046	9.28311	66.6538	7.1712
ENSMUST00000045142	0	1	2.39417	2.39538	808.295	337.433
ENSMUST00000043589	0	1	95.3236	5696.71	56.9571	0
ENSMUST00000055190	0	1	4.48471	4.51495	119.599	26.4817
ENSMUST00000137381	0	1	2.28088	2.28252	1056.93	463.048
ENSMUST00000037548	0	1	77.1805	4601.15	46.0015	0
ENSMUST00000092629	0	1	1.2071	1.20712	3440.46	2850.14
ENSMUST00000040706	0	1	1.31312	1.31317	1834.26	1396.81
ENSMUST00000102813	0	1	5.24513	5.36949	42.1331	7.83863
ENSMUST00000038928	0	1	10.8635	11.0006	181.974	16.5332
ENSMUST00000198849	0	1	9.00073	9.53026	85.5004	8.96252
ENSMUST00000044278	0	1	0.669832	0.669817	3475	5188
ENSMUST00000045262	0	1	0.759432	0.759426	7051.11	9284.79
ENSMUST00000090227	0	1	0.834156	0.834149	4451.46	5336.53
ENSMUST00000200589	0	1	5.8396	6.13926	58.8702	9.58076
ENSMUST00000128467	0	1	0.121311	0.115838	5.45927	47.2046
ENSMUST00000102993	0	1	0.85106	0.851055	5154.31	6056.39
ENSMUST00000037315	0	1	1.5001	1.50025	1160.75	773.701
ENSMUST00000045108	0	1	10.467	10.8499	61.6662	5.6745
ENSMUST00000199942	0	1	0.680208	0.680071	939	1380.74
ENSMUST00000107359	0	1	0.899557	0.899554	6586.07	7321.48
ENSMUST00000047328	0	1	3.22134	3.22231	2186.84	678.651
ENSMUST00000120564	0	1	2.51746	2.52247	453.5	179.778
ENSMUST00000235569	0	1	8.88241	9.06775	88.6599	9.7686
ENSMUST00000047005	0	1	8.06446	8.40477	103.6	12.3175
ENSMUST00000040361	0	1	0.878894	0.878889	12282.9	13975.5
ENSMUST00000036439	0	1	1.46157	1.46174	920.53	629.746
ENSMUST00000041195	0	1	5.23776	5.36925	102.75	19.1286
ENSMUST00000047935	0	1	0.804545	0.804543	20444.8	25411.7
ENSMUST00000037048	0	1	0.758324	0.758319	9845.64	12983.5
ENSMUST00000194252	0	1	0.713726	0.713682	2774.49	3887.57
ENSMUST00000056073	0	1	6.62555	6.77183	154.646	22.8281
ENSMUST00000156384	0	1	8.31006	8.52074	86.939	10.1944
ENSMUST00000122882	0	1	0.256403	0.254355	27.1556	106.792
ENSMUST00000037843	0	1	0.810007	0.809979	1634.11	2017.47
ENSMUST00000090499	0	1	1.81469	1.81593	709.472	390.689
ENSMUST00000224079	0	1	1.60273	1.60339	427.68	266.73
ENSMUST00000046028	0	1	4.08294	4.08587	2551.99	624.58
ENSMUST00000151738	0	1	21.0072	25.7877	64.0823	2.47539
ENSMUST00000047383	0	1	1306.21	78815.7	788.147	0
ENSMUST00000070748	0	1	0.518696	0.518524	862.282	1662.96
ENSMUST00000239148	0	1	66.3931	3949.75	39.4875	0
ENSMUST00000044148	0	1	0.73394	0.733929	4445.08	6056.56
ENSMUST00000090487	0	1	19.0232	20.9545	116.114	5.5317
ENSMUST00000196454	0	1	81.729	4875.81	48.7481	0
ENSMUST00000233210	0	1	0.839899	0.839879	3958.67	4713.39
ENSMUST00000084621	0	1	2.67827	2.68717	116.534	43.3604
ENSMUST00000041361	0	1	1.46616	1.46657	993.948	677.732
ENSMUST00000054867	0	1	1.20849	1.20851	3118.78	2580.67
ENSMUST00000105691	0	1	0.801025	0.801021	11910.5	14869.1
ENSMUST00000045513	0	1	7.01499	7.22354	123.715	17.118
ENSMUST00000045521	0	1	0.796504	0.796483	1758.62	2207.99
ENSMUST00000105245	0	1	0.0138615	0.000232725	0	42.9591
ENSMUST00000045557	0	1	0.703057	0.70303	1797.19	2556.36
ENSMUST00000196682	0	1	0.487767	0.487009	75.6175	155.28
ENSMUST00000037547	0	1	0.858039	0.858035	7863.54	9164.58
ENSMUST00000217851	0	1	73.7594	4394.56	43.9356	0
ENSMUST00000220049	0	1	76.6011	4566.16	45.6516	0
ENSMUST00000045674	0	1	0.667294	0.667255	1323.77	1983.92
ENSMUST00000211853	0	1	97.6484	5837.1	58.361	0
ENSMUST00000111622	0	1	15.0974	16.1527	128.136	7.92341
ENSMUST00000039049	0	1	13.8762	15.297	82.3204	5.37214
ENSMUST00000208593	0	1	66.6873	128.656	80.9768	0.619483
ENSMUST00000065143	0	1	0.0149448	0.000251185	0	39.8013
ENSMUST00000044039	0	1	14.0364	15.4023	33.788	2.18435
ENSMUST00000044492	0	1	1.29563	1.29571	1488.88	1149.09
ENSMUST00000099514	0	1	1.44654	1.44689	1091.52	754.388
ENSMUST00000045537	0	1	0.194172	0.192684	23.9723	124.455
ENSMUST00000041606	0	1	0.84397	0.843962	5136.2	6085.82
ENSMUST00000046333	0	1	12.0628	13.4841	30.8547	2.27897
ENSMUST00000042221	0	1	0.477193	0.476695	115.036	241.33
ENSMUST00000094835	0	1	0.360522	0.360324	689.088	1912.43
ENSMUST00000102594	0	1	0.320277	0.319899	341.513	1067.59
ENSMUST00000111416	0	1	0.737358	0.737338	2934	3979.18
ENSMUST00000038782	0	1	7.61308	7.67136	516.925	67.3751
ENSMUST00000036854	0	1	0.899567	0.899565	10912.7	12131.1
ENSMUST00000066473	0	1	0.0131617	0.000220821	0	45.2755
ENSMUST00000145823	0	1	2.89816	2.90053	1376.48	474.554
ENSMUST00000046587	0	1	0.895379	0.895377	14136.7	15788.6
ENSMUST00000037397	0	1	1.869	1.87064	586.114	313.318
ENSMUST00000202622	0	1	0.801433	0.801411	4288.28	5350.91
ENSMUST00000038661	0	1	0.409341	0.408924	133.173	325.682
ENSMUST00000039093	0	1	10.2035	10.934	81.7987	7.47207
ENSMUST00000111450	0	1	0.610425	0.610303	446.25	731.202
ENSMUST00000192185	0	1	152.415	9144.19	91.4319	0
ENSMUST00000154424	0	1	0.893849	0.893839	5878.32	6576.49
ENSMUST00000035521	0	1	4.45693	4.56774	84.6107	18.5157
ENSMUST00000190647	0	1	0.796951	0.796916	2743.31	3442.4
ENSMUST00000098761	0	1	0.713477	0.71344	1590.99	2230.04
ENSMUST00000080882	0	1	0.902432	0.902431	69293.9	76785.7
ENSMUST00000041763	0	1	7.03149	7.50232	57.0626	7.59732
ENSMUST00000166968	0	1	0.682137	0.682006	488.873	716.821
ENSMUST00000112471	0	1	0.837092	0.837073	4407.32	5265.15
ENSMUST00000036540	0	1	0.811902	0.811885	2130.42	2624.05
ENSMUST00000044509	0	1	0.769166	0.76912	2286.71	2973.15
ENSMUST00000072519	0	1	1.18242	1.18244	3365.35	2846.12
ENSMUST00000235644	0	1	0.0106824	0.000178783	0	55.9237
ENSMUST00000038163	0	1	0.904933	0.904929	6206.28	6858.31
ENSMUST00000045771	0	1	7.62106	7.70678	136.854	17.7489
ENSMUST00000040880	0	1	1.33301	1.33304	3102.55	2327.42
ENSMUST00000072961	0	1	0.910297	0.910295	6636.35	7290.34
ENSMUST00000066674	0	1	1.49267	1.4929	746.959	500.337
ENSMUST00000039987	0	1	0.659813	0.659726	596.558	904.256
ENSMUST00000047257	0	1	0.828137	0.828123	2926.58	3534
ENSMUST00000097974	0	1	2.18175	2.18439	288.445	132.043
ENSMUST00000047436	0	1	65.2591	3881.28	38.8028	0
ENSMUST00000040876	0	1	2.89398	2.89969	221.166	76.2657
ENSMUST00000047889	0	1	0.858865	0.85886	13941.8	16233
ENSMUST00000163821	0	1	0.694057	0.693895	782.353	1127.48
ENSMUST00000048893	0	1	12.7513	12.9172	210.275	16.2694
ENSMUST00000055518	0	1	1.15424	1.15426	3769.28	3265.54
ENSMUST00000047720	0	1	1.29405	1.29412	1280.16	989.212
ENSMUST00000048183	0	1	0.63023	0.630126	515.828	818.616
ENSMUST00000046937	0	1	7.65559	7.72189	178.203	23.0689
ENSMUST00000044355	0	1	1.2304	1.2304	25399.9	20643.6
ENSMUST00000048432	0	1	0.765459	0.765431	1497.61	1956.56
ENSMUST00000091789	0	1	0.860445	0.860435	2655.54	3086.28
ENSMUST00000133193	0	1	1.2158	1.2158	92682.2	76231.5
ENSMUST00000142850	0	1	1.17592	1.17593	18642.4	15853.3
ENSMUST00000039720	0	1	0.773738	0.773718	2500.08	3231.25
ENSMUST00000046233	0	1	0.550809	0.550332	119.014	216.268
ENSMUST00000097809	0	1	85.1294	5081.14	50.8014	0
ENSMUST00000038956	0	1	4.48827	4.53269	104.654	23.0809
ENSMUST00000120866	0	1	10.3806	10.6317	235.849	22.1744
ENSMUST00000099277	0	1	108.959	6520.1	65.191	0
ENSMUST00000042970	0	1	1.42268	1.42289	683.628	480.449
ENSMUST00000046168	0	1	0.662302	0.662275	4782.57	7221.44
ENSMUST00000043797	0	1	7.92385	8.11335	87.1682	10.735
ENSMUST00000038447	0	1	5.25075	5.27247	237.23	44.9861
ENSMUST00000073961	0	1	0.692657	0.692522	936.534	1352.36
ENSMUST00000070872	0	1	2.20289	2.20754	339.144	153.624
ENSMUST00000148022	0	1	0.00746547	0.000124546	0	80.2817
ENSMUST00000156203	0	1	2.6361	2.63942	771.827	292.416
ENSMUST00000118605	0	1	3.88552	3.88831	2381.76	612.535
ENSMUST00000151237	0	1	3.18134	3.18222	4663.94	1465.62
ENSMUST00000035842	0	1	1.62967	1.63038	330.505	202.712
ENSMUST00000035732	0	1	12.8971	13.403	72.4563	5.39671
ENSMUST00000019861	0	1	1.71678	1.71754	962.364	560.312
ENSMUST00000035854	0	1	6.34153	6.42277	97.0776	15.1062
ENSMUST00000036503	0	1	7.80242	7.96853	193.766	24.3077
ENSMUST00000036060	0	1	18.3735	20.2597	54.8688	2.69876
ENSMUST00000048824	0	1	2.69199	2.69572	281.075	104.261
ENSMUST00000050646	0	1	0.739871	0.73984	1835.28	2480.65
ENSMUST00000049470	0	1	1.26408	1.26411	4108.54	3250.15
ENSMUST00000191237	0	1	3.62414	3.6338	586.077	161.278
ENSMUST00000163231	0	1	700.297	42227.9	422.269	0
ENSMUST00000109241	0	1	0.722341	0.722268	811.468	1123.5
ENSMUST00000048630	0	1	0.593752	0.593674	1842.59	3103.72
ENSMUST00000044970	0	1	0.794628	0.794607	1784.9	2246.27
ENSMUST00000038191	0	1	1.15588	1.1559	5823.59	5038.15
ENSMUST00000161356	0	1	0.666274	0.666146	1034.84	1553.47
ENSMUST00000084289	0	1	1.89144	1.89231	448.106	236.799
ENSMUST00000205316	0	1	125.825	7538.51	75.3751	0
ENSMUST00000041683	0	1	0.908987	0.908985	11540.5	12696
ENSMUST00000039862	0	1	79.5572	4744.66	47.4366	0
ENSMUST00000002305	0	1	1.24016	1.24019	2667.86	2151.17
ENSMUST00000111810	0	1	1.43586	1.436	2564.06	1785.55
ENSMUST00000070820	0	1	11.579	12.3233	51.5045	4.17026
ENSMUST00000036383	0	1	5.08335	5.10609	210.845	41.2848
ENSMUST00000042373	0	1	5.4902	5.54269	139.428	25.1471
ENSMUST00000049130	0	1	0.669776	0.669765	5792.58	8648.68
ENSMUST00000043313	0	1	0.878261	0.878249	5310.77	6047
ENSMUST00000056991	0	1	8.65243	8.83517	85.0602	9.61859
ENSMUST00000168890	0	1	0.843743	0.843723	3919.78	4645.81
ENSMUST00000058103	0	1	21.1491	21.5274	337.163	15.6525
ENSMUST00000160013	0	1	0.873629	0.873626	8248.39	9441.56
ENSMUST00000160285	0	1	10.3096	10.4663	142.977	13.6516
ENSMUST00000051297	0	1	6.97002	6.98048	915.683	131.169
ENSMUST00000059833	0	1	9.73716	9.85298	170.889	17.3349
ENSMUST00000058914	0	1	3.31524	3.32189	339.805	102.286
ENSMUST00000060092	0	1	1.41004	1.41013	1878.07	1331.84
ENSMUST00000062677	0	1	0.609864	0.609546	444.954	729.983
ENSMUST00000061826	0	1	0.809849	0.809833	2160.09	2667.34
ENSMUST00000053611	0	1	6.7576	6.85488	93.2688	13.5976
ENSMUST00000061446	0	1	0.840326	0.84032	5751.44	6844.34
ENSMUST00000050649	0	1	0.545059	0.544906	372.326	683.292
ENSMUST00000060041	0	1	9.98175	10.1931	99.6061	9.76293
ENSMUST00000050342	0	1	15.6093	16.9663	41.9873	2.46534
ENSMUST00000061578	0	1	1.29435	1.29439	2048.77	1582.8
ENSMUST00000105811	0	1	5.23183	5.27703	293.364	55.5844
ENSMUST00000056474	0	1	10.7558	12.0046	55.6827	4.6293
ENSMUST00000164495	0	1	0.0117791	0.000197353	0	50.6606
ENSMUST00000061568	0	1	1.37353	1.37356	4473.88	3257.15
ENSMUST00000050178	0	1	5.38315	5.40911	209.932	38.8027
ENSMUST00000052978	0	1	8.55204	8.84964	51.6244	5.82464
ENSMUST00000051301	0	1	0.835861	0.835848	2451.06	2932.42
ENSMUST00000060579	0	1	0.711556	0.711523	1449.82	2037.64
ENSMUST00000070709	0	1	1.21287	1.21292	2973.71	2451.69
ENSMUST00000056941	0	1	6.43376	6.50123	120.377	18.5076
ENSMUST00000050063	0	1	0.57861	0.578469	399.001	689.76
ENSMUST00000055725	0	1	0.157417	0.153968	8.63824	56.159
ENSMUST00000056948	0	1	18.9262	19.2312	671.167	34.8904
ENSMUST00000111388	0	1	5.1131	5.11364	22943.9	4486.8
ENSMUST00000227415	0	1	6.5149	6.52172	3131.39	480.14
ENSMUST00000136883	0	1	5.73694	5.88794	109.675	18.6188
ENSMUST00000109488	0	1	0.855982	0.855955	2674.23	3124.27
ENSMUST00000239262	0	1	0.855982	0.855955	2674.23	3124.27
ENSMUST00000239310	0	1	2.32201	2.32474	667.346	287.056
ENSMUST00000104955	0	1	0.862309	0.862302	3784.98	4389.39
ENSMUST00000061391	0	1	3.55792	3.5747	125.217	35.0215
ENSMUST00000181904	0	1	0.64793	0.647753	378.433	584.229
ENSMUST00000061455	0	1	2.5601	2.56178	544.657	212.603
ENSMUST00000052211	0	1	7.91141	8.01185	126.749	15.8115
ENSMUST00000058994	0	1	0.779402	0.779369	1190.82	1527.94
ENSMUST00000217661	0	1	80.0678	103.67	79.8418	0.760249
ENSMUST00000167290	0	1	0.889507	0.889501	3771.05	4239.52
ENSMUST00000058159	0	1	0.774464	0.774448	2515.5	3248.12
ENSMUST00000061071	0	1	0.767137	0.76713	7491.94	9766.21
ENSMUST00000056136	0	1	1.27913	1.27919	1326.28	1036.81
ENSMUST00000111608	0	1	1.4519	1.45194	3507.02	2415.4
ENSMUST00000160247	0	1	2.89449	2.90174	222.882	76.8031
ENSMUST00000051907	0	1	10.3267	10.3888	359.004	34.5478
ENSMUST00000054425	0	1	5.02055	5.08875	68.9652	13.5444
ENSMUST00000097275	0	1	0.707341	0.707319	2847.18	4025.32
ENSMUST00000055676	0	1	0.735406	0.735401	8572.57	11657
ENSMUST00000075774	0	1	0.792277	0.79226	2793.69	3526.24
ENSMUST00000105365	0	1	0.755267	0.755244	2425.65	3211.75
ENSMUST00000061828	0	1	2.28059	2.2828	388.81	170.316
ENSMUST00000062085	0	1	14.2005	14.8552	68.8582	4.62597
ENSMUST00000051965	0	1	65.9749	90.7825	69.9152	0.760249
ENSMUST00000051065	0	1	1.47053	1.4708	587.505	399.441
ENSMUST00000107381	0	1	10.6349	11.4874	77.0862	6.70138
ENSMUST00000205270	0	1	9.91414	10.5503	87.7783	8.31091
ENSMUST00000138268	0	1	2.40893	2.4193	195.207	80.6815
ENSMUST00000055374	0	1	11.6496	11.7828	216.691	18.3813
ENSMUST00000070375	0	1	6.34089	6.34222	7501.37	1182.76
ENSMUST00000133567	0	1	9.02125	9.08533	334.459	36.8042
ENSMUST00000128276	0	1	0.863765	0.863753	5893.03	6822.58
ENSMUST00000172278	0	1	1.53997	1.54025	688.509	447.008
ENSMUST00000141679	0	1	8.21304	8.4753	68.5405	8.07827
ENSMUST00000059241	0	1	0.851532	0.851527	5833.61	6850.76
ENSMUST00000058845	0	1	0.613639	0.613623	3399.06	5539.34
ENSMUST00000052416	0	1	8.96221	9.59927	35.2732	3.66561
ENSMUST00000055915	0	1	9.84746	10.0187	118.982	11.8669
ENSMUST00000102826	0	1	2.15781	2.1583	1175.71	544.731
ENSMUST00000055946	0	1	1.17279	1.1728	5347.99	4560.02
ENSMUST00000210041	0	1	0.0152191	0.000255864	0	39.0733
ENSMUST00000132320	0	1	567.67	34219.3	342.183	0
ENSMUST00000059667	0	1	0.896	0.895999	36425.4	40653.4
ENSMUST00000057190	0	1	7.65313	7.71286	197.513	25.5996
ENSMUST00000052277	0	1	5.74744	5.77005	278.525	48.2626
ENSMUST00000122431	0	1	0.391859	0.391503	396.727	1013.36
ENSMUST00000165831	0	1	0.00891463	0.000148936	0	67.1329
ENSMUST00000053441	0	1	15.7484	17.3098	37.5812	2.16167
ENSMUST00000040280	0	1	0.896231	0.896229	11511.6	12844.4
ENSMUST00000170295	0	1	46.7129	80.576	64.5842	0.791656
ENSMUST00000055698	0	1	0.615789	0.615667	444.677	722.275
ENSMUST00000055438	0	1	0.819533	0.819528	5723.97	6984.48
ENSMUST00000050918	0	1	1.13761	1.13761	15158.6	13325
ENSMUST00000060125	0	1	5.89945	5.90068	5378.98	911.578
ENSMUST00000050120	0	1	0.776416	0.776388	1398.36	1801.11
ENSMUST00000066308	0	1	2.9696	2.981	118.369	39.701
ENSMUST00000058866	0	1	0.63982	0.639739	657.782	1028.21
ENSMUST00000051614	0	1	19.4855	20.8023	67.133	3.21767
ENSMUST00000056589	0	1	6.69244	6.77673	105.218	15.5178
ENSMUST00000061019	0	1	13.2498	13.3605	340.075	25.4446
ENSMUST00000060711	0	1	0.691277	0.691264	4793.55	6934.48
ENSMUST00000126664	0	1	4.21927	4.24363	164.903	38.8513
ENSMUST00000053855	0	1	1.32365	1.32371	1543.02	1165.68
ENSMUST00000128384	0	1	11.7368	12.1045	103.934	8.57726
ENSMUST00000049509	0	1	2.08947	2.09012	2091.63	1000.72
ENSMUST00000056949	0	1	12.1594	12.4221	121.327	9.75784
ENSMUST00000061796	0	1	3.01008	3.01622	227.165	75.308
ENSMUST00000056085	0	1	6.53224	6.6328	83.8887	12.6391
ENSMUST00000050658	0	1	8.4174	8.43659	750.089	88.9002
ENSMUST00000054551	0	1	0.713519	0.713417	462.588	648.415
ENSMUST00000094844	0	1	7.33729	7.39227	250.556	33.8857
ENSMUST00000060703	0	1	10.8658	10.9839	210.786	19.1813
ENSMUST00000050471	0	1	7.87168	8.077	62.1419	7.68492
ENSMUST00000057236	0	1	6.50633	6.6102	80.5597	12.1787
ENSMUST00000169849	0	1	20.3301	25.8834	26.486	1.01367
ENSMUST00000073143	0	1	5.95483	6.13895	98.0963	15.971
ENSMUST00000054889	0	1	38.8916	39.2568	936.614	23.8489
ENSMUST00000051777	0	1	1.36035	1.36061	1110.61	816.256
ENSMUST00000102817	0	1	0.691002	0.690988	4561.28	6601.1
ENSMUST00000089318	0	1	8.90332	9.28949	43.7028	4.69561
ENSMUST00000238412	0	1	65.9163	3920.96	39.1996	0
ENSMUST00000051176	0	1	0.450384	0.44974	88.261	196.261
ENSMUST00000058725	0	1	7.11475	7.27296	64.6194	8.87625
ENSMUST00000074653	0	1	5.36761	5.37221	1173.1	218.357
ENSMUST00000133298	0	1	0.673004	0.672903	1290.09	1917.21
ENSMUST00000062990	0	1	9.98998	10.1234	156.799	15.4797
ENSMUST00000191565	0	1	38.8277	126.627	32.3882	0.245856
ENSMUST00000058981	0	1	0.811139	0.811076	1442.17	1778.09
ENSMUST00000125710	0	1	2.33525	2.33841	586.624	250.859
ENSMUST00000130130	0	1	2.38624	2.39432	244.115	101.95
ENSMUST00000132561	0	1	1.89959	1.90367	249.417	131.014
ENSMUST00000051706	0	1	7.69435	7.84249	81.4777	10.3805
ENSMUST00000238948	0	1	0.449969	0.449336	231.927	516.167
ENSMUST00000050373	0	1	5.14054	5.19291	94.3853	18.1677
ENSMUST00000061169	0	1	0.764881	0.764834	870.279	1137.87
ENSMUST00000057860	0	1	9.29369	9.57199	65.5781	6.84209
ENSMUST00000051283	0	1	7.66347	7.69227	409.103	53.1749
ENSMUST00000115576	0	1	0.885402	0.885391	5336.99	6027.84
ENSMUST00000116527	0	1	0.639923	0.639719	331.7	518.515
ENSMUST00000092096	0	1	0.777954	0.777932	2335.73	3002.49
ENSMUST00000109157	0	1	0.407801	0.407662	508.486	1247.34
ENSMUST00000109159	0	1	0.369383	0.369199	748.759	2028.08
ENSMUST00000123300	0	1	0.192204	0.187766	20.2873	108.089
ENSMUST00000062356	0	1	0.72349	0.723472	2504.41	3461.65
ENSMUST00000055168	0	1	1.16888	1.1689	3465.3	2964.58
ENSMUST00000053956	0	1	7.00926	7.07101	158.2	22.3645
ENSMUST00000055892	0	1	16.4291	19.4768	58.5442	2.99635
ENSMUST00000170578	0	1	0.747453	0.747436	2663.42	3563.41
ENSMUST00000200910	0	1	4.18909	4.26371	108.189	25.3666
ENSMUST00000057224	0	1	86.4372	5160.11	51.5911	0
ENSMUST00000227200	0	1	68.1824	4057.8	40.568	0
ENSMUST00000058119	0	1	0.805433	0.805418	2996.35	3720.25
ENSMUST00000061242	0	1	0.939436	0.939434	14826.3	15782.2
ENSMUST00000060855	0	1	8.93296	8.99496	264.635	29.4115
ENSMUST00000107166	0	1	0.762148	0.762079	1566.26	2055.25
ENSMUST00000056623	0	1	62.4685	64.2466	510.645	7.93836
ENSMUST00000228312	0	1	0.0141216	0.000237153	0	42.1569
ENSMUST00000061866	0	1	6.55082	6.59911	174.378	26.4159
ENSMUST00000092285	0	1	1.66109	1.66115	11521.4	6935.81
ENSMUST00000118233	0	1	0.00902739	0.000150837	0	66.2869
ENSMUST00000057486	0	1	0.897962	0.897955	9010.41	10034.4
ENSMUST00000052708	0	1	2.8394	2.85045	109.114	38.2732
ENSMUST00000051454	0	1	0.867037	0.867035	15314.8	17663.4
ENSMUST00000052690	0	1	23.4271	36.2831	37.5778	1.02596
ENSMUST00000059937	0	1	20.7951	24.4577	30.3829	1.23267
ENSMUST00000077916	0	1	6.11238	6.14188	632.156	102.917
ENSMUST00000063116	0	1	2.2168	2.21814	591.38	266.605
ENSMUST00000060133	0	1	5.08197	5.19294	113.429	21.8349
ENSMUST00000079998	0	1	1.7307	1.7327	377.315	217.757
ENSMUST00000049577	0	1	28.9892	39.9749	29.9418	0.739264
ENSMUST00000051358	0	1	17.0497	19.6812	71.272	3.61183
ENSMUST00000053896	0	1	7.73291	7.92776	162.669	20.5102
ENSMUST00000061099	0	1	15.2608	18.1776	52.7691	2.89353
ENSMUST00000053830	0	1	9.14471	9.21592	242.332	26.286
ENSMUST00000114336	0	1	1.5123	1.51249	913.656	604.069
ENSMUST00000053683	0	1	21.0668	22.088	257.75	11.6597
ENSMUST00000147695	0	1	0.742765	0.742707	1965.86	2646.88
ENSMUST00000109645	0	1	0.744841	0.744814	4225.64	5673.42
ENSMUST00000150006	0	1	9.95233	10.4885	103.997	9.90631
ENSMUST00000027056	0	1	0.606814	0.606796	3723.44	6136.25
ENSMUST00000057866	0	1	1.05937	1.05937	31698.8	29922.4
ENSMUST00000050493	0	1	6.26566	6.5605	69.5701	10.5959
ENSMUST00000090826	0	1	0.787763	0.787759	29000.3	36813.7
ENSMUST00000102698	0	1	0.704545	0.704517	4305.72	6111.6
ENSMUST00000061925	0	1	0.678506	0.678423	776.926	1145.2
ENSMUST00000108297	0	1	1.39544	1.39548	4027.68	2886.23
ENSMUST00000168412	0	1	276.626	16644.6	166.436	0
ENSMUST00000102801	0	1	0.773809	0.773771	2741.57	3543.13
ENSMUST00000180463	0	1	13.5118	15.2985	31.4959	2.0494
ENSMUST00000058438	0	1	0.833406	0.833403	9684.89	11620.9
ENSMUST00000023952	0	1	8.80937	9.00403	106.222	11.7883
ENSMUST00000093800	0	1	1.40213	1.40224	1102.9	786.52
ENSMUST00000059448	0	1	31.8217	37.2072	126.446	3.3887
ENSMUST00000055104	0	1	0.758255	0.758219	1158.02	1527.29
ENSMUST00000125009	0	1	0.844312	0.844307	7142.18	8459.22
ENSMUST00000061545	0	1	0.730038	0.729989	925.553	1267.9
ENSMUST00000055421	0	1	6.95594	7.77633	33.5157	4.30125
ENSMUST00000051495	0	1	14.6156	16.01	45.9628	2.8615
ENSMUST00000112176	0	1	0.83868	0.838676	21393.5	25508.7
ENSMUST00000058755	0	1	1.42471	1.42487	879.57	617.294
ENSMUST00000051937	0	1	1.39259	1.39274	2225.03	1597.59
ENSMUST00000231681	0	1	4.11873	4.1502	244.236	58.8417
ENSMUST00000051765	0	1	0.0916948	0.0909645	26.0024	285.952
ENSMUST00000059383	0	1	7.83544	7.86362	560.982	71.3303
ENSMUST00000216889	0	1	8.27406	8.32777	669.761	80.4162
ENSMUST00000053664	0	1	0.729851	0.729837	8289.1	11357.5
ENSMUST00000060930	0	1	7.49619	7.79243	50.244	6.43908
ENSMUST00000050864	0	1	5.23918	5.30082	83.8042	15.8016
ENSMUST00000056096	0	1	0.576376	0.575249	128.482	223.358
ENSMUST00000118732	0	1	0.415181	0.412489	53.1989	128.985
ENSMUST00000057101	0	1	19.5681	20.2213	341.379	16.8726
ENSMUST00000115751	0	1	9.91127	9.97301	854.773	85.6996
ENSMUST00000052140	0	1	8.91665	8.95459	429.579	47.9642
ENSMUST00000057072	0	1	7.28399	7.35329	153.287	20.8375
ENSMUST00000238500	0	1	1.8519	1.85513	290.836	156.769
ENSMUST00000055944	0	1	6.68961	6.94183	92.9843	13.3862
ENSMUST00000107978	0	1	11.509	12.1788	113.473	9.3081
ENSMUST00000060714	0	1	0.858459	0.858451	3421.58	3985.77
ENSMUST00000078568	0	1	23.4138	29.2445	66.75	2.27282
ENSMUST00000046548	0	1	0.754147	0.75395	559.824	742.525
ENSMUST00000090071	0	1	1.9526	1.95616	311.002	158.981
ENSMUST00000169232	0	1	0.0069099	0.000115214	0	86.785
ENSMUST00000059805	0	1	5.72837	5.75692	219.234	38.0736
ENSMUST00000061628	0	1	0.820616	0.820603	3262.11	3975.26
ENSMUST00000162187	0	1	28.6657	37.4753	27.049	0.712049
ENSMUST00000055884	0	1	0.373068	0.372145	58.1143	156.177
ENSMUST00000121594	0	1	9.15804	9.268	202.205	21.8086
ENSMUST00000059657	0	1	9.74272	9.81286	281.196	28.6469
ENSMUST00000050236	0	1	9.38543	9.59367	229.41	23.9036
ENSMUST00000057716	0	1	6.01888	6.16629	124.665	20.2088
ENSMUST00000146623	0	1	0.885379	0.885373	4585.24	5178.88
ENSMUST00000063192	0	1	0.7854	0.785361	1011.34	1287.74
ENSMUST00000060100	0	1	2.23991	2.24391	159.704	71.1665
ENSMUST00000062439	0	1	9.49419	9.58253	211.847	22.0987
ENSMUST00000094434	0	1	0.906628	0.906624	11541.2	12729.8
ENSMUST00000056089	0	1	2.85594	2.86592	122.569	42.7612
ENSMUST00000056518	0	1	0.786222	0.786209	7462.76	9492.09
ENSMUST00000058418	0	1	2.21105	2.21172	922.739	417.199
ENSMUST00000090246	0	1	3.11952	3.12257	498.293	159.571
ENSMUST00000068581	0	1	0.815065	0.81506	16082.4	19731.6
ENSMUST00000052380	0	1	5.39843	5.49673	56.5377	10.2775
ENSMUST00000059595	0	1	0.845359	0.84535	4166.62	4928.88
ENSMUST00000053355	0	1	0.85233	0.852323	4402.94	5165.81
ENSMUST00000234003	0	1	9.11158	9.30013	237.601	25.5392
ENSMUST00000016951	0	1	7.98458	8.05915	173.537	21.5242
ENSMUST00000180139	0	1	4.52841	4.60846	59.727	12.9525
ENSMUST00000053986	0	1	1.60169	1.6019	1083.53	676.398
ENSMUST00000052939	0	1	0.791493	0.791467	1485.59	1877
ENSMUST00000050552	0	1	0.914543	0.914541	9666.71	10570
ENSMUST00000092143	0	1	1.51193	1.51228	500	330.623
ENSMUST00000060062	0	1	8.14432	8.19481	266.575	32.521
ENSMUST00000119730	0	1	0.733594	0.733587	15456.7	21070.1
ENSMUST00000055808	0	1	0.90487	0.904869	32348.9	35749.8
ENSMUST00000059121	0	1	13.5025	13.7512	158.951	11.5498
ENSMUST00000106635	0	1	0.397631	0.39746	829.652	2087.4
ENSMUST00000106636	0	1	28.9749	29.5107	915.068	30.9984
ENSMUST00000060101	0	1	0.70222	0.702142	1588.99	2263.06
ENSMUST00000062117	0	1	0.691511	0.691477	1447.21	2092.94
ENSMUST00000057254	0	1	10.6683	10.7698	235.869	21.892
ENSMUST00000063071	0	1	61.2491	3639.13	36.3813	0
ENSMUST00000167294	0	1	9.70717	10.1061	130.973	12.9508
ENSMUST00000170580	0	1	0.761717	0.7617	2523.78	3313.35
ENSMUST00000062638	0	1	9.4457	9.56913	150.529	15.7218
ENSMUST00000063219	0	1	9.32152	9.36829	383.298	40.9055
ENSMUST00000139743	0	1	3.8247	3.8439	335.755	87.3401
ENSMUST00000063317	0	1	26.3272	31.1068	48.4658	1.54837
ENSMUST00000053183	0	1	0.874379	0.874378	51568.4	58977.2
ENSMUST00000063456	0	1	9.74364	10.0697	62.0706	6.15507
ENSMUST00000063523	0	1	13.9876	15.0017	44.1678	2.93486
ENSMUST00000115354	0	1	7.69355	8.05563	88.4268	10.9683
ENSMUST00000025520	0	1	0.606502	0.606448	1007.7	1661.66
ENSMUST00000221277	0	1	10.3937	10.83	138.457	12.7755
ENSMUST00000063977	0	1	3.91297	3.94328	225.038	57.0613
ENSMUST00000209154	0	1	48.081	117.539	47.303	0.392528
ENSMUST00000064104	0	1	0.812002	0.811998	8326.18	10253.9
ENSMUST00000023934	0	1	0.829445	0.829439	6625.11	7987.46
ENSMUST00000064204	0	1	1.65555	1.65673	546.143	329.647
ENSMUST00000115165	0	1	0.0162455	0.0002734	0	36.5665
ENSMUST00000099566	0	1	55.226	58.2101	311.062	5.33395
ENSMUST00000235712	0	1	13.4653	14.6425	45.5883	3.10411
ENSMUST00000236009	0	1	12.2682	12.752	87.3423	6.84011
ENSMUST00000237357	0	1	1.86211	1.86248	1256.46	674.609
ENSMUST00000064234	0	1	1.16412	1.16413	4614.46	3963.87
ENSMUST00000029948	0	1	0.806816	0.806753	1465.58	1816.65
ENSMUST00000097403	0	1	10.2888	10.4649	327.809	31.3157
ENSMUST00000176540	0	1	0.688088	0.688073	3148.33	4575.59
ENSMUST00000064473	0	1	3.26893	3.27231	646.039	197.419
ENSMUST00000123187	0	1	0.0333183	0.0297998	4.85207	163.148
ENSMUST00000218427	0	1	0.159499	0.156957	15.2477	97.1994
ENSMUST00000107094	0	1	0.779314	0.779299	2620.25	3362.32
ENSMUST00000040025	0	1	0.810443	0.810419	1819.05	2244.58
ENSMUST00000064762	0	1	0.831988	0.831987	33578.9	40359.9
ENSMUST00000009420	0	1	0.0114816	0.000192313	0	51.9887
ENSMUST00000001112	0	1	4.44882	4.5515	90.7728	19.9357
ENSMUST00000121469	0	1	0.856185	0.856168	4483.4	5236.59
ENSMUST00000064989	0	1	0.885956	0.885953	18416.5	20787.2
ENSMUST00000162022	0	1	1.62103	1.62181	380.843	234.822
ENSMUST00000100202	0	1	0.622524	0.622425	1413.24	2270.54
ENSMUST00000149147	0	1	0.642841	0.642682	857.966	1334.98
ENSMUST00000086521	0	1	1.58219	1.58234	3425.68	2164.94
ENSMUST00000085164	0	1	0.79238	0.792371	11547.1	14572.8
ENSMUST00000065216	0	1	15.4799	16.4345	148.031	8.99796
ENSMUST00000113940	0	1	3.99934	4.01933	138.653	34.489
ENSMUST00000103222	0	1	11.7955	13.1787	61.0725	4.62495
ENSMUST00000138283	0	1	0.286335	0.285877	264.262	924.417
ENSMUST00000065668	0	1	1.12068	1.12068	24307.9	21690.2
ENSMUST00000159706	0	1	1.79094	1.7914	1808.54	1009.57
ENSMUST00000065758	0	1	9.32428	10.1318	62.0155	6.11188
ENSMUST00000065793	0	1	0.778254	0.778221	3140.63	4035.65
ENSMUST00000201892	0	1	0.459404	0.458614	72.2051	157.454
ENSMUST00000066193	0	1	9.85372	9.94424	223.608	22.4772
ENSMUST00000066208	0	1	0.352778	0.352602	773.901	2194.84
ENSMUST00000028080	0	1	0.844169	0.844153	4898.24	5802.56
ENSMUST00000172306	0	1	0.776604	0.776564	1282.51	1651.52
ENSMUST00000066408	0	1	2.93176	2.94061	147.567	50.1758
ENSMUST00000131384	0	1	69.9836	4166.56	41.6556	0
ENSMUST00000029404	0	1	0.830021	0.829994	3093.73	3727.42
ENSMUST00000066544	0	1	15.7917	16.816	71.4029	4.23671
ENSMUST00000066558	0	1	10.4363	12.432	34.8977	2.7979
ENSMUST00000224214	0	1	10.4363	12.432	34.8977	2.7979
ENSMUST00000102713	0	1	11.349	12.3481	37.6074	3.03642
ENSMUST00000231152	0	1	0.415069	0.414569	287.996	694.702
ENSMUST00000136521	0	1	0.748833	0.748791	1020.1	1362.34
ENSMUST00000190131	0	1	11.9228	14.0779	42.3633	2.99992
ENSMUST00000188090	0	1	1.3398	1.33986	2013.89	1503.05
ENSMUST00000067469	0	1	0.65554	0.655435	492.165	750.904
ENSMUST00000185424	0	1	2.32138	2.32833	263.026	112.962
ENSMUST00000188260	0	1	2.23649	2.24325	243.408	108.501
ENSMUST00000067496	0	1	0.87227	0.872257	5018.84	5753.86
ENSMUST00000002518	0	1	0.863691	0.863686	12601.3	14590.2
ENSMUST00000072299	0	1	0.799436	0.799429	12547.4	15695.4
ENSMUST00000188267	0	1	10.7566	11.779	33.0462	2.79636
ENSMUST00000234131	0	1	0.735746	0.735736	4209.65	5721.69
ENSMUST00000136576	0	1	0.00848382	0.000141678	0	70.5726
ENSMUST00000067996	0	1	0.818287	0.818262	3514.75	4295.38
ENSMUST00000148729	0	1	17.8572	18.6144	121.87	6.53764
ENSMUST00000020461	0	1	1.28431	1.28447	1360.25	1059
ENSMUST00000125404	0	1	127.289	7626.92	76.2592	0
ENSMUST00000068693	0	1	12.7141	13.3456	72.7954	5.4454
ENSMUST00000238415	0	1	0.0141561	0.000237741	0	42.0527
ENSMUST00000059539	0	1	0.757825	0.757821	13339	17601.7
ENSMUST00000229104	0	1	8.00711	8.99992	37.7116	4.18133
ENSMUST00000086787	0	1	21.2534	22.9877	159.41	6.925
ENSMUST00000069399	0	1	0.365813	0.365655	868.571	2375.4
ENSMUST00000183471	0	1	53.2166	56.3843	551.946	9.77919
ENSMUST00000184598	0	1	0.128797	0.125918	11.197	88.9921
ENSMUST00000079490	0	1	0.845962	0.845948	2276.03	2690.5
ENSMUST00000109975	0	1	62.6736	3725.15	37.2415	0
ENSMUST00000021322	0	1	1.48735	1.48766	1394.1	937.108
ENSMUST00000094897	0	1	3.87233	3.89221	129.277	33.2068
ENSMUST00000069562	0	1	12.9035	13.6976	47.1997	3.43658
ENSMUST00000052853	0	1	9.16975	9.35126	96.7642	10.3388
ENSMUST00000070116	0	1	0.397425	0.397208	325.206	818.744
ENSMUST00000070139	0	1	8.13259	8.52883	45.1388	5.28366
ENSMUST00000070132	0	1	4.05271	4.05573	942.24	232.315
ENSMUST00000036288	0	1	1.4632	1.46329	4664.92	3187.96
ENSMUST00000070189	0	1	5.1487	5.2273	81.1322	15.5128
ENSMUST00000185502	0	1	0.906566	0.906563	6925.18	7638.94
ENSMUST00000070216	0	1	16.9221	17.5834	97.3289	5.52584
ENSMUST00000070323	0	1	0.694253	0.694229	5240.26	7548.32
ENSMUST00000112656	0	1	3.32524	3.32633	4236.77	1273.7
ENSMUST00000069837	0	1	0.663749	0.663624	413.334	622.849
ENSMUST00000028430	0	1	53.2267	98.813	26.019	0.253416
ENSMUST00000113599	0	1	1.49161	1.49199	555.416	372.261
ENSMUST00000185832	0	1	5.56144	5.67399	67.6118	11.9078
ENSMUST00000070923	0	1	1.45084	1.45111	549.644	378.771
ENSMUST00000041162	0	1	20.1663	25.0698	58.1809	2.31116
ENSMUST00000077119	0	1	1.31371	1.31375	2402.72	1828.89
ENSMUST00000219572	0	1	14.3626	15.2682	133.787	8.75312
ENSMUST00000131070	0	1	0.779263	0.779241	2226.99	2857.9
ENSMUST00000073081	0	1	15.6043	16.3203	76.5342	4.68013
ENSMUST00000068975	0	1	1.24144	1.24151	2679.39	2158.17
ENSMUST00000055144	0	1	0.00636201	0.000106021	0	94.3109
ENSMUST00000071739	0	1	0.868076	0.868062	4800.95	5530.65
ENSMUST00000188464	0	1	9.99464	10.8266	69.5025	6.41055
ENSMUST00000078615	0	1	8.39954	8.6912	130.934	15.0563
ENSMUST00000081828	0	1	2.93438	2.94405	173.083	58.7843
ENSMUST00000079545	0	1	3.64703	3.65298	478.645	131.021
ENSMUST00000236161	0	1	0.00934397	0.000156175	0	64.0206
ENSMUST00000115869	0	1	2.07963	2.08347	347.984	167.016
ENSMUST00000153060	0	1	0.792141	0.792108	2985.38	3768.91
ENSMUST00000074694	0	1	0.785164	0.785159	8713.25	11097.4
ENSMUST00000117757	0	1	0.850624	0.850621	25148	29564.3
ENSMUST00000072008	0	1	12.5682	13.2038	142.715	10.7994
ENSMUST00000106921	0	1	2.26462	2.26686	377.25	166.414
ENSMUST00000080333	0	1	4.93744	5.11147	68.6687	13.4262
ENSMUST00000065987	0	1	0.92375	0.923749	14586	15790.1
ENSMUST00000004140	0	1	0.785941	0.785932	11487.9	14616.9
ENSMUST00000076354	0	1	0.756654	0.756652	51235.7	67713.8
ENSMUST00000169314	0	1	0.783952	0.783942	3583.05	4570.55
ENSMUST00000058464	0	1	24.7815	25.972	119.286	4.58327
ENSMUST00000064924	0	1	10.1902	11.0002	74.1049	6.72762
ENSMUST00000121820	0	1	0.895502	0.895497	9766.34	10906.1
ENSMUST00000084488	0	1	1.16467	1.1647	2140.24	1837.59
ENSMUST00000078856	0	1	20.5691	20.5919	5186.5	251.862
ENSMUST00000087600	0	1	0.728911	0.728895	3788.81	5198.02
ENSMUST00000056427	0	1	0.789499	0.789495	14959.4	18948.1
ENSMUST00000064187	0	1	0.779542	0.779537	10065	12911.5
ENSMUST00000218828	0	1	0.873262	0.873253	3574.35	4093.15
ENSMUST00000106353	0	1	0.694773	0.694707	943.931	1358.75
ENSMUST00000102862	0	1	14.217	17.706	39.8218	2.23962
ENSMUST00000160433	0	1	1.39088	1.39101	1310.76	942.308
ENSMUST00000075303	0	1	1.66424	1.66474	513.101	308.214
ENSMUST00000118448	0	1	37.9796	52.0818	81.0929	1.54722
ENSMUST00000222180	0	1	84.5373	5045.38	50.4438	0
ENSMUST00000039431	0	1	0.682234	0.682154	797.268	1168.75
ENSMUST00000102655	0	1	0.767758	0.76774	5900.02	7684.92
ENSMUST00000183775	0	1	0.0108721	0.000181993	0	54.9371
ENSMUST00000075444	0	1	0.831627	0.831621	5228.62	6287.27
ENSMUST00000113453	0	1	0.527748	0.527682	2229.22	4224.57
ENSMUST00000089250	0	1	5.78595	5.79497	1825.79	315.057
ENSMUST00000151559	0	1	1.63098	1.6324	430.994	264.021
ENSMUST00000067784	0	1	2.64661	2.65327	150.83	56.8408
ENSMUST00000073560	0	1	8.51041	8.74556	64.2139	7.3336
ENSMUST00000001569	0	1	0.829483	0.829443	2085.81	2514.72
ENSMUST00000075052	0	1	1.47453	1.47459	2674.75	1813.9
ENSMUST00000080233	0	1	5.59421	5.71668	127.337	22.2664
ENSMUST00000125786	0	1	2.18574	2.1923	235.419	107.379
ENSMUST00000075069	0	1	0.823257	0.823248	4555.69	5533.8
ENSMUST00000126074	0	1	0.0164518	0.00027693	0	36.1002
ENSMUST00000224503	0	1	1.26234	1.26241	1513.58	1198.96
ENSMUST00000081650	0	1	0.62169	0.621662	5016.38	8069.32
ENSMUST00000129826	0	1	4.11739	4.13337	237.108	57.3567
ENSMUST00000142422	0	1	2.52732	2.53248	444.883	175.665
ENSMUST00000043605	0	1	5.11796	5.16891	248.09	47.9885
ENSMUST00000172136	0	1	1.49525	1.49603	563.349	376.56
ENSMUST00000165128	0	1	5.15845	5.31592	83.3567	15.6725
ENSMUST00000176052	0	1	0.401373	0.400804	250.349	624.632
ENSMUST00000081134	0	1	7.53498	7.74258	71.6666	9.24746
ENSMUST00000072376	0	1	0.86484	0.864835	13007.3	15040.3
ENSMUST00000072235	0	1	9.19822	9.89319	69.2952	6.99534
ENSMUST00000079252	0	1	0.742315	0.74228	1281.92	1727.01
ENSMUST00000073471	0	1	0.053422	0.0531906	129.184	2428.88
ENSMUST00000138973	0	1	0.00884724	0.000371905	0	26.8786
ENSMUST00000148750	0	1	0.726548	0.726532	3606.21	4963.6
ENSMUST00000080797	0	1	19.1096	19.9144	103.032	5.16428
[truncated: 97,002 more rows]

## Sheet: Sheet8
Identification of mouse Upf3b-target RNAs in frontal cortices based on modified long 3'UTR feature
TXID	PPEE	PPDE	PostFC	RealFC	C1Mean	C2Mean	dEJ	uORF	3'UTR length	3'UTR length of MANE Isoform	A-B	A/B
ENSMUST00000039212	0	1	1113.78	67196	671.95	0	FALSE	FALSE	1652	184	1468	8.97826
ENSMUST00000236873	0	1	149.585	8973.29	89.7229	0	TRUE	FALSE	2077	989	1088	2.1001
ENSMUST00000112030	2.55e-15	1	56.7926	3370.03	33.6903	0	FALSE	FALSE	3468	423	3045	8.19858
ENSMUST00000237223	9.44e-14	1	55.7765	3308.67	33.0767	0	FALSE	TRUE	1089	24	1065	45.375
ENSMUST00000169383	6.58e-11	1	54.0502	3204.43	32.0343	0	TRUE	FALSE	2664	1048	1616	2.54198
ENSMUST00000065870	6.01e-10	1	50.9547	3017.51	30.1651	0	FALSE	TRUE	2736	335	2401	8.16716
ENSMUST00000124556	2.45e-14	1	27.1536	34.8305	70.4557	2.0131	TRUE	FALSE	4040	2088	1952	1.93487
ENSMUST00000113899	7.98e-08	1	23.1279	28.9459	65.3677	2.24861	FALSE	FALSE	1448	184	1264	7.86957
ENSMUST00000129489	0.000436263	0.999564	20.4986	23.4421	92.2078	3.92386	TRUE	FALSE	1851	791	1060	2.34008
ENSMUST00000128383	3.07e-05	0.999969	19.6037	25.2627	49.3087	1.94223	TRUE	0	3305	284	3021	11.6373
ENSMUST00000224217	3.6e-05	0.999964	16.0781	16.8898	186.299	11.0209	TRUE	FALSE	1546	141	1405	10.9645
ENSMUST00000171401	0.000119555	0.99988	14.1086	30.1692	14.613	0.474699	0	FALSE	1460	98	1362	14.898
ENSMUST00000177180	0.00303041	0.99697	13.0325	18.2935	24.8358	1.34818	TRUE	FALSE	1791	134	1657	13.3657
ENSMUST00000227383	0.000315226	0.999685	12.9609	17.5277	13.4907	0.760249	FALSE	0	2167	955	1212	2.26911
ENSMUST00000131966	8e-14	1	12.9526	15.6071	41.7219	2.66391	TRUE	FALSE	1834	116	1718	15.8103
ENSMUST00000143145	4.4e-08	1	12.4698	12.7593	300.129	23.5131	TRUE	FALSE	3234	1343	1891	2.40804
ENSMUST00000134455	0	1	11.112	12.385	58.4096	4.70695	TRUE	TRUE	1286	143	1143	8.99301
ENSMUST00000144586	0.00400433	0.995996	11.0611	18.1678	15.2641	0.830724	FALSE	FALSE	2864	176	2688	16.2727
ENSMUST00000198630	5.03e-11	1	10.1424	13.4247	22.1956	1.64409	TRUE	FALSE	1505	401	1104	3.75312
ENSMUST00000184888	0.00982982	0.99017	9.07979	13.4531	14.7501	1.08716	TRUE	TRUE	2795	1228	1567	2.27606
ENSMUST00000183830	0.000154329	0.999846	8.32607	9.20379	45.6103	4.94669	TRUE	TRUE	2422	282	2140	8.58865
ENSMUST00000053910	7.46e-08	1	6.38201	6.63508	83.7838	12.6189	FALSE	FALSE	3634	1974	1660	1.84093
ENSMUST00000118966	1.25e-05	0.999988	6.11276	6.69575	17.259	2.56909	FALSE	TRUE	3886	1346	2540	2.88707
ENSMUST00000147964	0.00222638	0.997774	4.6133	4.78516	59.7375	12.476	TRUE	FALSE	2557	636	1921	4.02044
ENSMUST00000133464	0.00635539	0.993645	4.55481	5.22243	16.5032	3.15197	TRUE	FALSE	3218	770	2448	4.17922
ENSMUST00000066475	7.68e-06	0.999992	4.02581	4.09971	49.3601	12.0323	FALSE	FALSE	1849	0	1849	#DIV/0!
ENSMUST00000113940	0	1	3.99934	4.01933	138.653	34.489	FALSE	FALSE	2329	190	2139	12.2579
ENSMUST00000003568	1.58e-12	1	3.79892	3.86417	98.4154	25.4613	FALSE	TRUE	1229	65	1164	18.9077
ENSMUST00000137148	0.000674756	0.999325	3.25373	3.32225	64.8797	19.5218	TRUE	FALSE	1837	98	1739	18.7449
ENSMUST00000216877	0	1	3.21566	3.22498	455.432	141.213	TRUE	FALSE	1876	872	1004	2.15138
ENSMUST00000074651	1.73e-05	0.999983	3.11942	3.13699	111.294	35.4713	FALSE	TRUE	2126	109	2017	19.5046
ENSMUST00000149854	6.33e-15	1	3.0334	3.03655	1165.74	383.895	TRUE	FALSE	3099	1658	1441	1.86912
ENSMUST00000123926	0.000918487	0.999082	2.96954	3.08531	31.1601	10.0927	TRUE	TRUE	1675	554	1121	3.02347
ENSMUST00000161630	1.11e-16	1	2.94319	2.96552	153.243	51.6684	TRUE	FALSE	3122	2068	1054	1.50967
ENSMUST00000145823	0	1	2.89816	2.90053	1376.48	474.554	TRUE	FALSE	3848	736	3112	5.22826
ENSMUST00000200439	0	1	2.88965	2.892	1386	479.246	TRUE	TRUE	1982	291	1691	6.811
ENSMUST00000135225	8.4e-07	0.999999	2.88117	2.88613	650.734	225.463	TRUE	FALSE	3829	541	3288	7.07763
ENSMUST00000145698	0.0023742	0.997626	2.85926	2.88057	149.267	51.8121	TRUE	FALSE	5978	2767	3211	2.16046
ENSMUST00000160217	0.00458747	0.995413	2.72614	2.82089	30.5088	10.8089	TRUE	FALSE	2423	94	2329	25.7766
ENSMUST00000064862	1.77e-09	1	2.72415	2.78376	47.7995	17.1644	FALSE	FALSE	2175	1046	1129	2.07935
ENSMUST00000132773	2.48e-10	1	2.70338	2.7172	98.4863	36.2391	FALSE	TRUE	2690	148	2542	18.1757
ENSMUST00000084325	5.15e-06	0.999995	2.58082	2.59591	161.457	62.1906	TRUE	FALSE	2877	871	2006	3.3031
ENSMUST00000227540	4.34e-06	0.999996	2.39288	2.40826	64.1348	26.6253	TRUE	FALSE	1565	0	1565	#DIV/0!
ENSMUST00000204457	2.34e-14	1	2.36466	2.36804	281.728	118.965	TRUE	FALSE	4912	1224	3688	4.01307
ENSMUST00000195589	1.44e-05	0.999986	2.35959	2.40967	38.8373	16.1114	FALSE	FALSE	1450	15	1435	96.6667
ENSMUST00000144759	0.000558061	0.999442	2.35384	2.36282	211.537	89.5217	TRUE	TRUE	1470	286	1184	5.13986
ENSMUST00000148739	0.0071875	0.992812	2.29226	2.33391	21.2898	9.11624	TRUE	TRUE	2227	843	1384	2.64176
ENSMUST00000113359	3.42e-07	1	2.28908	2.29257	503.5	219.617	FALSE	FALSE	1391	119	1272	11.6891
ENSMUST00000129956	2.96e-07	1	2.26485	2.28063	108.553	47.5921	TRUE	TRUE	3729	1906	1823	1.95645
ENSMUST00000112294	0	1	2.24316	2.24484	382.796	170.517	FALSE	FALSE	2601	1430	1171	1.81888
ENSMUST00000154604	0.00387983	0.99612	2.12424	2.13247	85.6723	40.1699	TRUE	FALSE	1692	101	1591	16.7525
ENSMUST00000140643	0.000208203	0.999792	2.10349	2.11363	136.56	64.6038	TRUE	FALSE	2714	776	1938	3.49742

[truncated: 8 more sheets: Sheet9, Sheet10, Sheet11, Sheet12, Sheet13, Sheet14, Sheet15, Sheet16]
